# Supplementary material for: Context-defined cancer co-dependency mapping identifies a functional interplay between PRC2 and MLL-MEN1 complex in lymphoma
Source: Nat Commun. 2023 Jul 17;14:4259. doi: 10.1038/s41467-023-39990-5 (PMC10352330; doi:10.1038/s41467-023-39990-5)
Supplement: Supplementary file 4 — Supplementary Data 1-15 [file 41467_2023_39990_MOESM4_ESM.zip]

Archive with 16 entries (15 files):
- Supplementary Data/
- Supplementary Data/Supplementary Data 1.xlsx
- Supplementary Data/Supplementary Data 10.xlsx
- Supplementary Data/Supplementary Data 11.xlsx
- Supplementary Data/Supplementary Data 12.xlsx
- Supplementary Data/Supplementary Data 13.xlsx
- Supplementary Data/Supplementary Data 14.xlsx
- Supplementary Data/Supplementary Data 15.xlsx
- Supplementary Data/Supplementary Data 2.xlsx
- Supplementary Data/Supplementary Data 3.xlsx
- Supplementary Data/Supplementary Data 4.xlsx
- Supplementary Data/Supplementary Data 5.xlsx
- Supplementary Data/Supplementary Data 6.xlsx
- Supplementary Data/Supplementary Data 7.xlsx
- Supplementary Data/Supplementary Data 8.xlsx
- Supplementary Data/Supplementary Data 9.xlsx
