# Supplementary material for: Context-defined cancer co-dependency mapping identifies a functional interplay between PRC2 and MLL-MEN1 complex in lymphoma
Source: Nat Commun. 2023 Jul 17;14:4259. doi: 10.1038/s41467-023-39990-5 (PMC10352330; doi:10.1038/s41467-023-39990-5)
Supplement: Supplementary file 4 — Supplementary Data 1-15 [file 41467_2023_39990_MOESM4_ESM.zip › Supplementary Data/Supplementary Data 1.xlsx]

## Sheet: Supplementary Data 1
Supplementary Data 1. Cross comparison of genetic interactions with strong co-dependency identified in the current study and physical interactions in BioGRID database.
Gene pairs	Gene symbol 1	Gene symbol 2	coefficient	pvalue	adjusted_pvalue	BioGRID Interaction ID	Experimental.System	Experimental.System.Type	Author	Pubmed.ID	Source.Database
AAAS-NDC1	AAAS	NDC1	0.508	2.95e-72	3.1e-69	3034975	Affinity Capture-MS	physical	Huttlin EL (2021)	33961781	BIOGRID
AAAS-NUP35	AAAS	NUP35	0.357	6.04e-34	1.49e-31	3053225	Affinity Capture-MS	physical	Huttlin EL (2021)	33961781	BIOGRID
ABL1-BCR	ABL1	BCR	0.428	1.55e-49	7.38e-47	244211	Affinity Capture-Western	physical	Ling X (2003)	12543778	BIOGRID
ACAT2-FDFT1	ACAT2	FDFT1	0.361	8.84e-35	2.25e-32	NA	NA	NA	NA	NA	NA
ACBD5-ACOX1	ACBD5	ACOX1	0.356	9.36e-34	2.28e-31	NA	NA	NA	NA	NA	NA
ACBD5-PEX12	ACBD5	PEX12	0.351	8.88e-33	2.1e-30	NA	NA	NA	NA	NA	NA
ACBD5-PEX19	ACBD5	PEX19	0.354	1.8e-33	4.34e-31	2977782	Proximity Label-MS	physical	Go CD (2021)	34079125	BIOGRID
ACBD5-PEX5	ACBD5	PEX5	0.345	9.12e-32	2.08e-29	2977784	Proximity Label-MS	physical	Go CD (2021)	34079125	BIOGRID
ACBD5-PEX6	ACBD5	PEX6	0.413	5.62e-46	2.21e-43	NA	NA	NA	NA	NA	NA
ACOX1-PEX1	ACOX1	PEX1	0.463	9.51e-59	6.75e-56	NA	NA	NA	NA	NA	NA
ACOX1-PEX12	ACOX1	PEX12	0.378	3.9e-38	1.12e-35	NA	NA	NA	NA	NA	NA
ACOX1-PEX14	ACOX1	PEX14	0.388	2.69e-40	8.22e-38	NA	NA	NA	NA	NA	NA
ACOX1-PEX19	ACOX1	PEX19	0.443	2.24e-53	1.26e-50	NA	NA	NA	NA	NA	NA
ACOX1-PEX2	ACOX1	PEX2	0.462	1.52e-58	1.07e-55	NA	NA	NA	NA	NA	NA
ACOX1-PEX3	ACOX1	PEX3	0.445	6.89e-54	3.96e-51	NA	NA	NA	NA	NA	NA
ACOX1-PEX5	ACOX1	PEX5	0.49	1.36e-66	1.23e-63	818612	Protein-peptide	physical	Ghosh D (2010)	20178365	BIOGRID
ACOX1-PEX6	ACOX1	PEX6	0.573	1.34e-95	2.74e-92	NA	NA	NA	NA	NA	NA
ACTR5-INO80C	ACTR5	INO80C	0.453	4.27e-56	2.69e-53	563264	Affinity Capture-MS	physical	Cai Y (2007)	17721549	BIOGRID
ADAR-XRN1	ADAR	XRN1	0.48	9.35e-64	7.74e-61	NA	NA	NA	NA	NA	NA
AEBP1-GCK	AEBP1	GCK	0.408	6.67e-45	2.45e-42	NA	NA	NA	NA	NA	NA
AEBP1-GHRHR	AEBP1	GHRHR	0.356	8.14e-34	2e-31	NA	NA	NA	NA	NA	NA
AFTPH-AP1G1	AFTPH	AP1G1	0.402	2.37e-43	8.01e-41	2886004	Reconstituted Complex	physical	Hirst J (2005)	15758025	BIOGRID
AGO1-HYI	AGO1	HYI	0.341	4.88e-31	1.09e-28	NA	NA	NA	NA	NA	NA
AGO1-P3H1	AGO1	P3H1	0.373	3.4e-37	9.34e-35	NA	NA	NA	NA	NA	NA
AGO1-TEKT2	AGO1	TEKT2	0.475	4.11e-62	3.24e-59	NA	NA	NA	NA	NA	NA
AHR-ARNT	AHR	ARNT	0.652	1.43e-132	6.73e-129	275317	Two-hybrid	physical	Lindebro MC (1995)	7628454	BIOGRID
AIFM3-YPEL1	AIFM3	YPEL1	0.372	4.64e-37	1.27e-34	NA	NA	NA	NA	NA	NA
AKT1-MAPKAP1	AKT1	MAPKAP1	0.376	8.65e-38	2.45e-35	282216	Affinity Capture-Western	physical	Jacinto E (2006)	16962653	BIOGRID
AKT1-RICTOR	AKT1	RICTOR	0.427	2.75e-49	1.29e-46	714947	Biochemical Activity	physical	Sarbassov DD (2006)	16603397	BIOGRID
ALDOA-ENO1	ALDOA	ENO1	0.361	9.18e-35	2.33e-32	1261741	Co-fractionation	physical	Wan C (2015)	26344197	BIOGRID
ALDOA-PGAM1	ALDOA	PGAM1	0.412	9.4e-46	3.65e-43	NA	NA	NA	NA	NA	NA
ALG2-ELP5	ALG2	ELP5	0.38	1.06e-38	3.08e-36	NA	NA	NA	NA	NA	NA
ALG2-RPN2	ALG2	RPN2	0.412	8.48e-46	3.3e-43	NA	NA	NA	NA	NA	NA
ALG3-ALG5	ALG3	ALG5	0.354	1.68e-33	4.07e-31	NA	NA	NA	NA	NA	NA
ALG3-ALG8	ALG3	ALG8	0.442	4.43e-53	2.44e-50	NA	NA	NA	NA	NA	NA
ALG3-ALG9	ALG3	ALG9	0.641	1.48e-126	6.13e-123	NA	NA	NA	NA	NA	NA
ALG3-AUP1	ALG3	AUP1	0.345	1.02e-31	2.32e-29	NA	NA	NA	NA	NA	NA
ALG3-DPM1	ALG3	DPM1	0.57	1.04e-94	2.05e-91	NA	NA	NA	NA	NA	NA
ALG3-DPM3	ALG3	DPM3	0.451	1.34e-55	8.33e-53	NA	NA	NA	NA	NA	NA
ALG3-SYVN1	ALG3	SYVN1	0.342	3.25e-31	7.29e-29	NA	NA	NA	NA	NA	NA
ALG3-UBE2G2	ALG3	UBE2G2	0.373	3.96e-37	1.09e-34	NA	NA	NA	NA	NA	NA
ALG5-ALG8	ALG5	ALG8	0.519	8.9e-76	1.04e-72	NA	NA	NA	NA	NA	NA
ALG5-DPM1	ALG5	DPM1	0.352	4.42e-33	1.05e-30	NA	NA	NA	NA	NA	NA
ALG5-DPM3	ALG5	DPM3	0.393	1.68e-41	5.37e-39	NA	NA	NA	NA	NA	NA
ALG8-ALG9	ALG8	ALG9	0.412	1.08e-45	4.16e-43	NA	NA	NA	NA	NA	NA
ALG8-DPM1	ALG8	DPM1	0.409	3.99e-45	1.5e-42	NA	NA	NA	NA	NA	NA
ALG8-GANAB	ALG8	GANAB	0.427	2.05e-49	9.73e-47	NA	NA	NA	NA	NA	NA
ALG8-STT3A	ALG8	STT3A	0.437	7.53e-52	3.91e-49	NA	NA	NA	NA	NA	NA
ALG9-DPM1	ALG9	DPM1	0.529	2.89e-79	3.8e-76	NA	NA	NA	NA	NA	NA
ALG9-DPM3	ALG9	DPM3	0.479	2.75e-63	2.23e-60	NA	NA	NA	NA	NA	NA
ALG9-SYVN1	ALG9	SYVN1	0.434	3.91e-51	2e-48	NA	NA	NA	NA	NA	NA
ALG9-UBE2G2	ALG9	UBE2G2	0.37	1.61e-36	4.38e-34	NA	NA	NA	NA	NA	NA
AMFR-DDX19B	AMFR	DDX19B	0.401	4.19e-43	1.4e-40	NA	NA	NA	NA	NA	NA
AMFR-SREBF1	AMFR	SREBF1	0.345	9.29e-32	2.12e-29	NA	NA	NA	NA	NA	NA
ANG-CEBPE	ANG	CEBPE	0.407	1.21e-44	4.36e-42	NA	NA	NA	NA	NA	NA
ANGPTL8-DAND5	ANGPTL8	DAND5	0.344	1.93e-31	4.37e-29	NA	NA	NA	NA	NA	NA
ANGPTL8-EPS15L1	ANGPTL8	EPS15L1	0.342	4.45e-31	9.91e-29	NA	NA	NA	NA	NA	NA
ANGPTL8-RAD23A	ANGPTL8	RAD23A	0.358	2.83e-34	7.05e-32	NA	NA	NA	NA	NA	NA
ANKRD11-HDAC3	ANKRD11	HDAC3	0.402	2.2e-43	7.43e-41	251236	Reconstituted Complex	physical	Zhang A (2004)	15184363	BIOGRID
ANKRD11-SETD5	ANKRD11	SETD5	0.545	3.28e-85	5.08e-82	NA	NA	NA	NA	NA	NA
AP1G1-AP1M1	AP1G1	AP1M1	0.422	4.06e-48	1.79e-45	302635	Affinity Capture-Western	physical	Foelsch H (1999)	10535737	BIOGRID
AP3B1-AP3D1	AP3B1	AP3D1	0.423	1.83e-48	8.25e-46	744434	Co-fractionation	physical	Havugimana PC (2012)	22939629	BIOGRID
ARHGEF12-RHOA	ARHGEF12	RHOA	0.345	8.68e-32	1.99e-29	276698	Reconstituted Complex	physical	Reuther GW (2001)	11373293	BIOGRID
ARHGEF12-RIC8A	ARHGEF12	RIC8A	0.403	1.27e-43	4.36e-41	NA	NA	NA	NA	NA	NA
ARID1A-SMARCB1	ARID1A	SMARCB1	0.477	6.46e-63	5.2e-60	261987	Affinity Capture-MS	physical	Kato H (2002)	11734557	BIOGRID
ARID1A-SMARCC1	ARID1A	SMARCC1	0.369	2.54e-36	6.84e-34	468014	Affinity Capture-Western	physical	Ryme J (2009)	19650111	BIOGRID
ARID1A-SMARCE1	ARID1A	SMARCE1	0.399	8.48e-43	2.81e-40	337922	Affinity Capture-MS	physical	Hu K (2006)	16940996	BIOGRID
ARID2-BRD7	ARID2	BRD7	0.385	9.3e-40	2.79e-37	471080	Affinity Capture-Western	physical	Kaeser MD (2008)	18809673	BIOGRID
ARID2-PBRM1	ARID2	PBRM1	0.579	5.08e-98	1.08e-94	569466	Affinity Capture-Western	physical	Yan Z (2005)	15985610	BIOGRID
ARIH2-CUL5	ARIH2	CUL5	0.629	1.88e-120	6.67e-117	915005	Affinity Capture-Western	physical	Kelsall IR (2013)	24076655	BIOGRID
ARIH2-RNF7	ARIH2	RNF7	0.672	1.89e-143	1.1e-139	3434187	Co-fractionation	physical	Havugimana PC (2022)	35831314	BIOGRID
ARIH2-UBE2F	ARIH2	UBE2F	0.67	1.85e-142	1.04e-138	NA	NA	NA	NA	NA	NA
ARMH3-PI4KB	ARMH3	PI4KB	0.59	1.29e-102	3.4e-99	NA	NA	NA	NA	NA	NA
ASXL1-KIF3B	ASXL1	KIF3B	0.421	5.39e-48	2.36e-45	NA	NA	NA	NA	NA	NA
ASXL1-TM9SF4	ASXL1	TM9SF4	0.375	1.65e-37	4.6e-35	NA	NA	NA	NA	NA	NA
ATF7IP-SETDB1	ATF7IP	SETDB1	0.569	3.72e-94	7.26e-91	504554	Reconstituted Complex	physical	Ichimura T (2005)	15691849	BIOGRID
ATG13-ATG9A	ATG13	ATG9A	0.412	1.01e-45	3.88e-43	3380475	Proximity Label-MS	physical	Kannangara AR (2021)	34369648	BIOGRID
ATG3-ATG7	ATG3	ATG7	0.42	1.26e-47	5.38e-45	304089	Affinity Capture-Western	physical	Tanida I (2002)	11825910	BIOGRID
ATMIN-DYNLL1	ATMIN	DYNLL1	0.567	1.92e-93	3.67e-90	3128466	Affinity Capture-MS	physical	Huttlin EL (2021)	33961781	BIOGRID
ATP1B3-CBFB	ATP1B3	CBFB	0.364	2.59e-35	6.75e-33	NA	NA	NA	NA	NA	NA
ATP1B3-IKZF1	ATP1B3	IKZF1	0.422	3.53e-48	1.57e-45	NA	NA	NA	NA	NA	NA
ATP1B3-IRF4	ATP1B3	IRF4	0.463	7.88e-59	5.63e-56	NA	NA	NA	NA	NA	NA
ATP1B3-MBNL1	ATP1B3	MBNL1	0.393	1.7e-41	5.42e-39	NA	NA	NA	NA	NA	NA
ATP1B3-MYB	ATP1B3	MYB	0.403	1.29e-43	4.44e-41	NA	NA	NA	NA	NA	NA
ATP1B3-POU2AF1	ATP1B3	POU2AF1	0.355	1.16e-33	2.81e-31	NA	NA	NA	NA	NA	NA
ATP5MG-ATP5PF	ATP5MG	ATP5PF	0.381	9.09e-39	2.65e-36	NA	NA	NA	NA	NA	NA
ATP5MG-SCO2	ATP5MG	SCO2	0.345	1.24e-31	2.83e-29	NA	NA	NA	NA	NA	NA
ATP5PF-MRPL9	ATP5PF	MRPL9	0.362	6.17e-35	1.58e-32	NA	NA	NA	NA	NA	NA
ATRN-MGRN1	ATRN	MGRN1	0.521	1.7e-76	2.02e-73	2242266	Affinity Capture-MS	physical	Huttlin EL (2017)	28514442	BIOGRID
ATXN2L-LSM12	ATXN2L	LSM12	0.594	2.17e-104	5.88e-101	1264190	Co-fractionation	physical	Wan C (2015)	26344197	BIOGRID
AUP1-SYVN1	AUP1	SYVN1	0.402	2.08e-43	7.08e-41	673780	Affinity Capture-MS	physical	Klemm EJ (2011)	21857022	BIOGRID
AUP1-UBE2G2	AUP1	UBE2G2	0.442	4.66e-53	2.56e-50	242930	Affinity Capture-MS	physical	Ewing RM (2007)	17353931	BIOGRID
BARD1-BRCA1	BARD1	BRCA1	0.544	7.67e-85	1.18e-81	2411	Two-hybrid	physical	Wu LC (1996)	8944023	BIOGRID
BCL6-EBF1	BCL6	EBF1	0.35	1.11e-32	2.6e-30	567925	Affinity Capture-MS	physical	Miles RR (2005)	16147992	BIOGRID
BCL6-MEF2B	BCL6	MEF2B	0.45	2.25e-55	1.38e-52	NA	NA	NA	NA	NA	NA
BCR-RSPH14	BCR	RSPH14	0.354	2.02e-33	4.87e-31	NA	NA	NA	NA	NA	NA
BIRC6-HECTD1	BIRC6	HECTD1	0.355	1.19e-33	2.89e-31	2526106	Affinity Capture-MS	physical	Saez I (2018)	29511261	BIOGRID
BIRC6-KCMF1	BIRC6	KCMF1	0.525	6.43e-78	8.04e-75	NA	NA	NA	NA	NA	NA
BIRC6-UBA6	BIRC6	UBA6	0.714	2.55e-170	2.34e-166	2766261	Affinity Capture-Western	physical	Jia R (2019)	31692446	BIOGRID
BIRC6-UBR4	BIRC6	UBR4	0.558	1.04e-89	1.82e-86	NA	NA	NA	NA	NA	NA
BLM-RMI1	BLM	RMI1	0.479	1.66e-63	1.36e-60	519626	Affinity Capture-Western	physical	Deans AJ (2009)	20064461	BIOGRID
BLM-RMI2	BLM	RMI2	0.438	3.62e-52	1.91e-49	1197354	Affinity Capture-MS	physical	Huttlin EL (2015)	26186194	BIOGRID
BRAF-DUSP4	BRAF	DUSP4	0.473	9.09e-62	7.15e-59	NA	NA	NA	NA	NA	NA
BRAF-MAPK1	BRAF	MAPK1	0.699	8.19e-160	6.47e-156	870516	Biochemical Activity	physical	Ren JG (2008)	18567582	BIOGRID
BRAF-MITF	BRAF	MITF	0.416	8.48e-47	3.45e-44	NA	NA	NA	NA	NA	NA
BRAF-SOX10	BRAF	SOX10	0.58	1.34e-98	3.02e-95	NA	NA	NA	NA	NA	NA
BRAT1-WDR73	BRAT1	WDR73	0.744	1.15e-191	1.82e-187	NA	NA	NA	NA	NA	NA
BRCA1-PALB2	BRCA1	PALB2	0.385	1.21e-39	3.64e-37	545507	Affinity Capture-Western	physical	Zhang F (2009)	19584259	BIOGRID
BRCA2-PALB2	BRCA2	PALB2	0.507	4.91e-72	5.14e-69	545230	Affinity Capture-MS	physical	Hayakawa T (2010)	20332121	BIOGRID
BRD1-KAT7	BRD1	KAT7	0.449	6.42e-55	3.83e-52	2221798	Affinity Capture-MS	physical	Huttlin EL (2017)	28514442	BIOGRID
BRD7-PBRM1	BRD7	PBRM1	0.476	1.77e-62	1.41e-59	1266180	Co-fractionation	physical	Wan C (2015)	26344197	BIOGRID
BRD8-MRGBP	BRD8	MRGBP	0.483	1.18e-64	1.01e-61	431088	Two-hybrid	physical	Yamaguchi K (2010)	20051959	BIOGRID
BRD9-SMARCD1	BRD9	SMARCD1	0.687	2.8e-152	1.87e-148	1196903	Affinity Capture-MS	physical	Huttlin EL (2015)	26186194	BIOGRID
BRIP1-ERCC1	BRIP1	ERCC1	0.342	3.15e-31	7.08e-29	NA	NA	NA	NA	NA	NA
BRIP1-ERCC4	BRIP1	ERCC4	0.445	4.97e-54	2.88e-51	NA	NA	NA	NA	NA	NA
BRIP1-FAAP100	BRIP1	FAAP100	0.439	1.86e-52	9.9e-50	NA	NA	NA	NA	NA	NA
BRIP1-FANCA	BRIP1	FANCA	0.407	1.7e-44	6.07e-42	NA	NA	NA	NA	NA	NA
BRIP1-FANCC	BRIP1	FANCC	0.375	1.44e-37	4.01e-35	NA	NA	NA	NA	NA	NA
BRIP1-FANCD2	BRIP1	FANCD2	0.408	8.02e-45	2.93e-42	2338164	Affinity Capture-Western	physical	Clark DW (2015)	26336824	BIOGRID
BRIP1-FANCF	BRIP1	FANCF	0.406	2.87e-44	1.01e-41	NA	NA	NA	NA	NA	NA
BRIP1-FANCI	BRIP1	FANCI	0.516	4.4e-75	5e-72	NA	NA	NA	NA	NA	NA
BRIP1-FANCL	BRIP1	FANCL	0.491	5.17e-67	4.78e-64	NA	NA	NA	NA	NA	NA
BRIP1-RFWD3	BRIP1	RFWD3	0.393	1.92e-41	6.1e-39	NA	NA	NA	NA	NA	NA
BRIP1-UBE2T	BRIP1	UBE2T	0.383	2.78e-39	8.29e-37	NA	NA	NA	NA	NA	NA
BRPF1-DOT1L	BRPF1	DOT1L	0.376	9.76e-38	2.75e-35	3469014	Affinity Capture-MS	physical	Salvati A (2022)	35850772	BIOGRID
BRPF1-KAT6A	BRPF1	KAT6A	0.617	4.38e-115	1.44e-111	468075	Affinity Capture-MS	physical	Rokudai S (2009)	19001415	BIOGRID
BRPF1-KMT2A	BRPF1	KMT2A	0.398	1.62e-42	5.34e-40	NA	NA	NA	NA	NA	NA
BTAF1-DR1	BTAF1	DR1	0.411	2.1e-45	7.96e-43	NA	NA	NA	NA	NA	NA
BTAF1-DRAP1	BTAF1	DRAP1	0.49	1.21e-66	1.09e-63	NA	NA	NA	NA	NA	NA
C12orf54-POU6F1	C12orf54	POU6F1	0.356	8.94e-34	2.19e-31	NA	NA	NA	NA	NA	NA
C12orf54-SP7	C12orf54	SP7	0.377	6.61e-38	1.88e-35	NA	NA	NA	NA	NA	NA
C16orf86-DDX19B	C16orf86	DDX19B	0.403	1.13e-43	3.9e-41	NA	NA	NA	NA	NA	NA
C16orf90-CDIP1	C16orf90	CDIP1	0.411	1.55e-45	5.89e-43	NA	NA	NA	NA	NA	NA
C16orf90-CLUAP1	C16orf90	CLUAP1	0.476	1.38e-62	1.1e-59	NA	NA	NA	NA	NA	NA
C16orf90-HCFC1R1	C16orf90	HCFC1R1	0.354	1.86e-33	4.48e-31	NA	NA	NA	NA	NA	NA
C16orf92-LAT	C16orf92	LAT	0.354	2.2e-33	5.28e-31	NA	NA	NA	NA	NA	NA
C16orf92-YPEL3	C16orf92	YPEL3	0.417	6.59e-47	2.69e-44	NA	NA	NA	NA	NA	NA
C17orf50-C17orf75	C17orf50	C17orf75	0.42	1.21e-47	5.19e-45	NA	NA	NA	NA	NA	NA
C17orf50-GLI4	C17orf50	GLI4	0.34	8.24e-31	1.82e-28	NA	NA	NA	NA	NA	NA
C17orf50-PIGS	C17orf50	PIGS	0.362	4.85e-35	1.25e-32	NA	NA	NA	NA	NA	NA
C17orf50-RDM1	C17orf50	RDM1	0.455	1.65e-56	1.07e-53	NA	NA	NA	NA	NA	NA
C17orf50-UBE2O	C17orf50	UBE2O	0.342	3.54e-31	7.93e-29	NA	NA	NA	NA	NA	NA
C17orf75-PIGS	C17orf75	PIGS	0.359	2.19e-34	5.5e-32	NA	NA	NA	NA	NA	NA
C17orf75-RDM1	C17orf75	RDM1	0.394	1.13e-41	3.62e-39	NA	NA	NA	NA	NA	NA
C19orf25-NBAS	C19orf25	NBAS	0.44	1.24e-52	6.67e-50	3038649	Affinity Capture-MS	physical	Huttlin EL (2021)	33961781	BIOGRID
C19orf25-ZW10	C19orf25	ZW10	0.406	2.11e-44	7.51e-42	838651	Affinity Capture-MS	physical	Kops GJ (2005)	15824131	BIOGRID
C19orf44-DAND5	C19orf44	DAND5	0.412	9.76e-46	3.78e-43	NA	NA	NA	NA	NA	NA
C1D-EXOSC1	C1D	EXOSC1	0.405	4.65e-44	1.61e-41	1450541	Affinity Capture-MS	physical	Hein MY (2015)	26496610	BIOGRID
C1orf54-SELENBP1	C1orf54	SELENBP1	0.382	4.62e-39	1.36e-36	NA	NA	NA	NA	NA	NA
C22orf39-YPEL1	C22orf39	YPEL1	0.432	1.41e-50	7.04e-48	NA	NA	NA	NA	NA	NA
C22orf46-DESI1	C22orf46	DESI1	0.434	4.6e-51	2.34e-48	NA	NA	NA	NA	NA	NA
C2orf69-MAIP1	C2orf69	MAIP1	0.449	4.34e-55	2.63e-52	NA	NA	NA	NA	NA	NA
C7orf26-INTS10	C7orf26	INTS10	0.525	6.6e-78	8.2e-75	NA	NA	NA	NA	NA	NA
C7orf26-INTS13	C7orf26	INTS13	0.564	4.98e-92	9.21e-89	NA	NA	NA	NA	NA	NA
C7orf26-INTS14	C7orf26	INTS14	0.627	1.61e-119	5.49e-116	NA	NA	NA	NA	NA	NA
C8orf33-CHAMP1	C8orf33	CHAMP1	0.42	1.11e-47	4.78e-45	NA	NA	NA	NA	NA	NA
C8orf33-CYHR1	C8orf33	CYHR1	0.394	9.83e-42	3.16e-39	NA	NA	NA	NA	NA	NA
C8orf33-GLI4	C8orf33	GLI4	0.532	2.37e-80	3.22e-77	NA	NA	NA	NA	NA	NA
C8orf33-MZF1	C8orf33	MZF1	0.463	7.03e-59	5.05e-56	NA	NA	NA	NA	NA	NA
C8orf33-SCRT1	C8orf33	SCRT1	0.388	2.3e-40	7.05e-38	NA	NA	NA	NA	NA	NA
CABIN1-HIRA	CABIN1	HIRA	0.603	1.93e-108	5.59e-105	530373	Affinity Capture-Western	physical	Yang JH (2011)	21414300	BIOGRID
CALR-DAND5	CALR	DAND5	0.343	2.05e-31	4.63e-29	NA	NA	NA	NA	NA	NA
CALR-DNASE2	CALR	DNASE2	0.345	9.83e-32	2.24e-29	NA	NA	NA	NA	NA	NA
CALR-RAD23A	CALR	RAD23A	0.402	1.59e-43	5.42e-41	NA	NA	NA	NA	NA	NA
CBFB-IKZF1	CBFB	IKZF1	0.365	1.78e-35	4.65e-33	2547769	Affinity Capture-MS	physical	Zhou N (2019)	30760870	BIOGRID
CBFB-IRF4	CBFB	IRF4	0.348	2.62e-32	6.1e-30	NA	NA	NA	NA	NA	NA
CBFB-MBNL1	CBFB	MBNL1	0.358	3.61e-34	8.97e-32	NA	NA	NA	NA	NA	NA
CBFB-MYB	CBFB	MYB	0.422	4.78e-48	2.1e-45	NA	NA	NA	NA	NA	NA
CBFB-RUNX1	CBFB	RUNX1	0.651	3.66e-132	1.67e-128	276453	Co-crystal Structure	physical	Warren AJ (2000)	10856244	BIOGRID
CC2D1B-CPT2	CC2D1B	CPT2	0.372	6.22e-37	1.69e-34	NA	NA	NA	NA	NA	NA
CC2D1B-GPX7	CC2D1B	GPX7	0.347	3.74e-32	8.66e-30	NA	NA	NA	NA	NA	NA
CCDC189-HCFC1R1	CCDC189	HCFC1R1	0.376	6.81e-38	1.93e-35	NA	NA	NA	NA	NA	NA
CCDC189-HIRIP3	CCDC189	HIRIP3	0.447	2.47e-54	1.45e-51	NA	NA	NA	NA	NA	NA
CCDC189-PYCARD	CCDC189	PYCARD	0.481	4.23e-64	3.55e-61	NA	NA	NA	NA	NA	NA
CCDC189-YPEL3	CCDC189	YPEL3	0.364	2.51e-35	6.55e-33	NA	NA	NA	NA	NA	NA
CCNC-CDK8	CCNC	CDK8	0.444	1.21e-53	6.89e-51	262448	Affinity Capture-Western	physical	Zhang Y (1997)	9150135	BIOGRID
CCND1-CDK4	CCND1	CDK4	0.428	1.52e-49	7.26e-47	274783	Reconstituted Complex	physical	Sugimoto M (1999)	10580009	BIOGRID
CCND3-MYB	CCND3	MYB	0.466	9.75e-60	7.24e-57	891860	Two-hybrid	physical	Wang J (2011)	21988832	BIOGRID
CCNE1-CDK2	CCNE1	CDK2	0.533	1.19e-80	1.64e-77	256364	Affinity Capture-Western	physical	McKenzie PP (2003)	12839982	BIOGRID
CCNE1-SKP2	CCNE1	SKP2	0.381	9.38e-39	2.73e-36	287737	Reconstituted Complex	physical	Yeh KH (2001)	11237742	BIOGRID
CDC26-GLE1	CDC26	GLE1	0.46	4.71e-58	3.22e-55	NA	NA	NA	NA	NA	NA
CDC26-NUP153	CDC26	NUP153	0.365	1.54e-35	4.05e-33	NA	NA	NA	NA	NA	NA
CDK2-SKP2	CDK2	SKP2	0.437	9.63e-52	4.98e-49	314686	Reconstituted Complex	physical	Marti A (1999)	10559858	BIOGRID
CEBPE-RBM23	CEBPE	RBM23	0.376	7.03e-38	1.99e-35	NA	NA	NA	NA	NA	NA
CENPO-CENPP	CENPO	CENPP	0.588	8.93e-102	2.22e-98	658420	Affinity Capture-MS	physical	Okada M (2006)	16622420	BIOGRID
CENPO-CENPU	CENPO	CENPU	0.525	4e-78	5.04e-75	658423	Affinity Capture-MS	physical	Okada M (2006)	16622420	BIOGRID
CENPO-TUBD1	CENPO	TUBD1	0.359	2.27e-34	5.68e-32	NA	NA	NA	NA	NA	NA
CENPP-CENPU	CENPP	CENPU	0.588	4.51e-102	1.15e-98	635821	Affinity Capture-Western	physical	Kang YH (2011)	21454580	BIOGRID
CENPU-TUBD1	CENPU	TUBD1	0.346	5.64e-32	1.3e-29	NA	NA	NA	NA	NA	NA
CEP350-PPP2R3C	CEP350	PPP2R3C	0.495	3.16e-68	3.08e-65	1449846	Affinity Capture-MS	physical	Hein MY (2015)	26496610	BIOGRID
CEP44-RTTN	CEP44	RTTN	0.402	1.58e-43	5.41e-41	NA	NA	NA	NA	NA	NA
CEP44-TEDC1	CEP44	TEDC1	0.363	3.96e-35	1.03e-32	NA	NA	NA	NA	NA	NA
CEP44-TUBD1	CEP44	TUBD1	0.386	7.48e-40	2.26e-37	NA	NA	NA	NA	NA	NA
CFAP20-CLASRP	CFAP20	CLASRP	0.431	2.63e-50	1.3e-47	2197944	Affinity Capture-MS	physical	Wang T (2015)	26472758	BIOGRID
CHAMP1-MZF1	CHAMP1	MZF1	0.364	2.61e-35	6.79e-33	NA	NA	NA	NA	NA	NA
CHMP7-LEMD2	CHMP7	LEMD2	0.431	3.04e-50	1.49e-47	NA	NA	NA	NA	NA	NA
CHMP7-NUP35	CHMP7	NUP35	0.362	5.27e-35	1.35e-32	NA	NA	NA	NA	NA	NA
CHTF18-DSCC1	CHTF18	DSCC1	0.53	8.1e-80	1.09e-76	255556	Affinity Capture-MS	physical	Bermudez VP (2003)	12930902	BIOGRID
CHTF18-POLE3	CHTF18	POLE3	0.433	7.55e-51	3.83e-48	NA	NA	NA	NA	NA	NA
CHTF18-POLE4	CHTF18	POLE4	0.418	3.1e-47	1.3e-44	NA	NA	NA	NA	NA	NA
CIT-KIF14	CIT	KIF14	0.517	3.26e-75	3.72e-72	2822943	Affinity Capture-MS	physical	Capalbo L (2019)	31586073	BIOGRID
CLDN19-TEKT2	CLDN19	TEKT2	0.426	5.27e-49	2.46e-46	NA	NA	NA	NA	NA	NA
CLPP-CLPX	CLPP	CLPX	0.48	8.21e-64	6.83e-61	278870	Reconstituted Complex	physical	Kang SG (2002)	11923310	BIOGRID
CLUAP1-HCFC1R1	CLUAP1	HCFC1R1	0.399	7.94e-43	2.64e-40	NA	NA	NA	NA	NA	NA
CNEP1R1-CTDNEP1	CNEP1R1	CTDNEP1	0.627	1.34e-119	4.65e-116	615520	Affinity Capture-Western	physical	Han S (2012)	22134922	BIOGRID
CNOT1-GGNBP2	CNOT1	GGNBP2	0.437	7.25e-52	3.77e-49	NA	NA	NA	NA	NA	NA
COG1-COG2	COG1	COG2	0.431	2.7e-50	1.33e-47	744041	Co-fractionation	physical	Havugimana PC (2012)	22939629	BIOGRID
COG1-COG3	COG1	COG3	0.602	5.76e-108	1.64e-104	304071	Affinity Capture-Western	physical	Loh E (2002)	11929878	BIOGRID
COG1-COG4	COG1	COG4	0.494	6.66e-68	6.39e-65	252077	Reconstituted Complex	physical	Loh E (2004)	15047703	BIOGRID
COG1-COG6	COG1	COG6	0.449	5.42e-55	3.27e-52	743189	Co-fractionation	physical	Havugimana PC (2012)	22939629	BIOGRID
COG1-COG7	COG1	COG7	0.497	5.75e-69	5.68e-66	743047	Co-fractionation	physical	Havugimana PC (2012)	22939629	BIOGRID
COG1-COG8	COG1	COG8	0.422	3.85e-48	1.71e-45	743844	Co-fractionation	physical	Havugimana PC (2012)	22939629	BIOGRID
COG1-UNC50	COG1	UNC50	0.579	2e-98	4.39e-95	NA	NA	NA	NA	NA	NA
COG2-COG3	COG2	COG3	0.443	1.8e-53	1.02e-50	304074	Affinity Capture-Western	physical	Loh E (2002)	11929878	BIOGRID
COG2-COG4	COG2	COG4	0.423	1.9e-48	8.53e-46	252078	Reconstituted Complex	physical	Loh E (2004)	15047703	BIOGRID
COG2-COG6	COG2	COG6	0.383	2.34e-39	6.97e-37	744117	Co-fractionation	physical	Havugimana PC (2012)	22939629	BIOGRID
COG2-COG7	COG2	COG7	0.362	6.17e-35	1.58e-32	744122	Co-fractionation	physical	Havugimana PC (2012)	22939629	BIOGRID
COG2-UNC50	COG2	UNC50	0.431	2.44e-50	1.21e-47	NA	NA	NA	NA	NA	NA
COG3-COG4	COG3	COG4	0.58	1.49e-98	3.32e-95	304073	Affinity Capture-Western	physical	Loh E (2002)	11929878	BIOGRID
COG3-COG6	COG3	COG6	0.446	3.98e-54	2.33e-51	304075	Affinity Capture-Western	physical	Loh E (2002)	11929878	BIOGRID
COG3-COG7	COG3	COG7	0.441	6.84e-53	3.7e-50	744067	Co-fractionation	physical	Havugimana PC (2012)	22939629	BIOGRID
COG3-COG8	COG3	COG8	0.449	6.18e-55	3.72e-52	304072	Affinity Capture-Western	physical	Loh E (2002)	11929878	BIOGRID
COG3-UNC50	COG3	UNC50	0.479	2.55e-63	2.08e-60	NA	NA	NA	NA	NA	NA
COG4-COG7	COG4	COG7	0.425	9.21e-49	4.21e-46	252080	Reconstituted Complex	physical	Loh E (2004)	15047703	BIOGRID
COG4-COG8	COG4	COG8	0.355	1.45e-33	3.51e-31	744169	Co-fractionation	physical	Havugimana PC (2012)	22939629	BIOGRID
COG4-UNC50	COG4	UNC50	0.402	2.15e-43	7.3e-41	NA	NA	NA	NA	NA	NA
COG5-COG7	COG5	COG7	0.584	2.52e-100	6.09e-97	252081	Reconstituted Complex	physical	Loh E (2004)	15047703	BIOGRID
COG5-UNC50	COG5	UNC50	0.413	7.22e-46	2.82e-43	NA	NA	NA	NA	NA	NA
COG5-VPS52	COG5	VPS52	0.414	3.74e-46	1.49e-43	NA	NA	NA	NA	NA	NA
COG6-COG7	COG6	COG7	0.505	2.35e-71	2.43e-68	743221	Co-fractionation	physical	Havugimana PC (2012)	22939629	BIOGRID
COG6-COG8	COG6	COG8	0.357	5.94e-34	1.47e-31	744016	Co-fractionation	physical	Havugimana PC (2012)	22939629	BIOGRID
COG6-UNC50	COG6	UNC50	0.533	1.19e-80	1.64e-77	NA	NA	NA	NA	NA	NA
COG7-COG8	COG7	COG8	0.39	8.88e-41	2.77e-38	744010	Co-fractionation	physical	Havugimana PC (2012)	22939629	BIOGRID
COG7-UNC50	COG7	UNC50	0.568	8.56e-94	1.65e-90	NA	NA	NA	NA	NA	NA
COG8-UNC50	COG8	UNC50	0.393	1.56e-41	4.99e-39	NA	NA	NA	NA	NA	NA
COMMD3-RAB21	COMMD3	RAB21	0.43	3.26e-50	1.59e-47	NA	NA	NA	NA	NA	NA
COMMD3-RAB7A	COMMD3	RAB7A	0.472	1.96e-61	1.52e-58	NA	NA	NA	NA	NA	NA
COMMD3-VPS29	COMMD3	VPS29	0.415	1.6e-46	6.5e-44	2227525	Affinity Capture-MS	physical	Huttlin EL (2017)	28514442	BIOGRID
COMMD3-VPS35L	COMMD3	VPS35L	0.433	9.34e-51	4.69e-48	NA	NA	NA	NA	NA	NA
COP1-DET1	COP1	DET1	0.761	4.5e-206	1.12e-201	NA	NA	NA	NA	NA	NA
COX15-MRPL9	COX15	MRPL9	0.347	4.82e-32	1.11e-29	NA	NA	NA	NA	NA	NA
COX15-SCO1	COX15	SCO1	0.388	2.57e-40	7.88e-38	2559013	Proximity Label-MS	physical	Liu X (2018)	29568061	BIOGRID
CPNE1-NECAB3	CPNE1	NECAB3	0.362	5.48e-35	1.41e-32	NA	NA	NA	NA	NA	NA
CPNE1-SCAND1	CPNE1	SCAND1	0.418	3.69e-47	1.53e-44	NA	NA	NA	NA	NA	NA
CREB3-GBA2	CREB3	GBA2	0.416	1.31e-46	5.32e-44	NA	NA	NA	NA	NA	NA
CREB3-PIGO	CREB3	PIGO	0.439	2.04e-52	1.08e-49	NA	NA	NA	NA	NA	NA
CREB3-SIGMAR1	CREB3	SIGMAR1	0.405	3.46e-44	1.21e-41	NA	NA	NA	NA	NA	NA
CREB3-SPAG8	CREB3	SPAG8	0.407	1.15e-44	4.18e-42	NA	NA	NA	NA	NA	NA
CREB3-TESK1	CREB3	TESK1	0.444	1.02e-53	5.84e-51	NA	NA	NA	NA	NA	NA
CRYBA1-TIAF1	CRYBA1	TIAF1	0.405	4.26e-44	1.48e-41	NA	NA	NA	NA	NA	NA
CSDE1-STRAP	CSDE1	STRAP	0.518	1.16e-75	1.33e-72	1448264	Affinity Capture-MS	physical	Hein MY (2015)	26496610	BIOGRID
CTC1-STN1	CTC1	STN1	0.418	4.29e-47	1.77e-44	NA	NA	NA	NA	NA	NA
CTC1-TEN1	CTC1	TEN1	0.432	1.76e-50	8.72e-48	2233558	Affinity Capture-MS	physical	Huttlin EL (2017)	28514442	BIOGRID
CTU1-DPH3	CTU1	DPH3	0.406	1.91e-44	6.81e-42	NA	NA	NA	NA	NA	NA
CTU1-ELP1	CTU1	ELP1	0.46	6.63e-58	4.52e-55	NA	NA	NA	NA	NA	NA
CTU1-ELP3	CTU1	ELP3	0.553	5.03e-88	8.49e-85	NA	NA	NA	NA	NA	NA
CTU1-ELP5	CTU1	ELP5	0.378	3.75e-38	1.08e-35	NA	NA	NA	NA	NA	NA
CTU1-MOCS3	CTU1	MOCS3	0.495	3.18e-68	3.09e-65	NA	NA	NA	NA	NA	NA
CTU1-NR2C2AP	CTU1	NR2C2AP	0.456	5.9e-57	3.91e-54	NA	NA	NA	NA	NA	NA
CUL5-RNF7	CUL5	RNF7	0.586	3.02e-101	7.4e-98	23024	Two-hybrid	physical	Ohta T (1999)	10230407	BIOGRID
CUL5-UBE2F	CUL5	UBE2F	0.607	3.66e-110	1.1e-106	727473	Biochemical Activity	physical	Jaeger S (2012)	22190037	BIOGRID
CYB5B-SREBF1	CYB5B	SREBF1	0.464	3.25e-59	2.38e-56	NA	NA	NA	NA	NA	NA
CYHR1-GLI4	CYHR1	GLI4	0.385	1.37e-39	4.1e-37	NA	NA	NA	NA	NA	NA
CYHR1-SCRT1	CYHR1	SCRT1	0.411	1.32e-45	5.07e-43	NA	NA	NA	NA	NA	NA
CYLD-N4BP1	CYLD	N4BP1	0.488	4.26e-66	3.8e-63	NA	NA	NA	NA	NA	NA
DAND5-DNASE2	DAND5	DNASE2	0.41	2.86e-45	1.08e-42	NA	NA	NA	NA	NA	NA
DAND5-MAST1	DAND5	MAST1	0.483	1.44e-64	1.23e-61	NA	NA	NA	NA	NA	NA
DAND5-RAD23A	DAND5	RAD23A	0.409	3.74e-45	1.41e-42	NA	NA	NA	NA	NA	NA
DBNL-GHRHR	DBNL	GHRHR	0.441	6.77e-53	3.67e-50	NA	NA	NA	NA	NA	NA
DBNL-GSDME	DBNL	GSDME	0.391	6.66e-41	2.09e-38	NA	NA	NA	NA	NA	NA
DBNL-URGCP	DBNL	URGCP	0.399	1.16e-42	3.83e-40	NA	NA	NA	NA	NA	NA
DCP2-XRN1	DCP2	XRN1	0.419	2.01e-47	8.54e-45	NA	NA	NA	NA	NA	NA
DDI2-NGLY1	DDI2	NGLY1	0.649	4.94e-131	2.2e-127	NA	NA	NA	NA	NA	NA
DDIT3-GLI1	DDIT3	GLI1	0.374	1.76e-37	4.91e-35	NA	NA	NA	NA	NA	NA
DDX55-NOL9	DDX55	NOL9	0.385	9.13e-40	2.75e-37	NA	NA	NA	NA	NA	NA
DDX55-PELP1	DDX55	PELP1	0.349	1.82e-32	4.24e-30	NA	NA	NA	NA	NA	NA
DERL2-SYVN1	DERL2	SYVN1	0.461	3.47e-58	2.39e-55	463579	Affinity Capture-Western	physical	Lilley BN (2005)	16186509	BIOGRID
DERL2-UBE2G2	DERL2	UBE2G2	0.396	4.49e-42	1.45e-39	NA	NA	NA	NA	NA	NA
DHX35-GPATCH1	DHX35	GPATCH1	0.454	2.46e-56	1.56e-53	NA	NA	NA	NA	NA	NA
DHX35-WDR83	DHX35	WDR83	0.551	2.49e-87	4.12e-84	1182221	Affinity Capture-MS	physical	Huttlin EL (2015)	26186194	BIOGRID
DMAP1-YEATS4	DMAP1	YEATS4	0.449	6.4e-55	3.83e-52	565889	Affinity Capture-Western	physical	Doyon Y (2004)	14966270	BIOGRID
DNAJC11-MFN2	DNAJC11	MFN2	0.411	1.75e-45	6.65e-43	NA	NA	NA	NA	NA	NA
DNAJC11-MTCH2	DNAJC11	MTCH2	0.391	6.59e-41	2.07e-38	2855126	Proximity Label-MS	physical	Antonicka H (2020)	32877691	BIOGRID
DNAJC11-MTX2	DNAJC11	MTX2	0.49	9.97e-67	9.07e-64	2856758	Proximity Label-MS	physical	Antonicka H (2020)	32877691	BIOGRID
DNAJC11-SAMM50	DNAJC11	SAMM50	0.421	6.3e-48	2.76e-45	2858736	Proximity Label-MS	physical	Antonicka H (2020)	32877691	BIOGRID
DNASE2-RAD23A	DNASE2	RAD23A	0.417	5.26e-47	2.16e-44	NA	NA	NA	NA	NA	NA
DOT1L-EED	DOT1L	EED	0.405	3.38e-44	1.18e-41	NA	NA	NA	NA	NA	NA
DOT1L-EZH2	DOT1L	EZH2	0.424	1.22e-48	5.58e-46	NA	NA	NA	NA	NA	NA
DOT1L-KAT6A	DOT1L	KAT6A	0.418	3.49e-47	1.45e-44	NA	NA	NA	NA	NA	NA
DOT1L-KMT2A	DOT1L	KMT2A	0.523	3.29e-77	4e-74	558854	Affinity Capture-Western	physical	Monroe SC (2011)	20854876	BIOGRID
DOT1L-MEN1	DOT1L	MEN1	0.549	2.36e-86	3.72e-83	3468965	Affinity Capture-Western	physical	Salvati A (2022)	35850772	BIOGRID
DOT1L-MLLT1	DOT1L	MLLT1	0.415	2.25e-46	9.04e-44	532018	Affinity Capture-MS	physical	Park G (2010)	20431927	BIOGRID
DOT1L-MLLT10	DOT1L	MLLT10	0.423	2.91e-48	1.3e-45	336258	Affinity Capture-Western	physical	Okada Y (2005)	15851025	BIOGRID
DOT1L-PSIP1	DOT1L	PSIP1	0.421	8.41e-48	3.65e-45	3469396	Affinity Capture-MS	physical	Salvati A (2022)	35850772	BIOGRID
DPH1-DPH2	DPH1	DPH2	0.637	7.08e-125	2.67e-121	1261155	Co-fractionation	physical	Wan C (2015)	26344197	BIOGRID
DPH3-ELP1	DPH3	ELP1	0.527	8.68e-79	1.13e-75	NA	NA	NA	NA	NA	NA
DPH3-ELP3	DPH3	ELP3	0.487	1.02e-65	9.04e-63	NA	NA	NA	NA	NA	NA
DPH3-ELP5	DPH3	ELP5	0.551	3.97e-87	6.51e-84	NA	NA	NA	NA	NA	NA
DPH3-MOCS3	DPH3	MOCS3	0.437	5.9e-52	3.08e-49	NA	NA	NA	NA	NA	NA
DPH3-NR2C2AP	DPH3	NR2C2AP	0.469	2.21e-60	1.65e-57	NA	NA	NA	NA	NA	NA
DPM1-DPM3	DPM1	DPM3	0.554	1.67e-88	2.85e-85	276919	Co-purification	physical	Maeda Y (2000)	10835346	BIOGRID
DR1-DRAP1	DR1	DRAP1	0.564	2.15e-92	4.02e-89	274985	Reconstituted Complex	physical	Yeung K (1997)	8972183	BIOGRID
DSCC1-POLE3	DSCC1	POLE3	0.473	1.27e-61	9.93e-59	NA	NA	NA	NA	NA	NA
DSCC1-POLE4	DSCC1	POLE4	0.472	2.03e-61	1.57e-58	NA	NA	NA	NA	NA	NA
DUSP4-MAPK1	DUSP4	MAPK1	0.357	5.17e-34	1.28e-31	2213931	Affinity Capture-MS	physical	St-Denis N (2016)	27880917	BIOGRID
DUSP4-MITF	DUSP4	MITF	0.356	7.99e-34	1.96e-31	NA	NA	NA	NA	NA	NA
DUSP4-SOX10	DUSP4	SOX10	0.47	9.92e-61	7.56e-58	NA	NA	NA	NA	NA	NA
E2F6-YPEL1	E2F6	YPEL1	0.455	1.7e-56	1.1e-53	NA	NA	NA	NA	NA	NA
EBF1-GSS	EBF1	GSS	0.369	2.65e-36	7.13e-34	NA	NA	NA	NA	NA	NA
EBF1-ITSN2	EBF1	ITSN2	0.511	2.14e-73	2.34e-70	NA	NA	NA	NA	NA	NA
EBF1-LDLRAP1	EBF1	LDLRAP1	0.374	2.75e-37	7.58e-35	NA	NA	NA	NA	NA	NA
EBF1-MBNL1	EBF1	MBNL1	0.378	3.83e-38	1.1e-35	NA	NA	NA	NA	NA	NA
EBF1-MEF2B	EBF1	MEF2B	0.39	1.04e-40	3.22e-38	NA	NA	NA	NA	NA	NA
EBF1-PAX5	EBF1	PAX5	0.689	6.93e-154	5.02e-150	NA	NA	NA	NA	NA	NA
EBF1-POU2AF1	EBF1	POU2AF1	0.462	1.84e-58	1.28e-55	NA	NA	NA	NA	NA	NA
EBF1-SYK	EBF1	SYK	0.451	1.19e-55	7.41e-53	NA	NA	NA	NA	NA	NA
EED-EZH2	EED	EZH2	0.712	1.56e-168	1.35e-164	22627	Two-hybrid	physical	van Lohuizen M (1998)	9584197	BIOGRID
EED-MEN1	EED	MEN1	0.344	1.71e-31	3.88e-29	1063310	Affinity Capture-MS	physical	Cao Q (2014)	24457600	BIOGRID
EED-RING1	EED	RING1	0.357	4.48e-34	1.11e-31	1063140	Affinity Capture-MS	physical	Cao Q (2014)	24457600	BIOGRID
EED-SUZ12	EED	SUZ12	0.661	1.79e-137	9.13e-134	335827	Co-purification	physical	Pasini D (2004)	15385962	BIOGRID
EEFSEC-GPX4	EEFSEC	GPX4	0.677	1.93e-146	1.2e-142	NA	NA	NA	NA	NA	NA
EEFSEC-SECISBP2	EEFSEC	SECISBP2	0.454	1.93e-56	1.24e-53	NA	NA	NA	NA	NA	NA
EEFSEC-SEPSECS	EEFSEC	SEPSECS	0.778	9.92e-221	3.45e-216	NA	NA	NA	NA	NA	NA
EEFSEC-TXNRD1	EEFSEC	TXNRD1	0.352	6.04e-33	1.43e-30	NA	NA	NA	NA	NA	NA
EFL1-SBDS	EFL1	SBDS	0.456	7.02e-57	4.62e-54	NA	NA	NA	NA	NA	NA
EFR3A-RAB6A	EFR3A	RAB6A	0.418	2.83e-47	1.19e-44	NA	NA	NA	NA	NA	NA
EGFR-GRB2	EGFR	GRB2	0.45	3.14e-55	1.91e-52	240214	Affinity Capture-MS	physical	Schulze WX (2006)	16729043	BIOGRID
EGFR-KLF5	EGFR	KLF5	0.406	2.69e-44	9.49e-42	NA	NA	NA	NA	NA	NA
EGLN1-VHL	EGLN1	VHL	0.424	1.57e-48	7.11e-46	683864	Affinity Capture-Western	physical	Foxler DE (2012)	22286099	BIOGRID
EHMT1-EHMT2	EHMT1	EHMT2	0.459	1.21e-57	8.17e-55	832394	Affinity Capture-MS	physical	Bantscheff M (2011)	21258344	BIOGRID
EHMT1-WIZ	EHMT1	WIZ	0.399	7.91e-43	2.63e-40	1261460	Co-fractionation	physical	Wan C (2015)	26344197	BIOGRID
EHMT2-WIZ	EHMT2	WIZ	0.413	4.78e-46	1.89e-43	478049	Affinity Capture-Western	physical	Ueda J (2006)	16702210	BIOGRID
EIPR1-RIC1	EIPR1	RIC1	0.365	1.28e-35	3.38e-33	NA	NA	NA	NA	NA	NA
EIPR1-VPS52	EIPR1	VPS52	0.561	5.23e-91	9.36e-88	NA	NA	NA	NA	NA	NA
EIPR1-VPS53	EIPR1	VPS53	0.464	3.33e-59	2.43e-56	NA	NA	NA	NA	NA	NA
ELL3-WDR76	ELL3	WDR76	0.4	4.83e-43	1.61e-40	NA	NA	NA	NA	NA	NA
ELOB-VHL	ELOB	VHL	0.552	1.74e-87	2.91e-84	NA	NA	NA	NA	NA	NA
ELP1-ELP3	ELP1	ELP3	0.511	3.38e-73	3.67e-70	NA	NA	NA	NA	NA	NA
ELP1-ELP5	ELP1	ELP5	0.582	2.32e-99	5.3e-96	NA	NA	NA	NA	NA	NA
ELP1-MOCS3	ELP1	MOCS3	0.485	5.23e-65	4.59e-62	NA	NA	NA	NA	NA	NA
ELP1-NR2C2AP	ELP1	NR2C2AP	0.535	2.74e-81	3.87e-78	NA	NA	NA	NA	NA	NA
ELP3-ELP5	ELP3	ELP5	0.43	4.02e-50	1.95e-47	3097498	Affinity Capture-MS	physical	Huttlin EL (2021)	33961781	BIOGRID
ELP3-MOCS3	ELP3	MOCS3	0.51	6.6e-73	7.12e-70	NA	NA	NA	NA	NA	NA
ELP3-NR2C2AP	ELP3	NR2C2AP	0.523	2.86e-77	3.52e-74	NA	NA	NA	NA	NA	NA
ELP5-MOCS3	ELP5	MOCS3	0.389	1.73e-40	5.32e-38	NA	NA	NA	NA	NA	NA
ELP5-NR2C2AP	ELP5	NR2C2AP	0.491	6.47e-67	5.91e-64	NA	NA	NA	NA	NA	NA
EMC2-EMC6	EMC2	EMC6	0.674	1.76e-144	1.06e-140	1066955	Affinity Capture-MS	physical	Christianson JC (2012)	22119785	BIOGRID
EME1-MUS81	EME1	MUS81	0.456	9.17e-57	5.97e-54	258986	Reconstituted Complex	physical	Ciccia A (2003)	12721304	BIOGRID
EMSY-GATAD1	EMSY	GATAD1	0.469	1.31e-60	9.98e-58	NA	NA	NA	NA	NA	NA
EMSY-KDM5A	EMSY	KDM5A	0.375	1.18e-37	3.31e-35	NA	NA	NA	NA	NA	NA
EMSY-MORF4L1	EMSY	MORF4L1	0.425	8.81e-49	4.04e-46	NA	NA	NA	NA	NA	NA
EMSY-PHF12	EMSY	PHF12	0.582	1.5e-99	3.53e-96	NA	NA	NA	NA	NA	NA
EMSY-SIN3B	EMSY	SIN3B	0.428	1.39e-49	6.69e-47	NA	NA	NA	NA	NA	NA
ENO1-PGAM1	ENO1	PGAM1	0.445	8.02e-54	4.6e-51	1266528	Co-fractionation	physical	Wan C (2015)	26344197	BIOGRID
EPC1-ING3	EPC1	ING3	0.413	4.79e-46	1.89e-43	336533	Affinity Capture-MS	physical	Doyon Y (2006)	16387653	BIOGRID
EPS15L1-ITSN2	EPS15L1	ITSN2	0.363	4.02e-35	1.04e-32	661823	Two-hybrid	physical	Wong KA (2012)	22558309	BIOGRID
EPS15L1-MEF2B	EPS15L1	MEF2B	0.359	2.36e-34	5.89e-32	NA	NA	NA	NA	NA	NA
ERCC1-FANCD2	ERCC1	FANCD2	0.36	1.68e-34	4.22e-32	NA	NA	NA	NA	NA	NA
ERCC1-FANCI	ERCC1	FANCI	0.415	2.32e-46	9.27e-44	NA	NA	NA	NA	NA	NA
ERCC1-UBE2T	ERCC1	UBE2T	0.37	1.73e-36	4.68e-34	NA	NA	NA	NA	NA	NA
ERCC4-FANCA	ERCC4	FANCA	0.356	8.96e-34	2.19e-31	245583	Affinity Capture-Western	physical	Sridharan D (2003)	12571280	BIOGRID
ERCC4-FANCD2	ERCC4	FANCD2	0.393	2.41e-41	7.62e-39	2343217	Affinity Capture-MS	physical	Unno J (2014)	24794430	BIOGRID
ERCC4-FANCI	ERCC4	FANCI	0.419	1.96e-47	8.31e-45	NA	NA	NA	NA	NA	NA
ERCC4-FANCL	ERCC4	FANCL	0.361	1.07e-34	2.72e-32	NA	NA	NA	NA	NA	NA
ERCC4-RFWD3	ERCC4	RFWD3	0.387	4.27e-40	1.3e-37	NA	NA	NA	NA	NA	NA
ERCC4-XRCC2	ERCC4	XRCC2	0.341	5.23e-31	1.16e-28	NA	NA	NA	NA	NA	NA
ERCC4-XRCC3	ERCC4	XRCC3	0.351	8.55e-33	2.02e-30	NA	NA	NA	NA	NA	NA
EXOC2-EXOC8	EXOC2	EXOC8	0.417	5.63e-47	2.31e-44	30146	Two-hybrid	physical	Moskalenko S (2003)	14525976	BIOGRID
EXOC8-EXOSC3	EXOC8	EXOSC3	0.346	6e-32	1.38e-29	NA	NA	NA	NA	NA	NA
EXOC8-GLE1	EXOC8	GLE1	0.37	1.79e-36	4.83e-34	NA	NA	NA	NA	NA	NA
EXOSC3-GLE1	EXOSC3	GLE1	0.374	2.75e-37	7.59e-35	NA	NA	NA	NA	NA	NA
EXOSC3-NSMCE3	EXOSC3	NSMCE3	0.344	1.93e-31	4.37e-29	NA	NA	NA	NA	NA	NA
EXOSC3-NUP88	EXOSC3	NUP88	0.396	4.5e-42	1.45e-39	NA	NA	NA	NA	NA	NA
EZH2-RING1	EZH2	RING1	0.342	4e-31	8.95e-29	NA	NA	NA	NA	NA	NA
EZH2-SUZ12	EZH2	SUZ12	0.649	6.67e-131	2.9e-127	336259	Affinity Capture-Western	physical	Su IH (2005)	15882624	BIOGRID
FAAP100-FANCA	FAAP100	FANCA	0.475	2.54e-62	2.02e-59	NA	NA	NA	NA	NA	NA
FAAP100-FANCC	FAAP100	FANCC	0.452	6.9e-56	4.33e-53	NA	NA	NA	NA	NA	NA
FAAP100-FANCD2	FAAP100	FANCD2	0.398	1.84e-42	6.05e-40	NA	NA	NA	NA	NA	NA
FAAP100-FANCE	FAAP100	FANCE	0.343	2.6e-31	5.86e-29	NA	NA	NA	NA	NA	NA
FAAP100-FANCF	FAAP100	FANCF	0.459	1.29e-57	8.63e-55	NA	NA	NA	NA	NA	NA
FAAP100-FANCG	FAAP100	FANCG	0.442	4.72e-53	2.59e-50	NA	NA	NA	NA	NA	NA
FAAP100-FANCI	FAAP100	FANCI	0.425	5.67e-49	2.64e-46	NA	NA	NA	NA	NA	NA
FAAP100-FANCL	FAAP100	FANCL	0.493	1.25e-67	1.19e-64	NA	NA	NA	NA	NA	NA
FAAP24-FANCM	FAAP24	FANCM	0.441	6.02e-53	3.28e-50	NA	NA	NA	NA	NA	NA
FAF2-UBE2G2	FAF2	UBE2G2	0.463	9.78e-59	6.91e-56	NA	NA	NA	NA	NA	NA
FANCA-FANCC	FANCA	FANCC	0.54	2.27e-83	3.42e-80	244999	Affinity Capture-Western	physical	Garcia-Higuera I (1999)	10373536	BIOGRID
FANCA-FANCD2	FANCA	FANCD2	0.506	8.82e-72	9.17e-69	2333554	Affinity Capture-Western	physical	Huard CC (2013)	23303816	BIOGRID
FANCA-FANCE	FANCA	FANCE	0.492	3.37e-67	3.13e-64	245598	Affinity Capture-MS	physical	Meetei AR (2003)	12973351	BIOGRID
FANCA-FANCF	FANCA	FANCF	0.425	6.67e-49	3.08e-46	244028	Affinity Capture-Western	physical	Leveille F (2004)	15262960	BIOGRID
FANCA-FANCG	FANCA	FANCG	0.521	1.25e-76	1.5e-73	122164	Two-hybrid	physical	Rual JF (2005)	16189514	BIOGRID
FANCA-FANCI	FANCA	FANCI	0.565	1.58e-92	2.99e-89	NA	NA	NA	NA	NA	NA
FANCA-FANCL	FANCA	FANCL	0.579	4.03e-98	8.76e-95	245779	Affinity Capture-MS	physical	Meetei AR (2003)	12973351	BIOGRID
FANCA-FANCM	FANCA	FANCM	0.387	3.89e-40	1.19e-37	330201	Affinity Capture-Western	physical	Xue Y (2008)	18285517	BIOGRID
FANCA-UBE2T	FANCA	UBE2T	0.418	3.9e-47	1.61e-44	3199787	Affinity Capture-MS	physical	Ho NPY (2021)	33542213	BIOGRID
FANCC-FANCD2	FANCC	FANCD2	0.425	5.97e-49	2.77e-46	555214	Affinity Capture-Western	physical	Gordon SM (2005)	16127171	BIOGRID
FANCC-FANCE	FANCC	FANCE	0.428	1.43e-49	6.87e-47	243654	Two-hybrid	physical	Gordon SM (2003)	12649160	BIOGRID
FANCC-FANCF	FANCC	FANCF	0.451	1.88e-55	1.16e-52	244029	Affinity Capture-Western	physical	Leveille F (2004)	15262960	BIOGRID
FANCC-FANCG	FANCC	FANCG	0.537	4.73e-82	6.91e-79	245595	Affinity Capture-Western	physical	Garcia-Higuera I (1999)	10373536	BIOGRID
FANCC-FANCI	FANCC	FANCI	0.487	8.34e-66	7.39e-63	NA	NA	NA	NA	NA	NA
FANCC-FANCL	FANCC	FANCL	0.573	7.23e-96	1.5e-92	547224	Affinity Capture-Western	physical	Tremblay CS (2008)	18550849	BIOGRID
FANCC-FANCM	FANCC	FANCM	0.373	4.27e-37	1.17e-34	436060	Affinity Capture-MS	physical	Yan Z (2010)	20347428	BIOGRID
FANCC-UBE2T	FANCC	UBE2T	0.345	9.25e-32	2.11e-29	NA	NA	NA	NA	NA	NA
FANCD2-FANCG	FANCD2	FANCG	0.421	7.73e-48	3.37e-45	547332	Affinity Capture-Western	physical	Wilson JB (2008)	18212739	BIOGRID
FANCD2-FANCI	FANCD2	FANCI	0.637	1.27e-124	4.69e-121	545543	Reconstituted Complex	physical	Yuan F (2009)	19561358	BIOGRID
FANCD2-FANCL	FANCD2	FANCL	0.534	4.36e-81	6.11e-78	682588	Protein-peptide	physical	Hodson C (2011)	21775430	BIOGRID
FANCD2-RFWD3	FANCD2	RFWD3	0.432	1.53e-50	7.64e-48	NA	NA	NA	NA	NA	NA
FANCD2-UBE2T	FANCD2	UBE2T	0.481	4.39e-64	3.67e-61	1417328	Biochemical Activity	physical	Hira A (2015)	26046368	BIOGRID
FANCE-FANCF	FANCE	FANCF	0.381	8.03e-39	2.34e-36	244030	Affinity Capture-Western	physical	Leveille F (2004)	15262960	BIOGRID
FANCE-FANCG	FANCE	FANCG	0.469	1.33e-60	1e-57	279845	Affinity Capture-Western	physical	Taniguchi T (2002)	12239156	BIOGRID
FANCE-FANCI	FANCE	FANCI	0.359	2.48e-34	6.19e-32	NA	NA	NA	NA	NA	NA
FANCE-FANCL	FANCE	FANCL	0.433	8.15e-51	4.12e-48	NA	NA	NA	NA	NA	NA
FANCE-FANCM	FANCE	FANCM	0.377	5.97e-38	1.7e-35	330203	Affinity Capture-Western	physical	Xue Y (2008)	18285517	BIOGRID
FANCF-FANCG	FANCF	FANCG	0.443	1.84e-53	1.03e-50	244031	Affinity Capture-Western	physical	Leveille F (2004)	15262960	BIOGRID
FANCF-FANCI	FANCF	FANCI	0.377	4.35e-38	1.25e-35	NA	NA	NA	NA	NA	NA
FANCF-FANCL	FANCF	FANCL	0.53	9.62e-80	1.29e-76	442562	Affinity Capture-Western	physical	Gurtan AM (2006)	16474167	BIOGRID
FANCF-FANCM	FANCF	FANCM	0.496	1.3e-68	1.28e-65	436061	Affinity Capture-MS	physical	Yan Z (2010)	20347428	BIOGRID
FANCG-FANCI	FANCG	FANCI	0.5	8.28e-70	8.41e-67	NA	NA	NA	NA	NA	NA
FANCG-FANCL	FANCG	FANCL	0.579	5.04e-98	1.08e-94	442561	Affinity Capture-Western	physical	Gurtan AM (2006)	16474167	BIOGRID
FANCG-FANCM	FANCG	FANCM	0.415	1.86e-46	7.51e-44	436058	Affinity Capture-MS	physical	Yan Z (2010)	20347428	BIOGRID
FANCG-UBE2T	FANCG	UBE2T	0.376	9.51e-38	2.69e-35	3199789	Affinity Capture-MS	physical	Ho NPY (2021)	33542213	BIOGRID
FANCI-FANCL	FANCI	FANCL	0.638	5.59e-125	2.16e-121	682587	Protein-peptide	physical	Hodson C (2011)	21775430	BIOGRID
FANCI-RFWD3	FANCI	RFWD3	0.505	2.55e-71	2.63e-68	NA	NA	NA	NA	NA	NA
FANCI-SLX4	FANCI	SLX4	0.403	1.12e-43	3.86e-41	NA	NA	NA	NA	NA	NA
FANCI-UBE2T	FANCI	UBE2T	0.689	8.78e-154	6.1e-150	3455114	Affinity Capture-Western	physical	Zhang J (2022)	35703356	BIOGRID
FANCI-XRCC2	FANCI	XRCC2	0.382	5.15e-39	1.52e-36	NA	NA	NA	NA	NA	NA
FANCL-FANCM	FANCL	FANCM	0.352	4.31e-33	1.03e-30	330204	Affinity Capture-Western	physical	Xue Y (2008)	18285517	BIOGRID
FANCL-RFWD3	FANCL	RFWD3	0.352	4.24e-33	1.01e-30	NA	NA	NA	NA	NA	NA
FANCL-UBE2T	FANCL	UBE2T	0.493	1.82e-67	1.71e-64	554968	Two-hybrid	physical	Machida YJ (2006)	16916645	BIOGRID
FDFT1-FDPS	FDFT1	FDPS	0.589	3.1e-102	8.05e-99	NA	NA	NA	NA	NA	NA
FDX1-GLRX5	FDX1	GLRX5	0.465	2.69e-59	1.98e-56	NA	NA	NA	NA	NA	NA
FGF4-IGHMBP2	FGF4	IGHMBP2	0.35	1.09e-32	2.56e-30	NA	NA	NA	NA	NA	NA
FIG4-VAC14	FIG4	VAC14	0.556	3.54e-89	6.15e-86	346041	Two-hybrid	physical	Jin N (2008)	19037259	BIOGRID
FKBP1A-MIB1	FKBP1A	MIB1	0.442	4.22e-53	2.34e-50	NA	NA	NA	NA	NA	NA
FKBP6-PMS2	FKBP6	PMS2	0.458	1.79e-57	1.2e-54	NA	NA	NA	NA	NA	NA
FLCN-RRAGA	FLCN	RRAGA	0.346	7.07e-32	1.62e-29	3310397	Affinity Capture-Western	physical	Petit CS (2013)	24081491	BIOGRID
FLCN-VPS39	FLCN	VPS39	0.428	1.45e-49	6.95e-47	NA	NA	NA	NA	NA	NA
FOSL1-JUN	FOSL1	JUN	0.559	2.04e-90	3.62e-87	274870	Two-hybrid	physical	Pognonec P (1997)	9160889	BIOGRID
FOXA1-SPDEF	FOXA1	SPDEF	0.455	1.01e-56	6.54e-54	NA	NA	NA	NA	NA	NA
GABPA-GABPB1	GABPA	GABPB1	0.425	7.38e-49	3.4e-46	743470	Co-fractionation	physical	Havugimana PC (2012)	22939629	BIOGRID
GAK-TACC3	GAK	TACC3	0.406	2.45e-44	8.65e-42	NA	NA	NA	NA	NA	NA
GALK1-SLC25A10	GALK1	SLC25A10	0.365	1.22e-35	3.23e-33	NA	NA	NA	NA	NA	NA
GALK1-UBE2O	GALK1	UBE2O	0.451	1.97e-55	1.22e-52	NA	NA	NA	NA	NA	NA
GANAB-STT3A	GANAB	STT3A	0.395	7.88e-42	2.54e-39	NA	NA	NA	NA	NA	NA
GAS8-TCF25	GAS8	TCF25	0.409	5.05e-45	1.88e-42	NA	NA	NA	NA	NA	NA
GATAD1-MORF4L1	GATAD1	MORF4L1	0.45	2.87e-55	1.76e-52	1056762	Affinity Capture-MS	physical	Vermeulen M (2010)	20850016	BIOGRID
GATAD1-PHF12	GATAD1	PHF12	0.527	1.02e-78	1.33e-75	1056760	Affinity Capture-MS	physical	Vermeulen M (2010)	20850016	BIOGRID
GATAD1-SIN3B	GATAD1	SIN3B	0.45	3.75e-55	2.28e-52	1056761	Affinity Capture-MS	physical	Vermeulen M (2010)	20850016	BIOGRID
GHRHR-GSDME	GHRHR	GSDME	0.442	4.31e-53	2.39e-50	NA	NA	NA	NA	NA	NA
GLE1-NUP153	GLE1	NUP153	0.42	9.43e-48	4.07e-45	1444619	Affinity Capture-MS	physical	Hein MY (2015)	26496610	BIOGRID
GLE1-NUP88	GLE1	NUP88	0.42	1.44e-47	6.12e-45	2814080	Proximity Label-MS	physical	Youn JY (2018)	29395067	BIOGRID
GLE1-PAF1	GLE1	PAF1	0.361	7.78e-35	1.98e-32	NA	NA	NA	NA	NA	NA
GLE1-PCF11	GLE1	PCF11	0.364	2.74e-35	7.11e-33	NA	NA	NA	NA	NA	NA
GLE1-RBM42	GLE1	RBM42	0.39	1.11e-40	3.42e-38	NA	NA	NA	NA	NA	NA
GLE1-THOC1	GLE1	THOC1	0.396	4.29e-42	1.39e-39	NA	NA	NA	NA	NA	NA
GLI4-UBE2O	GLI4	UBE2O	0.348	3.01e-32	6.99e-30	NA	NA	NA	NA	NA	NA
GLRX5-MCAT	GLRX5	MCAT	0.361	1.12e-34	2.83e-32	NA	NA	NA	NA	NA	NA
GLRX5-SCO2	GLRX5	SCO2	0.348	2.42e-32	5.63e-30	NA	NA	NA	NA	NA	NA
GMPPB-PMVK	GMPPB	PMVK	0.362	5.22e-35	1.34e-32	NA	NA	NA	NA	NA	NA
GNL2-SDAD1	GNL2	SDAD1	0.427	2.67e-49	1.26e-46	NA	NA	NA	NA	NA	NA
GPATCH1-WDR83	GPATCH1	WDR83	0.39	1.03e-40	3.2e-38	1182219	Affinity Capture-MS	physical	Huttlin EL (2015)	26186194	BIOGRID
GPX4-SECISBP2	GPX4	SECISBP2	0.365	1.66e-35	4.34e-33	NA	NA	NA	NA	NA	NA
GPX4-SEPSECS	GPX4	SEPSECS	0.595	5.95e-105	1.64e-101	NA	NA	NA	NA	NA	NA
GRB2-SOS1	GRB2	SOS1	0.438	5.16e-52	2.71e-49	268951	Affinity Capture-MS	physical	Blagoev B (2003)	12577067	BIOGRID
GSS-LDLRAP1	GSS	LDLRAP1	0.413	5.07e-46	2e-43	NA	NA	NA	NA	NA	NA
GSS-MBNL1	GSS	MBNL1	0.392	3.6e-41	1.13e-38	NA	NA	NA	NA	NA	NA
GSS-PAX5	GSS	PAX5	0.407	1.37e-44	4.92e-42	NA	NA	NA	NA	NA	NA
GTF3C4-GTF3C5	GTF3C4	GTF3C5	0.536	6.4e-82	9.18e-79	261536	Affinity Capture-Western	physical	Hsieh YJ (1999)	10523658	BIOGRID
GTSE1-TACC3	GTSE1	TACC3	0.518	9.63e-76	1.12e-72	NA	NA	NA	NA	NA	NA
HECTD1-KCMF1	HECTD1	KCMF1	0.409	4.89e-45	1.83e-42	NA	NA	NA	NA	NA	NA
HECTD1-UBR4	HECTD1	UBR4	0.362	7.01e-35	1.79e-32	NA	NA	NA	NA	NA	NA
HGS-PTPN23	HGS	PTPN23	0.437	5.76e-52	3.01e-49	858647	Affinity Capture-Western	physical	Ali N (2013)	23477725	BIOGRID
HGS-RAB7A	HGS	RAB7A	0.374	2.26e-37	6.24e-35	NA	NA	NA	NA	NA	NA
HIRIP3-PYCARD	HIRIP3	PYCARD	0.42	9.06e-48	3.93e-45	NA	NA	NA	NA	NA	NA
HIRIP3-YPEL3	HIRIP3	YPEL3	0.351	9.28e-33	2.19e-30	NA	NA	NA	NA	NA	NA
HM13-TM9SF4	HM13	TM9SF4	0.365	1.57e-35	4.14e-33	NA	NA	NA	NA	NA	NA
HNF1B-PARD3	HNF1B	PARD3	0.393	1.62e-41	5.2e-39	NA	NA	NA	NA	NA	NA
HNF1B-PAX8	HNF1B	PAX8	0.415	2.06e-46	8.27e-44	3321823	Reconstituted Complex	physical		35140242	BIOGRID
HOXC12-IKZF4	HOXC12	IKZF4	0.392	3.46e-41	1.09e-38	NA	NA	NA	NA	NA	NA
HOXC12-PDE1B	HOXC12	PDE1B	0.416	8.46e-47	3.45e-44	NA	NA	NA	NA	NA	NA
HSP90B1-STT3A	HSP90B1	STT3A	0.538	1.73e-82	2.57e-79	NA	NA	NA	NA	NA	NA
HUS1-RAD1	HUS1	RAD1	0.549	1.87e-86	2.98e-83	280287	Affinity Capture-Western	physical	Volkmer E (1999)	9872989	BIOGRID
HYI-P3H1	HYI	P3H1	0.409	6.2e-45	2.29e-42	NA	NA	NA	NA	NA	NA
HYI-TEKT2	HYI	TEKT2	0.365	1.26e-35	3.34e-33	NA	NA	NA	NA	NA	NA
IGFBP3-URGCP	IGFBP3	URGCP	0.382	3.95e-39	1.17e-36	NA	NA	NA	NA	NA	NA
IKBKB-IRF4	IKBKB	IRF4	0.352	4.39e-33	1.05e-30	NA	NA	NA	NA	NA	NA
IKBKB-NFKB1	IKBKB	NFKB1	0.364	2.01e-35	5.25e-33	275275	Biochemical Activity	physical	Heissmeyer V (2001)	11158290	BIOGRID
IKZF1-IRF4	IKZF1	IRF4	0.426	4.81e-49	2.25e-46	NA	NA	NA	NA	NA	NA
IKZF1-MBNL1	IKZF1	MBNL1	0.393	2.13e-41	6.76e-39	NA	NA	NA	NA	NA	NA
IKZF1-MYB	IKZF1	MYB	0.373	3.36e-37	9.25e-35	NA	NA	NA	NA	NA	NA
IKZF3-IRF4	IKZF3	IRF4	0.349	1.7e-32	3.98e-30	NA	NA	NA	NA	NA	NA
IKZF3-NFKB1	IKZF3	NFKB1	0.367	5.76e-36	1.53e-33	NA	NA	NA	NA	NA	NA
IKZF3-POU2AF1	IKZF3	POU2AF1	0.424	1.45e-48	6.6e-46	NA	NA	NA	NA	NA	NA
INO80-NFRKB	INO80	NFRKB	0.436	1.1e-51	5.66e-49	506685	Affinity Capture-MS	physical	Chen L (2011)	21303910	BIOGRID
INO80E-NFRKB	INO80E	NFRKB	0.406	2.77e-44	9.75e-42	563204	Affinity Capture-MS	physical	Cai Y (2007)	17721549	BIOGRID
INO80E-TFPT	INO80E	TFPT	0.482	2.19e-64	1.86e-61	563259	Affinity Capture-MS	physical	Cai Y (2007)	17721549	BIOGRID
INO80E-UCHL5	INO80E	UCHL5	0.39	1.12e-40	3.47e-38	424448	Affinity Capture-MS	physical	Sowa ME (2009)	19615732	BIOGRID
INTS10-INTS13	INTS10	INTS13	0.39	1.04e-40	3.22e-38	NA	NA	NA	NA	NA	NA
INTS10-INTS14	INTS10	INTS14	0.527	1.12e-78	1.45e-75	NA	NA	NA	NA	NA	NA
INTS13-INTS14	INTS13	INTS14	0.611	6.11e-112	1.89e-108	NA	NA	NA	NA	NA	NA
IRF4-MBNL1	IRF4	MBNL1	0.372	5.78e-37	1.57e-34	NA	NA	NA	NA	NA	NA
IRF4-NFKB1	IRF4	NFKB1	0.403	1.33e-43	4.56e-41	NA	NA	NA	NA	NA	NA
IRF4-POU2AF1	IRF4	POU2AF1	0.447	1.76e-54	1.04e-51	NA	NA	NA	NA	NA	NA
IRF4-PRDM1	IRF4	PRDM1	0.381	7.78e-39	2.28e-36	NA	NA	NA	NA	NA	NA
IRF9-STAT2	IRF9	STAT2	0.482	2.24e-64	1.9e-61	287885	Two-hybrid	physical	Horvath CM (1996)	8943351	BIOGRID
ITSN2-MBNL1	ITSN2	MBNL1	0.379	2.36e-38	6.84e-36	661855	Two-hybrid	physical	Wong KA (2012)	22558309	BIOGRID
ITSN2-MEF2B	ITSN2	MEF2B	0.375	1.1e-37	3.1e-35	NA	NA	NA	NA	NA	NA
ITSN2-PAX5	ITSN2	PAX5	0.428	1.54e-49	7.35e-47	NA	NA	NA	NA	NA	NA
ITSN2-POU2AF1	ITSN2	POU2AF1	0.456	9.07e-57	5.93e-54	NA	NA	NA	NA	NA	NA
JADE2-MEN1	JADE2	MEN1	0.383	3.58e-39	1.06e-36	3312898	Affinity Capture-MS	physical	van Nuland R (2013)	23508102	BIOGRID
JADE2-PSIP1	JADE2	PSIP1	0.408	7.54e-45	2.76e-42	NA	NA	NA	NA	NA	NA
KAT6A-KMT2A	KAT6A	KMT2A	0.377	5.19e-38	1.48e-35	545315	Affinity Capture-Western	physical	Paggetti J (2010)	20581860	BIOGRID
KAT6A-MLLT1	KAT6A	MLLT1	0.376	9.91e-38	2.79e-35	NA	NA	NA	NA	NA	NA
KCMF1-UBA6	KCMF1	UBA6	0.351	6.28e-33	1.49e-30	NA	NA	NA	NA	NA	NA
KCMF1-UBR4	KCMF1	UBR4	0.742	2.17e-190	3.14e-186	926454	Co-fractionation	physical	Kristensen AR (2012)	22863883	BIOGRID
KDM5A-PHF12	KDM5A	PHF12	0.409	6.15e-45	2.28e-42	1446680	Affinity Capture-MS	physical	Hein MY (2015)	26496610	BIOGRID
KIF18B-KIF2C	KIF18B	KIF2C	0.571	4.38e-95	8.85e-92	2329953	Affinity Capture-MS	physical	Boldt K (2016)	27173435	BIOGRID
KIF2A-NEK1	KIF2A	NEK1	0.462	1.86e-58	1.29e-55	NA	NA	NA	NA	NA	NA
KIF3B-NOL4L	KIF3B	NOL4L	0.369	2.89e-36	7.74e-34	NA	NA	NA	NA	NA	NA
KIF3B-TM9SF4	KIF3B	TM9SF4	0.378	2.71e-38	7.83e-36	NA	NA	NA	NA	NA	NA
KLF5-STX4	KLF5	STX4	0.36	1.24e-34	3.14e-32	NA	NA	NA	NA	NA	NA
KMT2A-MEN1	KMT2A	MEN1	0.607	3.17e-110	9.65e-107	243610	Co-purification	physical	Yokoyama A (2004)	15199122	BIOGRID
KMT2A-PSIP1	KMT2A	PSIP1	0.409	5.1e-45	1.9e-42	479464	Affinity Capture-Western	physical	Yokoyama A (2008)	18598942	BIOGRID
KMT2D-NCOA6	KMT2D	NCOA6	0.408	1.02e-44	3.72e-42	2942652	Affinity Capture-MS	physical	Marcon E (2014)	24981860	BIOGRID
LAT-YPEL3	LAT	YPEL3	0.356	9.93e-34	2.42e-31	NA	NA	NA	NA	NA	NA
LCMT1-TIPRL	LCMT1	TIPRL	0.376	1.05e-37	2.96e-35	NA	NA	NA	NA	NA	NA
LDLRAP1-MBNL1	LDLRAP1	MBNL1	0.382	5.69e-39	1.67e-36	NA	NA	NA	NA	NA	NA
LDLRAP1-MYB	LDLRAP1	MYB	0.351	8.98e-33	2.12e-30	NA	NA	NA	NA	NA	NA
LDLRAP1-PAX5	LDLRAP1	PAX5	0.372	5.12e-37	1.4e-34	2733272	Two-hybrid	physical	Luck K (2020)	32296183	BIOGRID
LEO1-WDR61	LEO1	WDR61	0.418	3.46e-47	1.44e-44	636306	Affinity Capture-MS	physical	Mak AB (2010)	20305087	BIOGRID
MAEA-RANBP9	MAEA	RANBP9	0.382	4.45e-39	1.31e-36	724919	Affinity Capture-MS	physical	Kobayashi N (2007)	17467196	BIOGRID
MAEA-UBE2H	MAEA	UBE2H	0.725	4.54e-178	4.93e-174	2465105	Biochemical Activity	physical	Lampert F (2018)	29911972	BIOGRID
MAEA-WDR26	MAEA	WDR26	0.721	3.42e-175	3.5e-171	2327868	Affinity Capture-MS	physical	Boldt K (2016)	27173435	BIOGRID
MAEA-YPEL5	MAEA	YPEL5	0.64	4.13e-126	1.67e-122	2332525	Affinity Capture-MS	physical	Boldt K (2016)	27173435	BIOGRID
MANF-SYVN1	MANF	SYVN1	0.363	4.41e-35	1.14e-32	NA	NA	NA	NA	NA	NA
MAPK1-MITF	MAPK1	MITF	0.374	1.78e-37	4.94e-35	NA	NA	NA	NA	NA	NA
MAPK1-SOX10	MAPK1	SOX10	0.509	1.6e-72	1.7e-69	2909505	Biochemical Activity	physical	Han S (2018)	29295999	BIOGRID
MAPKAP1-PDPK1	MAPKAP1	PDPK1	0.463	9.19e-59	6.54e-56	NA	NA	NA	NA	NA	NA
MAPKAP1-RICTOR	MAPKAP1	RICTOR	0.739	8.16e-188	1.09e-183	282618	Affinity Capture-MS	physical	Jacinto E (2006)	16962653	BIOGRID
MAST1-QTRT1	MAST1	QTRT1	0.35	1.15e-32	2.69e-30	NA	NA	NA	NA	NA	NA
MBNL1-PAX5	MBNL1	PAX5	0.378	2.62e-38	7.59e-36	NA	NA	NA	NA	NA	NA
MBNL1-POU2AF1	MBNL1	POU2AF1	0.407	1.21e-44	4.36e-42	NA	NA	NA	NA	NA	NA
MBNL1-SYK	MBNL1	SYK	0.34	8.16e-31	1.81e-28	NA	NA	NA	NA	NA	NA
MCAT-MRPL9	MCAT	MRPL9	0.39	8.65e-41	2.7e-38	NA	NA	NA	NA	NA	NA
MCAT-REXO2	MCAT	REXO2	0.352	4.79e-33	1.14e-30	NA	NA	NA	NA	NA	NA
MCAT-SCO1	MCAT	SCO1	0.412	9.11e-46	3.54e-43	NA	NA	NA	NA	NA	NA
MCAT-SCO2	MCAT	SCO2	0.533	1.24e-80	1.69e-77	NA	NA	NA	NA	NA	NA
MCAT-SLC30A9	MCAT	SLC30A9	0.36	1.15e-34	2.92e-32	NA	NA	NA	NA	NA	NA
MCM8-MCM9	MCM8	MCM9	0.406	2.24e-44	7.95e-42	1190600	Affinity Capture-MS	physical	Huttlin EL (2015)	26186194	BIOGRID
MCM9-RAD51B	MCM9	RAD51B	0.39	7.5e-41	2.34e-38	NA	NA	NA	NA	NA	NA
MCM9-XRCC2	MCM9	XRCC2	0.362	4.6e-35	1.19e-32	NA	NA	NA	NA	NA	NA
MDC1-RNF8	MDC1	RNF8	0.431	3.1e-50	1.51e-47	518162	Reconstituted Complex	physical	Huen MS (2007)	18001825	BIOGRID
MEF2B-PAX5	MEF2B	PAX5	0.413	4.68e-46	1.86e-43	NA	NA	NA	NA	NA	NA
MEF2B-POU2AF1	MEF2B	POU2AF1	0.438	3.22e-52	1.7e-49	NA	NA	NA	NA	NA	NA
MEN1-MLLT10	MEN1	MLLT10	0.419	2.72e-47	1.15e-44	NA	NA	NA	NA	NA	NA
MEN1-PSIP1	MEN1	PSIP1	0.563	6.7e-92	1.23e-88	479463	Affinity Capture-Western	physical	Yokoyama A (2008)	18598942	BIOGRID
MFN2-MTX2	MFN2	MTX2	0.343	2.34e-31	5.28e-29	NA	NA	NA	NA	NA	NA
MFN2-SAMM50	MFN2	SAMM50	0.356	9.46e-34	2.31e-31	2691700	Affinity Capture-Western	physical	Jian F (2018)	29874585	BIOGRID
MITF-SOX10	MITF	SOX10	0.576	3.92e-97	8.21e-94	NA	NA	NA	NA	NA	NA
MITF-TFAP2A	MITF	TFAP2A	0.415	1.95e-46	7.84e-44	NA	NA	NA	NA	NA	NA
MOCS3-NR2C2AP	MOCS3	NR2C2AP	0.49	1.56e-66	1.39e-63	NA	NA	NA	NA	NA	NA
MORF4L1-PHF12	MORF4L1	PHF12	0.407	1.44e-44	5.16e-42	530338	Reconstituted Complex	physical	Kumar GS (2011)	21440557	BIOGRID
MORF4L1-SIN3B	MORF4L1	SIN3B	0.36	1.57e-34	3.95e-32	531705	Affinity Capture-MS	physical	Hayakawa T (2007)	17573780	BIOGRID
MRPL19-MRPL9	MRPL19	MRPL9	0.484	7.81e-65	6.82e-62	745630	Co-fractionation	physical	Havugimana PC (2012)	22939629	BIOGRID
MRPL19-SCO2	MRPL19	SCO2	0.361	1.08e-34	2.73e-32	NA	NA	NA	NA	NA	NA
MRPL9-SCO1	MRPL9	SCO1	0.398	1.76e-42	5.8e-40	NA	NA	NA	NA	NA	NA
MRPL9-SCO2	MRPL9	SCO2	0.414	2.53e-46	1.01e-43	NA	NA	NA	NA	NA	NA
MRPL9-SLC30A9	MRPL9	SLC30A9	0.34	7.52e-31	1.67e-28	NA	NA	NA	NA	NA	NA
MTCH2-MTX2	MTCH2	MTX2	0.44	1.58e-52	8.42e-50	2855164	Proximity Label-MS	physical	Antonicka H (2020)	32877691	BIOGRID
MTOR-RHEB	MTOR	RHEB	0.441	5.1e-53	2.79e-50	282294	Affinity Capture-Western	physical	Long X (2005)	15854902	BIOGRID
MTOR-RICTOR	MTOR	RICTOR	0.374	2.14e-37	5.93e-35	241360	Affinity Capture-Western	physical	Jacinto E (2004)	15467718	BIOGRID
MTOR-RPTOR	MTOR	RPTOR	0.447	1.41e-54	8.39e-52	241361	Affinity Capture-Western	physical	Jacinto E (2004)	15467718	BIOGRID
MTX2-SAMM50	MTX2	SAMM50	0.397	2.29e-42	7.48e-40	1452461	Affinity Capture-MS	physical	Hein MY (2015)	26496610	BIOGRID
MYB-RUNX1	MYB	RUNX1	0.44	1.01e-52	5.46e-50	NA	NA	NA	NA	NA	NA
MYOD1-PAX3	MYOD1	PAX3	0.479	1.6e-63	1.32e-60	NA	NA	NA	NA	NA	NA
NBAS-USE1	NBAS	USE1	0.523	3.26e-77	3.99e-74	1177706	Affinity Capture-MS	physical	Huttlin EL (2015)	26186194	BIOGRID
NBAS-ZW10	NBAS	ZW10	0.381	7.43e-39	2.18e-36	NA	NA	NA	NA	NA	NA
NCAPD3-NCAPG2	NCAPD3	NCAPG2	0.757	2.54e-202	5.53e-198	633007	Affinity Capture-Western	physical	Onn I (2007)	17268547	BIOGRID
NCAPD3-NCAPH2	NCAPD3	NCAPH2	0.702	3.36e-162	2.78e-158	632908	Affinity Capture-Western	physical	Onn I (2007)	17268547	BIOGRID
NCAPG2-NCAPH2	NCAPG2	NCAPH2	0.615	7.04e-114	2.26e-110	632909	Affinity Capture-Western	physical	Onn I (2007)	17268547	BIOGRID
NCOA5-ZNF638	NCOA5	ZNF638	0.493	1.46e-67	1.38e-64	NA	NA	NA	NA	NA	NA
NDC1-NUP35	NDC1	NUP35	0.462	1.78e-58	1.24e-55	1425938	Proximity Label-MS	physical	Kim DI (2014)	24927568	BIOGRID
NECAB3-NOL4L	NECAB3	NOL4L	0.408	6.46e-45	2.38e-42	NA	NA	NA	NA	NA	NA
NECAB3-TM9SF4	NECAB3	TM9SF4	0.418	3.02e-47	1.27e-44	NA	NA	NA	NA	NA	NA
NEPRO-NOM1	NEPRO	NOM1	0.375	1.65e-37	4.6e-35	NA	NA	NA	NA	NA	NA
NEPRO-POP7	NEPRO	POP7	0.393	1.68e-41	5.37e-39	NA	NA	NA	NA	NA	NA
NEPRO-RIOK2	NEPRO	RIOK2	0.433	6.06e-51	3.08e-48	NA	NA	NA	NA	NA	NA
NEPRO-RPN2	NEPRO	RPN2	0.357	5.82e-34	1.44e-31	NA	NA	NA	NA	NA	NA
NF1-SPRED1	NF1	SPRED1	0.453	3.45e-56	2.18e-53	2532563	Affinity Capture-Western	physical	Dunzendorfer-Matt T (2016)	27313208	BIOGRID
NFKB1-POU2AF1	NFKB1	POU2AF1	0.414	3.9e-46	1.55e-43	NA	NA	NA	NA	NA	NA
NFRKB-TFPT	NFRKB	TFPT	0.445	6.07e-54	3.5e-51	563295	Affinity Capture-MS	physical	Cai Y (2007)	17721549	BIOGRID
NFRKB-UCHL5	NFRKB	UCHL5	0.492	3.35e-67	3.13e-64	423194	Affinity Capture-MS	physical	Sowa ME (2009)	19615732	BIOGRID
NHP2-PELP1	NHP2	PELP1	0.349	1.52e-32	3.57e-30	NA	NA	NA	NA	NA	NA
NIPBL-PAGR1	NIPBL	PAGR1	0.424	1.59e-48	7.19e-46	NA	NA	NA	NA	NA	NA
NIPBL-PAXIP1	NIPBL	PAXIP1	0.461	3.56e-58	2.44e-55	NA	NA	NA	NA	NA	NA
NISCH-TEKT2	NISCH	TEKT2	0.347	4.98e-32	1.15e-29	NA	NA	NA	NA	NA	NA
NOL4L-TM9SF4	NOL4L	TM9SF4	0.418	3.42e-47	1.43e-44	NA	NA	NA	NA	NA	NA
NOL9-PELP1	NOL9	PELP1	0.434	3.81e-51	1.95e-48	855317	Affinity Capture-Western	physical	Castle CD (2012)	22190735	BIOGRID
NOM1-RIOK2	NOM1	RIOK2	0.405	3.83e-44	1.33e-41	NA	NA	NA	NA	NA	NA
NOM1-THOC1	NOM1	THOC1	0.369	2.02e-36	5.45e-34	NA	NA	NA	NA	NA	NA
NSMCE1-NSMCE3	NSMCE1	NSMCE3	0.413	6.32e-46	2.47e-43	NA	NA	NA	NA	NA	NA
NSMCE1-NSMCE4A	NSMCE1	NSMCE4A	0.407	1.2e-44	4.34e-42	723830	Affinity Capture-Western	physical	Taylor EM (2008)	18086888	BIOGRID
NSMCE3-NSMCE4A	NSMCE3	NSMCE4A	0.346	7.43e-32	1.7e-29	NA	NA	NA	NA	NA	NA
NSMCE3-RIOK2	NSMCE3	RIOK2	0.356	8.96e-34	2.19e-31	NA	NA	NA	NA	NA	NA
NUP153-PAF1	NUP153	PAF1	0.356	7.67e-34	1.89e-31	NA	NA	NA	NA	NA	NA
NUP153-RBM42	NUP153	RBM42	0.369	2.14e-36	5.76e-34	NA	NA	NA	NA	NA	NA
NUP88-THOC1	NUP88	THOC1	0.419	2.06e-47	8.72e-45	NA	NA	NA	NA	NA	NA
OMP-P2RY6	OMP	P2RY6	0.459	9.26e-58	6.26e-55	NA	NA	NA	NA	NA	NA
OMP-TENM4	OMP	TENM4	0.405	3.48e-44	1.21e-41	NA	NA	NA	NA	NA	NA
P2RY6-TENM4	P2RY6	TENM4	0.351	8.24e-33	1.95e-30	NA	NA	NA	NA	NA	NA
PAF1-RBM42	PAF1	RBM42	0.464	5.89e-59	4.24e-56	NA	NA	NA	NA	NA	NA
PAGR1-PAXIP1	PAGR1	PAXIP1	0.754	5.59e-200	9.71e-196	458100	Affinity Capture-Western	physical	Gong Z (2009)	19124460	BIOGRID
PARD3-PAX8	PARD3	PAX8	0.44	1.22e-52	6.55e-50	NA	NA	NA	NA	NA	NA
PAWR-ROCK1	PAWR	ROCK1	0.407	1.7e-44	6.07e-42	NA	NA	NA	NA	NA	NA
PAWR-ROCK2	PAWR	ROCK2	0.472	2.95e-61	2.28e-58	NA	NA	NA	NA	NA	NA
PAX5-POU2AF1	PAX5	POU2AF1	0.446	3.51e-54	2.06e-51	NA	NA	NA	NA	NA	NA
PAX5-SYK	PAX5	SYK	0.509	1.79e-72	1.89e-69	NA	NA	NA	NA	NA	NA
PCGF1-RING1	PCGF1	RING1	0.421	7.03e-48	3.07e-45	435555	Affinity Capture-MS	physical	Gearhart MD (2006)	16943429	BIOGRID
PDPK1-RICTOR	PDPK1	RICTOR	0.469	2.09e-60	1.57e-57	NA	NA	NA	NA	NA	NA
PEX1-PEX14	PEX1	PEX14	0.383	3.49e-39	1.04e-36	2999487	Proximity Label-MS	physical	Go CD (2021)	34079125	BIOGRID
PEX1-PEX19	PEX1	PEX19	0.451	1.31e-55	8.15e-53	NA	NA	NA	NA	NA	NA
PEX1-PEX2	PEX1	PEX2	0.388	2.72e-40	8.29e-38	NA	NA	NA	NA	NA	NA
PEX1-PEX3	PEX1	PEX3	0.408	6.54e-45	2.41e-42	2999597	Proximity Label-MS	physical	Go CD (2021)	34079125	BIOGRID
PEX1-PEX5	PEX1	PEX5	0.422	3.94e-48	1.74e-45	2594600	Reconstituted Complex	physical	Hagmann V (2018)	30375424	BIOGRID
PEX1-PEX6	PEX1	PEX6	0.563	8.27e-92	1.5e-88	278836	Reconstituted Complex	physical	Tamura S (1998)	9588209	BIOGRID
PEX12-PEX14	PEX12	PEX14	0.355	1.59e-33	3.85e-31	832313	Co-purification	physical	Bharti P (2011)	21525035	BIOGRID
PEX12-PEX19	PEX12	PEX19	0.442	3.72e-53	2.07e-50	287357	Two-hybrid	physical	Sacksteder KA (2000)	10704444	BIOGRID
PEX12-PEX2	PEX12	PEX2	0.42	1.39e-47	5.91e-45	3103618	Affinity Capture-MS	physical	Huttlin EL (2021)	33961781	BIOGRID
PEX12-PEX3	PEX12	PEX3	0.397	2.11e-42	6.89e-40	2999599	Proximity Label-MS	physical	Go CD (2021)	34079125	BIOGRID
PEX12-PEX5	PEX12	PEX5	0.491	5.95e-67	5.47e-64	19576	Two-hybrid	physical	Chang CC (1999)	10562279	BIOGRID
PEX12-PEX6	PEX12	PEX6	0.447	2.46e-54	1.45e-51	NA	NA	NA	NA	NA	NA
PEX14-PEX19	PEX14	PEX19	0.386	5.37e-40	1.63e-37	287362	Reconstituted Complex	physical	Sacksteder KA (2000)	10704444	BIOGRID
PEX14-PEX2	PEX14	PEX2	0.386	6.57e-40	1.99e-37	832320	Co-purification	physical	Bharti P (2011)	21525035	BIOGRID
PEX14-PEX3	PEX14	PEX3	0.401	3.92e-43	1.31e-40	832318	Co-purification	physical	Bharti P (2011)	21525035	BIOGRID
PEX14-PEX5	PEX14	PEX5	0.411	2.02e-45	7.68e-43	276520	Two-hybrid	physical	Okumoto K (2000)	10837480	BIOGRID
PEX14-PEX6	PEX14	PEX6	0.493	1.37e-67	1.3e-64	2999490	Proximity Label-MS	physical	Go CD (2021)	34079125	BIOGRID
PEX19-PEX2	PEX19	PEX2	0.456	6.87e-57	4.54e-54	3153998	Affinity Capture-MS	physical	Huttlin EL (2021)	33961781	BIOGRID
PEX19-PEX3	PEX19	PEX3	0.446	4.09e-54	2.39e-51	122100	Two-hybrid	physical	Rual JF (2005)	16189514	BIOGRID
PEX19-PEX5	PEX19	PEX5	0.51	7.22e-73	7.75e-70	NA	NA	NA	NA	NA	NA
PEX19-PEX6	PEX19	PEX6	0.571	5.03e-95	1.01e-91	NA	NA	NA	NA	NA	NA
PEX2-PEX3	PEX2	PEX3	0.478	3.47e-63	2.8e-60	NA	NA	NA	NA	NA	NA
PEX2-PEX5	PEX2	PEX5	0.454	2.21e-56	1.41e-53	828777	Affinity Capture-MS	physical	Okumoto K (2011)	22002062	BIOGRID
PEX2-PEX6	PEX2	PEX6	0.55	4.97e-87	8.07e-84	NA	NA	NA	NA	NA	NA
PEX3-PEX5	PEX3	PEX5	0.457	3.5e-57	2.33e-54	2999604	Proximity Label-MS	physical	Go CD (2021)	34079125	BIOGRID
PEX3-PEX6	PEX3	PEX6	0.464	4.31e-59	3.13e-56	2999605	Proximity Label-MS	physical	Go CD (2021)	34079125	BIOGRID
PEX5-PEX6	PEX5	PEX6	0.549	1.14e-86	1.84e-83	2594604	Reconstituted Complex	physical	Hagmann V (2018)	30375424	BIOGRID
PGD-PGP	PGD	PGP	0.408	1.05e-44	3.83e-42	NA	NA	NA	NA	NA	NA
PHF12-SIN3B	PHF12	SIN3B	0.409	5.15e-45	1.91e-42	1452093	Affinity Capture-MS	physical	Hein MY (2015)	26496610	BIOGRID
PIAS3-SELENBP1	PIAS3	SELENBP1	0.411	1.32e-45	5.07e-43	NA	NA	NA	NA	NA	NA
PIAS4-TDP2	PIAS4	TDP2	0.411	1.54e-45	5.87e-43	NA	NA	NA	NA	NA	NA
PIGO-SIGMAR1	PIGO	SIGMAR1	0.366	1.06e-35	2.8e-33	NA	NA	NA	NA	NA	NA
PIGO-TESK1	PIGO	TESK1	0.368	4.61e-36	1.23e-33	NA	NA	NA	NA	NA	NA
PIGS-SDF2	PIGS	SDF2	0.426	3.39e-49	1.59e-46	NA	NA	NA	NA	NA	NA
PIGT-PIGU	PIGT	PIGU	0.529	1.99e-79	2.64e-76	743135	Co-fractionation	physical	Havugimana PC (2012)	22939629	BIOGRID
PLEKHA1-PTEN	PLEKHA1	PTEN	0.516	5.15e-75	5.81e-72	2214990	Proximity Label-MS	physical	St-Denis N (2016)	27880917	BIOGRID
PLK4-RTTN	PLK4	RTTN	0.499	1.65e-69	1.67e-66	NA	NA	NA	NA	NA	NA
PLK4-SASS6	PLK4	SASS6	0.484	9.17e-65	7.97e-62	1426078	Proximity Label-MS	physical	Firat-Karalar EN (2014)	24613305	BIOGRID
PLK4-STIL	PLK4	STIL	0.472	2.96e-61	2.28e-58	1426063	Proximity Label-MS	physical	Firat-Karalar EN (2014)	24613305	BIOGRID
PLK4-TEDC1	PLK4	TEDC1	0.512	1.11e-73	1.22e-70	NA	NA	NA	NA	NA	NA
PLK4-TUBD1	PLK4	TUBD1	0.397	2.51e-42	8.17e-40	NA	NA	NA	NA	NA	NA
POLE3-POLE4	POLE3	POLE4	0.815	2.5e-259	4.34e-254	604472	Affinity Capture-Western	physical	Li Y (2000)	10801849	BIOGRID
POLR1E-TCOF1	POLR1E	TCOF1	0.42	1.15e-47	4.95e-45	3000038	Proximity Label-MS	physical	Go CD (2021)	34079125	BIOGRID
POP7-RPP25L	POP7	RPP25L	0.482	3.26e-64	2.75e-61	1045164	Two-hybrid	physical	Rolland T (2014)	25416956	BIOGRID
POT1-STN1	POT1	STN1	0.43	4.93e-50	2.39e-47	NA	NA	NA	NA	NA	NA
POT1-TEN1	POT1	TEN1	0.401	3.76e-43	1.26e-40	NA	NA	NA	NA	NA	NA
POT1-TINF2	POT1	TINF2	0.456	8.57e-57	5.62e-54	251113	Affinity Capture-Western	physical	Ye JZ (2004)	15231715	BIOGRID
POU6F1-SP7	POU6F1	SP7	0.389	1.49e-40	4.61e-38	NA	NA	NA	NA	NA	NA
PPIL1-SNRNP40	PPIL1	SNRNP40	0.542	7.49e-84	1.14e-80	NA	NA	NA	NA	NA	NA
PRPF39-TRNAU1AP	PRPF39	TRNAU1AP	0.646	2.26e-129	9.58e-126	1180437	Affinity Capture-MS	physical	Huttlin EL (2015)	26186194	BIOGRID
PRUNE1-S100A12	PRUNE1	S100A12	0.377	4.41e-38	1.26e-35	NA	NA	NA	NA	NA	NA
PSMB6-RIOK2	PSMB6	RIOK2	0.353	3.2e-33	7.66e-31	NA	NA	NA	NA	NA	NA
PSMB6-THAP1	PSMB6	THAP1	0.425	7.98e-49	3.67e-46	NA	NA	NA	NA	NA	NA
PSMG1-PSMG2	PSMG1	PSMG2	0.692	2.42e-155	1.83e-151	745882	Co-fractionation	physical	Havugimana PC (2012)	22939629	BIOGRID
PTEN-TSC1	PTEN	TSC1	0.432	1.27e-50	6.37e-48	NA	NA	NA	NA	NA	NA
PTEN-TSC2	PTEN	TSC2	0.408	7.61e-45	2.78e-42	NA	NA	NA	NA	NA	NA
QRICH1-SEPHS1	QRICH1	SEPHS1	0.555	7.42e-89	1.28e-85	1046195	Two-hybrid	physical	Rolland T (2014)	25416956	BIOGRID
QTRT1-RAD23A	QTRT1	RAD23A	0.349	1.69e-32	3.95e-30	NA	NA	NA	NA	NA	NA
RAB18-RAB3GAP1	RAB18	RAB3GAP1	0.513	7.4e-74	8.18e-71	NA	NA	NA	NA	NA	NA
RAB34-SDF2	RAB34	SDF2	0.383	3.45e-39	1.03e-36	NA	NA	NA	NA	NA	NA
RAB6A-RGP1	RAB6A	RGP1	0.433	8.52e-51	4.29e-48	NA	NA	NA	NA	NA	NA
RAB6A-RIC1	RAB6A	RIC1	0.588	6.32e-102	1.59e-98	NA	NA	NA	NA	NA	NA
RAB7A-VPS18	RAB7A	VPS18	0.342	3.5e-31	7.85e-29	1254981	Reconstituted Complex	physical	Lin X (2014)	25445562	BIOGRID
RAB7A-VPS29	RAB7A	VPS29	0.44	1.3e-52	6.94e-50	1239779	Reconstituted Complex	physical	Harrison MS (2014)	24344282	BIOGRID
RAB7A-VPS35	RAB7A	VPS35	0.377	5.42e-38	1.55e-35	1239778	Reconstituted Complex	physical	Harrison MS (2014)	24344282	BIOGRID
RAB7A-VPS35L	RAB7A	VPS35L	0.362	7.03e-35	1.79e-32	NA	NA	NA	NA	NA	NA
RAD51B-RAD51D	RAD51B	RAD51D	0.384	1.85e-39	5.55e-37	286836	Affinity Capture-Western	physical	Miller KA (2002)	11744692	BIOGRID
RAD51B-XRCC2	RAD51B	XRCC2	0.459	8.4e-58	5.7e-55	286837	Affinity Capture-Western	physical	Miller KA (2002)	11744692	BIOGRID
RAD51B-XRCC3	RAD51B	XRCC3	0.36	1.35e-34	3.41e-32	NA	NA	NA	NA	NA	NA
RAD51C-RAD51D	RAD51C	RAD51D	0.582	1.72e-99	3.98e-96	286841	Affinity Capture-Western	physical	Miller KA (2002)	11744692	BIOGRID
RAD51C-XRCC2	RAD51C	XRCC2	0.467	7.47e-60	5.57e-57	286838	Affinity Capture-Western	physical	Miller KA (2002)	11744692	BIOGRID
RAD51C-XRCC3	RAD51C	XRCC3	0.662	5.26e-138	2.86e-134	246012	Two-hybrid	physical	Hussain S (2004)	15115758	BIOGRID
RAD51D-XRCC2	RAD51D	XRCC2	0.514	3.55e-74	3.95e-71	19509	Two-hybrid	physical	Schild D (2000)	10749867	BIOGRID
RAD51D-XRCC3	RAD51D	XRCC3	0.662	1.02e-137	5.38e-134	NA	NA	NA	NA	NA	NA
RANBP9-UBE2H	RANBP9	UBE2H	0.423	2.03e-48	9.09e-46	NA	NA	NA	NA	NA	NA
RANBP9-WDR26	RANBP9	WDR26	0.402	1.68e-43	5.71e-41	924564	Co-fractionation	physical	Kristensen AR (2012)	22863883	BIOGRID
RANBP9-YPEL5	RANBP9	YPEL5	0.367	6.55e-36	1.74e-33	2327853	Affinity Capture-MS	physical	Boldt K (2016)	27173435	BIOGRID
RBM15-WTAP	RBM15	WTAP	0.429	8.96e-50	4.33e-47	2566263	Affinity Capture-MS	physical	Yue Y (2018)	29507755	BIOGRID
RBM15-ZC3H13	RBM15	ZC3H13	0.383	3.64e-39	1.08e-36	NA	NA	NA	NA	NA	NA
REXO2-SLC30A9	REXO2	SLC30A9	0.498	4.32e-69	4.29e-66	NA	NA	NA	NA	NA	NA
RFWD3-UBE2T	RFWD3	UBE2T	0.499	2.24e-69	2.25e-66	NA	NA	NA	NA	NA	NA
RFX5-RUSC1	RFX5	RUSC1	0.342	4.06e-31	9.08e-29	NA	NA	NA	NA	NA	NA
RFX5-S100A12	RFX5	S100A12	0.353	2.68e-33	6.43e-31	NA	NA	NA	NA	NA	NA
RFX5-SELENBP1	RFX5	SELENBP1	0.398	1.66e-42	5.45e-40	NA	NA	NA	NA	NA	NA
RFX5-ZNF687	RFX5	ZNF687	0.442	3.33e-53	1.86e-50	NA	NA	NA	NA	NA	NA
RGP1-RIC1	RGP1	RIC1	0.72	4.36e-174	4.21e-170	3168843	Affinity Capture-MS	physical	Huttlin EL (2021)	33961781	BIOGRID
RHEB-RPTOR	RHEB	RPTOR	0.424	1.5e-48	6.8e-46	282597	Affinity Capture-Western	physical	Long X (2005)	15854902	BIOGRID
RHOA-RIC8A	RHOA	RIC8A	0.392	4.11e-41	1.29e-38	NA	NA	NA	NA	NA	NA
RIC1-VPS52	RIC1	VPS52	0.406	2.56e-44	9.03e-42	NA	NA	NA	NA	NA	NA
RING1-SUZ12	RING1	SUZ12	0.375	1.11e-37	3.11e-35	NA	NA	NA	NA	NA	NA
RMI1-RMI2	RMI1	RMI2	0.367	4.72e-36	1.26e-33	519627	Affinity Capture-Western	physical	Deans AJ (2009)	20064461	BIOGRID
RNASEH2A-RNASEH2B	RNASEH2A	RNASEH2B	0.681	4.2e-149	2.7e-145	746737	Co-fractionation	physical	Havugimana PC (2012)	22939629	BIOGRID
RNASEH2A-RNASEH2C	RNASEH2A	RNASEH2C	0.733	2.23e-183	2.76e-179	746720	Co-fractionation	physical	Havugimana PC (2012)	22939629	BIOGRID
RNASEH2A-XRCC2	RNASEH2A	XRCC2	0.386	6.38e-40	1.93e-37	NA	NA	NA	NA	NA	NA
RNASEH2B-RNASEH2C	RNASEH2B	RNASEH2C	0.582	1.26e-99	3.01e-96	746734	Co-fractionation	physical	Havugimana PC (2012)	22939629	BIOGRID
RNASEH2B-SLX4	RNASEH2B	SLX4	0.344	1.67e-31	3.79e-29	NA	NA	NA	NA	NA	NA
RNF40-WAC	RNF40	WAC	0.401	3.46e-43	1.16e-40	531208	Affinity Capture-Western	physical	Zhang F (2011)	21329877	BIOGRID
RNF7-UBE2F	RNF7	UBE2F	0.639	7.87e-126	3.11e-122	815020	Co-crystal Structure	physical	Stanley DJ (2012)	23300442	BIOGRID
ROCK1-ROCK2	ROCK1	ROCK2	0.462	1.22e-58	8.56e-56	2219325	Affinity Capture-MS	physical	Huttlin EL (2017)	28514442	BIOGRID
RPN1-RPN2	RPN1	RPN2	0.409	4.03e-45	1.51e-42	743870	Co-fractionation	physical	Havugimana PC (2012)	22939629	BIOGRID
RRAGA-RRAGC	RRAGA	RRAGC	0.444	1.03e-53	5.9e-51	122153	Two-hybrid	physical	Rual JF (2005)	16189514	BIOGRID
RRAGA-VPS41	RRAGA	VPS41	0.364	2.63e-35	6.84e-33	NA	NA	NA	NA	NA	NA
RTTN-SASS6	RTTN	SASS6	0.354	2.48e-33	5.95e-31	NA	NA	NA	NA	NA	NA
RTTN-TEDC1	RTTN	TEDC1	0.59	7.26e-103	1.94e-99	NA	NA	NA	NA	NA	NA
RTTN-TUBD1	RTTN	TUBD1	0.626	4.49e-119	1.5e-115	NA	NA	NA	NA	NA	NA
RUNX1-ZNF592	RUNX1	ZNF592	0.356	7.78e-34	1.92e-31	NA	NA	NA	NA	NA	NA
RUSC1-ZNF687	RUSC1	ZNF687	0.348	3.28e-32	7.61e-30	NA	NA	NA	NA	NA	NA
S100A12-SELENBP1	S100A12	SELENBP1	0.396	4.42e-42	1.43e-39	NA	NA	NA	NA	NA	NA
SAE1-UBA2	SAE1	UBA2	0.431	2.97e-50	1.46e-47	119751	Two-hybrid	physical	Rual JF (2005)	16189514	BIOGRID
SAP130-SIN3A	SAP130	SIN3A	0.521	1.83e-76	2.16e-73	258944	Affinity Capture-MS	physical	Fleischer TC (2003)	12724404	BIOGRID
SASS6-STIL	SASS6	STIL	0.612	2.23e-112	7.03e-109	1059344	Affinity Capture-Western	physical	Arquint C (2012)	22349698	BIOGRID
SASS6-TEDC1	SASS6	TEDC1	0.435	1.91e-51	9.83e-49	NA	NA	NA	NA	NA	NA
SCAND1-SPAG4	SCAND1	SPAG4	0.369	2.19e-36	5.89e-34	NA	NA	NA	NA	NA	NA
SCO1-SCO2	SCO1	SCO2	0.547	1.33e-85	2.08e-82	2558955	Proximity Label-MS	physical	Liu X (2018)	29568061	BIOGRID
SECISBP2-SEPSECS	SECISBP2	SEPSECS	0.397	2.36e-42	7.7e-40	NA	NA	NA	NA	NA	NA
SEH1L-WDR59	SEH1L	WDR59	0.465	1.74e-59	1.29e-56	1456009	Affinity Capture-MS	physical	Hein MY (2015)	26496610	BIOGRID
SEPSECS-TXNRD1	SEPSECS	TXNRD1	0.392	2.97e-41	9.39e-39	NA	NA	NA	NA	NA	NA
SGO2-SKA1	SGO2	SKA1	0.399	1.16e-42	3.82e-40	NA	NA	NA	NA	NA	NA
SGO2-SKA3	SGO2	SKA3	0.412	1.14e-45	4.37e-43	NA	NA	NA	NA	NA	NA
SIGMAR1-TESK1	SIGMAR1	TESK1	0.387	4.27e-40	1.3e-37	NA	NA	NA	NA	NA	NA
SKA1-SKA3	SKA1	SKA3	0.658	1.47e-135	7.27e-132	1457962	Affinity Capture-MS	physical	Hein MY (2015)	26496610	BIOGRID
SKA1-SPAG5	SKA1	SPAG5	0.402	2.19e-43	7.43e-41	NA	NA	NA	NA	NA	NA
SKA3-SPAG5	SKA3	SPAG5	0.377	4.33e-38	1.24e-35	NA	NA	NA	NA	NA	NA
SKIV2L-TTC37	SKIV2L	TTC37	0.537	5.17e-82	7.48e-79	1273711	Co-fractionation	physical	Wan C (2015)	26344197	BIOGRID
SLC25A10-UBE2O	SLC25A10	UBE2O	0.41	2.47e-45	9.34e-43	NA	NA	NA	NA	NA	NA
SLX4-UBE2T	SLX4	UBE2T	0.422	3.53e-48	1.57e-45	NA	NA	NA	NA	NA	NA
SMARCB1-SMARCC1	SMARCB1	SMARCC1	0.403	9.52e-44	3.3e-41	261764	Co-purification	physical	Sif S (2001)	11238380	BIOGRID
SMARCB1-SMARCE1	SMARCB1	SMARCE1	0.52	3.46e-76	4.06e-73	262053	Co-purification	physical	Wang W (1996)	8895581	BIOGRID
SNAP23-STX4	SNAP23	STX4	0.527	1.48e-78	1.9e-75	256481	Affinity Capture-Western	physical	Imai A (2003)	12828989	BIOGRID
SNAP23-STXBP3	SNAP23	STXBP3	0.521	1.25e-76	1.5e-73	258671	Affinity Capture-Western	physical	Schraw TD (2003)	12773094	BIOGRID
SOX10-TFAP2A	SOX10	TFAP2A	0.367	5.3e-36	1.41e-33	NA	NA	NA	NA	NA	NA
SPAG8-TESK1	SPAG8	TESK1	0.446	4.22e-54	2.45e-51	NA	NA	NA	NA	NA	NA
STIL-TEDC1	STIL	TEDC1	0.366	7.78e-36	2.06e-33	NA	NA	NA	NA	NA	NA
STN1-TEN1	STN1	TEN1	0.732	4.87e-183	5.65e-179	NA	NA	NA	NA	NA	NA
STX4-STXBP3	STX4	STXBP3	0.804	1.87e-246	1.62e-241	256457	Two-hybrid	physical	Widberg CH (2003)	12832401	BIOGRID
SYVN1-UBE2G2	SYVN1	UBE2G2	0.516	5.5e-75	6.17e-72	NA	NA	NA	NA	NA	NA
TAF10-TAF3	TAF10	TAF3	0.454	3.22e-56	2.04e-53	425036	Affinity Capture-MS	physical	Jeronimo C (2007)	17643375	BIOGRID
TAF11-TAF13	TAF11	TAF13	0.425	6.46e-49	2.99e-46	296880	Reconstituted Complex	physical	Mengus G (1995)	7729427	BIOGRID
TEDC1-TUBD1	TEDC1	TUBD1	0.604	4.22e-109	1.24e-105	NA	NA	NA	NA	NA	NA
TEN1-XRCC2	TEN1	XRCC2	0.346	6.98e-32	1.61e-29	NA	NA	NA	NA	NA	NA
TENT4B-ZCCHC7	TENT4B	ZCCHC7	0.538	1.91e-82	2.82e-79	NA	NA	NA	NA	NA	NA
TFPT-UCHL5	TFPT	UCHL5	0.418	2.74e-47	1.15e-44	423990	Affinity Capture-MS	physical	Sowa ME (2009)	19615732	BIOGRID
TM9SF3-UNC50	TM9SF3	UNC50	0.413	5.76e-46	2.26e-43	NA	NA	NA	NA	NA	NA
TSC1-TSC2	TSC1	TSC2	0.895	1e-200	1.93e-196	282441	Affinity Capture-Western	physical	Hodges AK (2001)	11741833	BIOGRID
TXNDC17-TXNRD1	TXNDC17	TXNRD1	0.471	4.68e-61	3.58e-58	745117	Co-fractionation	physical	Havugimana PC (2012)	22939629	BIOGRID
UBA6-UBR4	UBA6	UBR4	0.494	5.92e-68	5.71e-65	NA	NA	NA	NA	NA	NA
UBE2H-WDR26	UBE2H	WDR26	0.793	3.78e-235	1.64e-230	2327969	Affinity Capture-MS	physical	Boldt K (2016)	27173435	BIOGRID
UBE2H-YPEL5	UBE2H	YPEL5	0.772	8.57e-216	2.48e-211	NA	NA	NA	NA	NA	NA
UBE3A-ZER1	UBE3A	ZER1	0.407	1.22e-44	4.4e-42	NA	NA	NA	NA	NA	NA
UBE4B-UBL7	UBE4B	UBL7	0.444	1.4e-53	7.95e-51	746294	Co-fractionation	physical	Havugimana PC (2012)	22939629	BIOGRID
USP1-WDR48	USP1	WDR48	0.54	3.31e-83	4.96e-80	423427	Affinity Capture-MS	physical	Sowa ME (2009)	19615732	BIOGRID
VPS16-VPS18	VPS16	VPS18	0.464	5.01e-59	3.63e-56	301755	Affinity Capture-Western	physical	Kim BY (2001)	11382755	BIOGRID
VPS16-VPS39	VPS16	VPS39	0.4	6.8e-43	2.27e-40	NA	NA	NA	NA	NA	NA
VPS18-VPS39	VPS18	VPS39	0.653	9.57e-133	4.62e-129	3201926	Affinity Capture-Western	physical	Miao G (2021)	33422265	BIOGRID
VPS18-VPS41	VPS18	VPS41	0.526	2.84e-78	3.6e-75	746108	Co-fractionation	physical	Havugimana PC (2012)	22939629	BIOGRID
VPS29-VPS35	VPS29	VPS35	0.535	1.58e-81	2.25e-78	743695	Co-fractionation	physical	Havugimana PC (2012)	22939629	BIOGRID
VPS39-VPS41	VPS39	VPS41	0.597	8.61e-106	2.41e-102	3201928	Affinity Capture-Western	physical	Miao G (2021)	33422265	BIOGRID
VPS45-VPS8	VPS45	VPS8	0.373	4.04e-37	1.11e-34	NA	NA	NA	NA	NA	NA
VPS52-VPS53	VPS52	VPS53	0.503	8.07e-71	8.25e-68	725605	Two-hybrid	physical	Perez-Victoria FJ (2010)	20685960	BIOGRID
WDR26-YPEL5	WDR26	YPEL5	0.802	4.2e-245	2.43e-240	2327846	Affinity Capture-MS	physical	Boldt K (2016)	27173435	BIOGRID
WTAP-ZC3H13	WTAP	ZC3H13	0.498	3.6e-69	3.59e-66	1274683	Co-fractionation	physical	Wan C (2015)	26344197	BIOGRID
XRCC2-XRCC3	XRCC2	XRCC3	0.634	5.63e-123	2.04e-119	NA	NA	NA	NA	NA	NA
ZMYND8-ZNF592	ZMYND8	ZNF592	0.484	9.73e-65	8.41e-62	1449562	Affinity Capture-MS	physical	Hein MY (2015)	26496610	BIOGRID
