# Supplementary material for: Context-defined cancer co-dependency mapping identifies a functional interplay between PRC2 and MLL-MEN1 complex in lymphoma
Source: Nat Commun. 2023 Jul 17;14:4259. doi: 10.1038/s41467-023-39990-5 (PMC10352330; doi:10.1038/s41467-023-39990-5)
Supplement: Supplementary file 4 — Supplementary Data 1-15 [file 41467_2023_39990_MOESM4_ESM.zip › Supplementary Data/Supplementary Data 10.xlsx]

## Sheet: Farage-MEN1
Supplementary Data 10. Annotation of MLL1 and MEN1 binding peaks in Farage and KARPAS422, related to Supplementary Figure 5b.
	annotation	geneChr	geneStart	geneEnd	geneLength	geneStrand	geneId	transcriptId	distanceToTSS	ENSEMBL	SYMBOL	GENENAME
1	Promoter (<=1kb)	1	827598	859446	31849	1	643837	ENST00000445118.7	0	ENSG00000228794	LINC01128	long intergenic non-protein coding RNA 1128
2	Promoter (<=1kb)	1	1615415	1630605	15191	1	142678	ENST00000520777.5	0	ENSG00000197530	MIB2	mindbomb E3 ubiquitin protein ligase 2
3	Promoter (<=1kb)	1	1659529	1692724	33196	2	728661	ENST00000614300.4	0	ENSG00000189339	SLC35E2B	solute carrier family 35 member E2B
4	Promoter (<=1kb)	1	1702379	1724357	21979	2	728642	ENST00000404249.8	0	ENSG00000008128	CDK11A	cyclin dependent kinase 11A
5	Promoter (<=1kb)	1	1702736	1737688	34953	2	728642	ENST00000598846.1	-126	ENSG00000008128	CDK11A	cyclin dependent kinase 11A
6	Promoter (<=1kb)	1	1724838	1745919	21082	2	9906	ENST00000647043.1	0	ENSG00000215790	SLC35E2A	solute carrier family 35 member E2A
7	Promoter (<=1kb)	1	1751232	1778790	27559	2	65220	ENST00000341991.7	0	ENSG00000008130	NADK	NAD kinase
8	Distal Intergenic	1	1915108	1917294	2187	1	163688	ENST00000378604.3	-6068	ENSG00000169885	CALML6	calmodulin like 6
9	Promoter (<=1kb)	1	1917591	1919279	1689	2	339456	ENST00000310991.8	0	ENSG00000178821	TMEM52	transmembrane protein 52
10	Promoter (<=1kb)	1	2228319	2310213	81895	1	6497	ENST00000378536.5	-342	ENSG00000157933	SKI	SKI proto-oncogene
11	Intron (ENST00000378295.9/7161, intron 1 of 13)	1	3682366	3733079	50714	1	7161	ENST00000603362.5	-5169	ENSG00000078900	TP73	tumor protein p73
12	Promoter (<=1kb)	1	3857267	3860490	3224	1	1677	ENST00000625756.2	0	ENSG00000169598	DFFB	DNA fragmentation factor subunit beta
13	Promoter (<=1kb)	1	3900352	3914652	14301	1	100133612	ENST00000667408.1	0	ENSG00000236423	LINC01134	long intergenic non-protein coding RNA 1134
14	Promoter (<=1kb)	1	6613731	6624030	10300	1	148479	ENST00000377648.5	-119	ENSG00000116273	PHF13	PHD finger protein 13
15	Promoter (<=1kb)	1	6783892	6784843	952	2	110841581	ENST00000442889.1	0	NA	CAMTA1-DT	CAMTA1 divergent transcript
16	Promoter (<=1kb)	1	7784320	7803958	19639	1	8863	ENST00000377541.5	0	ENSG00000049246	PER3	period circadian regulator 3
17	Promoter (<=1kb)	1	7954291	7985052	30762	1	11315	ENST00000493373.5	0	ENSG00000116288	PARK7	Parkinsonism associated deglycase
18	Promoter (<=1kb)	1	7961663	7971048	9386	1	11315	ENST00000460192.5	0	ENSG00000116288	PARK7	Parkinsonism associated deglycase
19	Promoter (<=1kb)	1	8352404	8817640	465237	2	473	ENST00000400908.7	0	ENSG00000142599	RERE	arginine-glutamic acid dipeptide repeats
20	Promoter (<=1kb)	1	8878835	8879894	1060	1	100505975	ENST00000442636.1	0	ENSG00000230679	ENO1-AS1	ENO1 antisense RNA 1
21	Promoter (<=1kb)	1	9234775	9271337	36563	1	9563	ENST00000377403.6	0	ENSG00000049239	H6PD	hexose-6-phosphate dehydrogenase/glucose 1-dehydrogenase
22	Distal Intergenic	1	9426975	9428916	1942	2	100506022	ENST00000641507.1	15224	ENSG00000284693	LINC02606	long intergenic non-protein coding RNA 2606
23	Promoter (2-3kb)	1	9426975	9428916	1942	2	100506022	ENST00000641507.1	2093	ENSG00000284693	LINC02606	long intergenic non-protein coding RNA 2606
24	Promoter (<=1kb)	1	9539465	9585173	45709	1	84275	ENST00000302692.7	0	ENSG00000171612	SLC25A33	solute carrier family 25 member 33
25	Promoter (<=1kb)	1	9729027	9823669	94643	2	22883	ENST00000650348.1	0	ENSG00000171603	CLSTN1	calsyntenin 1
26	Promoter (<=1kb)	1	9848276	9910269	61994	2	56998	ENST00000377263.6	0	ENSG00000178585	CTNNBIP1	catenin beta interacting protein 1
27	Promoter (<=1kb)	1	10032832	10180367	147536	1	10277	ENST00000253251.12	0	ENSG00000130939	UBE4B	ubiquitination factor E4B
28	Promoter (<=1kb)	1	10210805	10308597	97793	1	23095	ENST00000377093.8	-190	ENSG00000054523	KIF1B	kinesin family member 1B
29	Promoter (<=1kb)	1	10399044	10400008	965	1	5226	ENST00000487775.1	0	ENSG00000142657	PGD	phosphogluconate dehydrogenase
30	Promoter (<=1kb)	1	10652984	10694479	41496	2	54897	ENST00000496432.6	-37	ENSG00000130940	CASZ1	castor zinc finger 1
31	Promoter (<=1kb)	1	11273528	11295164	21637	1	29914	ENST00000376804.2	0	ENSG00000120942	UBIAD1	UbiA prenyltransferase domain containing 1
32	Promoter (<=1kb)	1	11806096	11843143	37048	1	1185	ENST00000312413.10	0	ENSG00000011021	CLCN6	chloride voltage-gated channel 6
33	Promoter (<=1kb)	1	11908152	11908271	120	1	26829	ENST00000362477.1	288	ENSG00000199347	RNU5E-1	RNA, U5E small nuclear 1
34	Promoter (<=1kb)	1	11980299	11989234	8936	1	9927	ENST00000490079.5	0	ENSG00000116688	MFN2	mitofusin 2
35	Promoter (<=1kb)	1	12019466	12029855	10390	1	60672	ENST00000478749.5	0	ENSG00000116691	MIIP	migration and invasion inhibitory protein
36	Intron (ENST00000263932.7/943, intron 1 of 14)	1	12063470	12143117	79648	1	943	ENST00000514649.5	15699	ENSG00000120949	TNFRSF8	TNF receptor superfamily member 8
37	Intron (ENST00000376259.7/7133, intron 8 of 9)	1	12191838	12193008	1171	1	7133	ENST00000489921.1	7364	ENSG00000028137	TNFRSF1B	TNF receptor superfamily member 1B
38	Promoter (<=1kb)	1	12230030	12512047	282018	1	55187	ENST00000620676.6	0	ENSG00000048707	VPS13D	vacuolar protein sorting 13 homolog D
39	Promoter (<=1kb)	1	13731018	13787067	56050	1	7799	ENST00000491134.5	0	ENSG00000116731	PRDM2	PR/SET domain 2
40	Promoter (<=1kb)	1	13749403	13788079	38677	1	7799	ENST00000413440.5	0	ENSG00000116731	PRDM2	PR/SET domain 2
41	Promoter (<=1kb)	1	15490832	15524445	33614	2	842	ENST00000546424.5	0	ENSG00000132906	CASP9	caspase 9
42	Promoter (<=1kb)	1	15617543	15634306	16764	1	84301	ENST00000486680.1	0	ENSG00000197312	DDI2	DNA damage inducible 1 homolog 2
43	Exon (ENST00000317122.2/729614, exon 2 of 2)	1	15847707	15940456	92750	1	23013	ENST00000375759.8	-11846	ENSG00000065526	SPEN	spen family transcriptional repressor
44	Promoter (<=1kb)	1	15847707	15940456	92750	1	23013	ENST00000375759.8	0	ENSG00000065526	SPEN	spen family transcriptional repressor
45	Promoter (<=1kb)	1	16232281	16236659	4379	2	79363	ENST00000434014.1	0	ENSG00000132881	CPLANE2	ciliogenesis and planar polarity effector 2
46	Promoter (<=1kb)	1	16352575	16393355	40781	1	26099	ENST00000475078.1	0	ENSG00000055070	SZRD1	SUZ RNA binding domain containing 1
47	Promoter (<=1kb)	1	16367088	16395406	28319	1	26099	ENST00000471507.5	0	ENSG00000055070	SZRD1	SUZ RNA binding domain containing 1
48	Promoter (<=1kb)	1	16514122	16514285	164	2	26863	ENST00000383925.1	0	ENSG00000206737	RNVU1-18	RNA, variant U1 small nuclear 18
49	Promoter (<=1kb)	1	16666785	16666948	164	2	26863	ENST00000384782.1	0	ENSG00000206737	RNVU1-18	RNA, variant U1 small nuclear 18
50	Promoter (<=1kb)	1	16740516	16740679	164	1	26863	ENST00000384659.1	0	ENSG00000206737	RNVU1-18	RNA, variant U1 small nuclear 18
51	Promoter (<=1kb)	1	16895980	16896143	164	1	26863	ENST00000384278.1	0	ENSG00000206737	RNVU1-18	RNA, variant U1 small nuclear 18
52	Intron (ENST00000466256.6/9696, intron 1 of 8)	1	16895980	16896143	164	1	26863	ENST00000384278.1	8886	ENSG00000206737	RNVU1-18	RNA, variant U1 small nuclear 18
53	Promoter (<=1kb)	1	17018722	17054170	35449	2	6390	ENST00000375499.7	0	ENSG00000117118	SDHB	succinate dehydrogenase complex iron sulfur subunit B
54	Distal Intergenic	1	17066761	17119451	52691	2	11240	ENST00000375486.9	-21752	ENSG00000117115	PADI2	peptidyl arginine deiminase 2
55	Promoter (<=1kb)	1	19074510	19210266	135757	2	23352	ENST00000375254.8	0	ENSG00000127481	UBR4	ubiquitin protein ligase E3 component n-recognin 4
56	Promoter (<=1kb)	1	19251805	19260128	8324	1	51154	ENST00000330263.5	0	ENSG00000053372	MRTO4	MRT4 homolog, ribosome maturation factor
57	Promoter (<=1kb)	1	20757166	20787272	30107	2	50809	ENST00000438032.5	0	ENSG00000127483	HP1BP3	heterochromatin protein 1 binding protein 3
58	Promoter (<=1kb)	1	21293658	21299874	6217	1	100506801	ENST00000655030.1	0	ENSG00000231105	ECE1-AS1	ECE1 antisense RNA 1
59	Intron (ENST00000415912.6/1889, intron 1 of 18)	1	21272835	21345137	72303	2	1889	ENST00000463334.2	10228	ENSG00000117298	ECE1	endothelin converting enzyme 1
60	Promoter (<=1kb)	1	21678298	21783149	104852	2	84196	ENST00000308271.14	0	ENSG00000090686	USP48	ubiquitin specific peptidase 48
61	Promoter (<=1kb)	1	22052627	22092923	40297	1	998	ENST00000400259.5	0	ENSG00000070831	CDC42	cell division cycle 42
62	Promoter (<=1kb)	1	22451867	22506241	54375	1	9923	ENST00000400239.6	15	ENSG00000184677	ZBTB40	zinc finger and BTB domain containing 40
63	Promoter (<=1kb)	1	23304688	23344284	39597	2	10236	ENST00000302271.11	0	ENSG00000125944	HNRNPR	heterogeneous nuclear ribonucleoprotein R
64	Promoter (<=1kb)	1	23368997	23371783	2787	1	148898	ENST00000458053.4	0	ENSG00000249087	ZNF436-AS1	ZNF436 antisense RNA 1
65	Promoter (<=1kb)	1	23428563	23484564	56002	2	55616	ENST00000618240.4	0	ENSG00000088280	ASAP3	ArfGAP with SH3 domain, ankyrin repeat and PH domain 3
66	Distal Intergenic	1	23581495	23640568	59074	1	259283	ENST00000477916.5	-6694	ENSG00000197880	MDS2	myelodysplastic syndrome 2 translocation associated
67	Intron (ENST00000477916.5/259283, intron 1 of 6)	1	23581495	23640568	59074	1	259283	ENST00000477916.5	10194	ENSG00000197880	MDS2	myelodysplastic syndrome 2 translocation associated
68	Intron (ENST00000655402.1/100506963, intron 2 of 2)	1	23743155	23762059	18905	1	6924	ENST00000418390.6	-22311	ENSG00000011007	ELOA	elongin A
69	Promoter (<=1kb)	1	23845077	23868294	23218	2	2517	ENST00000374479.3	0	ENSG00000179163	FUCA1	alpha-L-fucosidase 1
70	Promoter (<=1kb)	1	23959109	23961465	2357	1	55629	ENST00000471915.5	38	ENSG00000189266	PNRC2	proline rich nuclear receptor coactivator 2
71	Promoter (<=1kb)	1	23964347	23980327	15981	2	10772	ENST00000492112.3	0	ENSG00000188529	SRSF10	serine and arginine rich splicing factor 10
72	Promoter (<=1kb)	1	24415802	24472976	57175	1	57185	ENST00000374399.9	0	ENSG00000001461	NIPAL3	NIPA like domain containing 3
73	Promoter (<=1kb)	1	24496254	24502360	6107	2	100750325	ENST00000652048.1	0	ENSG00000286061	RCAN3AS	RCAN3 antisense RNA
74	Promoter (<=1kb)	1	24643272	24647588	4317	1	10250	ENST00000466910.5	0	ENSG00000133226	SRRM1	serine and arginine repetitive matrix 1
75	Promoter (<=1kb)	1	24745382	24839907	94526	1	25932	ENST00000497755.1	0	ENSG00000169504	CLIC4	chloride intracellular channel 4
76	Promoter (<=1kb)	1	25023503	25023586	84	1	100616365	ENST00000580572.1	-563	ENSG00000264371	MIR4425	microRNA 4425
77	Exon (ENST00000641059.1/ENST00000641059.1, exon 1 of 1)	1	25242291	25243654	1364	2	57035	ENST00000564223.5	3570	ENSG00000117616	RSRP1	arginine and serine rich protein 1
78	Promoter (<=1kb)	1	25242249	25247454	5206	2	57035	ENST00000243189.12	0	ENSG00000117616	RSRP1	arginine and serine rich protein 1
79	Promoter (<=1kb)	1	25246577	25267915	21339	2	57035	ENST00000568701.1	0	ENSG00000117616	RSRP1	arginine and serine rich protein 1
80	Promoter (<=1kb)	1	25338317	25360967	22651	1	23585	ENST00000498135.5	0	ENSG00000183726	TMEM50A	transmembrane protein 50A
81	Promoter (<=1kb)	1	25430858	25500205	69348	1	55219	ENST00000399766.7	0	ENSG00000204178	MACO1	macoilin 1
82	Promoter (<=1kb)	1	25819926	25826707	6782	1	56181	ENST00000533762.5	0	ENSG00000117640	MTFR1L	mitochondrial fission regulator 1 like
83	Promoter (<=1kb)	1	26111824	26125555	13732	1	149420	ENST00000374269.2	0	ENSG00000175087	PDIK1L	PDLIM1 interacting kinase 1 like
84	Promoter (<=1kb)	1	26234200	26277687	43488	1	64793	ENST00000640292.2	0	ENSG00000130695	CEP85	centrosomal protein 85
85	Promoter (<=1kb)	1	26472517	26475626	3110	1	3151	ENST00000467700.5	125	ENSG00000198830	HMGN2	high mobility group nucleosomal binding domain 2
86	Distal Intergenic	1	26572270	26574734	2465	1	6195	ENST00000438977.1	48106	ENSG00000117676	RPS6KA1	ribosomal protein S6 kinase A1
87	Promoter (<=1kb)	1	26787964	26797807	9844	1	55650	ENST00000472757.5	0	ENSG00000060642	PIGV	phosphatidylinositol glycan anchor biosynthesis class V
88	Promoter (1-2kb)	1	26863149	26864456	1308	1	2810	ENST00000339276.6	1859	ENSG00000175793	SFN	stratifin
89	Promoter (<=1kb)	1	27234632	27308636	74005	1	23038	ENST00000319394.8	0	ENSG00000142784	WDTC1	WD and tetratricopeptide repeats 1
90	Promoter (<=1kb)	1	27322145	27336399	14255	1	84065	ENST00000611517.4	0	ENSG00000186501	TMEM222	transmembrane protein 222
91	Promoter (<=1kb)	1	27404230	27490167	85938	2	10163	ENST00000618852.5	0	ENSG00000158195	WASF2	WASP family member 2
92	Promoter (2-3kb)	1	27660328	27662722	2395	2	111216282	ENST00000440492.1	2598	ENSG00000233975	LINC02574	long intergenic non-protein coding RNA 2574
93	Promoter (<=1kb)	1	27725979	27763122	37144	1	199870	ENST00000373954.10	0	ENSG00000009780	FAM76A	family with sequence similarity 76 member A
94	Promoter (<=1kb)	1	27970344	28088610	118267	2	2140	ENST00000373871.8	0	ENSG00000158161	EYA3	EYA transcriptional coactivator and phosphatase 3
95	Intron (ENST00000373857.8/5724, intron 1 of 1)	1	28147166	28176690	29525	2	5724	ENST00000373857.8	3460	ENSG00000169403	PTAFR	platelet activating factor receptor
96	Promoter (<=1kb)	1	28236109	28238105	1997	1	93974	ENST00000497986.5	-50	ENSG00000130770	ATP5IF1	ATP synthase inhibitory factor subunit 1
97	Exon (ENST00000605846.1/ENST00000605846.1, exon 1 of 1)	1	28236154	28238098	1945	1	93974	ENST00000465645.1	11046	ENSG00000130770	ATP5IF1	ATP synthase inhibitory factor subunit 1
98	Promoter (<=1kb)	1	28505943	28539196	33254	1	1104	ENST00000398958.6	0	ENSG00000180198	RCC1	regulator of chromosome condensation 1
99	Promoter (<=1kb)	1	28553085	28578545	25461	1	54952	ENST00000373830.4	0	ENSG00000180098	TRNAU1AP	tRNA selenocysteine 1 associated protein 1
100	Promoter (<=1kb)	1	28578538	28581695	3158	2	85028	ENST00000531126.6	0	ENSG00000197989	SNHG12	small nucleolar RNA host gene 12
101	Promoter (<=1kb)	1	28648600	28648733	134	1	26824	ENST00000387069.1	279	ENSG00000274978	RNU11	RNA, U11 small nuclear
102	Promoter (1-2kb)	1	28887091	29120020	232930	1	2035	ENST00000642260.1	-1911	ENSG00000159023	EPB41	erythrocyte membrane protein band 4.1
103	Promoter (<=1kb)	1	29147743	29181900	34158	2	6429	ENST00000373795.7	0	ENSG00000116350	SRSF4	serine and arginine rich splicing factor 4
104	Promoter (<=1kb)	1	30718504	30726744	8241	1	100129196	ENST00000414532.6	0	ENSG00000186056	MATN1-AS1	MATN1 antisense RNA 1
105	Promoter (<=1kb)	1	30931506	31065695	134190	2	9698	ENST00000424085.6	0	ENSG00000134644	PUM1	pumilio RNA binding family member 1
106	Promoter (<=1kb)	1	31296982	31364953	67972	1	51538	ENST00000546109.5	0	ENSG00000121766	ZCCHC17	zinc finger CCHC-type containing 17
107	Promoter (<=1kb)	1	31906421	31938368	31948	2	8073	ENST00000647444.2	-5	ENSG00000184007	PTP4A2	protein tyrosine phosphatase 4A2
108	Promoter (<=1kb)	1	32013868	32043877	30010	1	10657	ENST00000327300.12	-50	ENSG00000121774	KHDRBS1	KH RNA binding domain containing, signal transduction associated 1
109	Promoter (<=1kb)	1	32072939	32102863	29925	1	55116	ENST00000336294.10	0	ENSG00000121775	TMEM39B	transmembrane protein 39B
110	Promoter (<=1kb)	1	32179675	32198285	18611	1	200081	ENST00000373610.8	0	ENSG00000084652	TXLNA	taxilin alpha
111	Promoter (<=1kb)	1	32231847	32241592	9746	2	339483	ENST00000426597.2	195	NA	MTMR9LP	myotubularin related protein 9 like, pseudogene
112	Promoter (<=1kb)	1	32251239	32286164	34926	1	3932	ENST00000373564.7	-905	ENSG00000182866	LCK	LCK proto-oncogene, Src family tyrosine kinase
113	Promoter (<=1kb)	1	32292083	32333626	41544	1	3065	ENST00000373548.8	0	ENSG00000116478	HDAC1	histone deacetylase 1
114	Intron (ENST00000373548.8/3065, intron 2 of 13)	1	32292161	32327677	35517	1	3065	ENST00000472928.5	16624	ENSG00000116478	HDAC1	histone deacetylase 1
115	Promoter (<=1kb)	1	32365103	32394448	29346	2	55108	ENST00000455895.6	0	ENSG00000160058	BSDC1	BSD domain containing 1
116	Intron (ENST00000341885.5/339487, intron 1 of 1)	1	32621830	32632058	10229	2	339487	ENST00000467652.5	3675	ENSG00000176261	ZBTB8OS	zinc finger and BTB domain containing 8 opposite strand
117	Promoter (<=1kb)	1	32631825	32650903	19079	2	339487	ENST00000479075.5	0	ENSG00000176261	ZBTB8OS	zinc finger and BTB domain containing 8 opposite strand
118	Promoter (<=1kb)	1	32817442	32857854	40413	1	64766	ENST00000373476.5	0	ENSG00000116497	S100PBP	S100P binding protein
119	Distal Intergenic	1	33094644	33096956	2313	1	113451	ENST00000492521.1	32776	ENSG00000142920	AZIN2	antizyme inhibitor 2
120	Promoter (<=1kb)	1	35182936	35193145	10210	2	6421	ENST00000357214.6	0	ENSG00000116560	SFPQ	splicing factor proline and glutamine rich
121	Promoter (<=1kb)	1	35557473	35566772	9300	1	23154	ENST00000373253.7	0	ENSG00000020129	NCDN	neurochondrin
122	Promoter (<=1kb)	1	35720218	35769967	49750	2	63967	ENST00000251195.9	0	ENSG00000092853	CLSPN	claspin
123	Promoter (<=1kb)	1	35883209	35930532	47324	1	26523	ENST00000373204.6	0	ENSG00000092847	AGO1	argonaute RISC component 1
124	Promoter (<=1kb)	1	35931082	35982652	51571	1	192669	ENST00000397828.3	0	ENSG00000126070	AGO3	argonaute RISC catalytic component 3
125	Promoter (<=1kb)	1	36136570	36149514	12945	2	27095	ENST00000616074.4	0	ENSG00000054116	TRAPPC3	trafficking protein particle complex 3
126	Promoter (<=1kb)	1	36224432	36304148	79717	1	9967	ENST00000469141.6	0	ENSG00000054118	THRAP3	thyroid hormone receptor associated protein 3
127	Distal Intergenic	1	36466043	36483278	17236	2	1441	ENST00000373106.5	-105836	ENSG00000119535	CSF3R	colony stimulating factor 3 receptor
128	Promoter (<=1kb)	1	37681570	37692216	10647	2	54955	ENST00000494120.1	0	ENSG00000116922	C1orf109	chromosome 1 open reading frame 109
129	Promoter (<=1kb)	1	38043829	38046793	2965	2	5453	ENST00000373012.5	0	ENSG00000185668	POU3F1	POU class 3 homeobox 1
130	Promoter (<=1kb)	1	38860000	38919396	59397	1	105378663	ENST00000433671.2	0	ENSG00000228436	LOC105378663	uncharacterized LOC105378663
131	Promoter (<=1kb)	1	38864336	38873278	8943	2	26292	ENST00000495043.5	0	ENSG00000214114	MYCBP	MYC binding protein
132	Promoter (<=1kb)	1	39409503	39428092	18590	1	23499	ENST00000530275.3	-564	ENSG00000127603	MACF1	microtubule actin crosslinking factor 1
133	Promoter (<=1kb)	1	40040233	40072649	32417	1	10487	ENST00000372797.7	0	ENSG00000131236	CAP1	cyclase associated actin cytoskeleton regulatory protein 1
134	Promoter (<=1kb)	1	40161387	40240921	79535	1	6018	ENST00000372771.5	0	ENSG00000117000	RLF	rearranged L-myc fusion
135	Promoter (<=1kb)	1	40258236	40262905	4670	1	10269	ENST00000479131.5	0	ENSG00000084073	ZMPSTE24	zinc metallopeptidase STE24
136	Promoter (<=1kb)	1	40374648	40423326	48679	1	64744	ENST00000372708.5	0	ENSG00000084070	SMAP2	small ArfGAP2
137	Promoter (<=1kb)	1	40450476	40463715	13240	1	65243	ENST00000361584.5	0	ENSG00000187801	ZFP69B	ZFP69 zinc finger protein B
138	Promoter (<=1kb)	1	40690380	40692066	1687	2	100130557	ENST00000606277.1	0	NA	NFYC-AS1	NFYC antisense RNA 1
139	Promoter (<=1kb)	1	40979688	41011754	32067	1	1503	ENST00000480420.6	0	ENSG00000171793	CTPS1	CTP synthase 1
140	Intron (ENST00000372584.5/59269, intron 1 of 7)	1	41506365	41662325	155961	2	59269	ENST00000643665.1	-66436	ENSG00000127124	HIVEP3	HIVEP zinc finger 3
141	Promoter (2-3kb)	1	42162690	42164745	2056	2	2980	ENST00000357001.3	-2049	ENSG00000197273	GUCA2A	guanylate cyclase activator 2A
142	Promoter (<=1kb)	1	42456539	42457504	966	1	79717	ENST00000372560.3	0	ENSG00000127125	PPCS	phosphopantothenoylcysteine synthetase
143	Promoter (<=1kb)	1	42682418	42703805	21388	1	4904	ENST00000321358.12	-14	ENSG00000065978	YBX1	Y-box binding protein 1
144	Promoter (<=1kb)	1	42746335	42767084	20750	2	64175	ENST00000397054.7	0	ENSG00000117385	P3H1	prolyl 3-hydroxylase 1
145	Promoter (<=1kb)	1	42817122	42830499	13378	1	114625	ENST00000645239.1	0	ENSG00000164010	ERMAP	erythroblast membrane associated protein (Scianna blood group)
146	Downstream (<1kb)	1	42929640	42929928	289	2	6513	ENST00000669445.1	5384	ENSG00000117394	SLC2A1	solute carrier family 2 member 1
147	Promoter (<=1kb)	1	42925375	42958868	33494	2	6513	ENST00000426263.9	0	ENSG00000117394	SLC2A1	solute carrier family 2 member 1
148	Promoter (<=1kb)	1	43650149	43705518	55370	1	9682	ENST00000372396.4	0	ENSG00000066135	KDM4A	lysine demethylase 4A
149	Promoter (<=1kb)	1	43707497	43931165	223669	1	6487	ENST00000347631.7	0	ENSG00000126091	ST3GAL3	ST3 beta-galactoside alpha-2,3-sialyltransferase 3
150	Promoter (<=1kb)	1	43946950	43968022	21073	1	9670	ENST00000372343.8	0	ENSG00000117408	IPO13	importin 13
151	Promoter (<=1kb)	1	44632235	44645081	12847	1	55182	ENST00000497469.5	0	ENSG00000187147	RNF220	ring finger protein 220
152	Promoter (<=1kb)	1	44635238	44674459	39222	2	79639	ENST00000372242.7	0	ENSG00000126106	TMEM53	transmembrane protein 53
153	Promoter (<=1kb)	1	44721786	44721902	117	2	26828	ENST00000362507.1	34	ENSG00000199377	RNU5F-1	RNA, U5F small nuclear 1
154	Promoter (<=1kb)	1	44731055	44731170	116	2	26830	ENST00000363299.1	255	ENSG00000200169	RNU5D-1	RNA, U5D small nuclear 1
155	Promoter (<=1kb)	1	44800377	44805990	5614	1	1263	ENST00000372201.5	-22	ENSG00000173846	PLK3	polo like kinase 3
156	Downstream (<1kb)	1	44819844	44823260	3417	2	8643	ENST00000438067.5	3472	ENSG00000117425	PTCH2	patched 2
157	Promoter (<=1kb)	1	45303910	45305619	1710	1	400752	ENST00000626198.1	0	ENSG00000281912	LINC01144	long intergenic non-protein coding RNA 1144
158	Promoter (<=1kb)	1	45343883	45491163	147281	2	10420	ENST00000372086.4	0	ENSG00000070759	TESK2	testis associated actin remodelling kinase 2
159	Promoter (<=1kb)	1	45511051	45521854	10804	2	5052	ENST00000372079.1	0	ENSG00000117450	PRDX1	peroxiredoxin 1
160	Promoter (<=1kb)	1	45583846	45615131	31286	1	4678	ENST00000437901.6	0	ENSG00000132780	NASP	nuclear autoantigenic sperm protein
161	Promoter (<=1kb)	1	45660417	45687133	26717	2	60313	ENST00000488278.5	0	ENSG00000159592	GPBP1L1	GC-rich promoter binding protein 1 like 1
162	Promoter (<=1kb)	1	45694324	45750650	56327	2	3652	ENST00000359942.8	0	ENSG00000197429	IPP	intracisternal A particle-promoted polypeptide
163	Promoter (<=1kb)	1	46040140	46132629	92490	2	8503	ENST00000262741.10	0	ENSG00000117461	PIK3R3	phosphoinositide-3-kinase regulatory subunit 3
164	Promoter (<=1kb)	1	46247688	46261358	13671	1	8438	ENST00000463715.5	0	ENSG00000085999	RAD54L	RAD54 like
165	Promoter (<=1kb)	1	46278401	46303366	24966	2	10489	ENST00000343304.10	0	ENSG00000132128	LRRC41	leucine rich repeat containing 41
166	Promoter (<=1kb)	1	46340789	46365152	24364	1	387338	ENST00000307089.7	0	ENSG00000117481	NSUN4	NOP2/Sun RNA methyltransferase 4
167	Promoter (<=1kb)	1	47250139	47314147	64009	2	6491	ENST00000337817.9	0	ENSG00000123473	STIL	STIL centriolar assembly protein
168	Promoter (<=1kb)	1	47333797	47378839	45043	1	51727	ENST00000371873.9	0	ENSG00000162368	CMPK1	cytidine/uridine monophosphate kinase 1
169	Intron (ENST00000396153.7/11124, intron 1 of 18)	1	50705784	50959738	253955	2	11124	ENST00000487898.1	27084	ENSG00000185104	FAF1	Fas associated factor 1
170	Promoter (<=1kb)	1	50437028	50960267	523240	2	11124	ENST00000396153.7	0	ENSG00000185104	FAF1	Fas associated factor 1
171	Promoter (<=1kb)	1	50968706	50974634	5929	1	1031	ENST00000396148.2	0	ENSG00000123080	CDKN2C	cyclin dependent kinase inhibitor 2C
172	Distal Intergenic	1	50970245	50974634	4390	1	1031	ENST00000371761.4	6092	ENSG00000123080	CDKN2C	cyclin dependent kinase inhibitor 2C
173	Promoter (<=1kb)	1	51461123	51519227	58105	2	2060	ENST00000465467.1	0	ENSG00000085832	EPS15	epidermal growth factor receptor pathway substrate 15
174	Promoter (<=1kb)	1	51729600	51761964	32365	1	114883	ENST00000527631.5	0	ENSG00000117859	OSBPL9	oxysterol binding protein like 9
175	Promoter (<=1kb)	1	51789191	51878805	89615	2	4898	ENST00000352171.11	0	ENSG00000078618	NRDC	nardilysin convertase
176	Promoter (<=1kb)	1	52056271	52087155	30885	1	91408	ENST00000489308.6	0	ENSG00000134717	BTF3L4	basic transcription factor 3 like 4
177	Promoter (<=1kb)	1	52350593	52366193	15601	2	200014	ENST00000371586.6	0	ENSG00000154222	CC2D1B	coiled-coil and C2 domain containing 1B
178	Promoter (<=1kb)	1	52423275	52553092	129818	2	23318	ENST00000257177.9	0	ENSG00000134744	TUT4	terminal uridylyl transferase 4
179	Intron (ENST00000517870.2/348378, intron 1 of 2)	1	52633593	52667688	34096	1	348378	ENST00000424164.1	3337	ENSG00000182183	SHISAL2A	shisa like 2A
180	Distal Intergenic	1	52684449	52698347	13899	2	65260	ENST00000371538.5	-4668	ENSG00000162377	COA7	cytochrome c oxidase assembly factor 7 (putative)
181	Promoter (<=1kb)	1	53214099	53220634	6536	2	54987	ENST00000294360.5	0	ENSG00000162384	CZIB	CXXC motif containing zinc binding protein
182	Promoter (<=1kb)	1	53246568	53327399	80832	2	7804	ENST00000658404.1	734	ENSG00000157193	LRP8	LDL receptor related protein 8
183	Promoter (<=1kb)	1	53765478	53838296	72819	2	55706	ENST00000371429.4	0	ENSG00000058804	NDC1	NDC1 transmembrane nucleoporin
184	Promoter (<=1kb)	1	53946085	53958252	12168	1	115353	ENST00000371368.5	0	ENSG00000116212	LRRC42	leucine rich repeat containing 42
185	Promoter (<=1kb)	1	54026681	54053204	26524	2	9528	ENST00000234831.10	0	ENSG00000116209	TMEM59	transmembrane protein 59
186	Promoter (<=1kb)	1	55066359	55215364	149006	2	23358	ENST00000294383.7	0	ENSG00000162402	USP24	ubiquitin specific peptidase 24
187	Intron (ENST00000641494.1/8613, intron 3 of 5)	1	56415064	56415962	899	1	105378744	ENST00000635434.1	34553	ENSG00000223956	LINC01767	long intergenic non-protein coding RNA 1767
188	Promoter (<=1kb)	1	58480719	58546726	66008	2	115209	ENST00000371226.8	0	ENSG00000162600	OMA1	OMA1 zinc metallopeptidase
189	Promoter (<=1kb)	1	58780791	58784047	3257	2	3725	ENST00000371222.4	0	ENSG00000177606	JUN	Jun proto-oncogene, AP-1 transcription factor subunit
190	Promoter (<=1kb)	1	59296638	59321712	25075	1	55277	ENST00000582567.1	0	ENSG00000172456	FGGY	FGGY carbohydrate kinase domain containing
191	Promoter (<=1kb)	1	61077274	61455585	378312	1	4774	ENST00000407417.7	-41	ENSG00000162599	NFIA	nuclear factor I A
192	Promoter (<=1kb)	1	62436297	62443320	7024	1	7398	ENST00000452143.5	0	ENSG00000162607	USP1	ubiquitin specific peptidase 1
193	Promoter (<=1kb)	1	63440773	63523502	82730	2	23421	ENST00000489099.5	0	ENSG00000142856	ITGB3BP	integrin subunit beta 3 binding protein
194	Promoter (<=1kb)	1	63490103	63593721	103619	2	23421	ENST00000478138.1	0	ENSG00000142856	ITGB3BP	integrin subunit beta 3 binding protein
195	Promoter (<=1kb)	1	64833229	64966549	133321	2	3716	ENST00000342505.5	0	ENSG00000162434	JAK1	Janus kinase 1
196	Promoter (<=1kb)	1	64833245	65067732	234488	2	3716	ENST00000672434.1	0	ENSG00000162434	JAK1	Janus kinase 1
197	Promoter (<=1kb)	1	65254462	65392588	138127	1	9829	ENST00000494710.6	0	ENSG00000116675	DNAJC6	DnaJ heat shock protein family (Hsp40) member C6
198	Promoter (<=1kb)	1	65420652	65630422	209771	1	3953	ENST00000371059.7	0	ENSG00000116678	LEPR	leptin receptor
199	Promoter (<=1kb)	1	66924957	66988031	63075	1	57708	ENST00000357692.6	0	ENSG00000198160	MIER1	MIER1 transcriptional regulator
200	Promoter (<=1kb)	1	66930243	66986670	56428	1	57708	ENST00000401042.7	0	ENSG00000198160	MIER1	MIER1 transcriptional regulator
201	Promoter (<=1kb)	1	66999350	67054148	54799	2	23169	ENST00000235345.6	0	ENSG00000116704	SLC35D1	solute carrier family 35 member D1
202	Promoter (<=1kb)	1	67407810	67430415	22606	2	26135	ENST00000370994.8	0	ENSG00000142864	SERBP1	SERPINE1 mRNA binding protein 1
203	Promoter (<=1kb)	1	67685201	67687986	2786	1	1647	ENST00000370985.4	0	ENSG00000116717	GADD45A	growth arrest and DNA damage inducible alpha
204	Promoter (<=1kb)	1	68474152	68497082	22931	2	55635	ENST00000456315.7	0	ENSG00000024526	DEPDC1	DEP domain containing 1
205	Promoter (<=1kb)	1	70144805	70205579	60775	2	55631	ENST00000370952.4	0	ENSG00000066557	LRRC40	leucine rich repeat containing 40
206	Promoter (<=1kb)	1	70221396	70250392	28997	1	9295	ENST00000395136.6	0	ENSG00000116754	SRSF11	serine and arginine rich splicing factor 11
207	Promoter (<=1kb)	1	70411218	70439851	28634	1	1491	ENST00000411986.6	0	ENSG00000116761	CTH	cystathionine gamma-lyase
208	Promoter (<=1kb)	1	74733152	74766674	33523	1	127253	ENST00000457880.6	0	ENSG00000162623	TYW3	tRNA-yW synthesizing protein 3 homolog
209	Promoter (<=1kb)	1	75724691	75733541	8851	1	34	ENST00000525881.5	0	ENSG00000117054	ACADM	acyl-CoA dehydrogenase medium chain
210	Promoter (<=1kb)	1	75786197	75794833	8637	1	5876	ENST00000496055.5	0	ENSG00000137955	RABGGTB	Rab geranylgeranyltransferase subunit beta
211	Promoter (<=1kb)	1	77633246	77683374	50129	2	26009	ENST00000414381.5	174	ENSG00000036549	ZZZ3	zinc finger ZZ-type containing 3
212	Promoter (<=1kb)	1	77695987	77759852	63866	2	23032	ENST00000370794.7	0	ENSG00000077254	USP33	ubiquitin specific peptidase 33
213	Promoter (<=1kb)	1	77979175	78016274	37100	1	11080	ENST00000487931.1	0	ENSG00000162616	DNAJB4	DnaJ heat shock protein family (Hsp40) member B4
214	Promoter (<=1kb)	1	78004935	78016299	11365	1	11080	ENST00000476396.1	-546	ENSG00000162616	DNAJB4	DnaJ heat shock protein family (Hsp40) member B4
215	Promoter (<=1kb)	1	84078062	84238498	160437	1	5567	ENST00000370689.6	0	ENSG00000142875	PRKACB	protein kinase cAMP-activated catalytic subunit beta
216	Promoter (<=1kb)	1	84479266	84498352	19087	1	80135	ENST00000370654.6	65	ENSG00000117133	RPF1	ribosome production factor 1 homolog
217	Promoter (<=1kb)	1	84506300	84507320	1021	1	100505741	ENST00000484939.1	0	ENSG00000122432	SPATA1	spermatogenesis associated 1
218	Promoter (<=1kb)	1	84549611	84574440	24830	2	1486	ENST00000370630.6	0	ENSG00000117151	CTBS	chitobiase
219	Distal Intergenic	1	84628230	84635020	6791	2	439927	ENST00000370624.1	13931	ENSG00000180869	LINC01555	long intergenic non-protein coding RNA 1555
220	Promoter (<=1kb)	1	84643707	84690468	46762	2	117178	ENST00000437941.6	0	ENSG00000117155	SSX2IP	SSX family member 2 interacting protein
221	Promoter (<=1kb)	1	84965549	84997113	31565	2	255231	ENST00000531874.1	-244	ENSG00000153898	MCOLN2	mucolipin 2
222	Promoter (<=1kb)	1	85276388	85347731	71344	1	646626	ENST00000654182.1	0	NA	LOC646626	uncharacterized LOC646626
223	Promoter (<=1kb)	1	85649423	85708433	59011	2	54680	ENST00000431532.6	-40	ENSG00000117174	ZNHIT6	zinc finger HIT-type containing 6
224	Promoter (<=1kb)	1	86703502	86704462	961	2	105378828	ENST00000565575.1	0	ENSG00000261737	CLCA4-AS1	CLCA4 antisense RNA 1
225	Promoter (<=1kb)	1	86862447	86914424	51978	2	9403	ENST00000611507.4	0	ENSG00000183291	SELENOF	selenoprotein F
226	Promoter (<=1kb)	1	87328880	87348923	20044	1	8543	ENST00000370544.10	0	ENSG00000143013	LMO4	LIM domain only 4
227	Promoter (<=1kb)	1	88537754	88684916	147163	2	101927891	ENST00000657030.1	0	ENSG00000237505	PKN2-AS1	PKN2 antisense RNA 1
228	Promoter (<=1kb)	1	88979456	88992629	13174	2	494115	ENST00000652648.1	0	ENSG00000213516	RBMXL1	RBMX like 1
229	Promoter (<=1kb)	1	89524836	89582961	58126	1	23507	ENST00000449440.5	0	ENSG00000197147	LRRC8B	leucine rich repeat containing 8 VRAC subunit B
230	Intron (ENST00000443562.2/400761, intron 1 of 4)	1	89581291	89632191	50901	2	400761	ENST00000443562.2	21463	ENSG00000231999	LRRC8C-DT	LRRC8C divergent transcript
231	Promoter (<=1kb)	1	89581291	89632855	51565	2	400761	ENST00000655657.1	0	ENSG00000231999	LRRC8C-DT	LRRC8C divergent transcript
232	Promoter (<=1kb)	1	89821032	89936611	115580	1	55144	ENST00000337338.9	173	ENSG00000171492	LRRC8D	leucine rich repeat containing 8 VRAC subunit D
233	Promoter (<=1kb)	1	90915304	91022035	106732	2	84146	ENST00000337393.10	0	ENSG00000122482	ZNF644	zinc finger protein 644
234	Promoter (<=1kb)	1	91394173	91404735	10563	2	164045	ENST00000455133.1	0	ENSG00000162669	HFM1	helicase for meiosis 1
235	Promoter (<=1kb)	1	92246402	92298987	52586	2	11146	ENST00000370360.8	0	ENSG00000174842	GLMN	glomulin, FKBP associated protein
236	Promoter (<=1kb)	1	92482990	92484682	1693	2	2672	ENST00000483490.1	-32	ENSG00000162676	GFI1	growth factor independent 1 transcriptional repressor
237	Promoter (<=1kb)	1	92703858	92785106	81249	2	7813	ENST00000474806.1	0	ENSG00000067208	EVI5	ecotropic viral integration site 5
238	Promoter (<=1kb)	1	92832013	92841835	9823	1	6125	ENST00000645300.1	0	ENSG00000122406	RPL5	ribosomal protein L5
239	Promoter (<=1kb)	1	92832737	92961522	128786	2	388650	ENST00000615519.4	0	ENSG00000154511	DIPK1A	divergent protein kinase domain 1A
240	Distal Intergenic	1	92842160	92961522	119363	2	388650	ENST00000616709.4	-13805	ENSG00000154511	DIPK1A	divergent protein kinase domain 1A
241	Promoter (<=1kb)	1	93079235	93139079	59845	1	22823	ENST00000540243.5	0	ENSG00000143033	MTF2	metal response element binding transcription factor 2
242	Promoter (<=1kb)	1	93179919	93278477	98559	1	343099	ENST00000343253.11	0	ENSG00000122483	CCDC18	coiled-coil domain containing 18
243	Promoter (<=1kb)	1	93592199	93594784	2586	1	100129046	ENST00000431770.1	0	NA	BCAR3-AS1	BCAR3 antisense RNA 1
244	Promoter (<=1kb)	1	93561741	93681837	120097	2	8412	ENST00000260502.11	0	ENSG00000137936	BCAR3	BCAR3 adaptor protein, NSP family member
245	Promoter (<=1kb)	1	93846832	93846911	80	1	100126348	ENST00000390220.3	0	ENSG00000211575	MIR760	microRNA 760
246	Promoter (<=1kb)	1	93885199	93909430	24232	2	2730	ENST00000370238.8	0	ENSG00000023909	GCLM	glutamate-cysteine ligase modifier subunit
247	Promoter (<=1kb)	1	94418389	94518663	100275	1	5825	ENST00000370214.9	0	ENSG00000117528	ABCD3	ATP binding cassette subfamily D member 3
248	Promoter (<=1kb)	1	95234210	95247225	13016	1	25950	ENST00000370202.5	0	ENSG00000122481	RWDD3	RWD domain containing 3
249	Promoter (<=1kb)	1	97077743	97921023	843281	2	1806	ENST00000370192.7	0	ENSG00000188641	DPYD	dihydropyrimidine dehydrogenase
250	Promoter (<=1kb)	1	99850361	99924020	73660	1	178	ENST00000361915.8	0	ENSG00000162688	AGL	amylo-alpha-1, 6-glucosidase, 4-alpha-glucanotransferase
251	Promoter (<=1kb)	1	100038095	100083377	45283	1	64645	ENST00000370152.8	0	ENSG00000156875	MFSD14A	major facilitator superfamily domain containing 14A
252	Promoter (<=1kb)	1	100083570	100132930	49361	2	163786	ENST00000287482.6	15	ENSG00000156876	SASS6	SAS-6 centriolar assembly protein
253	Promoter (<=1kb)	1	100251528	100266179	14652	2	100506007	ENST00000650038.1	0	NA	RTCA-AS1	RTCA antisense RNA 1
254	Promoter (<=1kb)	1	100351698	100499460	147763	1	8556	ENST00000644676.1	0	ENSG00000079335	CDC14A	cell division cycle 14A
255	Promoter (<=1kb)	1	100896090	100981757	85668	1	148867	ENST00000357650.9	125	ENSG00000162695	SLC30A7	solute carrier family 30 member 7
256	Promoter (<=1kb)	1	103415980	103525504	109525	2	101928436	ENST00000662345.1	0	ENSG00000224613	LOC101928436	uncharacterized LOC101928436
257	Promoter (<=1kb)	1	103569553	103570674	1122	1	648740	ENST00000425123.1	351	NA	ACTG1P4	actin gamma 1 pseudogene 4
258	Intron (ENST00000370056.9/10451, intron 1 of 26)	1	107770659	107963500	192842	2	10451	ENST00000530671.1	27587	ENSG00000134215	VAV3	vav guanine nucleotide exchange factor 3
259	Promoter (<=1kb)	1	108648290	108661122	12833	2	113802	ENST00000402983.5	0	ENSG00000162639	HENMT1	HEN methyltransferase 1
260	Promoter (<=1kb)	1	108746674	108757005	10332	1	6814	ENST00000483586.5	0	ENSG00000116266	STXBP3	syntaxin binding protein 3
261	Promoter (<=1kb)	1	108876981	108897058	20078	1	29899	ENST00000645164.1	0	ENSG00000121957	GPSM2	G protein signaling modulator 2
262	Promoter (<=1kb)	1	108929508	108963457	33950	2	23155	ENST00000356970.6	0	ENSG00000121940	CLCC1	chloride channel CLIC like 1
263	Promoter (<=1kb)	1	108970214	109041986	71773	2	22911	ENST00000400794.7	0	ENSG00000085433	WDR47	WD repeat domain 47
264	Promoter (<=1kb)	1	109090773	109096921	6149	1	56900	ENST00000651489.1	0	ENSG00000215717	TMEM167B	transmembrane protein 167B
265	Promoter (<=1kb)	1	109399042	109426448	27407	2	5686	ENST00000271308.9	0	ENSG00000143106	PSMA5	proteasome 20S subunit alpha 5
266	Promoter (<=1kb)	1	109548615	109618324	69710	1	2773	ENST00000369851.6	73	ENSG00000065135	GNAI3	G protein subunit alpha i3
267	Promoter (<=1kb)	1	110208834	110209987	1154	2	100873974	ENST00000455967.1	-223	NA	LINC02586	long intergenic non-protein coding RNA 2586
268	Promoter (<=1kb)	1	110286375	110339171	52797	2	440600	ENST00000449169.1	0	ENSG00000227963	RBM15-AS1	RBM15 antisense RNA 1
269	Promoter (<=1kb)	1	110947190	110963922	16733	2	55791	ENST00000369763.5	0	ENSG00000121931	LRIF1	ligand dependent nuclear receptor interacting factor 1
270	Promoter (<=1kb)	1	111140223	111185104	44882	1	10390	ENST00000357172.9	0	ENSG00000134255	CEPT1	choline/ethanolamine phosphotransferase 1
271	Promoter (<=1kb)	1	111448864	111456145	7282	1	515	ENST00000493119.5	0	ENSG00000116459	ATP5PB	ATP synthase peripheral stalk-membrane subunit b
272	Intron (ENST00000356415.5/5906, intron 1 of 7)	1	111599655	111608318	8664	2	100129269	ENST00000450155.5	15017	NA	LINC01160	long intergenic non-protein coding RNA 1160
273	Promoter (<=1kb)	1	111739579	111747798	8220	1	100506343	ENST00000658759.1	0	ENSG00000227811	INKA2-AS1	INKA2 antisense RNA 1
274	Promoter (<=1kb)	1	111745299	111755509	10211	2	101928718	ENST00000412270.1	0	ENSG00000284830	LOC101928718	uncharacterized LOC101928718
275	Promoter (<=1kb)	1	112674698	112700734	26037	1	4343	ENST00000369644.5	0	ENSG00000155363	MOV10	Mov10 RISC complex RNA helicase
276	Promoter (<=1kb)	1	112911847	112956353	44507	2	6566	ENST00000369626.7	0	ENSG00000155380	SLC16A1	solute carrier family 16 member 1
277	Promoter (<=1kb)	1	113011687	113073113	61427	2	100996251	ENST00000421157.2	0	ENSG00000238198	LRIG2-DT	LRIG2 divergent transcript
278	Distal Intergenic	1	113103201	113124997	21797	1	9860	ENST00000466161.1	74697	ENSG00000198799	LRIG2	leucine rich repeats and immunoglobulin like domains 2
279	Promoter (<=1kb)	1	113696831	113759486	62656	2	10745	ENST00000369604.6	0	ENSG00000116793	PHTF1	putative homeodomain transcription factor 1
280	Promoter (<=1kb)	1	113812379	113823496	11118	1	100287722	ENST00000429398.5	0	ENSG00000226167	AP4B1-AS1	AP4B1 antisense RNA 1
281	Promoter (<=1kb)	1	113894194	113904799	10606	2	10717	ENST00000369569.6	0	ENSG00000134262	AP4B1	adaptor related protein complex 4 subunit beta 1
282	Promoter (<=1kb)	1	113924000	113929318	5319	2	101928846	ENST00000441071.5	0	ENSG00000235527	HIPK1-AS1	HIPK1 antisense RNA 1
283	Promoter (<=1kb)	1	114392790	114511203	118414	2	51592	ENST00000358465.7	-19	ENSG00000197323	TRIM33	tripartite motif containing 33
284	Promoter (<=1kb)	1	114582848	114670111	87264	2	163259	ENST00000393276.7	0	ENSG00000175984	DENND2C	DENN domain containing 2C
285	Promoter (<=1kb)	1	114716913	114757983	41071	2	7812	ENST00000339438.10	0	ENSG00000009307	CSDE1	cold shock domain containing E1
286	Intron (ENST00000369516.7/10100, intron 2 of 7)	1	115050445	115058425	7981	2	10100	ENST00000491992.1	-4321	ENSG00000134198	TSPAN2	tetraspanin 2
287	Distal Intergenic	1	116452646	116478842	26197	2	101929023	ENST00000443219.5	-25480	ENSG00000233154	LINC01762	long intergenic non-protein coding RNA 1762
288	Promoter (<=1kb)	1	116514534	116571026	56493	2	965	ENST00000369489.10	0	ENSG00000116815	CD58	CD58 molecule
289	Promoter (<=1kb)	1	117025482	117059490	34009	2	101929099	ENST00000445523.1	0	ENSG00000236137	LOC101929099	uncharacterized LOC101929099
290	Promoter (<=1kb)	1	117118034	117121792	3759	2	80263	ENST00000485032.1	-61	ENSG00000134253	TRIM45	tripartite motif containing 45
291	Promoter (<=1kb)	1	117367449	117528872	161424	1	10905	ENST00000356554.7	-51	ENSG00000198162	MAN1A2	mannosidase alpha class 1A member 2
292	Promoter (<=1kb)	1	117929720	117941788	12069	1	10885	ENST00000369441.7	0	ENSG00000065183	WDR3	WD repeat domain 3
293	Distal Intergenic	1	118883047	118914125	31079	2	6913	ENST00000449873.5	132832	ENSG00000092607	TBX15	T-box transcription factor 15
294	Promoter (<=1kb)	1	119140391	119238057	97667	1	101929147	ENST00000667138.1	0	ENSG00000231365	WARS2-AS1	WARS2 antisense RNA 1
295	Promoter (<=1kb)	1	119911553	120069662	158110	2	4853	ENST00000256646.7	0	ENSG00000134250	NOTCH2	notch receptor 2
296	Intron (ENST00000612480.2/100996724, intron 7 of 41)	1	120528387	120548357	19971	2	100996724	ENST00000637601.1	-10177	NA	LOC100996724	phosphodiesterase 4D interacting protein-like
297	Promoter (<=1kb)	1	120723949	120840619	116671	1	101060684	ENST00000620612.5	0	ENSG00000273136	NBPF26	NBPF member 26
298	Promoter (<=1kb)	1	120849674	120850985	1312	2	101954277	ENST00000664186.1	0	ENSG00000275538	RNVU1-19	RNA, variant U1 small nuclear 19
299	Promoter (<=1kb)	1	120913151	120914238	1088	2	100996720	ENST00000626088.1	0	NA	LOC100996720	uncharacterized LOC100996720
300	Promoter (<=1kb)	1	121184811	121187305	2495	1	653464	ENST00000617209.1	0	ENSG00000171943	SRGAP2C	SLIT-ROBO Rho GTPase activating protein 2C
301	Promoter (<=1kb)	1	121519112	121571892	52781	1	647121	ENST00000622787.4	0	ENSG00000231752	EMBP1	embigin pseudogene 1
302	Promoter (<=1kb)	1	143729407	143729570	164	2	26863	ENST00000384010.1	0	ENSG00000206737	RNVU1-18	RNA, variant U1 small nuclear 18
303	Promoter (<=1kb)	1	143955878	143971965	16088	2	554282	ENST00000369175.4	-95	ENSG00000263513	FAM72C	family with sequence similarity 72 member C
304	Distal Intergenic	1	144245027	144245821	795	2	645166	ENST00000457390.1	98448	NA	LSP1P5	LSP1 pseudogene 5
305	Promoter (<=1kb)	1	144412576	144412740	165	1	101954267	ENST00000384476.1	168	ENSG00000207205	RNVU1-15	RNA, variant U1 small nuclear 15
306	Distal Intergenic	1	144551779	144551943	165	2	6063	ENST00000617626.1	5330	ENSG00000278099	RNVU1-2A	RNA, variant U1 small nuclear 2A
307	Exon (ENST00000610976.1/ENST00000610976.1, exon 1 of 1)	1	144551779	144551943	165	2	6063	ENST00000617626.1	-8015	ENSG00000278099	RNVU1-2A	RNA, variant U1 small nuclear 2A
308	Promoter (<=1kb)	1	144887265	145095528	208264	2	647135	ENST00000612199.4	0	ENSG00000196369	SRGAP2B	SLIT-ROBO Rho GTPase activating protein 2B
309	Promoter (<=1kb)	1	145214851	145215938	1088	1	100996740	ENST00000628937.1	144	NA	LOC100996740	uncharacterized LOC100996740
310	Promoter (<=1kb)	1	145281116	145281279	164	1	101954266	ENST00000384770.1	0	ENSG00000207501	RNVU1-14	RNA, variant U1 small nuclear 14
311	Exon (ENST00000605806.1/ENST00000605806.1, exon 1 of 1)	1	145289900	145405778	115879	2	100288142	ENST00000392971.6	-59048	ENSG00000162825	NBPF20	NBPF member 20
312	Promoter (<=1kb)	1	145608613	145670178	61566	1	653519	ENST00000462900.2	-125	ENSG00000117262	GPR89A	G protein-coupled receptor 89A
313	Promoter (<=1kb)	1	145848522	145859045	10524	2	10401	ENST00000369298.5	0	ENSG00000131788	PIAS3	protein inhibitor of activated STAT 3
314	Promoter (<=1kb)	1	145911350	145918717	7368	2	8799	ENST00000369306.8	0	ENSG00000131779	PEX11B	peroxisomal biogenesis factor 11 beta
315	Promoter (<=1kb)	1	145933423	145958017	24595	2	128077	ENST00000604000.4	0	ENSG00000271601	LIX1L	limb and CNS expressed 1 like
316	Promoter (<=1kb)	1	146017547	146036746	19200	2	148738	ENST00000636675.1	-500	ENSG00000168509	HJV	hemojuvelin BMP co-receptor
317	Promoter (<=1kb)	1	146050441	146052244	1804	2	101954276	ENST00000659152.1	55	ENSG00000201558	RNVU1-6	RNA, variant U1 small nuclear 6
318	Promoter (<=1kb)	1	146113652	146229000	115349	2	100132406	ENST00000612520.2	0	ENSG00000271425	NBPF10	NBPF member 10
319	Promoter (<=1kb)	1	146376807	146376970	164	1	26863	ENST00000615842.1	0	ENSG00000206737	RNVU1-18	RNA, variant U1 small nuclear 18
320	Exon (ENST00000660431.1/ENST00000660431.1, exon 1 of 2)	1	146376807	146376970	164	1	26863	ENST00000615842.1	10346	ENSG00000206737	RNVU1-18	RNA, variant U1 small nuclear 18
321	Promoter (<=1kb)	1	146938744	146996202	57459	1	149013	ENST00000617931.4	-45	ENSG00000268043	NBPF12	NBPF member 12
322	Promoter (<=1kb)	1	147084616	147084756	141	2	101447996	ENST00000651973.1	170	ENSG00000286172	RNVU1-8	RNA, variant U1 small nuclear 8
323	Promoter (<=1kb)	1	147155106	147172470	17365	2	5565	ENST00000254101.4	0	ENSG00000131791	PRKAB2	protein kinase AMP-activated non-catalytic subunit beta 2
324	Promoter (<=1kb)	1	147175351	147243050	67700	2	2330	ENST00000527849.5	0	ENSG00000131781	FMO5	flavin containing dimethylaniline monoxygenase 5
325	Promoter (<=1kb)	1	147600196	147611693	11498	1	607	ENST00000497938.1	-97	ENSG00000116128	BCL9	BCL9 transcription coactivator
326	Promoter (<=1kb)	1	148038753	148038916	164	2	26864	ENST00000383858.1	2	ENSG00000206585	RNVU1-7	RNA, variant U1 small nuclear 7
327	Promoter (<=1kb)	1	148334479	148334554	76	2	100847044	ENST00000635826.1	0	ENSG00000283676	MIR5087	microRNA 5087
328	Promoter (<=1kb)	1	148402516	148425219	22704	1	100132057	ENST00000634549.1	0	NA	LOC100132057	phosphodiesterase 4D interacting protein pseudogene
329	Promoter (<=1kb)	1	148458643	148459689	1047	2	388685	ENST00000645329.1	517	ENSG00000274020	LINC01138	long intergenic non-protein coding RNA 1138
330	Distal Intergenic	1	148432956	148519604	86649	2	388685	ENST00000639181.1	-3240	ENSG00000274020	LINC01138	long intergenic non-protein coding RNA 1138
331	Promoter (<=1kb)	1	148593645	148679742	86098	2	100996763	ENST00000606877.2	132	ENSG00000286019	NOTCH2NLB	notch 2 N-terminal like B
332	Promoter (<=1kb)	1	148952124	148993880	41757	1	9659	ENST00000313431.13	0	ENSG00000178104	PDE4DIP	phosphodiesterase 4D interacting protein
333	Promoter (<=1kb)	1	149054027	149103539	49513	2	400818	ENST00000615421.4	0	ENSG00000269713	NBPF9	NBPF member 9
334	Exon (ENST00000668239.1/ENST00000668239.1, exon 1 of 2)	1	149197995	149240841	42847	2	653513	ENST00000663163.1	63871	NA	LOC653513	phosphodiesterase 4D interacting protein-like
335	Promoter (<=1kb)	1	149390614	149464200	73587	1	100996717	ENST00000650865.1	0	ENSG00000286219	NOTCH2NLC	notch 2 N-terminal like C
336	3' UTR	1	149499966	149524617	24652	1	101060226	ENST00000426482.3	34077	ENSG00000271383	NBPF19	NBPF member 19
337	Promoter (<=1kb)	1	149607467	149608516	1050	1	57234	ENST00000643225.1	449	ENSG00000277147	LINC00869	long intergenic non-protein coding RNA 869
338	Promoter (<=1kb)	1	149636489	149661606	25118	1	57234	ENST00000439719.5	0	ENSG00000277147	LINC00869	long intergenic non-protein coding RNA 869
339	Promoter (<=1kb)	1	149782689	149812373	29685	2	440689	ENST00000545683.1	0	ENSG00000203814	H2BC18	H2B clustered histone 18
340	Promoter (<=1kb)	1	149842188	149842736	549	2	723790	ENST00000369159.2	120	ENSG00000272196	H2AC19	H2A clustered histone 19
341	Promoter (<=1kb)	1	149844498	149850937	6440	2	337873	ENST00000564237.2	0	ENSG00000261716	H2BC20P	H2B clustered histone 20, pseudogene
342	Promoter (<=1kb)	1	149887484	149888013	530	2	317772	ENST00000331128.5	0	ENSG00000184270	H2AC21	H2A clustered histone 21
343	Promoter (<=1kb)	1	150067279	150145163	77885	1	11311	ENST00000643970.1	0	ENSG00000136631	VPS45	vacuolar protein sorting 45 homolog
344	Promoter (<=1kb)	1	150218417	150236112	17696	2	81611	ENST00000583931.6	0	ENSG00000143401	ANP32E	acidic nuclear phosphoprotein 32 family member E
345	Promoter (<=1kb)	1	150364650	150476566	111917	1	23248	ENST00000401000.8	-304	ENSG00000163125	RPRD2	regulation of nuclear pre-mRNA domain containing 2
346	Promoter (<=1kb)	1	150487364	150507609	20246	1	80222	ENST00000438568.6	0	ENSG00000143374	TARS2	threonyl-tRNA synthetase 2, mitochondrial
347	Promoter (<=1kb)	1	150600851	150629566	28716	2	2029	ENST00000369016.8	0	ENSG00000143420	ENSA	endosulfine alpha
348	Promoter (<=1kb)	1	150646230	150697154	50925	2	55204	ENST00000271732.8	0	ENSG00000143457	GOLPH3L	golgi phosphoprotein 3 like
349	Promoter (<=1kb)	1	150809713	150876599	66887	2	405	ENST00000358595.10	0	ENSG00000143437	ARNT	aryl hydrocarbon receptor nuclear translocator
350	Promoter (<=1kb)	1	151169987	151190188	20202	2	6944	ENST00000491094.6	0	ENSG00000163159	VPS72	vacuolar protein sorting 72 homolog
351	Promoter (<=1kb)	1	151279678	151281948	2271	2	100507670	ENST00000661167.1	0	ENSG00000232671	ZNF687-AS1	ZNF687 antisense RNA 1
352	Promoter (<=1kb)	1	151770107	151790488	20382	2	11022	ENST00000525790.5	0	ENSG00000182134	TDRKH	tudor and KH domain containing
353	Promoter (<=1kb)	1	151870866	151909511	38646	2	117145	ENST00000368814.8	0	ENSG00000159445	THEM4	thioesterase superfamily member 4
354	Promoter (<=1kb)	1	152032506	152047907	15402	2	6282	ENST00000478109.1	-79	ENSG00000163191	S100A11	S100 calcium binding protein A11
355	Promoter (<=1kb)	1	153633982	153646305	12324	1	26097	ENST00000368690.7	0	ENSG00000160679	CHTOP	chromatin target of PRMT1
356	Promoter (<=1kb)	1	153661788	153671028	9241	2	3608	ENST00000615950.4	0	ENSG00000143621	ILF2	interleukin enhancer binding factor 2
357	Promoter (<=1kb)	1	153728050	153774808	46759	1	65123	ENST00000318967.7	0	ENSG00000143624	INTS3	integrator complex subunit 3
358	Promoter (<=1kb)	1	153804725	153922972	118248	2	57459	ENST00000368655.5	0	ENSG00000143614	GATAD2B	GATA zinc finger domain containing 2B
359	Promoter (<=1kb)	1	153929501	153946718	17218	2	9909	ENST00000361217.9	328	ENSG00000198837	DENND4B	DENN domain containing 4B
360	Promoter (<=1kb)	1	154206696	154220578	13883	2	25912	ENST00000648267.1	0	ENSG00000143612	C1orf43	chromosome 1 open reading frame 43
361	Promoter (<=1kb)	1	154552382	154559028	6647	2	55585	ENST00000497453.1	0	ENSG00000160714	UBE2Q1	ubiquitin conjugating enzyme E2 Q1
362	Promoter (<=1kb)	1	154582057	154608186	26130	2	103	ENST00000368474.9	0	ENSG00000160710	ADAR	adenosine deaminase RNA specific
363	Promoter (<=1kb)	1	154924740	154936719	11980	2	10654	ENST00000368467.4	0	ENSG00000163344	PMVK	phosphomevalonate kinase
364	Promoter (<=1kb)	1	154961825	154962623	799	1	101928120	ENST00000605085.1	0	ENSG00000271380	LOC101928120	uncharacterized LOC101928120
365	Promoter (<=1kb)	1	154974653	154979248	4596	1	1163	ENST00000368439.5	0	ENSG00000173207	CKS1B	CDC28 protein kinase regulatory subunit 1B
366	Promoter (<=1kb)	1	154983338	154988132	4795	1	80308	ENST00000492620.1	0	ENSG00000160688	FLAD1	flavin adenine dinucleotide synthetase 1
367	Promoter (<=1kb)	1	155085516	155086982	1467	1	1944	ENST00000470294.5	-30	ENSG00000143590	EFNA3	ephrin A3
368	Intron (ENST00000368346.7/55870, intron 1 of 27)	1	155562042	155563646	1605	1	645676	ENST00000456633.1	-14269	ENSG00000235919	ASH1L-AS1	ASH1L antisense RNA 1
369	Promoter (<=1kb)	1	155481411	155562807	81397	2	55870	ENST00000548830.1	-63	ENSG00000116539	ASH1L	ASH1 like histone lysine methyltransferase
370	Promoter (<=1kb)	1	155659443	155688656	29214	2	55249	ENST00000368339.9	0	ENSG00000163374	YY1AP1	YY1 associated protein 1
371	Promoter (<=1kb)	1	155745829	155750137	4309	1	100129405	ENST00000314835.5	0	NA	MSTO2P	misato family member 2, pseudogene
372	Promoter (<=1kb)	1	155859567	155885199	25633	1	23208	ENST00000368324.5	0	ENSG00000132718	SYT11	synaptotagmin 11
373	Intron (ENST00000502751.5/4000, intron 2 of 3)	1	156082631	156093811	11181	1	4000	ENST00000470835.1	14251	ENSG00000160789	LMNA	lamin A/C
374	Promoter (<=1kb)	1	156193932	156212795	18864	1	9673	ENST00000423538.6	0	ENSG00000160785	SLC25A44	solute carrier family 25 member 44
375	Promoter (<=1kb)	1	156338503	156346990	8488	1	128229	ENST00000368253.6	0	ENSG00000163467	TSACC	TSSK6 activating cochaperone
376	Promoter (<=1kb)	1	156404253	156456613	52361	2	10485	ENST00000673141.1	-213	ENSG00000125462	C1orf61	chromosome 1 open reading frame 61
377	Promoter (<=1kb)	1	156483261	156500779	17519	2	4209	ENST00000489057.1	-99	ENSG00000116604	MEF2D	myocyte enhancer factor 2D
378	Promoter (<=1kb)	1	156722603	156728799	6197	2	81875	ENST00000368219.1	0	ENSG00000143319	ISG20L2	interferon stimulated exonuclease gene 20 like 2
379	Promoter (<=1kb)	1	156767535	156800815	33281	1	5546	ENST00000271526.9	0	ENSG00000143294	PRCC	proline rich mitotic checkpoint control factor
380	Promoter (<=1kb)	1	159062484	159076766	14283	2	9447	ENST00000368130.9	0	ENSG00000163568	AIM2	absent in melanoma 2
381	Promoter (<=1kb)	1	160215715	160262451	46737	2	50717	ENST00000368073.7	0	ENSG00000132716	DCAF8	DDB1 and CUL4 associated factor 8
382	Distal Intergenic	1	160610179	160647295	37117	2	6504	ENST00000235739.6	-6403	ENSG00000117090	SLAMF1	signaling lymphocytic activation molecule family member 1
383	Distal Intergenic	1	160796074	160828261	32188	1	4063	ENST00000368037.9	-5635	ENSG00000122224	LY9	lymphocyte antigen 9
384	Promoter (<=1kb)	1	161120974	161132667	11694	2	9191	ENST00000368006.8	0	ENSG00000158796	DEDD	death effector domain containing
385	Distal Intergenic	1	161364731	161367874	3144	2	257177	ENST00000367974.1	-22034	ENSG00000188931	CFAP126	cilia and flagella associated protein 126
386	Exon (ENST00000636161.1/ENST00000636161.1, exon 1 of 2)	1	161364731	161367874	3144	2	257177	ENST00000367974.1	-31472	ENSG00000188931	CFAP126	cilia and flagella associated protein 126
387	Intron (ENST00000537821.2/2212, intron 3 of 4)	1	161524540	161526894	2355	1	3310	ENST00000309758.6	6322	ENSG00000173110	HSPA6	heat shock protein family A (Hsp70) member 6
388	Intron (ENST00000537821.2/2212, intron 3 of 4)	1	161545399	161549730	4332	2	2214	ENST00000476031.1	8904	ENSG00000203747	FCGR3A	Fc fragment of IgG receptor IIIa
389	Promoter (<=1kb)	1	161706972	161714348	7377	1	84824	ENST00000236938.10	-906	ENSG00000132185	FCRLA	Fc receptor like A
390	Promoter (<=1kb)	1	161725901	161728142	2242	1	127943	ENST00000495397.1	826	ENSG00000162746	FCRLB	Fc receptor like B
391	Promoter (<=1kb)	1	161749786	161757238	7453	1	11266	ENST00000367943.5	89	ENSG00000081721	DUSP12	dual specificity phosphatase 12
392	Promoter (<=1kb)	1	162561506	162599842	38337	1	6675	ENST00000271469.7	0	ENSG00000117143	UAP1	UDP-N-acetylglucosamine pyrophosphorylase 1
393	Promoter (<=1kb)	1	163321890	163336848	14959	1	83540	ENST00000450453.6	0	ENSG00000143228	NUF2	NUF2 component of NDC80 kinetochore complex
394	Promoter (<=1kb)	1	165682825	165698513	15689	2	223	ENST00000471457.1	135	ENSG00000143149	ALDH9A1	aldehyde dehydrogenase 9 family member A1
395	Promoter (<=1kb)	1	166856510	166876264	19755	2	117143	ENST00000367874.5	0	ENSG00000152382	TADA1	transcriptional adaptor 1
396	Promoter (<=1kb)	1	167220876	167365569	144694	1	5451	ENST00000559038.5	0	ENSG00000143190	POU2F1	POU class 2 homeobox 1
397	Distal Intergenic	1	167721950	167765896	43947	1	9019	ENST00000464954.1	-6590	ENSG00000197965	MPZL1	myelin protein zero like 1
398	Promoter (<=1kb)	1	167721950	167765896	43947	1	9019	ENST00000464954.1	0	ENSG00000197965	MPZL1	myelin protein zero like 1
399	Promoter (<=1kb)	1	167936274	167991339	55066	1	55827	ENST00000470919.5	0	ENSG00000143164	DCAF6	DDB1 and CUL4 associated factor 6
400	Promoter (<=1kb)	1	168178962	168202109	23148	1	261726	ENST00000367833.7	0	ENSG00000143155	TIPRL	TOR signaling pathway regulator
401	Distal Intergenic	1	168401474	168495685	94212	2	100505918	ENST00000636459.1	-14302	NA	LOC100505918	uncharacterized LOC100505918
402	Promoter (<=1kb)	1	169106690	169132719	26030	1	481	ENST00000367815.9	-105	ENSG00000143153	ATP1B1	ATPase Na+/K+ transporting subunit beta 1
403	Promoter (<=1kb)	1	169132531	169367946	235416	2	29922	ENST00000472647.5	0	ENSG00000143156	NME7	NME/NM23 family member 7
404	Promoter (<=1kb)	1	169849631	169893896	44266	2	57147	ENST00000367771.11	0	ENSG00000000457	SCYL3	SCY1 like pseudokinase 3
405	Promoter (<=1kb)	1	169921326	170074588	153263	2	22920	ENST00000367767.5	0	ENSG00000075945	KIFAP3	kinesin associated protein 3
406	Promoter (<=1kb)	1	170532129	170553446	21318	1	92344	ENST00000367763.7	0	ENSG00000120370	GORAB	golgin, RAB6 interacting
407	Promoter (<=1kb)	1	171485551	171532775	47225	1	23215	ENST00000392078.7	0	ENSG00000117523	PRRC2C	proline rich coiled-coil 2C
408	Promoter (<=1kb)	1	171781660	171797716	16057	1	51603	ENST00000361735.4	-31	ENSG00000010165	EEF1AKNMT	eEF1A lysine and N-terminal methyltransferase
409	Promoter (<=1kb)	1	172533118	172611831	78714	1	51430	ENST00000616058.4	0	ENSG00000094975	SUCO	SUN domain containing ossification factor
410	Intron (ENST00000432694.2/ENST00000432694.2, intron 1 of 4)	1	172659144	172666075	6932	1	356	ENST00000340030.4	159763	ENSG00000117560	FASLG	Fas ligand
411	Promoter (<=1kb)	1	173417793	173476996	59204	2	101928673	ENST00000660739.1	0	ENSG00000203739	LOC101928673	uncharacterized LOC101928673
412	Promoter (<=1kb)	1	173824653	173858389	33737	1	55157	ENST00000648960.1	0	ENSG00000117593	DARS2	aspartyl-tRNA synthetase 2, mitochondrial
413	Promoter (<=1kb)	1	173868082	173886636	18555	1	84614	ENST00000367704.5	0	ENSG00000185278	ZBTB37	zinc finger and BTB domain containing 37
414	Promoter (<=1kb)	1	173931214	174022297	91084	2	149041	ENST00000367696.6	0	ENSG00000135870	RC3H1	ring finger and CCCH-type domains 1
415	Promoter (<=1kb)	1	174110268	174159334	49067	2	102724601	ENST00000665650.1	0	ENSG00000227373	RABGAP1L-DT	RABGAP1L divergent transcript
416	Promoter (<=1kb)	1	174999435	175004750	5316	1	27101	ENST00000426793.1	0	ENSG00000116161	CACYBP	calcyclin binding protein
417	Promoter (<=1kb)	1	175012958	175023425	10468	2	63931	ENST00000476371.1	0	ENSG00000120333	MRPS14	mitochondrial ribosomal protein S14
418	Distal Intergenic	1	175161044	175192999	31956	2	9674	ENST00000563563.2	-32492	ENSG00000235750	KIAA0040	KIAA0040
419	Promoter (<=1kb)	1	175944831	176207286	262456	2	64326	ENST00000367669.8	0	ENSG00000143207	COP1	COP1 E3 ubiquitin ligase
420	Promoter (<=1kb)	1	178513144	178523431	10288	1	84066	ENST00000367639.1	108	ENSG00000240021	TEX35	testis expressed 35
421	Promoter (<=1kb)	1	178725147	178921841	196695	1	55103	ENST00000367634.6	0	ENSG00000116191	RALGPS2	Ral GEF with PH domain and SH3 binding motif 2
422	Promoter (<=1kb)	1	179025804	179050316	24513	1	9917	ENST00000440702.5	0	ENSG00000116199	FAM20B	FAM20B glycosaminoglycan xylosylkinase
423	Promoter (<=1kb)	1	179365720	179379482	13763	1	126859	ENST00000509175.5	0	ENSG00000162779	AXDND1	axonemal dynein light chain domain containing 1
424	Promoter (<=1kb)	1	179882297	179919277	36981	1	26092	ENST00000271583.7	0	ENSG00000143337	TOR1AIP1	torsin 1A interacting protein 1
425	Promoter (<=1kb)	1	179954773	179996963	42191	1	9857	ENST00000491495.2	0	ENSG00000135837	CEP350	centrosomal protein 350
426	Promoter (<=1kb)	1	180269653	180502954	233302	2	100527964	ENST00000642319.1	0	ENSG00000230124	LHX4-AS1	LHX4 antisense RNA 1
427	Promoter (<=1kb)	1	180632022	180890279	258258	1	9213	ENST00000367590.9	0	ENSG00000143324	XPR1	xenotropic and polytropic retrovirus receptor 1
428	Promoter (<=1kb)	1	181088700	181092900	4201	1	51278	ENST00000367577.7	0	ENSG00000162783	IER5	immediate early response 5
429	Distal Intergenic	1	181088700	181092900	4201	1	51278	ENST00000367577.7	16772	ENSG00000162783	IER5	immediate early response 5
430	Distal Intergenic	1	181174484	181182208	7725	1	101928973	ENST00000435023.1	-39528	ENSG00000237292	LINC01732	long intergenic non-protein coding RNA 1732
431	Distal Intergenic	1	182054570	182061712	7143	2	127665	ENST00000339948.3	31660	ENSG00000179930	ZNF648	zinc finger protein 648
432	Promoter (<=1kb)	1	182598623	182604389	5767	2	6004	ENST00000367558.6	0	ENSG00000143333	RGS16	regulator of G protein signaling 16
433	Promoter (<=1kb)	1	182839347	182887982	48636	1	1660	ENST00000367549.4	0	ENSG00000135829	DHX9	DExH-box helicase 9
434	Distal Intergenic	1	183138402	183141282	2881	2	110841583	ENST00000457852.3	-8310	ENSG00000224468	LAMC1-AS1	LAMC1 antisense RNA 1
435	Promoter (<=1kb)	1	183460874	183471746	10873	2	284649	ENST00000421703.5	0	ENSG00000232860	SMG7-AS1	SMG7 antisense RNA 1
436	Promoter (<=1kb)	1	183620846	183635783	14938	2	10092	ENST00000359856.11	0	ENSG00000162704	ARPC5	actin related protein 2/3 complex subunit 5
437	Promoter (<=1kb)	1	184387271	184621974	234704	1	81563	ENST00000648109.1	0	ENSG00000116667	C1orf21	chromosome 1 open reading frame 21
438	Promoter (<=1kb)	1	184690237	184754858	64622	2	80267	ENST00000318130.13	0	ENSG00000116406	EDEM3	ER degradation enhancing alpha-mannosidase like protein 3
439	Promoter (<=1kb)	1	184791032	184974508	183477	2	116496	ENST00000367511.4	0	ENSG00000135842	NIBAN1	niban apoptosis regulator 1
440	Promoter (<=1kb)	1	185045526	185101057	55532	1	6045	ENST00000367509.8	0	ENSG00000121481	RNF2	ring finger protein 2
441	Promoter (<=1kb)	1	185157080	185291007	133928	1	54823	ENST00000367501.7	0	ENSG00000116668	SWT1	SWT1 RNA endoribonuclease homolog
442	Promoter (<=1kb)	1	185296388	185317243	20856	2	10625	ENST00000367498.8	0	ENSG00000116679	IVNS1ABP	influenza virus NS1A binding protein
443	Promoter (<=1kb)	1	186352015	186375325	23311	2	7175	ENST00000474852.1	0	ENSG00000047410	TPR	translocated promoter region, nuclear basket protein
444	Promoter (<=1kb)	1	192809039	192810899	1861	1	5997	ENST00000483295.1	0	ENSG00000116741	RGS2	regulator of G protein signaling 2
445	Promoter (<=1kb)	1	193012250	193059496	47247	2	51377	ENST00000367455.8	0	ENSG00000116750	UCHL5	ubiquitin C-terminal hydrolase L5
446	Promoter (<=1kb)	1	193090866	193105433	14568	2	51022	ENST00000608166.2	0	ENSG00000023572	GLRX2	glutaredoxin 2
447	Promoter (<=1kb)	1	193121958	193254815	132858	1	79577	ENST00000367435.4	0	ENSG00000134371	CDC73	cell division cycle 73
448	Promoter (<=1kb)	1	197153680	197200542	46863	2	360023	ENST00000367405.4	-562	ENSG00000177888	ZBTB41	zinc finger and BTB domain containing 41
449	Promoter (<=1kb)	1	197509644	197775307	265664	2	163486	ENST00000294737.11	0	ENSG00000213047	DENND1B	DENN domain containing 1B
450	Promoter (<=1kb)	1	197902778	197907367	4590	1	388722	ENST00000436652.1	0	ENSG00000203724	C1orf53	chromosome 1 open reading frame 53
451	Promoter (<=1kb)	1	198156994	198253078	96085	1	140609	ENST00000442588.5	0	ENSG00000151414	NEK7	NIMA related kinase 7
452	Distal Intergenic	1	198638457	198708157	69701	1	5788	ENST00000367379.6	-16783	ENSG00000081237	PTPRC	protein tyrosine phosphatase receptor type C
453	Promoter (<=1kb)	1	200623896	200669907	46012	2	83479	ENST00000447706.6	0	ENSG00000118197	DDX59	DEAD-box helicase 59
454	Promoter (<=1kb)	1	202331657	202341936	10280	2	29089	ENST00000646651.1	0	ENSG00000077152	UBE2T	ubiquitin conjugating enzyme E2 T
455	Promoter (<=1kb)	1	202348699	202592702	244004	1	4660	ENST00000608999.6	0	ENSG00000077157	PPP1R12B	protein phosphatase 1 regulatory subunit 12B
456	Promoter (<=1kb)	1	202878282	202889149	10868	2	5877	ENST00000367262.4	53	ENSG00000183155	RABIF	RAB interacting factor
457	Promoter (<=1kb)	1	202891120	202927234	36115	2	59349	ENST00000367261.8	11	ENSG00000117153	KLHL12	kelch like family member 12
458	Promoter (<=1kb)	1	202965371	202967275	1905	2	51706	ENST00000473599.5	-163	ENSG00000159348	CYB5R1	cytochrome b5 reductase 1
459	Promoter (<=1kb)	1	203007374	203024848	17475	1	92703	ENST00000367242.4	0	ENSG00000163444	TMEM183A	transmembrane protein 183A
460	Promoter (<=1kb)	1	203273221	203288712	15492	1	100506775	ENST00000666545.1	258	NA	LINC01353	long intergenic non-protein coding RNA 1353
461	Promoter (1-2kb)	1	203287770	203288534	765	1	100506775	ENST00000433008.1	1818	NA	LINC01353	long intergenic non-protein coding RNA 1353
462	Promoter (<=1kb)	1	203298758	203305309	6552	2	730227	ENST00000457348.5	0	ENSG00000233791	LINC01136	long intergenic non-protein coding RNA 1136
463	Distal Intergenic	1	203305519	203309602	4084	1	7832	ENST00000290551.5	21729	ENSG00000159388	BTG2	BTG anti-proliferation factor 2
464	Intron (ENST00000357681.9/493, intron 1 of 20)	1	203626787	203744079	117293	1	493	ENST00000367218.7	22968	ENSG00000058668	ATP2B4	ATPase plasma membrane Ca2+ transporting 4
465	Promoter (<=1kb)	1	203861599	203871152	9554	1	6635	ENST00000414487.7	0	ENSG00000182004	SNRPE	small nuclear ribonucleoprotein polypeptide E
466	Promoter (<=1kb)	1	204403381	204411817	8437	2	84919	ENST00000367188.5	0	ENSG00000158615	PPP1R15B	protein phosphatase 1 regulatory subunit 15B
467	Intron (ENST00000367187.7/5287, intron 2 of 33)	1	204422630	204490346	67717	2	5287	ENST00000424712.6	9463	ENSG00000133056	PIK3C2B	phosphatidylinositol-4-phosphate 3-kinase catalytic subunit type 2 beta
468	Distal Intergenic	1	204516379	204558119	41741	1	4194	ENST00000367183.7	-9423	ENSG00000198625	MDM4	MDM4 regulator of p53
469	Promoter (<=1kb)	1	204516379	204558119	41741	1	4194	ENST00000367183.7	0	ENSG00000198625	MDM4	MDM4 regulator of p53
470	Intron (ENST00000367183.7/4194, intron 2 of 2)	1	204525519	204546834	21316	1	4194	ENST00000507825.3	5430	ENSG00000198625	MDM4	MDM4 regulator of p53
471	Promoter (<=1kb)	1	205086142	205122015	35874	2	5929	ENST00000367164.1	-24	ENSG00000117222	RBBP5	RB binding protein 5, histone lysine methyltransferase complex subunit
472	Promoter (<=1kb)	1	205597556	205631893	34338	2	2005	ENST00000616704.4	0	ENSG00000158711	ELK4	ETS transcription factor ELK4
473	Promoter (<=1kb)	1	205712822	205750182	37361	2	64710	ENST00000367142.5	177	ENSG00000069275	NUCKS1	nuclear casein kinase and cyclin dependent kinase substrate 1
474	Promoter (<=1kb)	1	206203345	206303473	100129	1	23380	ENST00000579225.2	0	ENSG00000266028	SRGAP2	SLIT-ROBO Rho GTPase activating protein 2
475	Promoter (<=1kb)	1	206635536	206655175	19640	1	8444	ENST00000367109.7	0	ENSG00000143479	DYRK3	dual specificity tyrosine phosphorylation regulated kinase 3
476	Promoter (<=1kb)	1	207321376	207360966	39591	1	1604	ENST00000367064.8	0	ENSG00000196352	CD55	CD55 molecule (Cromer blood group)
477	Distal Intergenic	1	207454230	207489895	35666	1	1380	ENST00000367057.7	-29158	ENSG00000117322	CR2	complement C3d receptor 2
478	Promoter (<=1kb)	1	207454651	207466756	12106	1	1380	ENST00000479186.1	0	ENSG00000117322	CR2	complement C3d receptor 2
479	Promoter (<=1kb)	1	207752057	207795513	43457	1	4179	ENST00000322875.8	0	ENSG00000117335	CD46	CD46 molecule
480	Distal Intergenic	1	209756032	209779655	23624	1	80342	ENST00000400959.7	-8024	ENSG00000009790	TRAF3IP3	TRAF3 interacting protein 3
481	Distal Intergenic	1	210232796	210246255	13460	1	56256	ENST00000367012.4	-19015	ENSG00000082497	SERTAD4	SERTA domain containing 4
482	Distal Intergenic	1	210237978	210246631	8654	1	56256	ENST00000483884.1	12930	ENSG00000082497	SERTAD4	SERTA domain containing 4
483	Exon (ENST00000364102.1/ENST00000364102.1, exon 1 of 1)	1	210369715	210590542	220828	1	55733	ENST00000545781.2	3896	ENSG00000054392	HHAT	hedgehog acyltransferase
484	Promoter (<=1kb)	1	211259279	211314591	55313	1	55758	ENST00000367006.8	0	ENSG00000117625	RCOR3	REST corepressor 3
485	Promoter (<=1kb)	1	211571568	211579161	7594	2	7779	ENST00000367001.5	0	ENSG00000170385	SLC30A1	solute carrier family 30 member 1
486	Distal Intergenic	1	211681764	211687459	5696	1	91548	ENST00000421933.1	15572	NA	LOC91548	uncharacterized LOC91548
487	Promoter (<=1kb)	1	211940399	212035536	95138	2	25896	ENST00000469606.5	0	ENSG00000143493	INTS7	integrator complex subunit 7
488	Promoter (<=1kb)	1	212285410	212361853	76444	1	5525	ENST00000261461.7	0	ENSG00000066027	PPP2R5A	protein phosphatase 2 regulatory subunit B'alpha
489	Promoter (<=1kb)	1	212608628	212620772	12145	1	467	ENST00000613954.4	0	ENSG00000162772	ATF3	activating transcription factor 3
490	Promoter (<=1kb)	1	212686417	212699840	13424	2	55509	ENST00000243440.2	-164	ENSG00000123685	BATF3	basic leucine zipper ATF-like transcription factor 3
491	Intron (ENST00000366978.5/25936, intron 4 of 4)	1	212726153	212791581	65429	2	25936	ENST00000366978.5	31206	ENSG00000117697	NSL1	NSL1 component of MIS12 kinetochore complex
492	Promoter (<=1kb)	1	212791828	212815597	23770	1	128387	ENST00000532324.5	0	ENSG00000203705	TATDN3	TatD DNase domain containing 3
493	Promoter (<=1kb)	1	213008210	213015493	7284	2	90806	ENST00000481918.1	0	ENSG00000174606	ANGEL2	angel homolog 2
494	Promoter (<=1kb)	1	213051233	213273464	222232	1	26750	ENST00000543354.5	0	ENSG00000136643	RPS6KC1	ribosomal protein S6 kinase C1
495	Intron (ENST00000663684.1/643723, intron 4 of 4)	1	218912793	218918714	5922	2	105372925	ENST00000655362.1	-64735	NA	LINC01710	long intergenic non-protein coding RNA 1710
496	Promoter (<=1kb)	1	219173869	219212865	38997	1	127018	ENST00000460522.5	0	ENSG00000143353	LYPLAL1	lysophospholipase like 1
497	Promoter (<=1kb)	1	219968600	220046505	77906	2	2058	ENST00000366923.8	0	ENSG00000136628	EPRS1	glutamyl-prolyl-tRNA synthetase 1
498	Promoter (2-3kb)	1	220062799	220089733	26935	2	10380	ENST00000482136.5	2965	ENSG00000162813	BPNT1	3'(2'), 5'-bisphosphate nucleotidase 1
499	Exon (ENST00000604493.1/ENST00000604493.1, exon 1 of 1)	1	220202276	220211377	9102	2	25782	ENST00000484658.1	-8624	ENSG00000118873	RAB3GAP2	RAB3 GTPase activating non-catalytic protein subunit 2
500	Promoter (<=1kb)	1	221702150	221742089	39940	2	11221	ENST00000477026.5	-32	ENSG00000143507	DUSP10	dual specificity phosphatase 10
501	Distal Intergenic	1	221819842	221840689	20848	2	101929771	ENST00000665303.1	46172	NA	LINC01655	long intergenic non-protein coding RNA 1655
502	Promoter (<=1kb)	1	222644303	222665823	21521	1	375056	ENST00000340535.11	0	ENSG00000154305	MIA3	MIA SH3 domain ER export factor 3
503	Promoter (<=1kb)	1	222712553	222735196	22644	1	148362	ENST00000612948.4	0	ENSG00000162819	BROX	BRO1 domain and CAAX motif containing
504	Promoter (<=1kb)	1	223712539	223776018	63480	1	824	ENST00000295006.6	0	ENSG00000162909	CAPN2	calpain 2
505	Promoter (<=1kb)	1	223810464	223845954	35491	2	7159	ENST00000465119.1	-74	ENSG00000143514	TP53BP2	tumor protein p53 binding protein 2
506	Promoter (<=1kb)	1	223992764	224004792	12029	1	100287497	ENST00000618315.4	0	NA	LOC100287497	septin 7 pseudogene
507	Promoter (<=1kb)	1	224183240	224193441	10202	1	8560	ENST00000323699.9	0	ENSG00000143753	DEGS1	delta 4-desaturase, sphingolipid 1
508	Promoter (<=1kb)	1	225401502	225428038	26537	2	3930	ENST00000272163.9	0	ENSG00000143815	LBR	lamin B receptor
509	Intron (ENST00000632561.1/ENST00000632561.1, intron 1 of 1)	1	225497423	225501256	3834	2	55740	ENST00000498108.5	33511	ENSG00000154380	ENAH	ENAH actin regulator
510	Promoter (<=1kb)	1	225982702	225999343	16642	2	163859	ENST00000272091.8	0	ENSG00000143751	SDE2	SDE2 telomere maintenance homolog
511	Promoter (<=1kb)	1	226062714	226067269	4556	1	3020	ENST00000366814.3	0	ENSG00000163041	H3-3A	H3.3 histone A
512	Distal Intergenic	1	226086964	226090465	3502	1	105373113	ENST00000655338.1	22929	NA	LINC01703	long intergenic non-protein coding RNA 1703
513	Distal Intergenic	1	226148003	226155071	7069	1	107985353	ENST00000440540.1	-25178	ENSG00000234478	ACBD3-AS1	ACBD3 antisense RNA 1
514	Promoter (<=1kb)	1	226144679	226186741	42063	2	64746	ENST00000366812.6	0	ENSG00000182827	ACBD3	acyl-CoA binding domain containing 3
515	Promoter (<=1kb)	1	226223618	226225864	2247	1	83881	ENST00000542034.5	0	ENSG00000185155	MIXL1	Mix paired-like homeobox
516	Promoter (<=1kb)	1	226231149	226309172	78024	2	286826	ENST00000460719.5	0	ENSG00000183814	LIN9	lin-9 DREAM MuvB core complex component
517	Promoter (<=1kb)	1	226360691	226408093	47403	2	142	ENST00000366794.10	0	ENSG00000143799	PARP1	poly(ADP-ribose) polymerase 1
518	Intron (ENST00000272117.7/3707, intron 1 of 6)	1	226656640	226659670	3031	2	100506443	ENST00000443422.1	-3215	NA	ITPKB-IT1	ITPKB intronic transcript 1
519	Intron (ENST00000272117.7/3707, intron 1 of 6)	1	226656680	226675067	18388	2	100506443	ENST00000412918.1	-22465	NA	ITPKB-IT1	ITPKB intronic transcript 1
520	Promoter (<=1kb)	1	226631690	226737458	105769	2	3707	ENST00000272117.7	0	ENSG00000143772	ITPKB	inositol-trisphosphate 3-kinase B
521	Promoter (<=1kb)	1	226940286	226987544	47259	1	56997	ENST00000366778.5	-10	ENSG00000163050	COQ8A	coenzyme Q8A
522	Promoter (<=1kb)	1	228139962	228148840	8879	1	2987	ENST00000366730.5	0	ENSG00000143774	GUK1	guanylate kinase 1
523	Promoter (<=1kb)	1	228165804	228182257	16454	1	200205	ENST00000366711.4	0	ENSG00000181873	IBA57	iron-sulfur cluster assembly factor IBA57
524	Promoter (<=1kb)	1	228487382	228496188	8807	1	149603	ENST00000305943.8	0	ENSG00000168159	RNF187	ring finger protein 187
525	Distal Intergenic	1	228510425	228512305	1881	2	100129094	ENST00000595971.3	-44448	ENSG00000215811	BTNL10	butyrophilin like 10
526	Promoter (<=1kb)	1	228646040	228646158	119	2	100169751	ENST00000363500.1	-581	ENSG00000199352	RNA5S1	RNA, 5S ribosomal 1
527	Promoter (<=1kb)	1	229321011	229342517	21507	2	126731	ENST00000366687.5	-50	ENSG00000154429	CCSAP	centriole, cilia and spindle associated protein
528	Promoter (<=1kb)	1	229516582	229558707	42126	2	23456	ENST00000344517.5	0	ENSG00000135776	ABCB10	ATP binding cassette subfamily B member 10
529	Promoter (<=1kb)	1	229626247	229660200	33954	1	9816	ENST00000258243.7	0	ENSG00000135763	URB2	URB2 ribosome biogenesis homolog
530	Promoter (<=1kb)	1	230067238	230282122	214885	1	2590	ENST00000366672.5	0	ENSG00000143641	GALNT2	polypeptide N-acetylgalactosaminyltransferase 2
531	Promoter (<=1kb)	1	230642481	230693982	51502	1	22796	ENST00000366669.9	0	ENSG00000135775	COG2	component of oligomeric golgi complex 2
532	Promoter (<=1kb)	1	230978981	230997154	18174	1	64801	ENST00000497753.1	0	ENSG00000173409	ARV1	ARV1 homolog, fatty acid homeostasis modulator
533	Promoter (<=1kb)	1	231332753	231337852	5100	2	149371	ENST00000366645.1	0	ENSG00000116903	EXOC8	exocyst complex component 8
534	Promoter (<=1kb)	1	231363756	231422287	58532	2	54583	ENST00000366641.4	0	ENSG00000135766	EGLN1	egl-9 family hypoxia inducible factor 1
535	Promoter (<=1kb)	1	231528541	231561229	32689	1	100303453	ENST00000413309.3	0	ENSG00000270106	TSNAX-DISC1	TSNAX-DISC1 readthrough (NMD candidate)
536	Promoter (<=1kb)	1	234372807	234373593	787	2	101927765	ENST00000451795.1	0	ENSG00000231663	COA6-AS1	COA6 antisense RNA 1
537	Promoter (<=1kb)	1	234391313	234479179	87867	2	6894	ENST00000040877.2	0	ENSG00000059588	TARBP1	TAR (HIV-1) RNA binding protein 1
538	Distal Intergenic	1	234607231	234608094	864	2	359948	ENST00000491430.1	7886	ENSG00000168264	IRF2BP2	interferon regulatory factor 2 binding protein 2
539	Promoter (<=1kb)	1	234604269	234609525	5257	2	359948	ENST00000366610.7	-740	ENSG00000168264	IRF2BP2	interferon regulatory factor 2 binding protein 2
540	Intron (ENST00000651370.1/ENST00000651370.1, intron 1 of 1)	1	234757621	234760056	2436	2	100130249	ENST00000624397.1	-82835	ENSG00000279261	PP2672	uncharacterized LOC100130249
541	Distal Intergenic	1	234959666	234970062	10397	2	101927851	ENST00000451766.2	-41410	ENSG00000238005	LOC101927851	uncharacterized LOC101927851
542	Distal Intergenic	1	235112025	235119899	7875	2	9804	ENST00000467767.5	44400	ENSG00000173726	TOMM20	translocase of outer mitochondrial membrane 20
543	Promoter (<=1kb)	1	235109341	235128837	19497	2	9804	ENST00000366607.5	0	ENSG00000173726	TOMM20	translocase of outer mitochondrial membrane 20
544	Promoter (<=1kb)	1	235166895	235327487	160593	2	51742	ENST00000366603.6	0	ENSG00000054267	ARID4B	AT-rich interaction domain 4B
545	Promoter (<=1kb)	1	235447190	235504452	57263	2	148789	ENST00000366600.8	0	ENSG00000162885	B3GALNT2	beta-1,3-N-acetylgalactosaminyltransferase 2
546	Intron (ENST00000391854.7/2786, intron 1 of 3)	1	235547685	235649784	102100	2	2786	ENST00000391854.7	6883	ENSG00000168243	GNG4	G protein subunit gamma 4
547	Intron (ENST00000389793.6/1130, intron 2 of 52)	1	235853000	235853060	61	2	100302139	ENST00000410899.1	21527	ENSG00000222831	MIR1537	microRNA 1537
548	Intron (ENST00000389793.6/1130, intron 1 of 52)	1	235853000	235853060	61	2	100302139	ENST00000410899.1	7360	ENSG00000222831	MIR1537	microRNA 1537
549	Promoter (<=1kb)	1	235661041	235866920	205880	2	1130	ENST00000389793.6	0	ENSG00000143669	LYST	lysosomal trafficking regulator
550	Distal Intergenic	1	235975830	236065109	89280	2	4811	ENST00000366595.7	-31869	ENSG00000116962	NID1	nidogen 1
551	Promoter (<=1kb)	1	236142505	236205198	62694	1	7107	ENST00000419162.5	0	ENSG00000077585	GPR137B	G protein-coupled receptor 137B
552	Promoter (<=1kb)	1	236215101	236281958	66858	2	56605	ENST00000354619.10	0	ENSG00000086619	ERO1B	endoplasmic reticulum oxidoreductase 1 beta
553	Promoter (<=1kb)	1	236549005	236604516	55512	2	55127	ENST00000366582.8	0	ENSG00000119285	HEATR1	HEAT repeat containing 1
554	Promoter (<=1kb)	1	236795292	236903981	108690	1	4548	ENST00000366577.10	0	ENSG00000116984	MTR	5-methyltetrahydrofolate-homocysteine methyltransferase
555	Promoter (<=1kb)	1	241513680	241519304	5625	2	2271	ENST00000493477.1	0	ENSG00000091483	FH	fumarate hydratase
556	Promoter (<=1kb)	1	241593124	241640369	47246	2	23596	ENST00000366554.3	0	ENSG00000054277	OPN3	opsin 3
557	Promoter (<=1kb)	1	241847967	241850460	2494	1	9156	ENST00000519225.5	0	ENSG00000174371	EXO1	exonuclease 1
558	Distal Intergenic	1	242088970	242524696	435727	2	200150	ENST00000366545.5	-164977	ENSG00000180287	PLD5	phospholipase D family member 5
559	Promoter (<=1kb)	1	243256034	243286397	30364	1	10806	ENST00000490065.5	0	ENSG00000054282	SDCCAG8	serologically defined colon cancer antigen 8
560	Promoter (<=1kb)	1	244048939	244057472	8534	1	10472	ENST00000622512.1	-348	ENSG00000179456	ZBTB18	zinc finger and BTB domain containing 18
561	Promoter (<=1kb)	1	244408494	244451909	43416	2	159	ENST00000366535.4	0	ENSG00000035687	ADSS2	adenylosuccinate synthase 2
562	Promoter (<=1kb)	1	244653103	244705951	52849	1	51029	ENST00000263831.11	0	ENSG00000121644	DESI2	desumoylating isopeptidase 2
563	Promoter (<=1kb)	1	244835616	244843252	7637	1	116228	ENST00000366528.3	0	ENSG00000203667	COX20	cytochrome c oxidase assembly factor COX20
564	Promoter (<=1kb)	1	244840687	244864531	23845	2	3192	ENST00000649899.1	0	ENSG00000153187	HNRNPU	heterogeneous nuclear ribonucleoprotein U
565	Promoter (<=1kb)	1	244970423	245087581	117159	1	84288	ENST00000495271.5	39	ENSG00000203666	EFCAB2	EF-hand calcium binding domain 2
566	Promoter (<=1kb)	1	246566444	246648235	81792	1	163882	ENST00000483271.1	0	ENSG00000162852	CNST	consortin, connexin sorting protein
567	Promoter (<=1kb)	1	246839112	246931967	92856	2	25909	ENST00000648844.1	0	ENSG00000153207	AHCTF1	AT-hook containing transcription factor 1
568	Promoter (<=1kb)	1	246945549	247007999	62451	2	57116	ENST00000366504.6	0	ENSG00000197472	ZNF695	zinc finger protein 695
569	Promoter (<=1kb)	1	247121975	247172005	50031	2	7678	ENST00000472531.5	0	ENSG00000196418	ZNF124	zinc finger protein 124
570	Exon (ENST00000606173.1/ENST00000606173.1, exon 1 of 4)	1	247201967	247202060	94	2	100500849	ENST00000640589.1	-8412	ENSG00000283881	MIR3916	microRNA 3916
571	Exon (ENST00000427566.2/ENST00000427566.2, exon 1 of 1)	1	247948858	247949796	939	1	391190	ENST00000623922.1	-11223	ENSG00000279263	OR2L8	olfactory receptor family 2 subfamily L member 8 (gene/pseudogene)
572	Promoter (<=1kb)	1	248810446	248825915	15470	2	80851	ENST00000366472.6	-37	ENSG00000175137	SH3BP5L	SH3 binding domain protein 5 like
573	Promoter (<=1kb)	1	248838210	248847208	8999	1	79894	ENST00000510904.5	0	ENSG00000171161	ZNF672	zinc finger protein 672
574	Distal Intergenic	1	248857865	248859144	1280	2	55657	ENST00000534456.1	-14144	ENSG00000171163	ZNF692	zinc finger protein 692
575	Promoter (<=1kb)	1	248906235	248919146	12912	1	267002	ENST00000329291.6	0	ENSG00000185220	PGBD2	piggyBac transposable element derived 2
576	Promoter (<=1kb)	10	806914	931705	124792	2	23185	ENST00000612396.4	0	ENSG00000107929	LARP4B	La ribonucleoprotein 4B
577	Promoter (<=1kb)	10	1049538	1132297	82760	1	22884	ENST00000358220.5	0	ENSG00000047056	WDR37	WD repeat domain 37
578	Distal Intergenic	10	1989076	2014192	25117	2	282980	ENST00000671670.1	118947	NA	LINC00700	long intergenic non-protein coding RNA 700
579	Promoter (<=1kb)	10	3137728	3172782	35055	2	10531	ENST00000224949.9	0	ENSG00000107959	PITRM1	pitrilysin metallopeptidase 1
580	Promoter (<=1kb)	10	3775997	3785281	9285	2	1316	ENST00000542957.1	-5	ENSG00000067082	KLF6	Kruppel like factor 6
581	Intron (ENST00000357700.11/79754, intron 4 of 5)	10	5638867	5641812	2946	2	79754	ENST00000493897.1	-4370	ENSG00000196372	ASB13	ankyrin repeat and SOCS box containing 13
582	Intron (ENST00000357700.11/79754, intron 1 of 5)	10	5638868	5666578	27711	2	79754	ENST00000459912.5	6219	ENSG00000196372	ASB13	ankyrin repeat and SOCS box containing 13
583	Promoter (<=1kb)	10	5684838	5763740	78903	1	54906	ENST00000328090.9	0	ENSG00000108021	TASOR2	transcription activation suppressor family member 2
584	Promoter (<=1kb)	10	5692816	5763728	70913	1	54906	ENST00000645567.1	0	ENSG00000108021	TASOR2	transcription activation suppressor family member 2
585	Promoter (<=1kb)	10	5765223	5813434	48212	2	2665	ENST00000380191.9	0	ENSG00000057608	GDI2	GDP dissociation inhibitor 2
586	Promoter (1-2kb)	10	5786006	5842132	56127	2	2665	ENST00000380127.5	1074	ENSG00000057608	GDI2	GDP dissociation inhibitor 2
587	Distal Intergenic	10	5786006	5842132	56127	2	2665	ENST00000380127.5	-10281	ENSG00000057608	GDI2	GDP dissociation inhibitor 2
588	Promoter (<=1kb)	10	5861616	5889893	28278	2	54522	ENST00000380094.10	0	ENSG00000134461	ANKRD16	ankyrin repeat domain 16
589	Promoter (<=1kb)	10	5943639	5977611	33973	2	3601	ENST00000620345.4	0	ENSG00000134470	IL15RA	interleukin 15 receptor subunit alpha
590	Intron (ENST00000379959.7/3559, intron 1 of 7)	10	6012797	6062290	49494	2	3559	ENST00000256876.10	9296	ENSG00000134460	IL2RA	interleukin 2 receptor subunit alpha
591	Promoter (<=1kb)	10	6089034	6117447	28414	1	84991	ENST00000379888.9	0	ENSG00000134453	RBM17	RNA binding motif protein 17
592	Promoter (<=1kb)	10	6202866	6228284	25419	1	5209	ENST00000317350.8	0	ENSG00000170525	PFKFB3	6-phosphofructo-2-kinase/fructose-2,6-biphosphatase 3
593	Promoter (<=1kb)	10	7788147	7807801	19655	1	509	ENST00000493053.5	0	ENSG00000165629	ATP5F1C	ATP synthase F1 subunit gamma
594	Distal Intergenic	10	8897989	8914596	16608	1	105755953	ENST00000447297.1	-28816	ENSG00000234752	LINC02676	long intergenic non-protein coding RNA 2676
595	Distal Intergenic	10	9292842	9309636	16795	2	101928272	ENST00000658214.1	-97695	NA	LOC101928272	uncharacterized LOC101928272
596	Distal Intergenic	10	11453946	11611754	157809	2	9712	ENST00000609104.5	-52314	ENSG00000148429	USP6NL	USP6 N-terminal like
597	Promoter (<=1kb)	10	11920022	12042809	122788	2	26019	ENST00000357604.10	0	ENSG00000151461	UPF2	UPF2 regulator of nonsense mediated mRNA decay
598	Promoter (<=1kb)	10	12068954	12123221	54268	1	55526	ENST00000263035.9	0	ENSG00000181192	DHTKD1	dehydrogenase E1 and transketolase domain containing 1
599	Promoter (<=1kb)	10	12129637	12155404	25768	1	55176	ENST00000379051.5	0	ENSG00000065665	SEC61A2	SEC61 translocon alpha 2 subunit
600	Distal Intergenic	10	12246054	12250319	4266	1	8872	ENST00000497963.1	18113	ENSG00000151465	CDC123	cell division cycle 123
601	Promoter (<=1kb)	10	13161554	13211104	49551	1	55388	ENST00000378714.7	0	ENSG00000065328	MCM10	minichromosome maintenance 10 replication initiation factor
602	Promoter (<=1kb)	10	14819245	14838037	18793	2	441549	ENST00000465530.2	0	ENSG00000185267	CDNF	cerebral dopamine neurotrophic factor
603	Promoter (<=1kb)	10	14878820	14904315	25496	1	79723	ENST00000378331.5	0	ENSG00000152455	SUV39H2	suppressor of variegation 3-9 homolog 2
604	Promoter (<=1kb)	10	14904613	14954096	49484	2	64421	ENST00000378278.7	0	ENSG00000152457	DCLRE1C	DNA cross-link repair 1C
605	Promoter (<=1kb)	10	14959388	14972857	13470	1	644890	ENST00000407572.6	0	ENSG00000197889	MEIG1	meiosis/spermiogenesis associated 1
606	Promoter (<=1kb)	10	15078487	15088481	9995	2	414149	ENST00000496890.1	0	ENSG00000176244	ACBD7	acyl-CoA binding domain containing 7
607	Promoter (<=1kb)	10	15105770	15168693	62924	2	9397	ENST00000378165.9	0	ENSG00000152465	NMT2	N-myristoyltransferase 2
608	Promoter (<=1kb)	10	16436943	16511256	74314	1	9317	ENST00000535784.6	0	ENSG00000165983	PTER	phosphotriesterase related
609	Promoter (<=1kb)	10	16590611	16817383	226773	2	6251	ENST00000377921.7	0	ENSG00000148484	RSU1	Ras suppressor protein 1
610	Promoter (<=1kb)	10	17228869	17229750	882	1	7431	ENST00000497849.1	-2	ENSG00000026025	VIM	vimentin
611	Promoter (<=1kb)	10	17644151	17716824	72674	1	8027	ENST00000377524.8	0	ENSG00000136738	STAM	signal transducing adaptor molecule
612	Intron (ENST00000377304.7/221078, intron 3 of 10)	10	18545561	18651587	106027	2	221078	ENST00000377304.7	23755	ENSG00000241058	NSUN6	NOP2/Sun RNA methyltransferase 6
613	Promoter (<=1kb)	10	18651266	18659267	8002	2	221078	ENST00000456217.5	0	ENSG00000241058	NSUN6	NOP2/Sun RNA methyltransferase 6
614	Distal Intergenic	10	19048801	19734478	685678	1	340895	ENST00000454679.7	-97202	ENSG00000204740	MALRD1	MAM and LDL receptor class A domain containing 1
615	Promoter (<=1kb)	10	21534232	21557182	22951	1	8028	ENST00000377100.8	0	ENSG00000078403	MLLT10	MLLT10 histone lysine methyltransferase DOT1L cofactor
616	Promoter (<=1kb)	10	21756548	22003730	247183	2	64215	ENST00000376980.8	0	ENSG00000136770	DNAJC1	DnaJ heat shock protein family (Hsp40) member C1
617	Distal Intergenic	10	22208814	22210021	1208	2	340900	ENST00000422359.2	-19112	ENSG00000223601	EBLN1	endogenous Bornavirus like nucleoprotein 1
618	Promoter (<=1kb)	10	22316388	22326558	10171	1	100532731	ENST00000475460.6	0	ENSG00000269897	COMMD3-BMI1	COMMD3-BMI1 readthrough
619	Intron (ENST00000487973.1/9576, intron 2 of 3)	10	22391805	22454224	62420	1	9576	ENST00000487973.1	44964	ENSG00000077327	SPAG6	sperm associated antigen 6
620	Promoter (<=1kb)	10	22534854	22714578	179725	2	5305	ENST00000376573.9	0	ENSG00000150867	PIP4K2A	phosphatidylinositol-5-phosphate 4-kinase type 2 alpha
621	Promoter (<=1kb)	10	23439458	23442390	2933	1	220213	ENST00000376495.4	-78	ENSG00000165312	OTUD1	OTU deubiquitinase 1
622	Distal Intergenic	10	24585920	24590042	4123	2	57584	ENST00000477190.1	15676	ENSG00000107863	ARHGAP21	Rho GTPase activating protein 21
623	Promoter (<=1kb)	10	24583614	24723887	140274	2	57584	ENST00000396432.7	-761	ENSG00000107863	ARHGAP21	Rho GTPase activating protein 21
624	Promoter (<=1kb)	10	25016612	25026664	10053	1	79896	ENST00000376356.5	0	ENSG00000185875	THNSL1	threonine synthase like 1
625	Promoter (<=1kb)	10	26746593	26860892	114300	2	10006	ENST00000376170.8	0	ENSG00000136754	ABI1	abl interactor 1
626	Promoter (<=1kb)	10	27004116	27100498	96383	2	22852	ENST00000436985.6	0	ENSG00000107890	ANKRD26	ankyrin repeat domain 26
627	Promoter (<=1kb)	10	27145419	27155266	9848	2	10730	ENST00000477432.1	0	ENSG00000136758	YME1L1	YME1 like 1 ATPase
628	Promoter (<=1kb)	10	27195214	27240797	45584	2	91452	ENST00000396271.8	0	ENSG00000107897	ACBD5	acyl-CoA binding domain containing 5
629	Promoter (<=1kb)	10	27246350	27251793	5444	2	387646	ENST00000448648.2	-658	ENSG00000230445	LRRC37A6P	leucine rich repeat containing 37 member A6, pseudogene
630	Promoter (<=1kb)	10	27504174	27542237	38064	1	22931	ENST00000535776.5	0	ENSG00000099246	RAB18	RAB18, member RAS oncogene family
631	Exon (ENST00000634334.1/ENST00000634334.1, exon 1 of 3)	10	28289258	28289350	93	2	102465880	ENST00000621498.1	-13450	ENSG00000275036	MIR8086	microRNA 8086
632	Promoter (<=1kb)	10	28522652	28532743	10092	2	220906	ENST00000527986.5	0	NA	WAC-AS1	WAC antisense RNA 1 (head to head)
633	Promoter (<=1kb)	10	30434021	30461833	27813	1	1326	ENST00000542547.5	0	ENSG00000107968	MAP3K8	mitogen-activated protein kinase kinase kinase 8
634	Promoter (<=1kb)	10	30844638	31031937	187300	2	220929	ENST00000413025.5	0	ENSG00000183621	ZNF438	zinc finger protein 438
635	Promoter (<=1kb)	10	31307717	31319035	11319	2	220930	ENST00000450834.2	0	ENSG00000237036	ZEB1-AS1	ZEB1 antisense RNA 1
636	Promoter (<=1kb)	10	32347397	32374488	27092	1	102031319	ENST00000417447.1	0	ENSG00000229327	LOC102031319	uncharacterized LOC102031319
637	Promoter (<=1kb)	10	35126791	35212125	85335	1	1390	ENST00000474362.5	0	ENSG00000095794	CREM	cAMP responsive element modulator
638	Promoter (<=1kb)	10	35148401	35211860	63460	1	1390	ENST00000464475.1	842	ENSG00000095794	CREM	cAMP responsive element modulator
639	Promoter (<=1kb)	10	37949573	37976647	27075	2	219749	ENST00000302609.8	0	ENSG00000175395	ZNF25	zinc finger protein 25
640	Promoter (<=1kb)	10	38010650	38060063	49414	1	7581	ENST00000307441.13	0	ENSG00000189180	ZNF33A	zinc finger protein 33A
641	Promoter (<=1kb)	10	38383069	38402593	19525	2	285961	ENST00000475691.5	0	NA	SEPTIN7P9	septin 7 pseudogene 9
642	Promoter (<=1kb)	10	42581594	42638553	56960	2	7582	ENST00000486187.5	0	ENSG00000196693	ZNF33B	zinc finger protein 33B
643	Promoter (<=1kb)	10	43138445	43185302	46858	1	55454	ENST00000374466.4	0	ENSG00000169826	CSGALNACT2	chondroitin sulfate N-acetylgalactosaminyltransferase 2
644	Promoter (<=1kb)	10	43387589	43397278	9690	2	3185	ENST00000477108.5	0	ENSG00000169813	HNRNPF	heterogeneous nuclear ribonucleoprotein F
645	Promoter (<=1kb)	10	43385617	43408882	23266	2	3185	ENST00000356053.7	0	ENSG00000169813	HNRNPF	heterogeneous nuclear ribonucleoprotein F
646	Promoter (<=1kb)	10	43436841	43481678	44838	1	642819	ENST00000315429.11	0	ENSG00000243660	ZNF487	zinc finger protein 487
647	Intron (ENST00000315429.11/642819, intron 1 of 3)	10	43437158	43475830	38673	1	642819	ENST00000451167.2	18402	ENSG00000243660	ZNF487	zinc finger protein 487
648	Promoter (<=1kb)	10	45454593	45594906	140314	2	220972	ENST00000319836.7	0	ENSG00000165406	MARCHF8	membrane associated ring-CH-type finger 8
649	Promoter (<=1kb)	10	45615500	45672772	57273	2	93550	ENST00000344646.10	0	ENSG00000172671	ZFAND4	zinc finger AN1-type containing 4
650	Promoter (<=1kb)	10	45727200	45792961	65762	1	253725	ENST00000359860.7	0	ENSG00000172661	WASHC2C	WASH complex subunit 2C
651	Promoter (<=1kb)	10	46005088	46023455	18368	2	8031	ENST00000585132.5	0	ENSG00000266412	NCOA4	nuclear receptor coactivator 4
652	Promoter (<=1kb)	10	46005091	46030714	25624	2	8031	ENST00000581486.5	0	ENSG00000266412	NCOA4	nuclear receptor coactivator 4
653	Promoter (<=1kb)	10	48306639	48439357	132719	1	5599	ENST00000395611.7	0	ENSG00000107643	MAPK8	mitogen-activated protein kinase 8
654	Exon (ENST00000491108.1/58504, exon 3 of 3)	10	48575322	48583047	7726	2	58504	ENST00000511570.1	8164	ENSG00000128805	ARHGAP22	Rho GTPase activating protein 22
655	Intron (ENST00000440750.1/ENST00000440750.1, intron 1 of 1)	10	48684876	48736242	51367	1	57705	ENST00000360890.6	-12613	ENSG00000128815	WDFY4	WDFY family member 4
656	Promoter (<=1kb)	10	48684876	48736242	51367	1	57705	ENST00000360890.6	0	ENSG00000128815	WDFY4	WDFY family member 4
657	Promoter (<=1kb)	10	50067888	50133506	65619	1	387680	ENST00000611324.4	0	ENSG00000099290	WASHC2A	WASH complex subunit 2A
658	Promoter (<=1kb)	10	50305586	50623977	318392	2	259230	ENST00000429490.5	0	ENSG00000198964	SGMS1	sphingomyelin synthase 1
659	Promoter (<=1kb)	10	56357227	56361259	4033	2	11130	ENST00000373944.8	0	ENSG00000122952	ZWINT	ZW10 interacting kinetochore protein
660	Promoter (<=1kb)	10	58269162	58289586	20425	1	55847	ENST00000333926.6	0	ENSG00000122873	CISD1	CDGSH iron sulfur domain 1
661	Promoter (<=1kb)	10	58335006	58370748	35743	1	7321	ENST00000373910.9	76	ENSG00000072401	UBE2D1	ubiquitin conjugating enzyme E2 D1
662	Promoter (<=1kb)	10	58385345	58395184	9840	1	7019	ENST00000373899.3	0	ENSG00000108064	TFAM	transcription factor A, mitochondrial
663	Promoter (<=1kb)	10	59788747	59906556	117810	2	8030	ENST00000263102.7	0	ENSG00000108091	CCDC6	coiled-coil domain containing 6
664	Intron (ENST00000280772.7/288, intron 7 of 43)	10	60234688	60300482	65795	2	288	ENST00000503925.1	63234	ENSG00000151150	ANK3	ankyrin 3
665	Promoter (<=1kb)	10	60778454	60794843	16390	1	983	ENST00000316629.8	0	ENSG00000170312	CDK1	cyclin dependent kinase 1
666	Distal Intergenic	10	61901684	62025352	123669	1	84159	ENST00000644638.1	-33379	ENSG00000150347	ARID5B	AT-rich interaction domain 5B
667	Distal Intergenic	10	61901684	62025352	123669	1	84159	ENST00000644638.1	-4259	ENSG00000150347	ARID5B	AT-rich interaction domain 5B
668	Promoter (1-2kb)	10	61901699	62096944	195246	1	84159	ENST00000279873.12	1436	ENSG00000150347	ARID5B	AT-rich interaction domain 5B
669	Intron (ENST00000644638.1/84159, intron 3 of 4)	10	61901699	62096944	195246	1	84159	ENST00000279873.12	59724	ENSG00000150347	ARID5B	AT-rich interaction domain 5B
670	Distal Intergenic	10	62643871	62659272	15402	1	22891	ENST00000461412.1	37469	ENSG00000138311	ZNF365	zinc finger protein 365
671	Promoter (<=1kb)	10	62804720	62808479	3760	1	84890	ENST00000373783.3	10	ENSG00000181915	ADO	2-aminoethanethiol dioxygenase
672	Promoter (<=1kb)	10	62814220	62816366	2147	2	1959	ENST00000637191.1	-113	ENSG00000122877	EGR2	early growth response 2
673	Promoter (<=1kb)	10	63167348	63269187	101840	2	221037	ENST00000402544.5	0	ENSG00000171988	JMJD1C	jumonji domain containing 1C
674	Promoter (<=1kb)	10	63167225	63465977	298753	2	221037	ENST00000399262.7	1	ENSG00000171988	JMJD1C	jumonji domain containing 1C
675	Promoter (<=1kb)	10	63521401	63625128	103728	1	221035	ENST00000373758.5	0	ENSG00000165476	REEP3	receptor accessory protein 3
676	Distal Intergenic	10	63598046	63620822	22777	1	221035	ENST00000634963.1	30629	ENSG00000165476	REEP3	receptor accessory protein 3
677	Intron (ENST00000654191.1/ENST00000654191.1, intron 4 of 5)	10	64825572	64826579	1008	1	305	ENST00000404883.2	-247714	NA	ANXA2P3	annexin A2 pseudogene 3
678	Distal Intergenic	10	65912523	67696195	1783673	2	29119	ENST00000433211.7	-67719	ENSG00000183230	CTNNA3	catenin alpha 3
679	Promoter (<=1kb)	10	67884656	67918390	33735	1	23411	ENST00000212015.11	0	ENSG00000096717	SIRT1	sirtuin 1
680	Promoter (<=1kb)	10	67921908	68075283	153376	2	26091	ENST00000395198.7	0	ENSG00000148634	HERC4	HECT and RLD domain containing E3 ubiquitin protein ligase 4
681	Promoter (<=1kb)	10	68230595	68232113	1519	2	220202	ENST00000373673.5	569	ENSG00000179774	ATOH7	atonal bHLH transcription factor 7
682	Promoter (<=1kb)	10	68331721	68339546	7826	1	3189	ENST00000461310.5	0	ENSG00000096746	HNRNPH3	heterogeneous nuclear ribonucleoprotein H3
683	Promoter (<=1kb)	10	68343519	68407189	63671	2	55680	ENST00000388768.6	0	ENSG00000204130	RUFY2	RUN and FYVE domain containing 2
684	Promoter (<=1kb)	10	68721012	68742408	21397	1	55749	ENST00000536391.5	0	ENSG00000060339	CCAR1	cell division cycle and apoptosis regulator 1
685	Promoter (<=1kb)	10	68901286	68913506	12221	1	79009	ENST00000483593.5	0	ENSG00000107625	DDX50	DExD-box helicase 50
686	Promoter (<=1kb)	10	68956170	68985068	28899	1	9188	ENST00000354185.9	-1	ENSG00000165732	DDX21	DExD-box helicase 21
687	Promoter (<=1kb)	10	68988938	69016960	28023	1	26128	ENST00000637104.1	0	ENSG00000198954	KIFBP	kinesin family binding protein
688	Promoter (<=1kb)	10	69124152	69172856	48705	1	9559	ENST00000395098.5	0	ENSG00000122958	VPS26A	VPS26, retromer complex component A
689	Promoter (<=1kb)	10	69180234	69209093	28860	1	6832	ENST00000359655.9	0	ENSG00000156502	SUPV3L1	Suv3 like RNA helicase
690	Promoter (<=1kb)	10	70137981	70146656	8676	2	219743	ENST00000335494.5	2	ENSG00000156521	TYSND1	trypsin domain containing 1
691	Promoter (<=1kb)	10	70147289	70170514	23226	2	56681	ENST00000373241.9	0	ENSG00000079332	SAR1A	secretion associated Ras related GTPase 1A
692	Promoter (<=1kb)	10	70202835	70233429	30595	2	5464	ENST00000373232.8	0	ENSG00000180817	PPA1	inorganic pyrophosphatase 1
693	Promoter (<=1kb)	10	70298973	70382589	83617	2	55222	ENST00000373224.5	131	ENSG00000172731	LRRC20	leucine rich repeat containing 20
694	Intron (ENST00000394936.8/5660, intron 1 of 13)	10	71819816	71828134	8319	2	5660	ENST00000633965.1	-8095	ENSG00000197746	PSAP	prosaposin
695	Promoter (<=1kb)	10	72273924	72276036	2113	1	54541	ENST00000307365.4	0	ENSG00000168209	DDIT4	DNA damage inducible transcript 4
696	Distal Intergenic	10	72274019	72274635	617	1	54541	ENST00000471240.1	23383	ENSG00000168209	DDIT4	DNA damage inducible transcript 4
697	Distal Intergenic	10	72335557	72336865	1309	2	54788	ENST00000473051.1	15871	ENSG00000148719	DNAJB12	DnaJ heat shock protein family (Hsp40) member B12
698	Downstream (<1kb)	10	72335557	72336865	1309	2	54788	ENST00000473051.1	4677	ENSG00000148719	DNAJB12	DnaJ heat shock protein family (Hsp40) member B12
699	Distal Intergenic	10	72934762	72954806	20045	2	84647	ENST00000373032.4	-13066	ENSG00000138308	PLA2G12B	phospholipase A2 group XIIB
700	Promoter (<=1kb)	10	73007217	73096850	89634	2	5033	ENST00000307116.6	0	ENSG00000122884	P4HA1	prolyl 4-hydroxylase subunit alpha 1
701	Promoter (<=1kb)	10	73241954	73247255	5302	2	23234	ENST00000372950.6	0	ENSG00000213551	DNAJC9	DnaJ heat shock protein family (Hsp40) member C9
702	Promoter (<=1kb)	10	73248843	73252625	3783	2	51021	ENST00000479005.1	0	ENSG00000182180	MRPS16	mitochondrial ribosomal protein S16
703	Promoter (<=1kb)	10	73375101	73414058	38958	2	310	ENST00000372921.10	0	ENSG00000138279	ANXA7	annexin A7
704	Promoter (<=1kb)	10	73495525	73505691	10167	1	101929145	ENST00000422977.2	0	ENSG00000221817	PPP3CB-AS1	PPP3CB antisense RNA 1 (head to head)
705	Promoter (<=1kb)	10	73796514	73811651	15138	2	8509	ENST00000603027.5	0	ENSG00000166507	NDST2	N-deacetylase and N-sulfotransferase 2
706	Promoter (<=1kb)	10	73998114	74118048	119935	1	7414	ENST00000624354.3	-57	ENSG00000035403	VCL	vinculin
707	Promoter (<=1kb)	10	74151202	74708699	557498	1	132	ENST00000672429.1	0	ENSG00000156110	ADK	adenosine kinase
708	Promoter (<=1kb)	10	74176554	74709290	532737	1	132	ENST00000372734.4	0	ENSG00000156110	ADK	adenosine kinase
709	Promoter (<=1kb)	10	74826413	75032624	206212	1	23522	ENST00000648892.1	0	ENSG00000156650	KAT6B	lysine acetyltransferase 6B
710	Intron (ENST00000648725.1/23522, intron 13 of 17)	10	75017475	75026127	8653	1	23522	ENST00000648793.1	-4708	ENSG00000156650	KAT6B	lysine acetyltransferase 6B
711	Promoter (<=1kb)	10	75210645	75220970	10326	1	7417	ENST00000344036.8	0	ENSG00000165637	VDAC2	voltage dependent anion channel 2
712	Promoter (<=1kb)	10	75233641	75235957	2317	2	118881	ENST00000372538.8	0	ENSG00000165644	COMTD1	catechol-O-methyltransferase domain containing 1
713	Intron (ENST00000639601.1/3778, intron 1 of 27)	10	77183473	77498970	315498	2	3778	ENST00000640311.1	5232	ENSG00000156113	KCNMA1	potassium calcium-activated channel subfamily M alpha 1
714	Intron (ENST00000639601.1/3778, intron 1 of 27)	10	77249431	77498970	249540	2	3778	ENST00000639282.1	-66499	ENSG00000156113	KCNMA1	potassium calcium-activated channel subfamily M alpha 1
715	Promoter (<=1kb)	10	78033760	78040713	6954	1	6229	ENST00000435275.5	0	ENSG00000138326	RPS24	ribosomal protein S24
716	Promoter (<=1kb)	10	79382325	79445624	63300	2	219654	ENST00000372336.4	0	ENSG00000165424	ZCCHC24	zinc finger CCHC-type containing 24
717	Promoter (<=1kb)	10	79691500	79826516	135017	2	101060691	ENST00000601369.6	0	ENSG00000225484	NUTM2B-AS1	NUTM2B antisense RNA 1
718	Distal Intergenic	10	81875194	82987178	1111985	1	10718	ENST00000372141.7	-565845	ENSG00000185737	NRG3	neuregulin 3
719	Promoter (<=1kb)	10	84139509	84153568	14060	1	27069	ENST00000372134.6	0	ENSG00000165678	GHITM	growth hormone inducible transmembrane protein
720	Promoter (<=1kb)	10	84328586	84374005	45420	1	54462	ENST00000359979.8	0	ENSG00000107771	CCSER2	coiled-coil serine rich protein 2
721	Exon (ENST00000670831.1/ENST00000670831.1, exon 1 of 3)	10	85599552	86366795	767244	2	2894	ENST00000327946.12	-33198	ENSG00000182771	GRID1	glutamate ionotropic receptor delta type subunit 1
722	Promoter (<=1kb)	10	86435256	86521792	86537	2	23063	ENST00000298767.10	0	ENSG00000062650	WAPL	WAPL cohesin release factor
723	Intron (ENST00000429277.6/11155, intron 9 of 13)	10	86718730	86726451	7722	1	11155	ENST00000477489.1	-7101	ENSG00000122367	LDB3	LIM domain binding 3
724	Promoter (<=1kb)	10	86756601	86932825	176225	1	657	ENST00000638429.1	0	ENSG00000107779	BMPR1A	bone morphogenetic protein receptor type 1A
725	Promoter (<=1kb)	10	86970741	87010126	39386	1	119385	ENST00000433214.2	525	ENSG00000271880	AGAP11	ArfGAP with GTPase domain, ankyrin repeat and PH domain 11
726	Promoter (<=1kb)	10	87050202	87094843	44642	2	2746	ENST00000277865.5	0	ENSG00000148672	GLUD1	glutamate dehydrogenase 1
727	Promoter (<=1kb)	10	87342736	87357882	15147	1	439994	ENST00000439559.2	0	ENSG00000224914	LINC00863	long intergenic non-protein coding RNA 863
728	Promoter (<=1kb)	10	87504875	87553388	48514	1	9562	ENST00000371994.8	0	ENSG00000107789	MINPP1	multiple inositol-polyphosphate phosphatase 1
729	Promoter (<=1kb)	10	87817928	87819263	1336	1	142913	ENST00000456375.1	0	ENSG00000223820	CFL1P1	cofilin 1 pseudogene 1
730	Promoter (<=1kb)	10	87859158	87863437	4280	2	100144748	ENST00000445946.4	0	ENSG00000227268	KLLN	killin, p53 regulated DNA replication inhibitor
731	Downstream (2-3kb)	10	88572904	88583190	10287	2	55328	ENST00000437752.2	311661	ENSG00000184719	RNLS	renalase, FAD dependent amine oxidase
732	Intron (ENST00000371947.7/55328, intron 4 of 6)	10	88572904	88583190	10287	2	55328	ENST00000437752.2	197026	ENSG00000184719	RNLS	renalase, FAD dependent amine oxidase
733	Promoter (<=1kb)	10	88572904	88583190	10287	2	55328	ENST00000437752.2	0	ENSG00000184719	RNLS	renalase, FAD dependent amine oxidase
734	Promoter (<=1kb)	10	88880224	88893913	13690	1	57559	ENST00000461650.1	0	ENSG00000138134	STAMBPL1	STAM binding protein like 1
735	Promoter (<=1kb)	10	88990687	89014955	24269	1	355	ENST00000352159.8	0	ENSG00000026103	FAS	Fas cell surface death receptor
736	Promoter (<=1kb)	10	89213572	89251775	38204	2	3988	ENST00000336233.10	0	ENSG00000107798	LIPA	lipase A, lysosomal acid type
737	Promoter (<=1kb)	10	89625695	89643956	18262	2	53354	ENST00000488482.1	-194	ENSG00000152782	PANK1	pantothenate kinase 1
738	Promoter (<=1kb)	10	89701610	89774939	73330	1	9585	ENST00000260753.8	0	ENSG00000138182	KIF20B	kinesin family member 20B
739	Promoter (<=1kb)	10	90871983	90896392	24410	1	10556	ENST00000277882.7	64	ENSG00000148688	RPP30	ribonuclease P/MRP subunit p30
740	Promoter (<=1kb)	10	91163012	91284329	121318	1	84333	ENST00000614189.4	0	ENSG00000180628	PCGF5	polycomb group ring finger 5
741	Promoter (<=1kb)	10	91220663	91284337	63675	1	84333	ENST00000336126.6	0	ENSG00000180628	PCGF5	polycomb group ring finger 5
742	Promoter (<=1kb)	10	91410285	91514826	104542	1	143279	ENST00000446394.5	0	ENSG00000165338	HECTD2	HECT domain E3 ubiquitin protein ligase 2
743	Promoter (<=1kb)	10	91906584	91909486	2903	2	143282	ENST00000311575.6	446	ENSG00000174721	FGFBP3	fibroblast growth factor binding protein 3
744	Promoter (<=1kb)	10	91923770	92030325	106556	1	9044	ENST00000265990.11	0	ENSG00000095564	BTAF1	B-TFIID TATA-box binding protein associated factor 1
745	Promoter (<=1kb)	10	92046692	92291078	244387	2	22849	ENST00000265997.5	0	ENSG00000107864	CPEB3	cytoplasmic polyadenylation element binding protein 3
746	Promoter (<=1kb)	10	92451684	92574076	122393	2	3416	ENST00000650060.1	0	ENSG00000119912	IDE	insulin degrading enzyme
747	Promoter (<=1kb)	10	92848468	93059493	211026	1	54536	ENST00000443748.6	0	ENSG00000138190	EXOC6	exocyst complex component 6
748	Promoter (<=1kb)	10	93496612	93529092	32481	1	55165	ENST00000371485.8	0	ENSG00000138180	CEP55	centrosomal protein 55
749	Promoter (<=1kb)	10	94333226	94362939	29714	2	64318	ENST00000371361.3	0	ENSG00000173145	NOC3L	NOC3 like DNA replication regulator
750	Promoter (<=1kb)	10	94402541	94536332	133792	1	23232	ENST00000225235.5	0	ENSG00000108239	TBC1D12	TBC1 domain family member 12
751	Promoter (<=1kb)	10	95605941	95656711	50771	2	5832	ENST00000371224.7	0	ENSG00000059573	ALDH18A1	aldehyde dehydrogenase 18 family member A1
752	Promoter (<=1kb)	10	95663396	95694143	30748	2	26123	ENST00000614499.4	0	ENSG00000119977	TCTN3	tectonic family member 3
753	Exon (ENST00000669711.1/728558, exon 4 of 7)	10	95756179	95866696	110518	1	953	ENST00000635076.1	28068	ENSG00000138185	ENTPD1	ectonucleoside triphosphate diphosphohydrolase 1
754	Promoter (<=1kb)	10	96043583	96060870	17288	1	54619	ENST00000465148.3	278	ENSG00000107443	CCNJ	cyclin J
755	Promoter (<=1kb)	10	95732976	96090239	357264	2	728558	ENST00000669711.1	0	ENSG00000226688	ENTPD1-AS1	ENTPD1 antisense RNA 1
756	Promoter (2-3kb)	10	96215849	96227497	11649	2	29760	ENST00000472763.1	-2882	ENSG00000095585	BLNK	B cell linker
757	Promoter (<=1kb)	10	96364608	96513926	149319	2	7093	ENST00000357947.4	0	ENSG00000095587	TLL2	tolloid like 2
758	Promoter (<=1kb)	10	96518110	96587012	68903	2	56889	ENST00000371142.9	0	ENSG00000077147	TM9SF3	transmembrane 9 superfamily member 3
759	Promoter (<=1kb)	10	96628398	96700878	72481	2	118788	ENST00000468783.1	0	ENSG00000155629	PIK3AP1	phosphoinositide-3-kinase adaptor protein 1
760	Promoter (<=1kb)	10	96832282	96964441	132160	1	84458	ENST00000371103.8	0	ENSG00000196233	LCOR	ligand dependent nuclear receptor corepressor
761	Promoter (<=1kb)	10	97153046	97292637	139592	2	100533184	ENST00000479633.2	0	ENSG00000269891	ARHGAP19-SLIT1	ARHGAP19-SLIT1 readthrough (NMD candidate)
762	Promoter (<=1kb)	10	97332497	97334729	2233	2	23401	ENST00000371019.4	-31	ENSG00000181274	FRAT2	FRAT regulator of WNT signaling pathway 2
763	Promoter (<=1kb)	10	97356701	97426074	69374	2	23223	ENST00000536831.5	0	ENSG00000052749	RRP12	ribosomal RNA processing 12 homolog
764	Promoter (<=1kb)	10	97435909	97446006	10098	2	51013	ENST00000370902.8	0	ENSG00000171311	EXOSC1	exosome component 1
765	Promoter (<=1kb)	10	97458324	97498388	40065	2	64210	ENST00000415383.5	0	ENSG00000155229	MMS19	MMS19 homolog, cytosolic iron-sulfur assembly component
766	Promoter (<=1kb)	10	97640686	97676434	35749	1	55361	ENST00000370631.3	0	ENSG00000155252	PI4K2A	phosphatidylinositol 4-kinase type 2 alpha
767	Promoter (<=1kb)	10	99396870	99430624	33755	2	2805	ENST00000370508.7	0	ENSG00000120053	GOT1	glutamic-oxaloacetic transaminase 1
768	Promoter (<=1kb)	10	99610522	99620439	9918	2	81894	ENST00000370495.6	0	ENSG00000155287	SLC25A28	solute carrier family 25 member 28
769	Promoter (<=1kb)	10	99659509	99711241	51733	1	57089	ENST00000370489.5	0	ENSG00000198018	ENTPD7	ectonucleoside triphosphate diphosphohydrolase 7
770	Promoter (<=1kb)	10	100150094	100186029	35936	2	10613	ENST00000421367.7	0	ENSG00000107566	ERLIN1	ER lipid raft associated 1
771	Promoter (<=1kb)	10	100347233	100364826	17594	1	6319	ENST00000370355.3	-146	ENSG00000099194	SCD	stearoyl-CoA desaturase
772	Promoter (<=1kb)	10	100912963	100926760	13798	1	55719	ENST00000370271.7	0	ENSG00000119906	SLF2	SMC5-SMC6 complex localization factor 2
773	Promoter (<=1kb)	10	101061841	101065592	3752	1	81621	ENST00000370200.5	-438	ENSG00000107821	KAZALD1	Kazal type serine peptidase inhibitor domain 1
774	Promoter (<=1kb)	10	101354033	101557319	203287	1	8945	ENST00000393441.8	0	ENSG00000166167	BTRC	beta-transducin repeat containing E3 ubiquitin protein ligase
775	Promoter (<=1kb)	10	101784443	101818465	34023	2	10724	ENST00000439817.5	0	ENSG00000198408	OGA	O-GlcNAcase
776	Promoter (<=1kb)	10	101827353	101830438	3086	2	30819	ENST00000434163.5	-200	ENSG00000120049	KCNIP2	potassium voltage-gated channel interacting protein 2
777	Promoter (<=1kb)	10	101845599	102056173	210575	2	79591	ENST00000370033.9	0	ENSG00000120029	ARMH3	armadillo like helical domain containing 3
778	Promoter (<=1kb)	10	102107583	102120453	12871	2	8861	ENST00000425280.1	0	ENSG00000198728	LDB1	LIM domain binding 1
779	Promoter (<=1kb)	10	102132994	102150331	17338	1	23082	ENST00000413464.6	0	ENSG00000148840	PPRC1	PPARG related coactivator 1
780	Promoter (<=1kb)	10	102152176	102163866	11691	1	9221	ENST00000605788.5	0	ENSG00000166197	NOLC1	nucleolar and coiled-body phosphoprotein 1
781	Promoter (<=1kb)	10	102394503	102402524	8022	1	4791	ENST00000369966.8	0	ENSG00000077150	NFKB2	nuclear factor kappa B subunit 2
782	Promoter (<=1kb)	10	102450554	102455883	5330	1	100505761	ENST00000596366.1	0	ENSG00000269609	RPARP-AS1	RPARP antisense RNA 1
783	Promoter (<=1kb)	10	102461881	102502709	40829	2	10121	ENST00000636707.1	0	ENSG00000138107	ACTR1A	actin related protein 1A
784	Promoter (<=1kb)	10	102714538	102729390	14853	1	118980	ENST00000602831.5	0	ENSG00000156398	SFXN2	sideroflexin 2
785	Promoter (<=1kb)	10	102898649	102918335	19687	2	107984265	ENST00000652934.1	0	ENSG00000286575	LOC107984265	uncharacterized LOC107984265
786	Promoter (<=1kb)	10	103367976	103389065	21090	1	6877	ENST00000369839.4	0	ENSG00000148835	TAF5	TATA-box binding protein associated factor 5
787	Promoter (<=1kb)	10	103396626	103446281	49656	1	22984	ENST00000649849.1	0	ENSG00000148843	PDCD11	programmed cell death 11
788	Promoter (<=1kb)	10	103877569	103918184	40616	2	79991	ENST00000224950.8	0	ENSG00000107960	STN1	STN1 subunit of CST complex
789	Promoter (<=1kb)	10	103967140	104029233	62094	1	9748	ENST00000369755.4	0	ENSG00000065613	SLK	STE20 like kinase
790	Promoter (<=1kb)	10	104122058	104123363	1306	1	119392	ENST00000463224.5	0	ENSG00000156384	SFR1	SWI5 dependent homologous recombination repair protein 1
791	Promoter (<=1kb)	10	104268873	104299417	30545	1	119391	ENST00000450629.6	0	ENSG00000065621	GSTO2	glutathione S-transferase omega 2
792	Intron (ENST00000630847.2/103695365, intron 2 of 5)	10	108040383	108040699	317	2	103695365	ENST00000622852.1	65272	ENSG00000229981	LINC01435	long intergenic non-protein coding RNA 1435
793	Promoter (<=1kb)	10	110007964	110135565	127602	1	120	ENST00000277900.12	0	ENSG00000148700	ADD3	adducin 3
794	Promoter (<=1kb)	10	110225993	110286506	60514	1	4601	ENST00000239007.11	0	ENSG00000119950	MXI1	MAX interactor 1, dimerization protein
795	Promoter (<=1kb)	10	110567691	110604636	36946	1	9126	ENST00000361804.4	0	ENSG00000108055	SMC3	structural maintenance of chromosomes 3
796	Promoter (<=1kb)	10	110919547	111013667	94121	1	8036	ENST00000369452.8	0	ENSG00000108061	SHOC2	SHOC2 leucine rich repeat scaffold protein
797	Promoter (<=1kb)	10	113679669	113730903	51235	1	840	ENST00000345633.8	0	ENSG00000165806	CASP7	caspase 7
798	Promoter (<=1kb)	10	113854824	113858852	4029	1	374354	ENST00000468890.1	16	ENSG00000196865	NHLRC2	NHL repeat containing 2
799	Distal Intergenic	10	114043866	114046904	3039	1	153	ENST00000369295.4	-82260	ENSG00000043591	ADRB1	adrenoceptor beta 1
800	Distal Intergenic	10	114043866	114046904	3039	1	153	ENST00000369295.4	-18494	ENSG00000043591	ADRB1	adrenoceptor beta 1
801	Promoter (<=1kb)	10	114174105	114174179	75	2	100302224	ENST00000459421.1	0	ENSG00000284442	MIR2110	microRNA 2110
802	Promoter (<=1kb)	10	114821780	114864717	42938	1	57700	ENST00000369248.9	84	ENSG00000151553	FAM160B1	family with sequence similarity 160 member B1
803	Promoter (<=1kb)	10	117277274	117375440	98167	2	118987	ENST00000334464.7	0	ENSG00000165650	PDZD8	PDZ domain containing 8
804	Promoter (<=1kb)	10	118004916	118046941	42026	2	22841	ENST00000355624.8	0	ENSG00000107560	RAB11FIP2	RAB11 family interacting protein 2
805	Promoter (<=1kb)	10	118676411	118754970	78560	2	143384	ENST00000369151.8	0	ENSG00000151893	CACUL1	CDK2 associated cullin domain 1
806	Promoter (<=1kb)	10	119030426	119031533	1108	1	340719	ENST00000340087.5	6	ENSG00000188613	NANOS1	nanos C2HC-type zinc finger 1
807	Promoter (<=1kb)	10	119035793	119080823	45031	2	8661	ENST00000541549.2	-26	ENSG00000107581	EIF3A	eukaryotic translation initiation factor 3 subunit A
808	Promoter (<=1kb)	10	119207571	119459745	252175	1	2869	ENST00000392870.3	0	ENSG00000198873	GRK5	G protein-coupled receptor kinase 5
809	Promoter (<=1kb)	10	119575399	119596964	21566	2	7073	ENST00000489822.5	0	ENSG00000151923	TIAL1	TIA1 cytotoxic granule associated RNA binding protein like 1
810	Promoter (<=1kb)	10	123008979	123054119	45141	1	36	ENST00000368869.8	0	ENSG00000196177	ACADSB	acyl-CoA dehydrogenase short/branched chain
811	Promoter (<=1kb)	10	123154402	123165212	10811	1	9184	ENST00000368859.6	0	ENSG00000154473	BUB3	BUB3 mitotic checkpoint protein
812	Promoter (<=1kb)	10	124397303	124418976	21674	2	4942	ENST00000539214.5	0	ENSG00000065154	OAT	ornithine aminotransferase
813	Promoter (<=1kb)	10	124461823	124614141	152319	1	64077	ENST00000368842.10	0	ENSG00000107902	LHPP	phospholysine phosphohistidine inorganic pyrophosphate phosphatase
814	Intron (ENST00000368842.10/64077, intron 6 of 6)	10	124605200	124613425	8226	1	64077	ENST00000486535.1	-3578	ENSG00000107902	LHPP	phospholysine phosphohistidine inorganic pyrophosphate phosphatase
815	Intron (ENST00000494792.1/9679, intron 6 of 9)	10	124704184	124713703	9520	1	101927944	ENST00000432699.1	13973	NA	FAM53B-AS1	FAM53B antisense RNA 1
816	Promoter (<=1kb)	10	124756254	124791887	35634	2	399818	ENST00000652548.1	0	ENSG00000203791	EEF1AKMT2	EEF1A lysine methyltransferase 2
817	Distal Intergenic	10	124942123	124988189	46067	1	54764	ENST00000359653.4	-25023	ENSG00000019995	ZRANB1	zinc finger RANBP2-type containing 1
818	Promoter (<=1kb)	10	125719515	125763579	44065	1	26098	ENST00000419769.6	0	ENSG00000107938	EDRF1	erythroid differentiation regulatory factor 1
819	Promoter (<=1kb)	10	125823546	125836551	13006	1	56647	ENST00000278100.11	0	ENSG00000107949	BCCIP	BRCA2 and CDKN1A interacting protein
820	Promoter (1-2kb)	10	128062919	128070841	7923	1	5791	ENST00000492479.1	1617	ENSG00000132334	PTPRE	protein tyrosine phosphatase receptor type E
821	Promoter (<=1kb)	10	128096659	128126204	29546	2	4288	ENST00000368653.7	0	ENSG00000148773	MKI67	marker of proliferation Ki-67
822	Promoter (<=1kb)	10	129467190	129767519	300330	1	4255	ENST00000306010.8	0	ENSG00000170430	MGMT	O-6-methylguanine-DNA methyltransferase
823	Promoter (<=1kb)	10	130020025	130110810	90786	2	387723	ENST00000643056.1	0	ENSG00000237489	C10orf143	chromosome 10 open reading frame 143
824	Intron (ENST00000648275.1/ENST00000648275.1, intron 1 of 1)	10	130179374	130180382	1009	1	10539	ENST00000496195.1	236584	ENSG00000108010	GLRX3	glutaredoxin 3
825	Promoter (<=1kb)	10	131901008	131959834	58827	1	55844	ENST00000455566.6	-115	ENSG00000175470	PPP2R2D	protein phosphatase 2 regulatory subunit Bdelta
826	Promoter (<=1kb)	10	132226820	132331847	105028	2	282974	ENST00000368620.2	0	ENSG00000165752	STK32C	serine/threonine kinase 32C
827	Promoter (<=1kb)	10	132537787	132783480	245694	1	3632	ENST00000368594.8	0	ENSG00000068383	INPP5A	inositol polyphosphate-5-phosphatase A
828	Intron (ENST00000368594.8/3632, intron 1 of 15)	10	132538139	132710456	172318	1	3632	ENST00000423490.5	33379	ENSG00000068383	INPP5A	inositol polyphosphate-5-phosphatase A
829	Exon (ENST00000368586.10/54777, exon 42 of 58)	10	132834682	132837077	2396	2	54777	ENST00000476633.1	-10119	ENSG00000171811	CFAP46	cilia and flagella associated protein 46
830	Promoter (<=1kb)	221	215007	286950	71944	1	240	ENST00000622021.4	0	ENSG00000012779	ALOX5	arachidonate 5-lipoxygenase
831	Promoter (<=1kb)	11	215030	236342	21313	2	23410	ENST00000382743.9	0	ENSG00000142082	SIRT3	sirtuin 3
832	Distal Intergenic	11	278365	285359	6995	1	171389	ENST00000534750.5	-9723	ENSG00000174885	NLRP6	NLR family pyrin domain containing 6
833	Promoter (<=1kb)	11	644233	695532	51300	2	10522	ENST00000382409.3	0	ENSG00000177030	DEAF1	DEAF1 transcription factor
834	Promoter (<=1kb)	11	809965	812880	2916	1	6181	ENST00000532004.5	-42	ENSG00000177600	RPLP2	ribosomal protein lateral stalk subunit P2
835	Promoter (<=1kb)	11	818914	825573	6660	1	57104	ENST00000336615.9	286	ENSG00000177666	PNPLA2	patatin like phospholipase domain containing 2
836	Promoter (<=1kb)	11	869762	910835	41074	2	66005	ENST00000429789.6	-66	ENSG00000177830	CHID1	chitinase domain containing 1
837	Promoter (<=1kb)	11	1309769	1310707	939	1	255512	ENST00000530897.1	0	ENSG00000255153	TOLLIP-AS1	TOLLIP antisense RNA 1 (head to head)
838	Distal Intergenic	11	1480579	1501247	20669	2	81532	ENST00000529380.1	-20450	ENSG00000182208	MOB2	MOB kinase activator 2
839	Promoter (<=1kb)	11	2944431	2992377	47947	2	4676	ENST00000620138.4	0	ENSG00000205531	NAP1L4	nucleosome assembly protein 1 like 4
840	Promoter (<=1kb)	11	3339261	3379133	39873	2	7748	ENST00000528796.5	0	ENSG00000005801	ZNF195	zinc finger protein 195
841	Exon (ENST00000448322.2/ENST00000448322.2, exon 1 of 8)	11	3401759	3408810	7052	1	650368	ENST00000450217.2	20570	ENSG00000223756	TSSC2	tumor suppressing subtransferable candidate 2 pseudogene
842	Promoter (<=1kb)	11	3797724	3826371	28648	1	27315	ENST00000528216.5	0	ENSG00000148985	PGAP2	post-GPI attachment to proteins 2
843	Promoter (<=1kb)	11	3826978	3840959	13982	2	391	ENST00000351018.5	-77	ENSG00000177105	RHOG	ras homolog family member G
844	Promoter (<=1kb)	11	6234765	6241991	7227	1	1262	ENST00000533426.5	0	ENSG00000132259	CNGA4	cyclic nucleotide gated channel subunit alpha 4
845	Promoter (<=1kb)	11	6474683	6481479	6797	2	23647	ENST00000614314.4	0	ENSG00000132254	ARFIP2	ADP ribosylation factor interacting protein 2
846	Promoter (<=1kb)	11	6611188	6612539	1352	2	6881	ENST00000531760.1	0	ENSG00000166337	TAF10	TATA-box binding protein associated factor 10
847	Promoter (<=1kb)	11	6612768	6619422	6655	2	1200	ENST00000299427.12	0	ENSG00000166340	TPP1	tripeptidyl peptidase 1
848	Promoter (<=1kb)	11	6680385	6683340	2956	2	63875	ENST00000288937.7	0	ENSG00000158042	MRPL17	mitochondrial ribosomal protein L17
849	Promoter (<=1kb)	11	8964510	8971123	6614	1	493900	ENST00000657967.1	0	ENSG00000254860	TMEM9B-AS1	TMEM9B antisense RNA 1
850	Promoter (<=1kb)	11	9280654	9314567	33914	2	440026	ENST00000299596.8	0	ENSG00000166471	TMEM41B	transmembrane protein 41B
851	Promoter (<=1kb)	11	9459556	9460702	1147	2	644656	ENST00000596206.2	0	ENSG00000268403	LOC644656	uncharacterized LOC644656
852	Promoter (<=1kb)	11	9573670	9589985	16316	1	7465	ENST00000450114.7	0	ENSG00000166483	WEE1	WEE1 G2 checkpoint kinase
853	Distal Intergenic	11	9586714	9593457	6744	1	7465	ENST00000527848.1	26833	ENSG00000166483	WEE1	WEE1 G2 checkpoint kinase
854	Promoter (<=1kb)	11	9664077	9751821	87745	1	23075	ENST00000447399.6	0	ENSG00000133789	SWAP70	switching B cell complex subunit SWAP70
855	Intron (ENST00000447399.6/23075, intron 2 of 10)	11	9720066	9738259	18194	1	23075	ENST00000534662.1	-14005	ENSG00000133789	SWAP70	switching B cell complex subunit SWAP70
856	Promoter (<=1kb)	11	9758268	9811325	53058	1	283104	ENST00000663578.1	0	ENSG00000246273	SBF2-AS1	SBF2 antisense RNA 1
857	Intron (ENST00000532250.5/272, intron 2 of 3)	11	10450321	10482168	31848	1	272	ENST00000529835.6	-7841	ENSG00000133805	AMPD3	adenosine monophosphate deaminase 3
858	Promoter (<=1kb)	11	10809204	10822931	13728	1	101928053	ENST00000499765.2	0	ENSG00000246308	LOC101928053	uncharacterized LOC101928053
859	Promoter (<=1kb)	11	10849897	10858073	8177	2	58486	ENST00000533925.5	0	ENSG00000236287	ZBED5	zinc finger BED-type containing 5
860	Promoter (<=1kb)	11	11841940	11884499	42560	1	55031	ENST00000525257.1	0	ENSG00000170242	USP47	ubiquitin specific peptidase 47
861	Promoter (<=1kb)	11	13388001	13463280	75280	2	84280	ENST00000278174.9	0	ENSG00000148925	BTBD10	BTB domain containing 10
862	Promoter (<=1kb)	11	13668668	13732346	63679	1	84188	ENST00000354817.8	0	ENSG00000197601	FAR1	fatty acyl-CoA reductase 1
863	Promoter (<=1kb)	11	14493783	14520344	26562	2	5682	ENST00000555531.1	0	ENSG00000129084	PSMA1	proteasome 20S subunit alpha 1
864	Intron (ENST00000282096.9/5140, intron 1 of 15)	11	14788939	14819206	30268	1	5140	ENST00000525439.1	-24136	ENSG00000152270	PDE3B	phosphodiesterase 3B
865	Promoter (<=1kb)	11	14877440	14892252	14813	2	120227	ENST00000334636.9	0	ENSG00000186104	CYP2R1	cytochrome P450 family 2 subfamily R member 1
866	Promoter (<=1kb)	11	14904997	15078636	173640	1	797	ENST00000523376.5	217	ENSG00000175868	CALCB	calcitonin related polypeptide beta
867	Promoter (<=1kb)	11	17208153	17295424	87272	1	4925	ENST00000528644.5	0	ENSG00000070081	NUCB2	nucleobindin 2
868	Promoter (<=1kb)	11	18278668	18322174	43507	2	11234	ENST00000396253.7	0	ENSG00000110756	HPS5	HPS5 biogenesis of lysosomal organelles complex 2 subunit 2
869	Promoter (<=1kb)	11	18394612	18401025	6414	1	3939	ENST00000478970.6	0	ENSG00000134333	LDHA	lactate dehydrogenase A
870	Promoter (<=1kb)	11	18468336	18526951	58616	2	7251	ENST00000536719.5	0	ENSG00000074319	TSG101	tumor susceptibility 101
871	Promoter (<=1kb)	11	18615773	18634791	19019	2	144108	ENST00000543776.1	0	ENSG00000179119	SPTY2D1	SPT2 chromatin protein domain containing 1
872	Promoter (<=1kb)	11	20387558	20509294	121737	1	10196	ENST00000330796.9	0	ENSG00000185238	PRMT3	protein arginine methyltransferase 3
873	Promoter (<=1kb)	11	22622890	22625841	2952	2	2188	ENST00000327470.5	0	ENSG00000183161	FANCF	FA complementation group F
874	Promoter (<=1kb)	11	22818927	22829801	10875	2	258010	ENST00000354193.5	0	ENSG00000198168	SVIP	small VCP interacting protein
875	Intron (ENST00000672621.1/63982, intron 18 of 27)	11	26559032	26572263	13232	2	143662	ENST00000529533.6	-36154	ENSG00000169550	MUC15	mucin 15, cell surface associated
876	Promoter (<=1kb)	11	27338512	27363215	24704	2	91057	ENST00000328697.11	0	ENSG00000109881	CCDC34	coiled-coil domain containing 34
877	Promoter (<=1kb)	11	27506830	27515218	8389	1	497258	ENST00000651518.1	0	ENSG00000245573	BDNF-AS	BDNF antisense RNA
878	Promoter (<=1kb)	11	28108248	28333507	225260	1	196074	ENST00000406787.7	0	ENSG00000169519	METTL15	methyltransferase like 15
879	Promoter (<=1kb)	11	30323104	30338223	15120	1	120534	ENST00000282032.4	0	ENSG00000152219	ARL14EP	ADP ribosylation factor like GTPase 14 effector protein
880	Promoter (<=1kb)	11	31369840	31385100	15261	1	120526	ENST00000527601.5	0	ENSG00000170946	DNAJC24	DnaJ heat shock protein family (Hsp40) member C24
881	Promoter (<=1kb)	11	31432401	31509574	77174	2	196294	ENST00000526776.5	0	ENSG00000148950	IMMP1L	inner mitochondrial membrane peptidase subunit 1
882	Promoter (<=1kb)	11	33015911	33028294	12384	1	91614	ENST00000532078.1	0	ENSG00000121690	DEPDC7	DEP domain containing 7
883	Promoter (<=1kb)	11	33258331	33286643	28313	1	10114	ENST00000531504.5	0	ENSG00000110422	HIPK3	homeodomain interacting protein kinase 3
884	Promoter (<=1kb)	11	33709556	33736408	26853	2	966	ENST00000533403.6	296	ENSG00000085063	CD59	CD59 molecule (CD59 blood group)
885	Distal Intergenic	11	33858576	33892076	33501	2	4005	ENST00000257818.3	-20350	ENSG00000135363	LMO2	LIM domain only 2
886	Promoter (<=1kb)	11	34051731	34102610	50880	1	4076	ENST00000341394.9	0	ENSG00000135387	CAPRIN1	cell cycle associated protein 1
887	Promoter (<=1kb)	11	34105617	34108323	2707	1	55226	ENST00000532503.5	0	ENSG00000135372	NAT10	N-acetyltransferase 10
888	Promoter (<=1kb)	11	34173174	34242545	69372	2	25841	ENST00000530814.1	0	ENSG00000166016	ABTB2	ankyrin repeat and BTB domain containing 2
889	Promoter (<=1kb)	11	34150987	34358010	207024	2	25841	ENST00000435224.3	0	ENSG00000166016	ABTB2	ankyrin repeat and BTB domain containing 2
890	Promoter (<=1kb)	11	34438934	34472060	33127	1	847	ENST00000241052.5	0	ENSG00000121691	CAT	catalase
891	Promoter (<=1kb)	11	34882295	34916379	34085	2	51074	ENST00000395787.4	0	ENSG00000149089	APIP	APAF1 interacting protein
892	Promoter (<=1kb)	11	43311963	43342676	30714	1	8539	ENST00000534695.5	0	ENSG00000166181	API5	apoptosis inhibitor 5
893	Promoter (<=1kb)	11	43358932	43446719	87788	1	55761	ENST00000299240.10	0	ENSG00000052841	TTC17	tetratricopeptide repeat domain 17
894	Promoter (<=1kb)	11	43680680	43838374	157695	1	51144	ENST00000527433.6	0	ENSG00000149084	HSD17B12	hydroxysteroid 17-beta dehydrogenase 12
895	Promoter (<=1kb)	11	44565601	44619126	53526	1	3732	ENST00000342935.7	0	ENSG00000085117	CD82	CD82 molecule
896	Intron (ENST00000526958.5/3732, intron 6 of 6)	11	44604428	44619275	14848	1	3732	ENST00000530931.1	4832	ENSG00000085117	CD82	CD82 molecule
897	Promoter (2-3kb)	11	44859603	44909839	50237	1	90139	ENST00000520837.5	2804	ENSG00000157570	TSPAN18	tetraspanin 18
898	Promoter (<=1kb)	11	45847118	45881233	34116	1	1408	ENST00000417225.6	0	ENSG00000121671	CRY2	cryptochrome circadian regulator 2
899	Promoter (<=1kb)	11	45932566	46121178	188613	2	51317	ENST00000323180.10	-408	ENSG00000135365	PHF21A	PHD finger protein 21A
900	Promoter (<=1kb)	11	46743048	46846280	103233	2	9793	ENST00000529230.6	0	ENSG00000175216	CKAP5	cytoskeleton associated protein 5
901	Promoter (<=1kb)	11	47214942	47239240	24299	1	1643	ENST00000256996.8	0	ENSG00000134574	DDB2	damage specific DNA binding protein 2
902	Promoter (<=1kb)	11	47270148	47330031	59884	1	8567	ENST00000395336.7	0	ENSG00000110514	MADD	MAP kinase activating death domain
903	Promoter (<=1kb)	11	47408584	47412393	3810	1	91252	ENST00000531974.5	0	ENSG00000165915	SLC39A13	solute carrier family 39 member 13
904	Promoter (1-2kb)	11	47468393	47494521	26129	2	10658	ENST00000395292.6	1867	ENSG00000149187	CELF1	CUGBP Elav-like family member 1
905	Promoter (<=1kb)	11	47465933	47553117	87185	2	10658	ENST00000310513.10	0	ENSG00000149187	CELF1	CUGBP Elav-like family member 1
906	Promoter (<=1kb)	11	47617315	47642452	25138	2	23788	ENST00000539759.5	0	ENSG00000109919	MTCH2	mitochondrial carrier 2
907	Promoter (<=1kb)	11	47716494	47767341	50848	2	23360	ENST00000263773.10	0	ENSG00000109920	FNBP4	formin binding protein 4
908	Promoter (<=1kb)	11	57667747	57700363	32617	1	25921	ENST00000527985.5	0	ENSG00000156599	ZDHHC5	zinc finger DHHC-type containing 5
909	Promoter (<=1kb)	11	57703714	57712215	8502	2	219541	ENST00000337672.9	0	ENSG00000156603	MED19	mediator complex subunit 19
910	Promoter (<=1kb)	11	57741491	57743550	2060	1	280636	ENST00000534355.6	0	ENSG00000211450	SELENOH	selenoprotein H
911	Promoter (<=1kb)	11	58579172	58624566	45395	1	386607	ENST00000389919.8	0	NA	ZFP91-CNTF	ZFP91-CNTF readthrough (NMD candidate)
912	Intron (ENST00000586098.1/10249, intron 1 of 2)	11	58622665	58625733	3069	1	1270	ENST00000361987.6	24489	ENSG00000242689	CNTF	ciliary neurotrophic factor
913	Distal Intergenic	11	59107185	59127410	20226	1	374393	ENST00000411426.1	-4572	ENSG00000189057	FAM111B	family with sequence similarity 111 member B
914	Promoter (<=1kb)	11	59172132	59208588	36457	1	23220	ENST00000227451.4	184	ENSG00000110042	DTX4	deltex E3 ubiquitin ligase 4
915	Intron (ENST00000659845.1/ENST00000659845.1, intron 1 of 1)	11	59514913	59515857	945	1	390199	ENST00000329328.3	35534	ENSG00000172742	OR4D9	olfactory receptor family 4 subfamily D member 9
916	Exon (ENST00000661408.1/ENST00000661408.1, exon 7 of 8)	11	59595077	59595158	82	2	100422880	ENST00000581818.1	34187	ENSG00000264559	MIR3162	microRNA 3162
917	Promoter (<=1kb)	11	59574398	59615774	41377	2	5007	ENST00000263847.6	0	ENSG00000110048	OSBP	oxysterol binding protein
918	Promoter (<=1kb)	11	59636716	59669037	32322	2	219988	ENST00000300146.10	0	ENSG00000166889	PATL1	PAT1 homolog 1, processing body mRNA decay factor
919	Promoter (<=1kb)	11	59806140	59810778	4639	2	54948	ENST00000300151.5	0	ENSG00000166902	MRPL16	mitochondrial ribosomal protein L16
920	Promoter (<=1kb)	11	60455752	60462396	6645	1	931	ENST00000524807.5	-71	ENSG00000156738	MS4A1	membrane spanning 4-domains A1
921	Exon (ENST00000664141.1/ENST00000664141.1, exon 2 of 3)	11	61102489	61127852	25364	1	921	ENST00000347785.8	-40745	ENSG00000110448	CD5	CD5 molecule
922	Promoter (<=1kb)	11	61130257	61161426	31170	2	55048	ENST00000301765.10	0	ENSG00000167987	VPS37C	VPS37C subunit of ESCRT-I
923	Promoter (<=1kb)	11	61430126	61484762	54637	1	220004	ENST00000544801.5	0	ENSG00000162148	PPP1R32	protein phosphatase 1 regulatory subunit 32
924	Promoter (<=1kb)	11	61792911	61797238	4328	1	2237	ENST00000305885.3	0	ENSG00000168496	FEN1	flap structure-specific endonuclease 1
925	Promoter (<=1kb)	11	62575045	62591637	16593	2	64852	ENST00000308436.11	0	ENSG00000149016	TUT1	terminal uridylyl transferase 1, U6 snRNA-specific
926	Promoter (<=1kb)	11	62593214	62601865	8652	2	9219	ENST00000278823.7	0	ENSG00000149480	MTA2	metastasis associated 1 family member 2
927	Promoter (<=1kb)	11	62602218	62612765	10548	2	256364	ENST00000394773.6	0	ENSG00000149499	EML3	EMAP like 3
928	Promoter (<=1kb)	11	62690275	62727384	37110	2	100534595	ENST00000403734.2	0	ENSG00000234857	HNRNPUL2-BSCL2	HNRNPUL2-BSCL2 readthrough (NMD candidate)
929	Promoter (<=1kb)	11	62750963	62754160	3198	2	79842	ENST00000394807.4	0	ENSG00000185670	ZBTB3	zinc finger and BTB domain containing 3
930	Promoter (<=1kb)	11	62771367	62778894	7528	1	10629	ENST00000525405.5	0	ENSG00000162227	TAF6L	TATA-box binding protein associated factor 6 like
931	Promoter (<=1kb)	11	62803550	62805471	1922	2	10482	ENST00000527064.1	0	ENSG00000162231	NXF1	nuclear RNA export factor 1
932	Promoter (<=1kb)	11	62806860	62832051	25192	2	6811	ENST00000294179.8	0	ENSG00000162236	STX5	syntaxin 5
933	Promoter (<=1kb)	11	62832952	62840380	7429	2	54663	ENST00000525752.5	0	ENSG00000133316	WDR74	WD repeat domain 74
934	Promoter (<=1kb)	11	62852061	62855953	3893	2	23642	ENST00000663092.1	0	ENSG00000255717	SNHG1	small nucleolar RNA host gene 1
935	Promoter (<=1kb)	11	62880872	62888855	7984	1	6520	ENST00000338663.11	0	ENSG00000168003	SLC3A2	solute carrier family 3 member 2
936	Promoter (<=1kb)	11	63624087	63671376	47290	2	25923	ENST00000398868.8	0	ENSG00000184743	ATL3	atlastin GTPase 3
937	Promoter (<=1kb)	11	63681446	63759882	78437	1	10313	ENST00000341307.6	0	ENSG00000133318	RTN3	reticulon 3
938	Promoter (<=1kb)	11	63838928	63911019	72092	1	2011	ENST00000377810.7	0	ENSG00000072518	MARK2	microtubule affinity regulating kinase 2
939	Promoter (<=1kb)	11	64186115	64204543	18429	1	10963	ENST00000305218.8	0	ENSG00000168439	STIP1	stress induced phosphoprotein 1
940	Promoter (<=1kb)	11	64241144	64244132	2989	1	114841035	ENST00000652762.1	0	ENSG00000286264	LOC114841035	Uncharacterized protein LOC114841035
941	Promoter (<=1kb)	11	64270062	64288090	18029	1	56834	ENST00000546139.5	0	ENSG00000173264	GPR137	G protein-coupled receptor 137
942	Promoter (<=1kb)	11	64305524	64316743	11220	1	2101	ENST00000000442.11	-93	ENSG00000173153	ESRRA	estrogen related receptor alpha
943	Promoter (<=1kb)	11	64316691	64318084	1394	2	51504	ENST00000544844.5	8	ENSG00000173113	TRMT112	tRNA methyltransferase subunit 11-2
944	Promoter (1-2kb)	11	64352886	64357528	4643	1	283234	ENST00000479965.5	-1566	ENSG00000168071	CCDC88B	coiled-coil domain containing 88B
945	Promoter (<=1kb)	11	64764606	64778730	14125	2	7536	ENST00000377390.7	0	ENSG00000168066	SF1	splicing factor 1
946	Distal Intergenic	11	64809670	64811294	1625	2	4221	ENST00000429702.5	-3372	ENSG00000133895	MEN1	menin 1
947	3' UTR	11	64854292	64855095	804	2	10938	ENST00000488711.1	3342	ENSG00000110047	EHD1	EH domain containing 1
948	Promoter (<=1kb)	11	64851642	64878621	26980	2	10938	ENST00000320631.8	0	ENSG00000110047	EHD1	EH domain containing 1
949	Promoter (<=1kb)	11	65014192	65022160	7969	1	402	ENST00000533729.1	22	ENSG00000213465	ARL2	ADP ribosylation factor like GTPase 2
950	Promoter (<=1kb)	11	65096214	65097158	945	1	738	ENST00000528050.1	0	ENSG00000149823	VPS51	VPS51 subunit of GARP complex
951	Promoter (<=1kb)	11	65261920	65296498	34579	1	23649	ENST00000527850.5	0	ENSG00000014138	POLA2	DNA polymerase alpha 2, accessory subunit
952	Promoter (<=1kb)	11	65333852	65342002	8151	1	5977	ENST00000444314.6	0	ENSG00000133884	DPF2	double PHD fingers 2
953	Promoter (<=1kb)	11	65354751	65357613	2863	1	220359	ENST00000309880.6	0	ENSG00000173825	TIGD3	tigger transposable element derived 3
954	Distal Intergenic	11	65422798	65445540	22743	1	283131	ENST00000501122.2	-3654	ENSG00000245532	NEAT1	nuclear paraspeckle assembly transcript 1
955	Promoter (<=1kb)	11	65497688	65506431	8744	1	378938	ENST00000619449.2	0	ENSG00000251562	MALAT1	metastasis associated lung adenocarcinoma transcript 1
956	Promoter (1-2kb)	11	65506117	65506173	57	1	109136578	ENST00000611300.1	1729	ENSG00000274072	MASCRNA	MALAT1-associated small cytoplasmic RNA
957	Promoter (<=1kb)	11	65539195	65540683	1489	2	4054	ENST00000532661.5	0	ENSG00000168056	LTBP3	latent transforming growth factor beta binding protein 3
958	Promoter (<=1kb)	11	65570460	65571888	1429	1	10534	ENST00000531405.5	0	ENSG00000173465	ZNRD2	zinc ribbon domain containing 2
959	Promoter (<=1kb)	11	65606435	65615382	8948	2	4296	ENST00000524856.1	0	ENSG00000173327	MAP3K11	mitogen-activated protein kinase kinase kinase 11
960	Promoter (<=1kb)	11	65712018	65719604	7587	1	10524	ENST00000352980.8	0	ENSG00000172977	KAT5	lysine acetyltransferase 5
961	Promoter (<=1kb)	11	65823022	65858157	35136	2	1072	ENST00000527752.1	0	ENSG00000172757	CFL1	cofilin 1
962	Promoter (<=1kb)	11	65919274	65921401	2128	1	10589	ENST00000525501.5	0	ENSG00000175550	DRAP1	DR1 associated protein 1
963	Promoter (<=1kb)	11	66002480	66004146	1667	1	8815	ENST00000524628.1	0	ENSG00000175334	BANF1	barrier to autointegration factor 1
964	Promoter (<=1kb)	11	66257703	66267805	10103	1	64837	ENST00000394067.6	0	ENSG00000174996	KLC2	kinesin light chain 2
965	Exon (ENST00000534065.1/ENST00000534065.1, exon 1 of 2)	11	66314494	66317044	2551	2	57124	ENST00000311330.4	3985	ENSG00000174807	CD248	CD248 molecule
966	Promoter (<=1kb)	11	66616626	66646469	29844	1	100526737	ENST00000412278.2	0	ENSG00000248643	RBM14-RBM4	RBM14-RBM4 readthrough
967	Promoter (<=1kb)	11	66638617	66646469	7853	1	5936	ENST00000310092.11	0	ENSG00000173933	RBM4	RNA binding motif protein 4
968	Promoter (<=1kb)	11	67119263	67258082	138820	1	22992	ENST00000529006.7	0	ENSG00000173120	KDM2A	lysine demethylase 2A
969	Promoter (<=1kb)	11	67240047	67256373	16327	1	22992	ENST00000530342.2	0	ENSG00000173120	KDM2A	lysine demethylase 2A
970	Promoter (<=1kb)	11	67350772	67353546	2775	2	57804	ENST00000312419.8	0	ENSG00000175482	POLD4	DNA polymerase delta 4, accessory subunit
971	Promoter (<=1kb)	11	67506497	67508631	2135	2	10263	ENST00000301488.7	0	ENSG00000167797	CDK2AP2	cyclin dependent kinase 2 associated protein 2
972	Promoter (<=1kb)	11	67627938	67629937	2000	2	254552	ENST00000376693.3	-144	ENSG00000167799	NUDT8	nudix hydrolase 8
973	Promoter (<=1kb)	11	67791648	67805322	13675	2	645332	ENST00000531806.5	0	ENSG00000160172	FAM86C2P	family with sequence similarity 86, member A pseudogene
974	Promoter (<=1kb)	11	68460731	68537669	76939	1	55291	ENST00000530427.5	-87	ENSG00000110075	PPP6R3	protein phosphatase 6 regulatory subunit 3
975	Promoter (<=1kb)	11	69055162	69090604	35443	1	219931	ENST00000442692.2	571	ENSG00000162341	TPCN2	two pore segment channel 2
976	Promoter (<=1kb)	11	69653076	69675344	22269	2	220064	ENST00000538554.6	0	ENSG00000149716	LTO1	LTO1 maturation factor of ABCE1
977	Promoter (<=1kb)	11	70398404	70436584	38181	1	2017	ENST00000346329.7	0	ENSG00000085733	CTTN	cortactin
978	Distal Intergenic	11	70429122	70435152	6031	1	2017	ENST00000533931.1	8049	ENSG00000085733	CTTN	cortactin
979	Promoter (<=1kb)	11	71787510	71801234	13725	1	55199	ENST00000346333.10	-220	ENSG00000158483	FAM86C1	family with sequence similarity 86 member C1
980	Promoter (<=1kb)	11	72080566	72089567	9002	1	220074	ENST00000642813.1	0	ENSG00000184154	LRTOMT	leucine rich transmembrane and O-methyltransferase domain containing
981	Promoter (<=1kb)	11	72106378	72112704	6327	2	25906	ENST00000502597.2	0	ENSG00000110200	ANAPC15	anaphase promoting complex subunit 15
982	Promoter (<=1kb)	11	72224767	72239147	14381	1	3636	ENST00000298229.7	-832	ENSG00000165458	INPPL1	inositol polyphosphate phosphatase like 1
983	Promoter (<=1kb)	11	72285495	72434531	149037	2	81570	ENST00000294053.9	0	ENSG00000162129	CLPB	ClpB homolog, mitochondrial AAA ATPase chaperonin
984	Promoter (<=1kb)	11	72814406	72843674	29269	1	89849	ENST00000534905.5	0	ENSG00000168010	ATG16L2	autophagy related 16 like 2
985	Promoter (<=1kb)	11	72836745	73142318	305574	2	9873	ENST00000409418.9	0	ENSG00000137478	FCHSD2	FCH and double SH3 domains 2
986	Promoter (<=1kb)	11	73400487	73598189	197703	2	23201	ENST00000064778.8	0	ENSG00000054965	FAM168A	family with sequence similarity 168 member A
987	Promoter (<=1kb)	11	73675638	73761137	85500	2	5870	ENST00000310653.10	0	ENSG00000175582	RAB6A	RAB6A, member RAS oncogene family
988	Distal Intergenic	11	73787872	73865133	77262	1	51642	ENST00000508278.6	-8006	ENSG00000175581	MRPL48	mitochondrial ribosomal protein L48
989	Promoter (<=1kb)	11	73872667	73876846	4180	2	51287	ENST00000355693.5	0	ENSG00000181924	COA4	cytochrome c oxidase assembly factor 4 homolog
990	Promoter (<=1kb)	11	74012714	74171019	158306	2	26005	ENST00000334126.11	0	ENSG00000168014	C2CD3	C2 domain containing 3 centriole elongation regulator
991	Promoter (<=1kb)	11	74493366	74498533	5168	1	100287896	ENST00000526036.1	0	ENSG00000254837	LOC100287896	uncharacterized LOC100287896
992	Promoter (<=1kb)	11	74748849	74842413	93565	1	254225	ENST00000299563.5	0	ENSG00000166439	RNF169	ring finger protein 169
993	Promoter (<=1kb)	11	74807739	74949180	141442	2	143570	ENST00000530562.5	0	ENSG00000166435	XRRA1	X-ray radiation resistance associated 1
994	Promoter (<=1kb)	11	75813393	75814784	1392	2	100506113	ENST00000653975.1	0	ENSG00000255507	UVRAG-DT	UVRAG divergent transcript
995	Distal Intergenic	11	76115900	76141660	25761	1	7405	ENST00000525183.1	37157	ENSG00000198382	UVRAG	UV radiation resistance associated
996	Distal Intergenic	11	76186325	76206502	20178	2	7481	ENST00000322563.8	-28914	ENSG00000085741	WNT11	Wnt family member 11
997	Promoter (<=1kb)	11	76349956	76381132	31177	2	5612	ENST00000260045.8	0	ENSG00000137492	THAP12	THAP domain containing 12
998	Promoter (<=1kb)	11	76444923	76497231	52309	1	56946	ENST00000427574.6	0	ENSG00000158636	EMSY	EMSY transcriptional repressor, BRCA2 interacting
999	Promoter (<=1kb)	11	77701119	77820711	119593	2	51773	ENST00000528095.5	0	ENSG00000048649	RSF1	remodeling and spacing factor 1
1000	Promoter (<=1kb)	11	77878720	77994671	115952	2	92105	ENST00000433818.6	-71	ENSG00000149262	INTS4	integrator complex subunit 4
1001	Intron (ENST00000659248.1/101928989, intron 4 of 5)	11	81890741	81890836	96	2	100422823	ENST00000581016.1	20771	ENSG00000264110	MIR4300	microRNA 4300
1002	Promoter (<=1kb)	11	82901698	82931822	30125	1	220042	ENST00000524921.5	0	ENSG00000165490	DDIAS	DNA damage induced apoptosis suppressor
1003	Promoter (<=1kb)	11	83072052	83075492	3441	1	100506233	ENST00000656330.1	0	NA	RAB30-DT	RAB30 divergent transcript
1004	Promoter (<=1kb)	11	83156988	83187451	30464	1	51585	ENST00000298281.8	0	ENSG00000165494	PCF11	PCF11 cleavage and polyadenylation factor subunit
1005	Promoter (<=1kb)	11	83261456	83286351	24896	2	60492	ENST00000525503.5	0	ENSG00000137500	CCDC90B	coiled-coil domain containing 90B
1006	Promoter (<=1kb)	11	85628573	85636539	7967	1	55863	ENST00000393375.5	0	ENSG00000171204	TMEM126B	transmembrane protein 126B
1007	Promoter (<=1kb)	11	85659708	85665102	5395	2	58487	ENST00000490820.2	0	ENSG00000137504	CREBZF	CREB/ATF bZIP transcription factor
1008	Promoter (<=1kb)	11	85957175	86069084	111910	2	8301	ENST00000393346.8	0	ENSG00000073921	PICALM	phosphatidylinositol binding clathrin assembly protein
1009	Promoter (<=1kb)	11	86244753	86278707	33955	1	8726	ENST00000528180.5	0	ENSG00000074266	EED	embryonic ectoderm development
1010	Promoter (<=1kb)	11	87037844	87323758	285915	1	65084	ENST00000340353.11	0	ENSG00000166575	TMEM135	transmembrane protein 135
1011	Intron (ENST00000649150.1/101929222, intron 1 of 7)	11	90251285	90863359	612075	1	101929222	ENST00000561596.5	5593	ENSG00000261645	DISC1FP1	DISC1 fusion partner 1
1012	Promoter (<=1kb)	11	93144174	93197991	53818	2	120103	ENST00000326402.9	0	ENSG00000180773	SLC36A4	solute carrier family 36 member 4
1013	Distal Intergenic	11	93411059	93437702	26644	1	159989	ENST00000529909.1	33433	ENSG00000165325	DEUP1	deuterosome assembly protein 1
1014	Promoter (<=1kb)	11	93741591	93764749	23159	1	28970	ENST00000528288.5	0	ENSG00000182919	C11orf54	chromosome 11 open reading frame 54
1015	Promoter (<=1kb)	11	95067197	95071224	4028	1	10929	ENST00000587424.2	0	ENSG00000263465	SRSF8	serine and arginine rich splicing factor 8
1016	Promoter (<=1kb)	11	95089846	95132645	42800	1	23052	ENST00000278505.5	0	ENSG00000149218	ENDOD1	endonuclease domain containing 1
1017	Promoter (<=1kb)	11	95231254	95234303	3050	1	100129203	ENST00000668554.1	0	NA	LOC100129203	uncharacterized LOC100129203
1018	Intron (ENST00000648353.1/ENST00000648353.1, intron 3 of 4)	11	95775854	95779204	3351	2	143684	ENST00000541418.1	63010	ENSG00000077458	FAM76B	family with sequence similarity 76 member B
1019	Promoter (<=1kb)	11	95768953	95789615	20663	2	143684	ENST00000398187.6	0	ENSG00000077458	FAM76B	family with sequence similarity 76 member B
1020	Promoter (<=1kb)	11	96352773	96389912	37140	2	79780	ENST00000646818.2	0	ENSG00000149231	CCDC82	coiled-coil domain containing 82
1021	Distal Intergenic	11	99020949	100358885	1337937	1	53942	ENST00000524871.6	-835529	ENSG00000149972	CNTN5	contactin 5
1022	Distal Intergenic	11	99020949	100358885	1337937	1	53942	ENST00000524871.6	-667773	ENSG00000149972	CNTN5	contactin 5
1023	Intron (ENST00000524871.6/53942, intron 2 of 24)	11	99556139	100356742	800604	1	53942	ENST00000418526.6	-130666	ENSG00000149972	CNTN5	contactin 5
1024	Promoter (<=1kb)	11	100687288	100993941	306654	1	143872	ENST00000298815.13	0	ENSG00000165895	ARHGAP42	Rho GTPase activating protein 42
1025	Promoter (<=1kb)	11	101915010	102001062	86053	1	57562	ENST00000263468.13	0	ENSG00000110318	CEP126	centrosomal protein 126
1026	Promoter (<=1kb)	11	102317450	102339394	21945	1	330	ENST00000615299.4	0	ENSG00000023445	BIRC3	baculoviral IAP repeat containing 3
1027	Promoter (<=1kb)	11	102347211	102349013	1803	1	329	ENST00000527808.1	0	ENSG00000110330	BIRC2	baculoviral IAP repeat containing 2
1028	Promoter (<=1kb)	11	102362742	102377597	14856	1	329	ENST00000534130.1	-970	ENSG00000110330	BIRC2	baculoviral IAP repeat containing 2
1029	Promoter (<=1kb)	11	102452919	102462008	9090	1	101928424	ENST00000528717.1	0	ENSG00000255337	LOC101928424	uncharacterized LOC101928424
1030	Distal Intergenic	11	102524276	102530750	6475	2	4316	ENST00000533366.5	-16324	ENSG00000137673	MMP7	matrix metallopeptidase 7
1031	Promoter (<=1kb)	11	103109410	103156102	46693	1	79659	ENST00000648198.1	0	ENSG00000187240	DYNC2H1	dynein cytoplasmic 2 heavy chain 1
1032	Promoter (<=1kb)	11	103907189	104164147	256959	2	80310	ENST00000393158.7	0	ENSG00000170962	PDGFD	platelet derived growth factor D
1033	Promoter (<=1kb)	11	106007899	106022240	14342	2	84437	ENST00000301919.9	0	ENSG00000170903	MSANTD4	Myb/SANT DNA binding domain containing 4 with coiled-coils
1034	Promoter (<=1kb)	11	106051098	106077347	26250	2	143879	ENST00000531837.2	0	ENSG00000182359	KBTBD3	kelch repeat and BTB domain containing 3
1035	Promoter (<=1kb)	11	106687375	107018151	330777	2	2977	ENST00000347596.2	188	ENSG00000152402	GUCY1A2	guanylate cyclase 1 soluble subunit alpha 2
1036	Distal Intergenic	11	106674012	107018524	344513	2	2977	ENST00000526355.6	-22180	ENSG00000152402	GUCY1A2	guanylate cyclase 1 soluble subunit alpha 2
1037	Promoter (<=1kb)	11	107504595	107565518	60924	2	91801	ENST00000389568.7	0	ENSG00000137760	ALKBH8	alkB homolog 8, tRNA methyltransferase
1038	Promoter (<=1kb)	11	107790991	107858787	67797	2	54733	ENST00000525815.6	0	ENSG00000110660	SLC35F2	solute carrier family 35 member F2
1039	Promoter (<=1kb)	11	108121553	108147587	26035	1	38	ENST00000672580.1	0	ENSG00000075239	ACAT1	acetyl-CoA acetyltransferase 1
1040	Intron (ENST00000278612.9/4863, intron 1 of 17)	11	108222484	108287714	65231	1	472	ENST00000527805.5	-23172	ENSG00000149311	ATM	ATM serine/threonine kinase
1041	Promoter (<=1kb)	11	108222832	108369099	146268	1	472	ENST00000278616.8	0	ENSG00000149311	ATM	ATM serine/threonine kinase
1042	Promoter (<=1kb)	11	108665069	108940918	275850	1	1662	ENST00000648124.1	0	ENSG00000178105	DDX10	DEAD-box helicase 10
1043	Promoter (<=1kb)	11	109422190	109429167	6978	1	399947	ENST00000327419.7	794	ENSG00000185742	C11orf87	chromosome 11 open reading frame 87
1044	Promoter (<=1kb)	11	110093392	110171841	78450	1	85463	ENST00000278590.8	-339	ENSG00000149289	ZC3H12C	zinc finger CCCH-type containing 12C
1045	Promoter (<=1kb)	11	110429948	110464884	34937	1	2230	ENST00000260270.3	0	ENSG00000137714	FDX1	ferredoxin 1
1046	Promoter (<=1kb)	11	111299733	111308735	9003	1	120376	ENST00000526216.1	0	ENSG00000214290	COLCA2	colorectal cancer associated 2
1047	Promoter (<=1kb)	11	111352255	111379275	27021	2	5450	ENST00000393067.8	0	ENSG00000110777	POU2AF1	POU class 2 homeobox associating factor 1
1048	Promoter (<=1kb)	11	111414242	111418186	3945	2	100132078	ENST00000528614.1	774	ENSG00000255428	LOC100132078	uncharacterized LOC100132078
1049	Promoter (<=1kb)	11	111602449	111730855	128407	1	23235	ENST00000304987.4	-52	ENSG00000170145	SIK2	salt inducible kinase 2
1050	Promoter (<=1kb)	11	111786286	111879425	93140	2	79796	ENST00000622211.4	0	ENSG00000086848	ALG9	ALG9 alpha-1,2-mannosyltransferase
1051	Promoter (<=1kb)	11	111927144	111975995	48852	1	85458	ENST00000529225.5	0	ENSG00000150764	DIXDC1	DIX domain containing 1
1052	Promoter (<=1kb)	11	112226367	112233909	7543	1	5805	ENST00000528679.5	0	ENSG00000150787	PTS	6-pyruvoyltetrahydropterin synthase
1053	Promoter (<=1kb)	11	113797874	113875570	77697	2	57646	ENST00000003302.8	0	ENSG00000048028	USP28	ubiquitin specific peptidase 28
1054	Promoter (<=1kb)	11	114400529	114408924	8396	1	10179	ENST00000375490.9	0	ENSG00000076053	RBM7	RNA binding motif protein 7
1055	Distal Intergenic	11	115176327	115179111	2785	2	23705	ENST00000546000.1	95181	ENSG00000182985	CADM1	cell adhesion molecule 1
1056	Promoter (<=1kb)	11	116748170	116772987	24818	2	84811	ENST00000375445.7	0	ENSG00000137656	BUD13	BUD13 homolog
1057	Promoter (<=1kb)	11	117986348	118001479	15132	1	3587	ENST00000227752.7	0	ENSG00000110324	IL10RA	interleukin 10 receptor subunit alpha
1058	Promoter (<=1kb)	11	118436490	118523917	87428	1	4297	ENST00000389506.10	0	ENSG00000118058	KMT2A	lysine methyltransferase 2A
1059	Promoter (<=1kb)	11	118747763	118791164	43402	2	1656	ENST00000534980.7	-633	ENSG00000110367	DDX6	DEAD-box helicase 6
1060	Distal Intergenic	11	118747763	118791164	43402	2	1656	ENST00000534980.7	-29510	ENSG00000110367	DDX6	DEAD-box helicase 6
1061	Distal Intergenic	11	118883892	118897787	13896	1	643	ENST00000292174.5	-12906	ENSG00000160683	CXCR5	C-X-C motif chemokine receptor 5
1062	Promoter (<=1kb)	11	118897746	118925608	27863	2	283149	ENST00000526143.2	-664	ENSG00000186174	BCL9L	BCL9 like
1063	Promoter (<=1kb)	11	118998138	119015793	17656	1	338657	ENST00000334418.6	0	ENSG00000186166	CCDC84	coiled-coil domain containing 84
1064	Promoter (<=1kb)	11	119018763	119019503	741	1	51399	ENST00000527680.1	0	ENSG00000196655	TRAPPC4	trafficking protein particle complex 4
1065	3' UTR	11	119048357	119048825	469	2	10525	ENST00000531682.1	-3056	ENSG00000149428	HYOU1	hypoxia up-regulated 1
1066	Promoter (<=1kb)	11	119044188	119057205	13018	2	10525	ENST00000617285.5	0	ENSG00000149428	HYOU1	hypoxia up-regulated 1
1067	Promoter (<=1kb)	11	119093854	119095467	1614	2	3014	ENST00000530167.1	0	ENSG00000188486	H2AX	H2A.X variant histone
1068	Promoter (<=1kb)	11	119121580	119136059	14480	1	25988	ENST00000350777.7	0	ENSG00000172273	HINFP	histone H4 transcription factor
1069	Promoter (<=1kb)	11	119206276	119308149	101874	1	867	ENST00000264033.5	0	ENSG00000110395	CBL	Cbl proto-oncogene
1070	Promoter (<=1kb)	11	120336413	120489937	153525	1	23365	ENST00000397843.7	0	ENSG00000196914	ARHGEF12	Rho guanine nucleotide exchange factor 12
1071	Promoter (<=1kb)	11	123057489	123061789	4301	2	3312	ENST00000532636.5	0	ENSG00000109971	HSPA8	heat shock protein family A (Hsp70) member 8
1072	Distal Intergenic	11	124669436	124695707	26272	2	54414	ENST00000525730.1	-16959	ENSG00000110013	SIAE	sialic acid acetylesterase
1073	Promoter (<=1kb)	11	125096545	125111708	15164	2	219854	ENST00000531909.5	0	ENSG00000150433	TMEM218	transmembrane protein 218
1074	Promoter (<=1kb)	11	125442881	125496265	53385	2	9638	ENST00000278919.8	0	ENSG00000149557	FEZ1	fasciculation and elongation protein zeta 1
1075	Promoter (<=1kb)	11	125569280	125572569	3290	1	9538	ENST00000529812.5	0	ENSG00000149547	EI24	EI24 autophagy associated transmembrane protein
1076	Promoter (<=1kb)	11	125570284	125592568	22285	2	105369550	ENST00000530526.1	0	ENSG00000149557	STT3A-AS1	STT3A antisense RNA 1
1077	Promoter (<=1kb)	11	125625974	125676255	50282	1	1111	ENST00000428830.6	0	ENSG00000149554	CHEK1	checkpoint kinase 1
1078	Promoter (<=1kb)	11	125887782	125900617	12836	1	219844	ENST00000526028.1	0	ENSG00000198331	HYLS1	HYLS1 centriolar and ciliogenesis associated
1079	Promoter (<=1kb)	11	125955796	126063292	107497	2	50937	ENST00000392693.7	0	ENSG00000064309	CDON	cell adhesion associated, oncogene regulated
1080	Promoter (<=1kb)	11	126202096	126211650	9555	2	84881	ENST00000298317.9	0	ENSG00000165526	RPUSD4	RNA pseudouridine synthase D4
1081	Promoter (<=1kb)	11	126269055	126276477	7423	1	55572	ENST00000533839.5	0	ENSG00000110074	FOXRED1	FAD dependent oxidoreductase domain containing 1
1082	Distal Intergenic	11	128208749	128241433	32685	1	105369564	ENST00000650607.1	-269754	ENSG00000272575	LINC02098	long intergenic non-protein coding RNA 2098
1083	Distal Intergenic	11	128208829	128241441	32613	1	105369564	ENST00000608492.5	82866	ENSG00000272575	LINC02098	long intergenic non-protein coding RNA 2098
1084	Distal Intergenic	11	128458765	128587558	128794	2	2113	ENST00000392668.8	-23545	ENSG00000134954	ETS1	ETS proto-oncogene 1, transcription factor
1085	Promoter (<=1kb)	11	130002938	130004356	1419	1	440072	ENST00000530583.1	0	NA	LINC00167	long intergenic non-protein coding RNA 167
1086	Promoter (<=1kb)	11	130069837	130110637	40801	1	334	ENST00000532456.5	-171	ENSG00000084234	APLP2	amyloid beta precursor like protein 2
1087	Promoter (<=1kb)	11	130226677	130314908	88232	2	29068	ENST00000527478.6	0	ENSG00000196323	ZBTB44	zinc finger and BTB domain containing 44
1088	Promoter (<=1kb)	11	134224671	134247788	23118	1	112936	ENST00000281187.10	0	ENSG00000151502	VPS26B	VPS26, retromer complex component B
1089	Intron (ENST00000663285.1/ENST00000663285.1, intron 1 of 1)	11	134735596	134763810	28215	1	729305	ENST00000513405.1	-78575	ENSG00000251226	LINC02714	long intergenic non-protein coding RNA 2714
1090	Intron (ENST00000513405.1/729305, intron 1 of 1)	11	134735596	134763810	28215	1	729305	ENST00000513405.1	4890	ENSG00000251226	LINC02714	long intergenic non-protein coding RNA 2714
1091	Promoter (<=1kb)	239	24156	36894	12739	2	6050	ENST00000632954.1	0	ENSG00000023191	RNH1	ribonuclease/angiogenin inhibitor 1
1092	Distal Intergenic	12	459939	563509	103571	1	283358	ENST00000266383.10	-6416	ENSG00000139044	B4GALNT3	beta-1,4-N-acetyl-galactosaminyltransferase 3
1093	Promoter (<=1kb)	12	752579	911452	158874	1	65125	ENST00000315939.11	0	ENSG00000060237	WNK1	WNK lysine deficient protein kinase 1
1094	Promoter (<=1kb)	12	911736	949694	37959	2	5893	ENST00000358495.8	0	ENSG00000002016	RAD52	RAD52 homolog, DNA repair protein
1095	Promoter (<=1kb)	12	1691070	1788674	97605	1	79602	ENST00000357103.5	0	ENSG00000006831	ADIPOR2	adiponectin receptor 2
1096	Promoter (<=1kb)	12	2742626	2812902	70277	2	283440	ENST00000540093.2	0	ENSG00000256150	ITFG2-AS1	ITFG2 antisense RNA 1
1097	Promoter (<=1kb)	12	2890887	2939345	48459	1	7289	ENST00000544943.5	0	ENSG00000078246	TULP3	TUB like protein 3
1098	Promoter (<=1kb)	12	3808861	3873355	64495	2	57097	ENST00000427057.6	0	ENSG00000111224	PARP11	poly(ADP-ribose) polymerase family member 11
1099	Promoter (<=1kb)	12	4321213	4360028	38816	1	57103	ENST00000179259.6	0	ENSG00000078237	TIGAR	TP53 induced glycolysis regulatory phosphatase
1100	Distal Intergenic	12	6444867	6451718	6852	1	939	ENST00000266557.3	-17596	ENSG00000139193	CD27	CD27 molecule
1101	Promoter (1-2kb)	12	6439165	6447773	8609	2	678655	ENST00000417058.6	1022	ENSG00000215039	CD27-AS1	CD27 antisense RNA 1
1102	Promoter (<=1kb)	12	6462237	6470987	8751	2	6843	ENST00000361716.7	0	ENSG00000139190	VAMP1	vesicle associated membrane protein 1
1103	Promoter (<=1kb)	12	6491886	6493262	1377	2	51258	ENST00000229238.5	0	ENSG00000111639	MRPL51	mitochondrial ribosomal protein L51
1104	Promoter (<=1kb)	12	6570191	6606434	36244	2	1108	ENST00000642879.1	0	ENSG00000111642	CHD4	chromodomain helicase DNA binding protein 4
1105	Promoter (<=1kb)	12	6650301	6663119	12819	2	51147	ENST00000341550.9	0	ENSG00000111653	ING4	inhibitor of growth family member 4
1106	Promoter (<=1kb)	12	6666477	6689510	23034	2	171017	ENST00000319770.7	0	ENSG00000126746	ZNF384	zinc finger protein 384
1107	Promoter (<=1kb)	12	6724014	6731873	7860	1	50813	ENST00000626119.2	0	ENSG00000111652	COPS7A	COP9 signalosome subunit 7A
1108	Promoter (<=1kb)	12	6747996	6753555	5560	2	8079	ENST00000203630.9	0	ENSG00000089693	MLF2	myeloid leukemia factor 2
1109	Promoter (<=1kb)	12	6852128	6866629	14502	1	8078	ENST00000229268.12	0	ENSG00000111667	USP5	ubiquitin specific peptidase 5
1110	Promoter (<=1kb)	12	6944022	6946002	1981	1	113246	ENST00000229281.6	0	ENSG00000111678	C12orf57	chromosome 12 open reading frame 57
1111	Promoter (<=1kb)	12	6970913	6975573	4661	1	10436	ENST00000611981.1	0	ENSG00000126749	EMG1	EMG1 N1-specific pseudouridine methyltransferase
1112	Promoter (<=1kb)	12	6976185	7018476	42292	2	10162	ENST00000261407.9	0	ENSG00000111684	LPCAT3	lysophosphatidylcholine acyltransferase 3
1113	Promoter (<=1kb)	12	8032716	8055517	22802	1	55810	ENST00000162391.8	0	ENSG00000065970	FOXJ2	forkhead box J2
1114	Promoter (<=1kb)	12	8234342	8242948	8607	2	653113	ENST00000427893.2	-114	NA	FAM86FP	family with sequence similarity 86, member A pseudogene
1115	Promoter (<=1kb)	12	8950044	9009448	59405	1	10219	ENST00000539240.5	0	ENSG00000139187	KLRG1	killer cell lectin like receptor G1
1116	Promoter (<=1kb)	12	9647014	9648009	996	2	105369728	ENST00000546259.1	0	ENSG00000256442	LOC105369728	uncharacterized LOC105369728
1117	Distal Intergenic	12	10159668	10160561	894	2	4973	ENST00000536989.1	6350	ENSG00000173391	OLR1	oxidized low density lipoprotein receptor 1
1118	Promoter (<=1kb)	12	10213106	10223128	10023	1	23710	ENST00000541960.5	0	ENSG00000139112	GABARAPL1	GABA type A receptor associated protein like 1
1119	Promoter (<=1kb)	12	12116025	12267044	151020	2	4040	ENST00000261349.9	0	ENSG00000070018	LRP6	LDL receptor related protein 6
1120	Promoter (<=1kb)	12	12357078	12471233	114156	1	118426	ENST00000314565.9	0	ENSG00000165714	BORCS5	BLOC-1 related complex subunit 5
1121	Promoter (<=1kb)	12	12611827	12637574	25748	1	1389	ENST00000540224.1	0	ENSG00000111269	CREBL2	cAMP responsive element binding protein like 2
1122	Promoter (<=1kb)	12	12725929	12829975	104047	1	51202	ENST00000534843.1	0	ENSG00000213782	DDX47	DEAD-box helicase 47
1123	Exon (ENST00000609686.3/2904, exon 13 of 13)	12	13437942	13608671	170730	2	2904	ENST00000637214.1	44239	ENSG00000273079	GRIN2B	glutamate ionotropic receptor NMDA type subunit 2B
1124	Distal Intergenic	12	14365632	14502935	137304	1	55729	ENST00000261168.8	-107328	ENSG00000171681	ATF7IP	activating transcription factor 7 interacting protein
1125	Promoter (<=1kb)	12	14770555	14771131	577	2	121504	ENST00000539745.1	58	ENSG00000197837	H4-16	H4 histone 16
1126	Promoter (<=1kb)	12	14803666	14904610	100945	1	144608	ENST00000533472.1	0	ENSG00000182993	C12orf60	chromosome 12 open reading frame 60
1127	Promoter (<=1kb)	12	15620134	15789388	169255	2	2059	ENST00000281172.10	0	ENSG00000151491	EPS8	epidermal growth factor receptor pathway substrate 8
1128	Promoter (<=1kb)	12	15882387	15903478	21092	1	11171	ENST00000419869.7	0	ENSG00000023734	STRAP	serine/threonine kinase receptor associated protein
1129	Promoter (<=1kb)	12	19439492	19522227	82736	1	121536	ENST00000266508.14	0	ENSG00000139154	AEBP2	AE binding protein 2
1130	Promoter (<=1kb)	12	21501781	21516231	14451	1	51026	ENST00000535593.5	0	ENSG00000111711	GOLT1B	golgi transport 1B
1131	Promoter (<=1kb)	12	21536203	21657798	121596	2	2998	ENST00000647960.1	0	ENSG00000111713	GYS2	glycogen synthase 2
1132	Promoter (<=1kb)	12	22448583	22544546	95964	2	9847	ENST00000333957.8	0	ENSG00000111731	C2CD5	C2 calcium dependent domain containing 5
1133	Intron (ENST00000261192.12/586, intron 7 of 10)	12	24817656	24830328	12673	2	586	ENST00000543099.1	-9044	ENSG00000060982	BCAT1	branched chain amino acid transaminase 1
1134	Promoter (<=1kb)	12	25205246	25250929	45684	2	3845	ENST00000256078.9	0	ENSG00000133703	KRAS	KRAS proto-oncogene, GTPase
1135	Exon (ENST00000622671.1/ENST00000622671.1, exon 1 of 1)	12	25502925	25519961	17037	2	160492	ENST00000539523.1	133327	ENSG00000152936	LMNTD1	lamin tail domain containing 1
1136	Distal Intergenic	12	26121991	26231014	109024	1	8082	ENST00000538142.5	-7492	ENSG00000123096	SSPN	sarcospan
1137	Exon (ENST00000535324.1/ENST00000535324.1, exon 1 of 6)	12	26411213	26427937	16725	2	3709	ENST00000538984.1	108950	ENSG00000123104	ITPR2	inositol 1,4,5-trisphosphate receptor type 2
1138	Promoter (<=1kb)	12	26335352	26833194	497843	2	3709	ENST00000381340.8	0	ENSG00000123104	ITPR2	inositol 1,4,5-trisphosphate receptor type 2
1139	Promoter (<=1kb)	12	26938470	26966648	28179	1	26127	ENST00000229395.8	0	ENSG00000111790	FGFR1OP2	FGFR1 oncogene partner 2
1140	Promoter (<=1kb)	12	26971579	27014384	42806	2	51768	ENST00000343028.9	0	ENSG00000064115	TM7SF3	transmembrane 7 superfamily member 3
1141	Promoter (<=1kb)	12	27022546	27030756	8211	1	9412	ENST00000546323.5	0	ENSG00000152944	MED21	mediator complex subunit 21
1142	Promoter (<=1kb)	12	27243968	27309197	65230	1	23012	ENST00000541191.5	0	ENSG00000211455	STK38L	serine/threonine kinase 38 like
1143	Promoter (<=1kb)	12	28188330	28190738	2409	2	729291	ENST00000617468.1	0	NA	LOC729291	uncharacterized LOC729291
1144	Promoter (<=1kb)	12	31020763	31073847	53085	2	100506660	ENST00000500527.1	0	ENSG00000245614	DDX11-AS1	DDX11 antisense RNA 1
1145	Promoter (<=1kb)	12	31280584	31326116	45533	2	58516	ENST00000539409.5	0	ENSG00000139146	SINHCAF	SIN3-HDAC complex associated factor
1146	Promoter (<=1kb)	12	31671142	31729021	57880	2	196394	ENST00000281471.11	0	ENSG00000151743	AMN1	antagonist of mitotic exit network 1 homolog
1147	Promoter (<=1kb)	12	31876969	31959316	82348	2	105369723	ENST00000662662.1	0	ENSG00000255760	LINC02422	long intergenic non-protein coding RNA 2422
1148	Promoter (<=1kb)	12	32679287	32743782	64496	1	10059	ENST00000553257.5	0	ENSG00000087470	DNM1L	dynamin 1 like
1149	Promoter (<=1kb)	12	38316762	38323982	7221	1	144245	ENST00000551464.1	0	ENSG00000175548	ALG10B	ALG10 alpha-1,2-glucosyltransferase B
1150	Promoter (<=1kb)	12	38652203	38905591	253389	2	144402	ENST00000331366.10	0	ENSG00000139117	CPNE8	copine 8
1151	Promoter (<=1kb)	12	39293229	39442943	149715	2	55605	ENST00000636569.1	0	ENSG00000139116	KIF21A	kinesin family member 21A
1152	Promoter (<=1kb)	12	39550033	39619803	69771	2	225	ENST00000308666.4	0	ENSG00000173208	ABCD2	ATP binding cassette subfamily D member 2
1153	Promoter (<=1kb)	12	39949490	40106089	156600	2	114134	ENST00000380858.1	-104	ENSG00000151229	SLC2A13	solute carrier family 2 member 13
1154	Promoter (<=1kb)	12	42081845	42144874	63030	2	283464	ENST00000398675.8	0	ENSG00000151233	GXYLT1	glucoside xylosyltransferase 1
1155	Distal Intergenic	12	43728607	43758758	30152	2	83448	ENST00000416848.6	72902	ENSG00000129317	PUS7L	pseudouridine synthase 7 like
1156	Promoter (<=1kb)	12	43835967	43844984	9018	1	84216	ENST00000546387.1	0	ENSG00000139173	TMEM117	transmembrane protein 117
1157	Promoter (<=1kb)	12	45718046	45727775	9730	2	400027	ENST00000609803.2	0	NA	LINC00938	long intergenic non-protein coding RNA 938
1158	Promoter (<=1kb)	12	45919131	45990574	71444	2	9169	ENST00000369367.8	0	ENSG00000139218	SCAF11	SR-related CTD associated factor 11
1159	Distal Intergenic	12	45926716	45992120	65405	2	9169	ENST00000547018.5	-74936	ENSG00000139218	SCAF11	SR-related CTD associated factor 11
1160	Promoter (<=1kb)	12	46358188	46372773	14586	2	54407	ENST00000256689.10	0	ENSG00000134294	SLC38A2	solute carrier family 38 member 2
1161	Promoter (<=1kb)	12	46383652	46876784	493133	1	100288798	ENST00000667191.1	0	NA	LOC100288798	uncharacterized LOC100288798
1162	Intron (ENST00000659658.1/111082992, intron 1 of 2)	12	47377688	47420179	42492	1	111082992	ENST00000650246.1	13864	NA	LINC02156	long intergenic non-protein coding RNA 2156
1163	Promoter (<=1kb)	12	48042897	48106079	63183	2	29843	ENST00000549518.6	0	ENSG00000079387	SENP1	SUMO specific peptidase 1
1164	Promoter (<=1kb)	12	48147789	48157595	9807	2	140461	ENST00000536549.5	0	ENSG00000177981	ASB8	ankyrin repeat and SOCS box containing 8
1165	Distal Intergenic	12	48202083	48203387	1305	2	121275	ENST00000310248.3	5083	ENSG00000172640	OR10AD1	olfactory receptor family 10 subfamily AD member 1
1166	Promoter (<=1kb)	12	48653402	48682211	28810	2	54934	ENST00000546701.5	0	ENSG00000139620	KANSL2	KAT8 regulatory NSL complex subunit 2
1167	Promoter (<=1kb)	12	48688458	48716998	28541	2	904	ENST00000618666.4	0	ENSG00000129315	CCNT1	cyclin T1
1168	Promoter (<=1kb)	12	49002274	49018776	16503	2	5571	ENST00000548065.7	0	ENSG00000181929	PRKAG1	protein kinase AMP-activated non-catalytic subunit gamma 1
1169	Promoter (<=1kb)	12	49054380	49059774	5395	2	8085	ENST00000547610.1	-178	ENSG00000167548	KMT2D	lysine methyltransferase 2D
1170	Promoter (<=1kb)	12	49064676	49069979	5304	2	121268	ENST00000301068.11	0	ENSG00000167550	RHEBL1	RHEB like 1
1171	Promoter (<=1kb)	12	49096551	49110898	14348	2	55716	ENST00000267102.12	0	ENSG00000139636	LMBR1L	limb development membrane protein 1 like
1172	Promoter (<=1kb)	12	49127782	49131395	3614	2	10376	ENST00000336023.9	0	ENSG00000123416	TUBA1B	tubulin alpha 1b
1173	Promoter (<=1kb)	12	49184795	49189080	4286	2	7846	ENST00000301071.12	0	ENSG00000167552	TUBA1A	tubulin alpha 1a
1174	Promoter (<=1kb)	12	49264907	49274603	9697	1	84790	ENST00000301072.10	0	ENSG00000167553	TUBA1C	tubulin alpha 1c
1175	Promoter (<=1kb)	12	49323236	49324296	1061	1	10024	ENST00000549275.5	0	ENSG00000135451	TROAP	trophinin associated protein
1176	Promoter (<=1kb)	12	49366856	49489559	122704	1	65244	ENST00000549538.5	0	ENSG00000123352	SPATS2	spermatogenesis associated serine rich 2
1177	Promoter (<=1kb)	12	49707725	49752526	44802	1	7009	ENST00000548809.5	0	ENSG00000139644	TMBIM6	transmembrane BAX inhibitor motif containing 6
1178	Promoter (<=1kb)	12	49741544	49758265	16722	1	7009	ENST00000549966.5	0	ENSG00000139644	TMBIM6	transmembrane BAX inhibitor motif containing 6
1179	Promoter (<=1kb)	12	49828542	49841143	12602	1	100286844	ENST00000548872.5	0	ENSG00000258057	BCDIN3D-AS1	BCDIN3D antisense RNA 1
1180	Promoter (<=1kb)	12	50112082	50120451	8370	1	84987	ENST00000317943.6	0	ENSG00000178449	COX14	cytochrome c oxidase assembly factor COX14
1181	Promoter (<=1kb)	12	50129299	50167369	38071	2	91012	ENST00000317551.11	0	ENSG00000139624	CERS5	ceramide synthase 5
1182	Promoter (<=1kb)	12	50175788	50283506	107719	2	51474	ENST00000394943.7	0	ENSG00000050405	LIMA1	LIM domain and actin binding 1
1183	Promoter (<=1kb)	12	50400885	50480004	79120	1	113251	ENST00000398473.7	0	ENSG00000161813	LARP4	La ribonucleoprotein 4
1184	Promoter (<=1kb)	12	50504985	50680282	175298	1	57609	ENST00000549620.5	0	ENSG00000066084	DIP2B	disco interacting protein 2 homolog B
1185	Promoter (<=1kb)	12	50764078	50809475	45398	1	466	ENST00000549612.5	0	ENSG00000123268	ATF1	activating transcription factor 1
1186	Promoter (<=1kb)	12	50979784	51026384	46601	2	4891	ENST00000644495.1	0	ENSG00000110911	SLC11A2	solute carrier family 11 member 2
1187	Promoter (<=1kb)	12	51047962	51058087	10126	1	25875	ENST00000551477.5	0	ENSG00000050426	LETMD1	LETM1 domain containing 1
1188	Promoter (<=1kb)	12	51238818	51241071	2254	1	9802	ENST00000552173.5	0	ENSG00000183283	DAZAP2	DAZ associated protein 2
1189	Intron (ENST00000543196.6/11226, intron 3 of 10)	12	51353769	51360226	6458	2	11226	ENST00000603680.5	-8699	ENSG00000139629	GALNT6	polypeptide N-acetylgalactosaminyltransferase 6
1190	Promoter (<=1kb)	12	52051402	52059506	8105	1	3164	ENST00000243050.5	-40	ENSG00000123358	NR4A1	nuclear receptor subfamily 4 group A member 1
1191	Promoter (<=1kb)	12	53006158	53042209	36052	1	1975	ENST00000262056.13	0	ENSG00000063046	EIF4B	eukaryotic translation initiation factor 4B
1192	Promoter (<=1kb)	12	53064316	53079390	15075	2	84926	ENST00000301463.9	0	ENSG00000167778	SPRYD3	SPRY domain containing 3
1193	Promoter (<=1kb)	12	53180704	53186031	5328	1	283337	ENST00000552593.1	0	ENSG00000139651	ZNF740	zinc finger protein 740
1194	Promoter (1-2kb)	12	53191323	53207251	15929	2	3695	ENST00000267082.10	1285	ENSG00000139626	ITGB7	integrin subunit beta 7
1195	Promoter (<=1kb)	12	53307457	53321257	13801	2	8086	ENST00000552876.5	0	ENSG00000094914	AAAS	aladin WD repeat nucleoporin
1196	Distal Intergenic	12	53380176	53382577	2402	1	6667	ENST00000551969.5	-8799	ENSG00000185591	SP1	Sp1 transcription factor
1197	Promoter (<=1kb)	12	53380176	53382577	2402	1	6667	ENST00000551969.5	0	ENSG00000185591	SP1	Sp1 transcription factor
1198	Promoter (<=1kb)	12	53441741	53467528	25788	1	5094	ENST00000547717.1	0	ENSG00000197111	PCBP2	poly(rC) binding protein 2
1199	Promoter (<=1kb)	12	53452102	53479826	27725	1	5094	ENST00000359282.9	0	ENSG00000197111	PCBP2	poly(rC) binding protein 2
1200	Promoter (<=1kb)	12	53500921	53506431	5511	1	6895	ENST00000550147.5	0	ENSG00000139546	TARBP2	TARBP2 subunit of RISC loading complex
1201	Promoter (<=1kb)	12	53507856	53626370	118515	2	11016	ENST00000548446.6	0	ENSG00000170653	ATF7	activating transcription factor 7
1202	Promoter (<=1kb)	12	53665166	53676325	11160	2	517	ENST00000394349.8	0	ENSG00000135390	ATP5MC2	ATP synthase membrane subunit c locus 2
1203	Promoter (<=1kb)	12	54230942	54280122	49181	2	23468	ENST00000209875.9	0	ENSG00000094916	CBX5	chromobox 5
1204	Promoter (<=1kb)	12	54325109	54342630	17522	1	22818	ENST00000553009.5	0	ENSG00000111481	COPZ1	coatomer protein complex subunit zeta 1
1205	Promoter (<=1kb)	12	55973913	55994706	20794	1	5869	ENST00000553116.5	0	ENSG00000111540	RAB5B	RAB5B, member RAS oncogene family
1206	Promoter (<=1kb)	12	56104537	56113907	9371	1	5036	ENST00000552766.5	0	ENSG00000170515	PA2G4	proliferation-associated 2G4
1207	Promoter (<=1kb)	12	56118250	56131099	12850	1	23344	ENST00000551790.5	0	ENSG00000139641	ESYT1	extended synaptotagmin 1
1208	Promoter (<=1kb)	12	56128056	56144671	16616	1	23344	ENST00000394048.9	0	ENSG00000139641	ESYT1	extended synaptotagmin 1
1209	Promoter (<=1kb)	12	56266858	56270964	4107	1	93058	ENST00000308197.9	0	ENSG00000135469	COQ10A	coenzyme Q10A
1210	Promoter (<=1kb)	12	56271699	56300318	28620	2	1431	ENST00000549143.5	0	ENSG00000062485	CS	citrate synthase
1211	Promoter (<=1kb)	12	56285916	56315943	30028	2	10330	ENST00000549318.5	0	ENSG00000257727	CNPY2	canopy FGF signaling regulator 2
1212	Promoter (<=1kb)	12	56341597	56360107	18511	2	6773	ENST00000314128.9	0	ENSG00000170581	STAT2	signal transducer and activator of transcription 2
1213	Promoter (<=1kb)	12	56595596	56636366	40771	2	11176	ENST00000379441.7	0	ENSG00000076108	BAZ2A	bromodomain adjacent to zinc finger domain 2A
1214	Promoter (<=1kb)	12	56638175	56645984	7810	2	506	ENST00000262030.8	0	ENSG00000110955	ATP5F1B	ATP synthase F1 subunit beta
1215	Promoter (<=1kb)	12	56663343	56688408	25066	2	10728	ENST00000614328.4	0	ENSG00000110958	PTGES3	prostaglandin E synthase 3
1216	Promoter (<=1kb)	12	56712428	56725286	12859	2	4666	ENST00000550920.6	0	ENSG00000196531	NACA	nascent polypeptide associated complex subunit alpha
1217	Promoter (<=1kb)	12	57055643	57078763	23121	2	23306	ENST00000379391.7	0	ENSG00000166881	NEMP1	nuclear envelope integral membrane protein 1
1218	Promoter (<=1kb)	12	57070674	57088063	17390	2	23306	ENST00000553654.1	0	ENSG00000166881	NEMP1	nuclear envelope integral membrane protein 1
1219	Promoter (<=1kb)	12	57106693	57110543	3851	2	6778	ENST00000555849.5	0	ENSG00000166888	STAT6	signal transducer and activator of transcription 6
1220	Promoter (<=1kb)	12	57520710	57525414	4705	1	114785	ENST00000548887.5	0	ENSG00000166987	MBD6	methyl-CpG binding domain protein 6
1221	Promoter (<=1kb)	12	57693955	57720998	27044	1	10956	ENST00000552285.5	0	ENSG00000135506	OS9	OS9 endoplasmic reticulum lectin
1222	Promoter (<=1kb)	12	57747727	57752447	4721	2	1019	ENST00000312990.10	0	ENSG00000135446	CDK4	cyclin dependent kinase 4
1223	Promoter (2-3kb)	12	57869835	57896482	26648	2	283387	ENST00000499481.2	-2596	ENSG00000245651	LOC283387	uncharacterized LOC283387
1224	Promoter (<=1kb)	12	57941541	57951884	10344	1	91419	ENST00000551997.1	-73	ENSG00000166896	ATP23	ATP23 metallopeptidase and ATP synthase assembly factor homolog
1225	Promoter (<=1kb)	12	59596067	59780213	184147	1	9194	ENST00000552432.5	0	ENSG00000118596	SLC16A7	solute carrier family 16 member 7
1226	Promoter (<=1kb)	12	62260359	62260454	96	1	102465133	ENST00000618986.1	0	ENSG00000284360	MIR6125	microRNA 6125
1227	Promoter (<=1kb)	12	62466817	62597583	130767	1	23041	ENST00000641654.1	0	ENSG00000061987	MON2	MON2 homolog, regulator of endosome-to-Golgi trafficking
1228	Promoter (<=1kb)	12	62601751	62603690	1940	2	283416	ENST00000408887.3	0	ENSG00000221949	LINC01465	long intergenic non-protein coding RNA 1465
1229	Promoter (<=1kb)	12	63779842	63785389	5548	1	10329	ENST00000536219.5	0	ENSG00000118600	RXYLT1	ribitol xylosyltransferase 1
1230	Promoter (<=1kb)	12	64186316	64222265	35950	2	144577	ENST00000311915.12	0	ENSG00000174206	C12orf66	chromosome 12 open reading frame 66
1231	Promoter (<=1kb)	12	64404392	64451125	46734	1	11260	ENST00000332707.10	0	ENSG00000184575	XPOT	exportin for tRNA
1232	Promoter (<=1kb)	12	64452092	64502048	49957	1	29110	ENST00000652537.1	0	ENSG00000183735	TBK1	TANK binding kinase 1
1233	Promoter (<=1kb)	12	64610495	64697564	87070	1	283349	ENST00000542104.6	0	ENSG00000153179	RASSF3	Ras association domain family member 3
1234	Promoter (<=1kb)	12	65169583	65210945	41363	1	23592	ENST00000541171.1	0	ENSG00000174106	LEMD3	LEM domain containing 3
1235	Promoter (<=1kb)	12	66136937	66169511	32575	2	51643	ENST00000544599.5	-16	ENSG00000155957	TMBIM4	transmembrane BAX inhibitor motif containing 4
1236	Exon (ENST00000417216.3/ENST00000417216.3, exon 1 of 1)	12	66251082	66251157	76	1	102465249	ENST00000617296.1	-15634	ENSG00000284011	MIR6502	microRNA 6502
1237	Promoter (<=1kb)	12	66302545	66347645	45101	1	92797	ENST00000247815.8	0	ENSG00000127311	HELB	DNA helicase B
1238	Promoter (<=1kb)	12	67269358	67319953	50596	1	55832	ENST00000545606.6	0	ENSG00000111530	CAND1	cullin associated and neddylation dissociated 1
1239	Distal Intergenic	12	67298972	67314608	15637	1	55832	ENST00000544619.1	23892	ENSG00000111530	CAND1	cullin associated and neddylation dissociated 1
1240	Promoter (<=1kb)	12	68294568	68332286	37719	2	56890	ENST00000540418.5	0	ENSG00000111554	MDM1	Mdm1 nuclear protein
1241	Promoter (<=1kb)	12	68610855	68650882	40028	1	5908	ENST00000460800.5	0	ENSG00000127314	RAP1B	RAP1B, member of RAS oncogene family
1242	Promoter (<=1kb)	12	68746176	68781468	35293	1	55508	ENST00000398004.4	0	ENSG00000175782	SLC35E3	solute carrier family 35 member E3
1243	Promoter (<=1kb)	12	68808177	68850686	42510	1	4193	ENST00000258149.10	0	ENSG00000135679	MDM2	MDM2 proto-oncogene
1244	Promoter (<=1kb)	12	68851175	68933171	81997	2	1368	ENST00000551568.6	0	ENSG00000135678	CPM	carboxypeptidase M
1245	Promoter (<=1kb)	12	69239569	69274358	34790	1	11052	ENST00000435070.7	0	ENSG00000111605	CPSF6	cleavage and polyadenylation specific factor 6
1246	Promoter (<=1kb)	12	69359710	69390631	30922	1	8089	ENST00000548020.5	0	ENSG00000127337	YEATS4	YEATS domain containing 4
1247	Promoter (<=1kb)	12	69585426	69588172	2747	1	10576	ENST00000546859.5	0	ENSG00000166226	CCT2	chaperonin containing TCP1 subunit 2
1248	Promoter (<=1kb)	12	69738862	69796647	57786	1	117177	ENST00000378815.10	0	ENSG00000127328	RAB3IP	RAB3A interacting protein
1249	Promoter (<=1kb)	12	70366290	70434292	68003	1	27345	ENST00000258111.5	0	ENSG00000135643	KCNMB4	potassium calcium-activated channel subfamily M regulatory beta subunit 4
1250	Promoter (<=1kb)	12	71609472	71663848	54377	2	196441	ENST00000378743.8	0	ENSG00000133858	ZFC3H1	zinc finger C3H1-type containing
1251	Promoter (<=1kb)	12	71686082	71705047	18966	1	55266	ENST00000266673.10	0	ENSG00000139291	TMEM19	transmembrane protein 19
1252	Promoter (<=1kb)	12	71754863	71800286	45424	1	23011	ENST00000261263.5	0	ENSG00000080371	RAB21	RAB21, member RAS oncogene family
1253	Intron (ENST00000663261.1/100507377, intron 8 of 11)	12	74285698	74292534	6837	2	100507377	ENST00000551210.1	314100	ENSG00000251138	LOC100507377	uncharacterized LOC100507377
1254	Promoter (<=1kb)	12	75391089	75432688	41600	1	144321	ENST00000550916.6	0	ENSG00000180481	GLIPR1L2	GLIPR1 like 2
1255	Promoter (<=1kb)	12	76025447	76031604	6158	2	22822	ENST00000602540.5	0	ENSG00000139289	PHLDA1	pleckstrin homology like domain family A member 1
1256	Promoter (<=1kb)	12	76036585	76084685	48101	2	4673	ENST00000618691.5	0	ENSG00000187109	NAP1L1	nucleosome assembly protein 1 like 1
1257	Promoter (<=1kb)	12	76351797	76559535	207739	2	114882	ENST00000393249.6	0	ENSG00000091039	OSBPL8	oxysterol binding protein like 8
1258	Promoter (<=1kb)	12	76764103	76827016	62914	1	23390	ENST00000546778.5	0	ENSG00000186908	ZDHHC17	zinc finger DHHC-type containing 17
1259	Promoter (<=1kb)	12	76858709	76879019	20311	2	1466	ENST00000311083.10	0	ENSG00000175183	CSRP2	cysteine and glycine rich protein 2
1260	Promoter (<=1kb)	12	77021248	77065563	44316	2	144455	ENST00000416496.6	0	ENSG00000165891	E2F7	E2F transcription factor 7
1261	Promoter (<=1kb)	12	78863993	79450279	586287	1	6857	ENST00000393240.7	0	ENSG00000067715	SYT1	synaptotagmin 1
1262	Promoter (<=1kb)	12	79584879	79690964	106086	2	5074	ENST00000328827.9	0	ENSG00000177425	PAWR	pro-apoptotic WT1 regulator
1263	Promoter (<=1kb)	12	79934901	79942712	7812	1	105369865	ENST00000552885.2	0	NA	PPP1R12A-AS1	PPP1R12A antisense RNA 1
1264	Promoter (<=1kb)	12	82352847	82358786	5940	2	29080	ENST00000548126.1	0	ENSG00000133773	CCDC59	coiled-coil domain containing 59
1265	Promoter (<=1kb)	12	88142296	88154324	12029	1	160418	ENST00000549011.5	0	ENSG00000139324	TMTC3	transmembrane O-mannosyltransferase targeting cadherins 3
1266	Promoter (<=1kb)	12	89708959	89712590	3632	1	338758	ENST00000605386.1	0	ENSG00000271614	ATP2B1-AS1	ATP2B1 antisense RNA 1
1267	Promoter (<=1kb)	12	92146181	92189660	43480	1	101928617	ENST00000499685.2	0	NA	LOC101928617	uncharacterized LOC101928617
1268	Intron (ENST00000499685.2/101928617, intron 2 of 2)	12	92146202	92226557	80356	1	101928617	ENST00000654992.1	26315	NA	LOC101928617	uncharacterized LOC101928617
1269	Promoter (<=1kb)	12	92770637	92929295	158659	2	8411	ENST00000322349.13	0	ENSG00000102189	EEA1	early endosome antigen 1
1270	Promoter (<=1kb)	12	93377883	93408146	30264	1	11163	ENST00000337179.9	0	ENSG00000173598	NUDT4	nudix hydrolase 4
1271	Promoter (<=1kb)	12	93405684	93441947	36264	2	7334	ENST00000318066.7	-57	ENSG00000177889	UBE2N	ubiquitin conjugating enzyme E2 N
1272	Promoter (<=1kb)	12	93677375	93738636	61262	1	8738	ENST00000552983.5	0	ENSG00000169372	CRADD	CASP2 and RIPK1 domain containing adaptor with death domain
1273	Promoter (<=1kb)	12	95020229	95073618	53390	2	7181	ENST00000333003.10	0	ENSG00000120798	NR2C1	nuclear receptor subfamily 2 group C member 1
1274	Promoter (<=1kb)	12	95217746	95257181	39436	1	55591	ENST00000549589.5	0	ENSG00000028203	VEZT	vezatin, adherens junctions transmembrane protein
1275	Promoter (<=1kb)	12	95474081	95514299	40219	1	10988	ENST00000546753.5	0	ENSG00000111142	METAP2	methionyl aminopeptidase 2
1276	Promoter (<=1kb)	12	96000753	96035587	34835	2	4048	ENST00000228740.7	0	ENSG00000111144	LTA4H	leukotriene A4 hydrolase
1277	Promoter (<=1kb)	12	96280544	96400074	119531	2	5128	ENST00000542666.5	0	ENSG00000059758	CDK17	cyclin dependent kinase 17
1278	Promoter (<=1kb)	12	96907223	96953777	46555	1	121441	ENST00000266742.8	0	ENSG00000139350	NEDD1	NEDD1 gamma-tubulin ring complex targeting factor
1279	Promoter (<=1kb)	12	98485544	98503855	18312	2	643770	ENST00000501499.1	0	ENSG00000245017	LINC02453	long intergenic non-protein coding RNA 2453
1280	Promoter (<=1kb)	12	98512973	98516422	3450	2	100128191	ENST00000548760.2	0	ENSG00000257167	TMPO-AS1	TMPO antisense RNA 1
1281	Promoter (<=1kb)	12	98593591	98606379	12789	1	5250	ENST00000401722.7	0	ENSG00000075415	SLC25A3	solute carrier family 25 member 3
1282	Promoter (<=1kb)	12	98613405	98644954	31550	2	121457	ENST00000393042.3	0	ENSG00000166130	IKBIP	IKBKB interacting protein
1283	Promoter (<=1kb)	12	100203669	100267079	63411	2	120863	ENST00000378244.6	0	ENSG00000166153	DEPDC4	DEP domain containing 4
1284	Promoter (<=1kb)	12	101697640	101729074	31435	1	56994	ENST00000229266.8	0	ENSG00000111666	CHPT1	choline phosphotransferase 1
1285	Promoter (<=1kb)	12	101745499	101830959	85461	2	79158	ENST00000299314.12	0	ENSG00000111670	GNPTAB	N-acetylglucosamine-1-phosphate transferase subunits alpha and beta
1286	Promoter (<=1kb)	12	102120185	102196667	76483	1	55010	ENST00000541394.5	0	ENSG00000185480	PARPBP	PARP1 binding protein
1287	Promoter (<=1kb)	12	103772310	103841234	68925	2	51559	ENST00000392876.8	0	ENSG00000111696	NT5DC3	5'-nucleotidase domain containing 3
1288	Promoter (<=1kb)	12	103930425	103930555	131	1	100500842	ENST00000579335.1	0	ENSG00000284503	MIR3652	microRNA 3652
1289	Promoter (<=1kb)	12	103965822	103982810	16989	1	6996	ENST00000436021.6	0	ENSG00000139372	TDG	thymine DNA glycosylase
1290	Promoter (<=1kb)	12	104117086	104138210	21125	2	4801	ENST00000240055.8	0	ENSG00000120837	NFYB	nuclear transcription factor Y subunit beta
1291	Promoter (<=1kb)	12	104286990	104350274	63285	1	7296	ENST00000526390.5	0	ENSG00000198431	TXNRD1	thioredoxin reductase 1
1292	Promoter (<=1kb)	12	104928097	104958293	30197	2	84102	ENST00000415674.1	0	ENSG00000136052	SLC41A2	solute carrier family 41 member 2
1293	Promoter (<=1kb)	12	104986316	105017625	31310	1	121053	ENST00000552951.7	0	ENSG00000151131	C12orf45	chromosome 12 open reading frame 45
1294	Promoter (<=1kb)	12	105107714	105147905	40192	1	23325	ENST00000311317.8	0	ENSG00000136051	WASHC4	WASH complex subunit 4
1295	Promoter (<=1kb)	12	105330636	105371517	40882	1	387882	ENST00000612117.4	0	ENSG00000235162	C12orf75	chromosome 12 open reading frame 75
1296	Promoter (<=1kb)	12	106301929	106311128	9200	1	255394	ENST00000553143.5	0	ENSG00000166046	TCP11L2	t-complex 11 like 2
1297	Promoter (<=1kb)	12	106357748	106510198	152451	1	55703	ENST00000228347.9	0	ENSG00000013503	POLR3B	RNA polymerase III subunit B
1298	Promoter (<=1kb)	12	107732871	107761137	28267	2	11108	ENST00000228437.10	0	ENSG00000110851	PRDM4	PR/SET domain 4
1299	Promoter (<=1kb)	12	108562582	108569341	6760	1	23479	ENST00000545932.5	0	ENSG00000136003	ISCU	iron-sulfur cluster assembly enzyme
1300	Promoter (<=1kb)	12	108622277	108633959	11683	2	6404	ENST00000550948.1	0	ENSG00000110876	SELPLG	selectin P ligand
1301	Promoter (<=1kb)	12	108645109	108731596	86488	2	23603	ENST00000261401.7	0	ENSG00000110880	CORO1C	coronin 1C
1302	Promoter (<=1kb)	12	108791919	108857590	65672	2	54434	ENST00000551165.5	-36	ENSG00000084112	SSH1	slingshot protein phosphatase 1
1303	Promoter (<=1kb)	12	109553715	109573504	19790	2	326625	ENST00000545712.7	0	ENSG00000139428	MMAB	metabolism of cobalamin associated B
1304	Promoter (<=1kb)	12	109900518	109918063	17546	1	84260	ENST00000312777.9	0	ENSG00000139437	TCHP	trichoplein keratin filament binding
1305	Promoter (<=1kb)	12	109999186	110030700	31515	1	88455	ENST00000553025.5	0	ENSG00000076513	ANKRD13A	ankyrin repeat domain 13A
1306	Promoter (<=1kb)	12	110281116	110351090	69975	1	488	ENST00000308664.10	0	ENSG00000174437	ATP2A2	ATPase sarcoplasmic/endoplasmic reticulum Ca2+ transporting 2
1307	Downstream (1-2kb)	12	110374246	110377901	3656	2	51434	ENST00000486321.1	6201	ENSG00000196510	ANAPC7	anaphase promoting complex subunit 7
1308	Promoter (<=1kb)	12	110434823	110450337	15515	2	10094	ENST00000228825.12	0	ENSG00000111229	ARPC3	actin related protein 2/3 complex subunit 3
1309	Promoter (<=1kb)	12	110468781	110487053	18273	1	29902	ENST00000548449.1	0	ENSG00000204856	FAM216A	family with sequence similarity 216 member A
1310	Promoter (<=1kb)	12	110502200	110532084	29885	1	144715	ENST00000409246.5	0	ENSG00000151164	RAD9B	RAD9 checkpoint clamp component B
1311	Promoter (<=1kb)	12	110614027	110630287	16261	1	79600	ENST00000550703.6	0	ENSG00000204852	TCTN1	tectonic family member 1
1312	5' UTR	12	110647293	110649126	1834	1	79600	ENST00000481093.1	14057	ENSG00000204852	TCTN1	tectonic family member 1
1313	Promoter (<=1kb)	12	111405948	111451623	45676	1	10019	ENST00000341259.6	-85	ENSG00000111252	SH2B3	SH2B adaptor protein 3
1314	Exon (ENST00000550925.2/10019, exon 2 of 2)	12	111452431	111454059	1629	2	6311	ENST00000484991.1	9109	ENSG00000204842	ATXN2	ataxin 2
1315	Promoter (<=1kb)	12	111686056	111693134	7079	1	80724	ENST00000511915.1	0	ENSG00000111271	ACAD10	acyl-CoA dehydrogenase family member 10
1316	Promoter (<=1kb)	12	111839767	111841902	2136	2	51275	ENST00000443596.1	0	ENSG00000234608	MAPKAPK5-AS1	MAPKAPK5 antisense RNA 1
1317	Promoter (<=1kb)	12	112013348	112023220	9873	1	10961	ENST00000455836.1	0	ENSG00000089248	ERP29	endoplasmic reticulum protein 29
1318	Promoter (<=1kb)	12	112125538	112141491	15954	1	10906	ENST00000550051.5	0	ENSG00000135148	TRAFD1	TRAF-type zinc finger domain containing 1
1319	Intron (ENST00000257600.3/1840, intron 1 of 8)	12	113089866	113097997	8132	1	1840	ENST00000547974.5	-14168	ENSG00000135144	DTX1	deltex E3 ubiquitin ligase 1
1320	5' UTR	12	113200045	113221027	20983	2	115811	ENST00000546692.1	12146	ENSG00000166578	IQCD	IQ motif containing D
1321	Promoter (<=1kb)	12	113221232	113266197	44966	1	53373	ENST00000550873.5	0	ENSG00000186815	TPCN1	two pore segment channel 1
1322	Intron (ENST00000552642.5/53373, intron 1 of 3)	12	113225246	113298582	73337	1	53373	ENST00000541517.5	4621	ENSG00000186815	TPCN1	two pore segment channel 1
1323	Distal Intergenic	12	115953872	116277719	323848	2	23389	ENST00000281928.8	-58905	ENSG00000123066	MED13L	mediator complex subunit 13L
1324	Distal Intergenic	12	116428252	116428318	67	2	100616309	ENST00000582069.1	-30849	ENSG00000264037	MIR4472-2	microRNA 4472-2
1325	Promoter (<=1kb)	12	116559381	116576606	17226	1	643246	ENST00000556529.4	0	ENSG00000258102	MAP1LC3B2	microtubule associated protein 1 light chain 3 beta 2
1326	Promoter (<=1kb)	12	116710171	116738069	27899	2	79794	ENST00000261318.5	0	ENSG00000111412	C12orf49	chromosome 12 open reading frame 49
1327	3' UTR	12	117154250	117158028	3779	2	23014	ENST00000547806.1	14589	ENSG00000135108	FBXO21	F-box protein 21
1328	Promoter (<=1kb)	12	118149801	118372907	223107	2	51347	ENST00000392533.8	0	ENSG00000135090	TAOK3	TAO kinase 3
1329	Promoter (<=1kb)	12	119667864	119681624	13761	1	5564	ENST00000541640.5	0	ENSG00000111725	PRKAB1	protein kinase AMP-activated non-catalytic subunit beta 1
1330	Promoter (<=1kb)	12	119989869	120094494	104626	1	92558	ENST00000397558.6	-520	ENSG00000135127	BICDL1	BICD family like cargo adaptor 1
1331	Intron (ENST00000397558.6/92558, intron 2 of 8)	12	119999853	120000554	702	1	92558	ENST00000550245.1	12527	ENSG00000135127	BICDL1	BICD family like cargo adaptor 1
1332	Intron (ENST00000397558.6/92558, intron 7 of 8)	12	120090755	120093341	2587	1	92558	ENST00000546502.1	-3314	ENSG00000135127	BICDL1	BICD family like cargo adaptor 1
1333	Promoter (<=1kb)	12	120095099	120116753	21655	2	11021	ENST00000229340.10	0	ENSG00000111737	RAB35	RAB35, member RAS oncogene family
1334	Promoter (<=1kb)	12	120127202	120194715	67514	2	10985	ENST00000300648.7	0	ENSG00000089154	GCN1	GCN1 activator of EIF2AK4
1335	Promoter (<=1kb)	12	120201291	120213231	11941	1	100506649	ENST00000542265.6	0	NA	PXN-AS1	PXN antisense RNA 1
1336	Promoter (<=1kb)	12	120291763	120291903	141	2	26834	ENST00000365668.1	-7	ENSG00000202538	RNU4-2	RNA, U4 small nuclear 2
1337	Promoter (<=1kb)	12	120438090	120438810	721	1	1337	ENST00000550009.1	0	ENSG00000111775	COX6A1	cytochrome c oxidase subunit 6A1
1338	Promoter (<=1kb)	12	120469850	120498493	28644	1	8655	ENST00000392509.6	0	ENSG00000088986	DYNLL1	dynein light chain LC8-type 1
1339	Promoter (<=1kb)	12	120490328	120495940	5613	2	100506668	ENST00000500741.2	0	ENSG00000248008	NRAV	negative regulator of antiviral response
1340	Promoter (<=1kb)	12	120687149	120701859	14711	1	9761	ENST00000228506.8	-205	ENSG00000110917	MLEC	malectin
1341	Promoter (<=1kb)	12	120762510	120904358	141849	2	121665	ENST00000353487.7	7	ENSG00000157837	SPPL3	signal peptide peptidase like 3
1342	Promoter (2-3kb)	12	121237691	121274531	36841	2	10645	ENST00000392474.6	-2489	ENSG00000110931	CAMKK2	calcium/calmodulin dependent protein kinase kinase 2
1343	Promoter (<=1kb)	12	121237692	121296709	59018	2	10645	ENST00000404169.8	0	ENSG00000110931	CAMKK2	calcium/calmodulin dependent protein kinase kinase 2
1344	Promoter (<=1kb)	12	121400041	121424351	24311	1	80196	ENST00000361234.9	0	ENSG00000170633	RNF34	ring finger protein 34
1345	Promoter (2-3kb)	12	121444015	121470553	26539	2	84678	ENST00000538243.1	2811	ENSG00000089094	KDM2B	lysine demethylase 2B
1346	Promoter (<=1kb)	12	121626550	121642040	15491	1	84876	ENST00000617316.2	0	ENSG00000276045	ORAI1	ORAI calcium release-activated calcium modulator 1
1347	Exon (ENST00000661592.1/ENST00000661592.1, exon 1 of 2)	12	121651392	121672631	21240	2	283385	ENST00000542364.1	-14335	ENSG00000139714	MORN3	MORN repeat containing 3
1348	Intron (ENST00000342607.10/144404, intron 5 of 12)	12	121752129	121776158	24030	1	144404	ENST00000540377.1	6264	ENSG00000188735	TMEM120B	transmembrane protein 120B
1349	Promoter (<=1kb)	12	121780487	121794262	13776	2	54509	ENST00000537171.5	0	ENSG00000139725	RHOF	ras homolog family member F, filopodia associated
1350	Promoter (<=1kb)	12	121888732	121916644	27913	1	5715	ENST00000537407.5	0	ENSG00000110801	PSMD9	proteasome 26S subunit, non-ATPase 9
1351	Promoter (2-3kb)	12	122001704	122003927	2224	1	144406	ENST00000545988.1	2566	ENSG00000158023	WDR66	WD repeat domain 66
1352	Intron (ENST00000538710.1/ENST00000538710.1, intron 1 of 1)	12	122001704	122003927	2224	1	144406	ENST00000545988.1	7708	ENSG00000158023	WDR66	WD repeat domain 66
1353	Intron (ENST00000319080.12/22877, intron 1 of 16)	12	122078756	122147344	68589	1	22877	ENST00000319080.12	14262	ENSG00000175727	MLXIP	MLX interacting protein
1354	Promoter (<=1kb)	12	122207668	122226052	18385	2	56616	ENST00000464942.7	0	ENSG00000184047	DIABLO	diablo IAP-binding mitochondrial protein
1355	Promoter (<=1kb)	12	122207779	122266423	58645	2	65082	ENST00000535844.1	0	ENSG00000139719	VPS33A	VPS33A core subunit of CORVET and HOPS complexes
1356	Promoter (<=1kb)	12	122271434	122422569	151136	2	6249	ENST00000358808.6	70	ENSG00000130779	CLIP1	CAP-Gly domain containing linker protein 1
1357	Promoter (<=1kb)	12	122471599	122501073	29475	2	55596	ENST00000672018.1	0	ENSG00000033030	ZCCHC8	zinc finger CCHC-type containing 8
1358	Promoter (<=1kb)	12	122503454	122526936	23483	2	65117	ENST00000331738.12	0	ENSG00000111011	RSRC2	arginine and serine rich coiled-coil 2
1359	Promoter (<=1kb)	12	122974838	122978569	3732	1	79676	ENST00000535970.5	0	ENSG00000111325	OGFOD2	2-oxoglutarate and iron dependent oxygenase domain containing 2
1360	Promoter (<=1kb)	12	123154215	123233141	78927	2	10198	ENST00000606320.6	0	ENSG00000051825	MPHOSPH9	M-phase phosphoprotein 9
1361	Promoter (<=1kb)	12	123364764	123364843	80	2	102466877	ENST00000614241.1	0	ENSG00000284425	MIR8072	microRNA 8072
1362	Intron (ENST00000330479.8/387893, intron 6 of 8)	12	123391380	123404918	13539	1	387893	ENST00000485469.1	13046	ENSG00000183955	KMT5A	lysine methyltransferase 5A
1363	Intron (ENST00000280571.9/196383, intron 2 of 3)	12	123410683	123436717	26035	2	196383	ENST00000280571.9	9203	ENSG00000150977	RILPL2	Rab interacting lysosomal protein like 2
1364	Promoter (<=1kb)	12	123458139	123466936	8798	1	11066	ENST00000526639.3	0	ENSG00000184209	SNRNP35	small nuclear ribonucleoprotein U11/U12 subunit 35
1365	Promoter (<=1kb)	12	123712353	123761755	49403	1	23545	ENST00000330342.8	0	ENSG00000185344	ATP6V0A2	ATPase H+ transporting V0 subunit a2
1366	Promoter (<=1kb)	12	123973219	123974553	1335	1	100533183	ENST00000540009.1	0	ENSG00000178882	ZNF664-RFLNA	ZNF664-RFLNA readthrough
1367	Exon (ENST00000405201.5/9612, exon 5 of 47)	12	124430641	124483769	53129	2	9612	ENST00000448008.1	17210	ENSG00000196498	NCOR2	nuclear receptor corepressor 2
1368	Promoter (<=1kb)	12	124776856	124863864	87009	2	949	ENST00000261693.11	0	ENSG00000073060	SCARB1	scavenger receptor class B member 1
1369	Distal Intergenic	12	124814964	124882668	67705	2	949	ENST00000541661.5	-11406	ENSG00000073060	SCARB1	scavenger receptor class B member 1
1370	Promoter (<=1kb)	12	126729787	126772411	42625	2	387895	ENST00000540684.5	0	NA	LINC00944	long intergenic non-protein coding RNA 944
1371	Distal Intergenic	12	128023788	128027166	3379	2	105370070	ENST00000543651.1	-14391	ENSG00000256643	LINC02441	long intergenic non-protein coding RNA 2441
1372	Promoter (<=1kb)	12	130872037	130877676	5640	1	5901	ENST00000448750.7	0	ENSG00000132341	RAN	RAN, member RAS oncogene family
1373	Intron (ENST00000537280.2/105370085, intron 1 of 5)	12	131639396	131661823	22428	2	105370085	ENST00000537280.2	5442	NA	LINC02414	long intergenic non-protein coding RNA 2414
1374	Promoter (<=1kb)	12	131949920	132080466	130547	1	57634	ENST00000389561.6	-14	ENSG00000183495	EP400	E1A binding protein p400
1375	Promoter (<=1kb)	12	132710819	132719166	8348	1	192111	ENST00000317555.6	-256	ENSG00000247077	PGAM5	PGAM family member 5, mitochondrial serine/threonine protein phosphatase
1376	Promoter (<=1kb)	12	132869619	132909147	39529	2	55743	ENST00000540537.5	349	ENSG00000072609	CHFR	checkpoint with forkhead and ring finger domains
1377	Promoter (<=1kb)	12	133032659	133037222	4564	2	101928597	ENST00000443154.3	0	ENSG00000246394	ZNF84-DT	ZNF84 divergent transcript
1378	Promoter (<=1kb)	12	133080474	133105626	25153	1	7699	ENST00000356456.9	0	ENSG00000196387	ZNF140	zinc finger protein 140
1379	Promoter (<=1kb)	12	133106817	133130473	23657	2	101060200	ENST00000537226.2	0	ENSG00000214029	ZNF891	zinc finger protein 891
1380	Promoter (<=1kb)	257	4522	22015	17494	2	100288778	ENST00000574122.1	574	ENSG00000226210	WASH8P	WAS protein family homolog 8, pseudogene
1381	Promoter (<=1kb)	258	402018	402219	202	1	100129361	ENST00000572651.1	0	ENSG00000256537	SMIM10L1	small integral membrane protein 10 like 1
1382	Promoter (<=1kb)	13	19633659	19673441	39783	1	54737	ENST00000361479.10	0	ENSG00000196199	MPHOSPH8	M-phase phosphoprotein 8
1383	Promoter (<=1kb)	13	19823482	19863612	40131	2	9205	ENST00000535942.5	0	ENSG00000132950	ZMYM5	zinc finger MYM-type containing 5
1384	Promoter (<=1kb)	13	19958670	20091829	133160	1	7750	ENST00000610343.4	0	ENSG00000121741	ZMYM2	zinc finger MYM-type containing 2
1385	Promoter (<=1kb)	13	20728931	20773918	44988	2	221143	ENST00000382754.4	0	ENSG00000150456	EEF1AKMT1	EEF1A lysine methyltransferase 1
1386	Promoter (<=1kb)	13	20777329	20902810	125482	2	64328	ENST00000255305.10	0	ENSG00000132953	XPO4	exportin 4
1387	Promoter (<=1kb)	13	21140514	21149082	8569	1	10284	ENST00000382533.8	0	ENSG00000150459	SAP18	Sin3A associated protein 18
1388	Promoter (<=1kb)	13	21153595	21176547	22953	2	221150	ENST00000400018.7	0	ENSG00000165480	SKA3	spindle and kinetochore associated complex subunit 3
1389	Exon (ENST00000418437.1/ENST00000418437.1, exon 1 of 1)	13	21225085	21235204	10120	1	103689843	ENST00000443719.2	35148	NA	LINC01046	long intergenic non-protein coding RNA 1046
1390	Promoter (<=1kb)	13	21298139	21304555	6417	1	650794	ENST00000424756.1	0	NA	MIPEPP3	mitochondrial intermediate peptidase pseudogene 3
1391	Promoter (<=1kb)	13	21492691	21604170	111480	2	221154	ENST00000382374.9	0	ENSG00000165487	MICU2	mitochondrial calcium uptake 2
1392	Promoter (<=1kb)	13	23328826	23375543	46718	2	26278	ENST00000402364.1	0	ENSG00000151835	SACS	sacsin molecular chaperone
1393	Promoter (<=1kb)	13	23579359	23594411	15053	1	55504	ENST00000464735.1	0	ENSG00000127863	TNFRSF19	TNF receptor superfamily member 19
1394	Promoter (<=1kb)	13	24882279	24922861	40583	2	55835	ENST00000381884.9	0	ENSG00000151849	CENPJ	centromere protein J
1395	Promoter (<=1kb)	13	25246201	25288009	41809	2	9107	ENST00000381801.5	486	ENSG00000139505	MTMR6	myotubularin related protein 6
1396	Promoter (<=1kb)	13	26132115	26222261	90147	2	6049	ENST00000468480.5	0	ENSG00000127870	RNF6	ring finger protein 6
1397	Promoter (<=1kb)	13	26254104	26405238	151135	1	1024	ENST00000536792.5	0	ENSG00000132964	CDK8	cyclin dependent kinase 8
1398	Promoter (<=1kb)	13	27172259	27182998	10740	1	100874071	ENST00000452222.1	0	NA	USP12-AS2	USP12 antisense RNA 2 (head to head)
1399	Promoter (<=1kb)	13	27435643	27450564	14922	2	219402	ENST00000381116.5	0	ENSG00000122033	MTIF3	mitochondrial translational initiation factor 3
1400	Promoter (<=1kb)	13	27545913	27620529	74617	2	222484	ENST00000316334.5	0	ENSG00000139517	LNX2	ligand of numb-protein X 2
1401	Downstream (1-2kb)	13	28003947	28014512	10566	2	2322	ENST00000469894.1	12392	ENSG00000122025	FLT3	fms related tyrosine kinase 3
1402	Promoter (<=1kb)	13	28139033	28295335	156303	1	255967	ENST00000399613.1	0	ENSG00000152520	PAN3	poly(A) specific ribonuclease subunit PAN3
1403	Promoter (<=1kb)	13	28659104	28678925	19822	1	51371	ENST00000460403.1	0	ENSG00000132963	POMP	proteasome maturation protein
1404	Promoter (<=1kb)	13	28700080	28718841	18762	2	283537	ENST00000266943.10	0	ENSG00000139508	SLC46A3	solute carrier family 46 member 3
1405	Intron (ENST00000380752.10/6541, intron 2 of 12)	13	29516867	29519510	2644	2	6541	ENST00000473577.1	-23755	ENSG00000139514	SLC7A1	solute carrier family 7 member 1
1406	Promoter (<=1kb)	13	29764371	29850617	86247	2	5412	ENST00000380680.5	0	ENSG00000122042	UBL3	ubiquitin like 3
1407	Promoter (<=1kb)	13	30208480	30307026	98547	2	84056	ENST00000380617.7	0	ENSG00000102781	KATNAL1	katanin catalytic subunit A1 like 1
1408	Distal Intergenic	13	30462346	30463264	919	2	3146	ENST00000490788.1	17297	ENSG00000189403	HMGB1	high mobility group box 1
1409	Promoter (<=1kb)	13	30456704	30465936	9233	2	3146	ENST00000341423.10	0	ENSG00000189403	HMGB1	high mobility group box 1
1410	Promoter (<=1kb)	13	30617693	30631474	13782	1	10208	ENST00000465952.5	0	ENSG00000132952	USPL1	ubiquitin specific peptidase like 1
1411	Distal Intergenic	13	30713478	30764425	50948	1	241	ENST00000617770.4	-39000	ENSG00000132965	ALOX5AP	arachidonate 5-lipoxygenase activating protein
1412	Promoter (<=1kb)	13	31134973	31161904	26932	2	10808	ENST00000320027.10	0	ENSG00000120694	HSPH1	heat shock protein family H (Hsp110) member 1
1413	Promoter (<=1kb)	13	31199975	31332276	132302	1	145173	ENST00000343307.5	0	ENSG00000187676	B3GLCT	beta 3-glucosyltransferase
1414	Promoter (<=1kb)	13	32303700	32315344	11645	2	646799	ENST00000533490.6	0	ENSG00000189167	ZAR1L	zygote arrest 1 like
1415	Promoter (<=1kb)	13	32400723	32428130	27408	2	90634	ENST00000380130.7	0	ENSG00000139597	N4BP2L1	NEDD4 binding protein 2 like 1
1416	Promoter (<=1kb)	13	32586452	32778019	191568	1	23047	ENST00000315596.15	0	ENSG00000083642	PDS5B	PDS5 cohesin associated factor B
1417	Intron (ENST00000454681.2/90627, intron 1 of 5)	13	33511330	33524322	12993	2	90627	ENST00000437698.1	-18270	ENSG00000133121	STARD13	StAR related lipid transfer domain containing 13
1418	Promoter (<=1kb)	13	36819224	36829104	9881	1	5994	ENST00000255476.2	0	ENSG00000133111	RFXAP	regulatory factor X associated protein
1419	Promoter (<=1kb)	13	37000783	37008833	8051	1	11340	ENST00000239893.9	0	ENSG00000120699	EXOSC8	exosome component 8
1420	Promoter (<=1kb)	13	39038306	39041817	3512	1	387921	ENST00000473371.1	0	ENSG00000188811	NHLRC3	NHL repeat containing 3
1421	Intron (ENST00000637523.1/646982, intron 5 of 10)	13	40343320	40439806	96487	2	646982	ENST00000667316.1	-5712	ENSG00000215483	LINC00598	long intergenic non-protein coding RNA 598
1422	Promoter (<=1kb)	13	40555667	40666641	110975	2	2308	ENST00000379561.6	0	ENSG00000150907	FOXO1	forkhead box O1
1423	Promoter (<=1kb)	13	40729128	40771190	42063	2	10240	ENST00000323563.8	0	ENSG00000102738	MRPS31	mitochondrial ribosomal protein S31
1424	Distal Intergenic	13	40729128	40771190	42063	2	10240	ENST00000323563.8	-5836	ENSG00000102738	MRPS31	mitochondrial ribosomal protein S31
1425	Promoter (<=1kb)	13	41061509	41084006	22498	1	11193	ENST00000379487.5	0	ENSG00000120688	WBP4	WW domain binding protein 4
1426	Promoter (<=1kb)	13	41961169	41981565	20397	1	100507240	ENST00000611103.1	0	ENSG00000278338	VWA8-AS1	VWA8 antisense RNA 1 (head to head)
1427	Promoter (<=1kb)	13	42040036	42229755	189720	1	160851	ENST00000379274.6	367	ENSG00000102780	DGKH	diacylglycerol kinase eta
1428	Promoter (<=1kb)	13	42048822	42066723	17902	1	160851	ENST00000611224.1	444	ENSG00000102780	DGKH	diacylglycerol kinase eta
1429	Promoter (<=1kb)	13	42272152	42323261	51110	1	11215	ENST00000025301.4	0	ENSG00000023516	AKAP11	A-kinase anchoring protein 11
1430	Promoter (<=1kb)	13	43879558	43881479	1922	1	144811	ENST00000425906.1	0	ENSG00000179630	LACC1	laccase domain containing 1
1431	Promoter (<=1kb)	13	44432143	44576565	144423	2	8848	ENST00000501704.3	-757	ENSG00000102804	TSC22D1	TSC22 domain family member 1
1432	Distal Intergenic	13	44939249	44989471	50223	2	26747	ENST00000379161.5	70836	ENSG00000083635	NUFIP1	nuclear FMR1 interacting protein 1
1433	Promoter (<=1kb)	13	44939249	44989471	50223	2	26747	ENST00000379161.5	0	ENSG00000083635	NUFIP1	nuclear FMR1 interacting protein 1
1434	Promoter (<=1kb)	13	45341345	45393413	52069	1	100190939	ENST00000517509.5	0	NA	TPT1-AS1	TPT1 antisense RNA 1
1435	Promoter (<=1kb)	13	45418162	45420371	2210	1	100874259	ENST00000506633.1	0	ENSG00000251015	SLC25A30-AS1	SLC25A30 antisense RNA 1
1436	Promoter (2-3kb)	13	46159016	46182204	23189	2	3936	ENST00000460190.1	-2033	ENSG00000136167	LCP1	lymphocyte cytosolic protein 1
1437	Promoter (<=1kb)	13	46553168	46753040	199873	1	23143	ENST00000311191.10	0	ENSG00000136141	LRCH1	leucine rich repeats and calponin homology domain containing 1
1438	Distal Intergenic	13	46831555	46897076	65522	2	3356	ENST00000543956.4	-86131	ENSG00000102468	HTR2A	5-hydroxytryptamine receptor 2A
1439	Promoter (<=1kb)	13	48037726	48047221	9496	1	55270	ENST00000258662.3	0	ENSG00000136159	NUDT15	nudix hydrolase 15
1440	Promoter (<=1kb)	13	48077171	48095068	17898	2	29079	ENST00000417167.2	0	ENSG00000136146	MED4	mediator complex subunit 4
1441	Promoter (<=1kb)	13	48515295	48532752	17458	2	1102	ENST00000611827.1	0	ENSG00000136161	RCBTB2	RCC1 and BTB domain containing protein 2
1442	Promoter (<=1kb)	13	48975912	49209779	233868	1	22862	ENST00000492622.6	0	ENSG00000102531	FNDC3A	fibronectin type III domain containing 3A
1443	Promoter (<=1kb)	13	49308650	49444064	135415	2	81617	ENST00000409308.6	0	ENSG00000102547	CAB39L	calcium binding protein 39 like
1444	Promoter (<=1kb)	13	49495953	49528976	33024	1	51131	ENST00000378319.8	0	ENSG00000136147	PHF11	PHD finger protein 11
1445	Promoter (<=1kb)	13	49531946	49585558	53613	2	55213	ENST00000378302.7	0	ENSG00000136144	RCBTB1	RCC1 and BTB domain containing protein 1
1446	Promoter (<=1kb)	13	49699320	49792682	93363	2	3839	ENST00000261667.8	0	ENSG00000102753	KPNA3	karyopherin subunit alpha 3
1447	Promoter (<=1kb)	13	49912702	49936340	23639	2	57213	ENST00000361840.8	0	ENSG00000123178	SPRYD7	SPRY domain containing 7
1448	Promoter (<=1kb)	13	50082169	50107202	25034	1	10301	ENST00000655550.1	0	ENSG00000176124	DLEU1	deleted in lymphocytic leukemia 1
1449	Promoter (<=1kb)	13	50049190	50125387	76198	2	8847	ENST00000666359.1	286	ENSG00000231607	DLEU2	deleted in lymphocytic leukemia 2
1450	Intron (ENST00000486895.5/10301, intron 1 of 1)	13	50224281	50401366	177086	1	10301	ENST00000483444.5	-15018	ENSG00000176124	DLEU1	deleted in lymphocytic leukemia 1
1451	Intron (ENST00000486895.5/10301, intron 1 of 1)	13	50224281	50401366	177086	1	10301	ENST00000483444.5	20473	ENSG00000176124	DLEU1	deleted in lymphocytic leukemia 1
1452	Promoter (<=1kb)	13	50909747	50973745	63999	1	79621	ENST00000422660.6	0	ENSG00000136104	RNASEH2B	ribonuclease H2 subunit B
1453	Promoter (<=1kb)	13	51453341	51454830	1490	1	100507398	ENST00000598905.1	0	ENSG00000236778	INTS6-AS1	INTS6 antisense RNA 1
1454	Promoter (<=1kb)	13	51584455	51592586	8132	1	115825	ENST00000612477.1	0	ENSG00000139668	WDFY2	WD repeat and FYVE domain containing 2
1455	Promoter (<=1kb)	13	51790023	51803723	13701	2	79758	ENST00000497151.1	0	ENSG00000102796	DHRS12	dehydrogenase/reductase 12
1456	Promoter (<=1kb)	13	52012398	52029657	17260	1	440138	ENST00000523764.1	0	ENSG00000253710	ALG11	ALG11 alpha-1,2-mannosyltransferase
1457	Promoter (<=1kb)	13	52167709	52194465	26757	2	100887750	ENST00000416599.5	0	ENSG00000243406	MRPS31P5	mitochondrial ribosomal protein S31 pseudogene 5
1458	Promoter (<=1kb)	13	52455429	52461353	5925	1	26586	ENST00000468284.1	0	ENSG00000136108	CKAP2	cytoskeleton associated protein 2
1459	Promoter (<=1kb)	13	52652709	52665649	12941	1	10910	ENST00000483074.1	0	ENSG00000165416	SUGT1	SGT1 homolog, MIS12 kinetochore complex assembly cochaperone
1460	Intron (ENST00000400324.9/81624, intron 17 of 27)	13	59837675	59861432	23758	2	81624	ENST00000615942.1	-73298	ENSG00000139734	DIAPH3	diaphanous related formin 3
1461	Promoter (<=1kb)	13	59665583	60163928	498346	2	81624	ENST00000400324.9	0	ENSG00000139734	DIAPH3	diaphanous related formin 3
1462	Promoter (<=1kb)	13	60396457	60573878	177422	1	81550	ENST00000196169.7	0	ENSG00000083544	TDRD3	tudor domain containing 3
1463	Distal Intergenic	13	63851197	64076044	224848	2	144766	ENST00000650541.1	-54405	ENSG00000227674	LINC00355	long intergenic non-protein coding RNA 355
1464	Promoter (<=1kb)	13	72708367	72727629	19263	2	440145	ENST00000377818.4	0	ENSG00000204899	MZT1	mitotic spindle organizing protein 1
1465	Promoter (<=1kb)	13	72782133	73016461	234329	1	10464	ENST00000326291.11	0	ENSG00000083535	PIBF1	progesterone immunomodulatory binding factor 1
1466	Promoter (<=1kb)	13	73059005	73077538	18534	1	688	ENST00000377687.6	0	ENSG00000102554	KLF5	Kruppel like factor 5
1467	Distal Intergenic	13	74231457	74259976	28520	1	100507612	ENST00000419499.1	-96605	ENSG00000235532	LINC00402	long intergenic non-protein coding RNA 402
1468	Promoter (<=1kb)	13	75526436	75549428	22993	2	170622	ENST00000460675.5	0	ENSG00000188243	COMMD6	COMM domain containing 6
1469	Promoter (<=1kb)	13	76991952	77000969	9018	1	1203	ENST00000650992.1	0	ENSG00000102805	CLN5	CLN5 intracellular trafficking protein
1470	Promoter (<=1kb)	13	77026767	77077951	51185	1	100874212	ENST00000636737.1	0	ENSG00000236051	MYCBP2-AS1	MYCBP2 antisense RNA 1
1471	Promoter (<=1kb)	13	77044657	77327094	282438	2	23077	ENST00000544440.7	0	ENSG00000005810	MYCBP2	MYC binding protein 2
1472	Distal Intergenic	13	77044657	77327094	282438	2	23077	ENST00000544440.7	-102494	ENSG00000005810	MYCBP2	MYC binding protein 2
1473	Promoter (<=1kb)	13	77697687	77764229	66543	1	122060	ENST00000418532.6	0	ENSG00000139737	SLAIN1	SLAIN motif family member 1
1474	Promoter (<=1kb)	13	78614289	78659155	44867	2	79596	ENST00000282003.7	42	ENSG00000152193	OBI1	ORC ubiquitin ligase 1
1475	Promoter (<=1kb)	13	79477364	79481231	3868	2	100874208	ENST00000457171.1	0	ENSG00000232132	NDFIP2-AS1	NDFIP2 antisense RNA 1
1476	Promoter (<=1kb)	13	91347820	91352402	4583	1	407975	ENST00000582141.5	0	ENSG00000215417	MIR17HG	miR-17-92a-1 cluster host gene
1477	Intron (ENST00000377067.9/2262, intron 1 of 7)	13	91398621	92867237	1468617	1	2262	ENST00000377067.9	6812	ENSG00000179399	GPC5	glypican 5
1478	Promoter (<=1kb)	13	94601857	94634661	32805	1	160897	ENST00000376958.5	-1	ENSG00000152749	GPR180	G protein-coupled receptor 180
1479	Promoter (<=1kb)	13	95672835	95676925	4091	2	100289274	ENST00000499499.2	0	ENSG00000247400	DNAJC3-DT	DNAJC3 divergent transcript
1480	Promoter (<=1kb)	13	95801580	96053401	251822	2	55757	ENST00000376747.8	0	ENSG00000102595	UGGT2	UDP-glucose glycoprotein glucosyltransferase 2
1481	Promoter (<=1kb)	13	97434169	97469128	34960	1	5911	ENST00000245304.5	-10	ENSG00000125249	RAP2A	RAP2A, member of RAS oncogene family
1482	Intron (ENST00000245304.5/5911, intron 1 of 1)	13	97434471	97464710	30240	1	5911	ENST00000476869.1	25651	ENSG00000125249	RAP2A	RAP2A, member of RAS oncogene family
1483	Promoter (<=1kb)	13	97976465	97989109	12645	1	3843	ENST00000480641.2	0	ENSG00000065150	IPO5	importin 5
1484	Distal Intergenic	13	99087819	99088625	807	1	100861541	ENST00000562781.1	48742	NA	DOCK9-DT	DOCK9 divergent transcript
1485	Promoter (<=1kb)	13	99200854	99386504	185651	1	337867	ENST00000403766.8	0	ENSG00000134882	UBAC2	UBA domain containing 2
1486	Promoter (<=1kb)	13	100668579	100675093	6515	2	84899	ENST00000475272.1	0	ENSG00000125247	TMTC4	transmembrane O-mannosyltransferase targeting cadherins 4
1487	Promoter (<=1kb)	13	102596986	102679958	82973	1	7174	ENST00000376052.5	0	ENSG00000134900	TPP2	tripeptidyl peptidase 2
1488	Promoter (<=1kb)	13	106489745	106535662	45918	2	1948	ENST00000646441.1	-168	ENSG00000125266	EFNB2	ephrin B2
1489	Intron (ENST00000648154.1/ENST00000648154.1, intron 4 of 4)	13	109163902	109201483	37582	2	100885782	ENST00000439299.1	-92173	ENSG00000236242	MYO16-AS1	MYO16 antisense RNA 1
1490	Distal Intergenic	13	110161018	110163490	2473	2	1282	ENST00000467182.1	24859	ENSG00000187498	COL4A1	collagen type IV alpha 1 chain
1491	Promoter (<=1kb)	13	110662838	110677024	14187	2	79587	ENST00000537743.1	23	ENSG00000134905	CARS2	cysteinyl-tRNA synthetase 2, mitochondrial
1492	Promoter (<=1kb)	13	110641417	110706116	64700	2	79587	ENST00000257347.9	0	ENSG00000134905	CARS2	cysteinyl-tRNA synthetase 2, mitochondrial
1493	Promoter (<=1kb)	13	110712736	110720175	7440	1	3621	ENST00000338450.7	0	ENSG00000153487	ING1	inhibitor of growth family member 1
1494	Promoter (<=1kb)	13	110878540	110915069	36530	2	55608	ENST00000267339.6	0	ENSG00000088448	ANKRD10	ankyrin repeat domain 10
1495	Promoter (<=1kb)	13	111153714	111305731	152018	1	8874	ENST00000218789.9	0	ENSG00000102606	ARHGEF7	Rho guanine nucleotide exchange factor 7
1496	Distal Intergenic	13	111865136	111900934	35799	1	101928616	ENST00000663211.1	-20299	ENSG00000226903	LINC00354	long intergenic non-protein coding RNA 354
1497	Promoter (<=1kb)	13	112873432	112876094	2663	1	23250	ENST00000495930.1	-57	ENSG00000068650	ATP11A	ATPase phospholipid transporting 11A
1498	Promoter (<=1kb)	13	113208772	113265077	56306	1	8451	ENST00000451881.5	0	ENSG00000139842	CUL4A	cullin 4A
1499	Promoter (<=1kb)	13	113297239	113323672	26434	1	3916	ENST00000332556.5	1	ENSG00000185896	LAMP1	lysosomal associated membrane protein 1
1500	Promoter (2-3kb)	13	113421940	113449142	27203	2	113622	ENST00000356501.8	2846	ENSG00000153531	ADPRHL1	ADP-ribosylhydrolase like 1
1501	Promoter (<=1kb)	13	113421940	113449142	27203	2	113622	ENST00000356501.8	0	ENSG00000153531	ADPRHL1	ADP-ribosylhydrolase like 1
1502	Promoter (<=1kb)	13	113491021	113550229	59209	1	55002	ENST00000434316.7	0	ENSG00000150403	TMCO3	transmembrane and coiled-coil domains 3
1503	Intron (ENST00000475254.5/7027, intron 3 of 6)	13	113585426	113633287	47862	1	7027	ENST00000453989.2	7808	ENSG00000198176	TFDP1	transcription factor Dp-1
1504	Distal Intergenic	13	113878630	113881376	2747	2	100874178	ENST00000671045.1	5938	ENSG00000226921	LINC00454	long intergenic non-protein coding RNA 454
1505	Promoter (<=1kb)	13	114234887	114272675	37789	1	8881	ENST00000360383.7	0	ENSG00000130177	CDC16	cell division cycle 16
1506	Promoter (<=1kb)	13	114281601	114305817	24217	1	65110	ENST00000375299.8	0	ENSG00000169062	UPF3A	UPF3A regulator of nonsense mediated mRNA decay
1507	Distal Intergenic	13	114329559	114333948	4390	2	104355150	ENST00000446989.1	-18676	NA	LINC01054	long intergenic non-protein coding RNA 1054
1508	Promoter (<=1kb)	14	20343582	20357905	14324	1	10038	ENST00000429687.7	0	ENSG00000129484	PARP2	poly(ADP-ribose) polymerase 2
1509	Promoter (<=1kb)	14	20455191	20457772	2582	1	328	ENST00000555414.5	0	ENSG00000100823	APEX1	apurinic/apyrimidinic endodeoxyribonuclease 1
1510	Promoter (<=1kb)	14	20457719	20461612	3894	2	90809	ENST00000250489.8	0	ENSG00000165782	PIP4P1	phosphatidylinositol-4,5-bisphosphate 4-phosphatase 1
1511	Promoter (<=1kb)	14	20469379	20477094	7716	1	4860	ENST00000361505.9	0	ENSG00000198805	PNP	purine nucleoside phosphorylase
1512	Promoter (<=1kb)	14	21093203	21103579	10377	2	51222	ENST00000555697.1	-213	ENSG00000165804	ZNF219	zinc finger protein 219
1513	Promoter (<=1kb)	14	21209136	21269494	60359	2	3183	ENST00000336053.10	0	ENSG00000092199	HNRNPC	heterogeneous nuclear ribonucleoprotein C
1514	Promoter (<=1kb)	14	21385198	21456126	70929	2	57680	ENST00000646647.1	0	ENSG00000100888	CHD8	chromodomain helicase DNA binding protein 8
1515	Promoter (<=1kb)	14	21459020	21476959	17940	2	84932	ENST00000397762.6	0	ENSG00000129472	RAB2B	RAB2B, member RAS oncogene family
1516	Promoter (<=1kb)	14	21498138	21511340	13203	2	56339	ENST00000298717.9	0	ENSG00000165819	METTL3	methyltransferase like 3
1517	Promoter (<=1kb)	14	22381494	22383169	1676	2	105370401	ENST00000545498.5	-446	ENSG00000251002	LOC105370401	uncharacterized LOC105370401
1518	Promoter (<=1kb)	14	22556311	22557062	752	2	105370400	ENST00000557232.1	0	ENSG00000259054	LINC02332	long intergenic non-protein coding RNA 2332
1519	Promoter (<=1kb)	14	22564907	22589220	24314	2	1603	ENST00000535847.1	0	ENSG00000129562	DAD1	defender against cell death 1
1520	Distal Intergenic	14	22841621	22842468	848	1	4323	ENST00000547596.1	11305	ENSG00000157227	MMP14	matrix metallopeptidase 14
1521	Promoter (<=1kb)	14	22871740	22881713	9974	1	26020	ENST00000359591.9	0	ENSG00000197324	LRP10	LDL receptor related protein 10
1522	3' UTR	14	22883222	22887678	4457	1	161253	ENST00000267396.9	3508	ENSG00000139890	REM2	RRAD and GEM like GTPase 2
1523	Promoter (<=1kb)	14	22900766	22919182	18417	2	55147	ENST00000399922.6	0	ENSG00000100461	RBM23	RNA binding motif protein 23
1524	Promoter (<=1kb)	14	22999121	23007123	8003	2	60686	ENST00000556896.1	0	ENSG00000100802	C14orf93	chromosome 14 open reading frame 93
1525	Promoter (<=1kb)	14	23272422	23286132	13711	2	57594	ENST00000357460.7	0	ENSG00000215271	HOMEZ	homeobox and leucine zipper encoding
1526	Promoter (<=1kb)	14	23296035	23301583	5549	2	90673	ENST00000558058.5	0	ENSG00000235194	PPP1R3E	protein phosphatase 1 regulatory subunit 3E
1527	Promoter (<=1kb)	14	23321289	23326185	4897	1	8106	ENST00000216727.8	0	ENSG00000100836	PABPN1	poly(A) binding protein nuclear 1
1528	Promoter (<=1kb)	14	23469689	23471609	1921	1	25983	ENST00000556378.5	-39	ENSG00000129460	NGDN	neuroguidin
1529	Promoter (<=1kb)	14	24080167	24115014	34848	2	4901	ENST00000561028.5	0	ENSG00000129535	NRL	neural retina leucine zipper
1530	Promoter (<=1kb)	14	24136163	24138959	2797	1	5720	ENST00000559123.5	0	ENSG00000092010	PSME1	proteasome activator subunit 1
1531	Promoter (<=1kb)	14	24138965	24141570	2606	2	51016	ENST00000560403.5	0	ENSG00000100908	EMC9	ER membrane protein complex subunit 9
1532	Promoter (<=1kb)	14	24146875	24149431	2557	1	55072	ENST00000559438.5	0	ENSG00000092098	RNF31	ring finger protein 31
1533	Promoter (<=1kb)	14	24180219	24188816	8598	2	79711	ENST00000354464.11	0	ENSG00000196497	IPO4	importin 4
1534	Promoter (<=1kb)	14	24189157	24213473	24317	2	10548	ENST00000530611.1	0	ENSG00000100926	TM9SF1	transmembrane 9 superfamily member 1
1535	Promoter (<=1kb)	14	24239643	24242623	2981	2	26277	ENST00000267415.12	0	ENSG00000092330	TINF2	TERF1 interacting nuclear factor 2
1536	Promoter (<=1kb)	14	24265538	24271599	6062	2	5875	ENST00000399409.7	0	ENSG00000100949	RABGGTA	Rab geranylgeranyltransferase subunit alpha
1537	Promoter (<=1kb)	14	24366911	24379604	12694	1	4776	ENST00000413692.6	0	ENSG00000100968	NFATC4	nuclear factor of activated T cells 4
1538	Promoter (<=1kb)	14	30874514	30890100	15587	1	1690	ENST00000216361.9	0	ENSG00000100473	COCH	cochlin
1539	Promoter (<=1kb)	14	31026643	31066219	39577	1	11154	ENST00000555417.5	0	ENSG00000100478	AP4S1	adaptor related protein complex 4 subunit sigma 1
1540	Promoter (<=1kb)	14	31100117	31207793	107677	2	25831	ENST00000399332.6	0	ENSG00000092148	HECTD1	HECT domain E3 ubiquitin protein ligase 1
1541	Promoter (<=1kb)	14	31420286	31439949	19664	1	101927124	ENST00000549844.5	0	ENSG00000250365	LOC101927124	uncharacterized LOC101927124
1542	Promoter (<=1kb)	14	31427507	31457376	29870	2	112487	ENST00000547760.1	0	ENSG00000129480	DTD2	D-aminoacyl-tRNA deacylase 2
1543	Promoter (<=1kb)	14	32076967	32155011	78045	1	394	ENST00000556611.5	0	ENSG00000100852	ARHGAP5	Rho GTPase activating protein 5
1544	Exon (ENST00000551634.5/64067, exon 11 of 11)	14	33735241	33780871	45631	1	64067	ENST00000552874.1	65083	ENSG00000151322	NPAS3	neuronal PAS domain protein 3
1545	Promoter (<=1kb)	14	34874343	34876459	2117	1	112268124	ENST00000557373.1	-107	ENSG00000258738	LOC112268124	uncharacterized LOC112268124
1546	Promoter (<=1kb)	14	34920858	34982452	61595	2	100506157	ENST00000556355.5	0	NA	SRP54-AS1	SRP54 antisense RNA 1 (head to head)
1547	Promoter (<=1kb)	14	35046378	35081387	35010	1	283635	ENST00000382406.7	0	ENSG00000151327	FAM177A1	family with sequence similarity 177 member A1
1548	Promoter (<=1kb)	14	35085467	35122261	36795	2	55012	ENST00000553273.5	0	ENSG00000092020	PPP2R3C	protein phosphatase 2 regulatory subunit B''gamma
1549	Promoter (<=1kb)	14	35401511	35404746	3236	2	4792	ENST00000216797.9	0	ENSG00000100906	NFKBIA	NFKB inhibitor alpha
1550	Promoter (<=1kb)	14	35538352	35809226	270875	2	253959	ENST00000389698.7	0	ENSG00000174373	RALGAPA1	Ral GTPase activating protein catalytic alpha subunit 1
1551	Promoter (<=1kb)	14	35826338	35871963	45626	1	84312	ENST00000216807.12	0	ENSG00000100916	BRMS1L	BRMS1 like transcriptional repressor
1552	Promoter (<=1kb)	14	36298564	36320637	22074	2	51562	ENST00000416007.9	0	ENSG00000151332	MBIP	MAP3K12 binding inhibitory protein 1
1553	Promoter (<=1kb)	14	39114223	39136973	22751	1	8487	ENST00000308317.10	0	ENSG00000092208	GEMIN2	gem nuclear organelle associated protein 2
1554	Promoter (<=1kb)	14	39175183	39179246	4064	1	5411	ENST00000553331.5	0	ENSG00000100941	PNN	pinin, desmosome associated protein
1555	Promoter (<=1kb)	14	39265703	39267061	1359	2	100288846	ENST00000605298.1	0	ENSG00000258940	LOC100288846	uncharacterized LOC100288846
1556	Promoter (<=1kb)	14	39397669	39432500	34832	2	254170	ENST00000298097.7	0	ENSG00000165355	FBXO33	F-box protein 33
1557	Intron (ENST00000652126.1/ENST00000652126.1, intron 3 of 7)	14	39397669	39432500	34832	2	254170	ENST00000298097.7	-330421	ENSG00000165355	FBXO33	F-box protein 33
1558	Promoter (<=1kb)	14	44897275	44907257	9983	1	122525	ENST00000325192.8	0	ENSG00000179476	C14orf28	chromosome 14 open reading frame 28
1559	Distal Intergenic	14	44898908	44911863	12956	2	101927418	ENST00000555157.1	-4427	ENSG00000258949	LOC101927418	uncharacterized LOC101927418
1560	Promoter (<=1kb)	14	44962190	45074431	112242	1	23116	ENST00000361462.7	0	ENSG00000198718	TOGARAM1	TOG array regulator of axonemal microtubules 1
1561	Promoter (<=1kb)	14	45084107	45096228	12122	1	55015	ENST00000553605.1	0	ENSG00000185246	PRPF39	pre-mRNA processing factor 39
1562	Promoter (<=1kb)	14	45115599	45134481	18883	2	2287	ENST00000396062.4	0	ENSG00000100442	FKBP3	FKBP prolyl isomerase 3
1563	Promoter (<=1kb)	14	45203190	45253202	50013	2	55320	ENST00000310806.9	0	ENSG00000129534	MIS18BP1	MIS18 binding protein 1
1564	Distal Intergenic	14	46651010	46651781	772	2	140801	ENST00000298283.5	-35111	ENSG00000165496	RPL10L	ribosomal protein L10 like
1565	Promoter (<=1kb)	14	49586580	49586878	299	1	6029	ENST00000618786.1	0	ENSG00000276168	RN7SL1	RNA component of signal recognition particle 7SL1
1566	Promoter (<=1kb)	14	49598761	49614670	15910	1	122769	ENST00000318317.8	0	ENSG00000165501	LRR1	leucine rich repeat protein 1
1567	Promoter (<=1kb)	14	49620799	49623481	2683	1	4247	ENST00000305386.4	0	ENSG00000168282	MGAT2	alpha-1,6-mannosyl-glycoprotein 2-beta-N-acetylglucosaminyltransferase
1568	Promoter (<=1kb)	14	49625174	49635230	10057	2	55172	ENST00000298292.12	82	ENSG00000165506	DNAAF2	dynein axonemal assembly factor 2
1569	Promoter (<=1kb)	14	49768130	49783105	14976	1	23588	ENST00000555739.5	0	ENSG00000165516	KLHDC2	kelch domain containing 2
1570	Promoter (<=1kb)	14	49862550	49862849	300	2	378706	ENST00000490232.3	0	ENSG00000274012	RN7SL2	RNA component of signal recognition particle 7SL2
1571	Distal Intergenic	14	49862550	49862849	300	2	378706	ENST00000490232.3	-5147	ENSG00000274012	RN7SL2	RNA component of signal recognition particle 7SL2
1572	Promoter (<=1kb)	14	49893082	49897054	3973	1	382	ENST00000298316.7	0	ENSG00000165527	ARF6	ADP ribosylation factor 6
1573	Promoter (<=1kb)	14	50117130	50231578	114449	2	6655	ENST00000216373.10	0	ENSG00000100485	SOS2	SOS Ras/Rho guanine nucleotide exchange factor 2
1574	Promoter (<=1kb)	14	50312324	50322892	10569	1	27109	ENST00000426751.7	0	ENSG00000125375	DMAC2L	distal membrane arm assembly complex 2 like
1575	Promoter (<=1kb)	14	50719763	50831121	111359	2	51199	ENST00000245441.9	0	ENSG00000100503	NIN	ninein
1576	Promoter (<=1kb)	14	50978778	51095329	116552	2	114088	ENST00000338969.9	0	ENSG00000100505	TRIM9	tripartite motif containing 9
1577	Distal Intergenic	14	51240162	51245851	5690	1	81542	ENST00000555574.1	-36376	ENSG00000139921	TMX1	thioredoxin related transmembrane protein 1
1578	Promoter (<=1kb)	14	51240247	51257655	17409	1	81542	ENST00000457354.7	0	ENSG00000139921	TMX1	thioredoxin related transmembrane protein 1
1579	Promoter (<=1kb)	14	51847172	51913336	66165	1	54331	ENST00000554832.5	0	ENSG00000186469	GNG2	G protein subunit gamma 2
1580	Promoter (<=1kb)	14	52552836	52637713	84878	1	283554	ENST00000321662.11	0	ENSG00000180998	GPR137C	G protein-coupled receptor 137C
1581	Promoter (<=1kb)	14	52639915	52695558	55644	2	30001	ENST00000395686.8	0	ENSG00000197930	ERO1A	endoplasmic reticulum oxidoreductase 1 alpha
1582	Promoter (<=1kb)	14	52730166	52774989	44824	1	6815	ENST00000354586.5	0	ENSG00000198252	STYX	serine/threonine/tyrosine interacting protein
1583	Promoter (<=1kb)	14	52775688	52791483	15796	2	64841	ENST00000650397.1	48	ENSG00000100522	GNPNAT1	glucosamine-phosphate N-acetyltransferase 1
1584	Exon (ENST00000663444.1/ENST00000663444.1, exon 1 of 5)	14	53153354	53157528	4175	1	101927620	ENST00000554235.1	64189	ENSG00000258731	LOC101927620	uncharacterized LOC101927620
1585	Exon (ENST00000448352.1/ENST00000448352.1, exon 1 of 1)	14	53948427	53948484	58	2	100847076	ENST00000580850.1	334525	ENSG00000266431	MIR5580	microRNA 5580
1586	Promoter (<=1kb)	14	54396849	54417951	21103	1	1033	ENST00000555837.5	0	ENSG00000100526	CDKN3	cyclin dependent kinase inhibitor 3
1587	Promoter (<=1kb)	14	54423561	54441374	17814	2	10175	ENST00000216416.9	0	ENSG00000100528	CNIH1	cornichon family AMPA receptor auxiliary protein 1
1588	Promoter (<=1kb)	14	54509812	54538281	28470	1	10668	ENST00000554791.5	0	ENSG00000100532	CGRRF1	cell growth regulator with ring finger domain 1
1589	Promoter (<=1kb)	14	54567097	54789127	222031	1	23034	ENST00000554335.5	-48	ENSG00000020577	SAMD4A	sterile alpha motif domain containing 4A
1590	Promoter (<=1kb)	14	54938949	55027099	88151	2	11169	ENST00000360586.8	0	ENSG00000198554	WDHD1	WD repeat and HMG-box DNA binding protein 1
1591	Promoter (<=1kb)	14	55051683	55069502	17820	1	93487	ENST00000622254.1	0	ENSG00000168175	MAPK1IP1L	mitogen-activated protein kinase 1 interacting protein 1 like
1592	Distal Intergenic	14	55062951	55064670	1720	1	93487	ENST00000553976.1	8999	ENSG00000168175	MAPK1IP1L	mitogen-activated protein kinase 1 interacting protein 1 like
1593	Promoter (<=1kb)	14	55129260	55143721	14462	1	3958	ENST00000554715.1	188	ENSG00000131981	LGALS3	galectin 3
1594	Promoter (<=1kb)	14	55148112	55191544	43433	2	9787	ENST00000395425.6	0	ENSG00000126787	DLGAP5	DLG associated protein 5
1595	Promoter (<=1kb)	14	55271421	55353611	82191	1	55030	ENST00000313833.5	0	ENSG00000178974	FBXO34	F-box protein 34
1596	Promoter (<=1kb)	14	55496786	55580115	83330	2	100129075	ENST00000554558.6	0	ENSG00000186615	KTN1-AS1	KTN1 antisense RNA 1
1597	Promoter (<=1kb)	14	57200507	57268905	68399	2	10640	ENST00000621441.5	0	ENSG00000070367	EXOC5	exocyst complex component 5
1598	Promoter (<=1kb)	14	57390544	57410330	19787	1	122830	ENST00000555166.5	0	ENSG00000139977	NAA30	N(alpha)-acetyltransferase 30, NatC catalytic subunit
1599	Promoter (<=1kb)	14	58200080	58234760	34681	1	55860	ENST00000545307.6	0	ENSG00000131966	ACTR10	actin related protein 10
1600	Promoter (<=1kb)	14	58244843	58272004	27162	1	5684	ENST00000216455.9	0	ENSG00000100567	PSMA3	proteasome 20S subunit alpha 3
1601	Promoter (<=1kb)	14	58139101	58298139	159039	2	145407	ENST00000554218.1	0	ENSG00000139971	ARMH4	armadillo like helical domain containing 4
1602	Promoter (<=1kb)	14	58427684	58514795	87112	1	9786	ENST00000652732.1	0	ENSG00000100578	KIAA0586	KIAA0586
1603	Intron (ENST00000648996.1/102723742, intron 4 of 13)	14	58828185	59184243	356059	1	102723742	ENST00000666814.1	-30783	ENSG00000258583	LINC01500	long intergenic non-protein coding RNA 1500
1604	Promoter (<=1kb)	14	59188646	59266161	77516	1	23002	ENST00000556596.1	0	ENSG00000100592	DAAM1	dishevelled associated activator of morphogenesis 1
1605	Promoter (<=1kb)	14	59472606	59484408	11803	2	112849	ENST00000247194.9	0	ENSG00000126790	L3HYPDH	trans-L-3-hydroxyproline dehydratase
1606	Promoter (<=1kb)	14	60091911	60148221	56311	1	64430	ENST00000317623.8	0	ENSG00000126773	PCNX4	pecanex 4
1607	Promoter (<=1kb)	14	60144119	60165398	21280	2	51635	ENST00000557185.6	0	ENSG00000100612	DHRS7	dehydrogenase/reductase 7
1608	Promoter (<=1kb)	14	60249221	60299087	49867	1	5494	ENST00000395076.9	0	ENSG00000100614	PPM1A	protein phosphatase, Mg2+/Mn2+ dependent 1A
1609	Promoter (<=1kb)	14	60981114	61083712	102599	1	145389	ENST00000354886.6	0	ENSG00000139974	SLC38A6	solute carrier family 38 member 6
1610	Promoter (<=1kb)	14	61280953	61443211	162259	1	5583	ENST00000555542.5	0	ENSG00000027075	PRKCH	protein kinase C eta
1611	Promoter (1-2kb)	14	61556313	61570194	13882	2	101927780	ENST00000553288.5	1143	ENSG00000250548	LINC01303	long intergenic non-protein coding RNA 1303
1612	Distal Intergenic	14	61647420	61654001	6582	1	400221	ENST00000556717.2	14999	ENSG00000232774	FLJ22447	uncharacterized LOC400221
1613	Promoter (<=1kb)	14	61681041	61695823	14783	2	100750246	ENST00000557544.1	0	ENSG00000258777	HIF1A-AS1	HIF1A antisense RNA 1
1614	Promoter (<=1kb)	14	61762420	61796428	34009	1	6617	ENST00000216294.5	0	ENSG00000023608	SNAPC1	small nuclear RNA activating complex polypeptide 1
1615	Promoter (<=1kb)	14	62117346	62128397	11052	1	646113	ENST00000637212.1	0	NA	LINC00643	long intergenic non-protein coding RNA 643
1616	Promoter (<=1kb)	14	63543569	63544664	1096	1	112268140	ENST00000561909.1	0	NA	LOC112268140	loricrin-like
1617	Promoter (<=1kb)	14	63597039	63641861	44823	2	112840	ENST00000394942.2	0	ENSG00000140006	WDR89	WD repeat domain 89
1618	Promoter (<=1kb)	14	63684216	63728065	43850	2	81537	ENST00000247225.7	0	ENSG00000126821	SGPP1	sphingosine-1-phosphate phosphatase 1
1619	Promoter (<=1kb)	14	63852983	64226432	373450	1	23224	ENST00000357395.7	0	ENSG00000054654	SYNE2	spectrin repeat containing nuclear envelope protein 2
1620	Intron (ENST00000556275.5/2100, intron 7 of 8)	14	64218232	64223380	5149	1	23224	ENST00000554928.1	17248	ENSG00000054654	SYNE2	spectrin repeat containing nuclear envelope protein 2
1621	Promoter (<=1kb)	14	64329532	64338639	9108	2	2100	ENST00000648279.1	0	ENSG00000140009	ESR2	estrogen receptor 2
1622	Promoter (<=1kb)	14	64341673	64387986	46314	2	441687	ENST00000641479.1	0	NA	TEX21P	testis expressed 21, pseudogene
1623	Promoter (<=1kb)	14	64503725	64521970	18246	1	22890	ENST00000553583.1	0	ENSG00000126804	ZBTB1	zinc finger and BTB domain containing 1
1624	Promoter (<=1kb)	14	64986895	65022130	35236	1	2342	ENST00000555372.5	0	ENSG00000257365	FNTB	farnesyltransferase, CAAX box, beta
1625	Promoter (<=1kb)	14	65006174	65102387	96214	2	4149	ENST00000341653.6	0	ENSG00000125952	MAX	MYC associated factor X
1626	Intron (ENST00000555736.1/ENST00000555736.1, intron 1 of 3)	14	65335117	65335183	67	2	100616176	ENST00000584635.1	47319	ENSG00000266740	MIR4708	microRNA 4708
1627	Exon (ENST00000555736.1/ENST00000555736.1, exon 1 of 4)	14	65335117	65335183	67	2	100616176	ENST00000584635.1	31203	ENSG00000266740	MIR4708	microRNA 4708
1628	Promoter (<=1kb)	14	65413006	65561610	148605	1	2530	ENST00000553924.5	0	ENSG00000033170	FUT8	fucosyltransferase 8
1629	Promoter (<=1kb)	14	66508138	67059029	550892	1	10243	ENST00000459628.5	0	ENSG00000171723	GPHN	gephyrin
1630	Promoter (<=1kb)	14	67241342	67269764	28423	1	64398	ENST00000554911.1	0	ENSG00000072415	MPP5	membrane palmitoylated protein 5
1631	Promoter (<=1kb)	14	67360328	67386516	26189	1	1965	ENST00000256383.9	0	ENSG00000134001	EIF2S1	eukaryotic translation initiation factor 2 subunit alpha
1632	Promoter (<=1kb)	14	67581955	67600169	18215	2	5283	ENST00000561272.5	0	ENSG00000100564	PIGH	phosphatidylinositol glycan anchor biosynthesis class H
1633	Promoter (<=1kb)	14	67656510	67674820	18311	2	10490	ENST00000555543.1	0	ENSG00000100568	VTI1B	vesicle transport through interaction with t-SNAREs 1B
1634	Intron (ENST00000479335.5/5890, intron 8 of 11)	14	68387137	68497451	110315	1	5890	ENST00000554183.1	-101541	ENSG00000182185	RAD51B	RAD51 paralog B
1635	Intron (ENST00000487861.5/5890, intron 10 of 10)	14	68472033	68478101	6069	1	5890	ENST00000555782.1	29783	ENSG00000182185	RAD51B	RAD51 paralog B
1636	Exon (ENST00000556919.1/ENST00000556919.1, exon 1 of 2)	14	68627166	68628445	1280	2	100996664	ENST00000556301.1	-56911	NA	LOC100996664	uncharacterized LOC100996664
1637	Promoter (<=1kb)	14	68789945	68796253	6309	2	677	ENST00000557086.1	0	ENSG00000185650	ZFP36L1	ZFP36 ring finger protein like 1
1638	Promoter (<=1kb)	14	69611596	69715144	103549	1	9766	ENST00000342745.5	0	ENSG00000100647	SUSD6	sushi domain containing 6
1639	Intron (ENST00000342745.5/9766, intron 2 of 5)	14	69658510	69703798	45289	1	9766	ENST00000556993.1	8969	ENSG00000100647	SUSD6	sushi domain containing 6
1640	Promoter (<=1kb)	14	70044217	70189070	144854	2	6547	ENST00000356921.6	168	ENSG00000100678	SLC8A3	solute carrier family 8 member A3
1641	Promoter (<=1kb)	14	70593314	70641204	47891	2	10001	ENST00000553982.1	0	ENSG00000133997	MED6	mediator complex subunit 6
1642	Promoter (<=1kb)	14	70729651	70809534	79884	2	4293	ENST00000555993.6	0	ENSG00000006432	MAP3K9	mitogen-activated protein kinase kinase kinase 9
1643	Promoter (<=1kb)	14	70907459	71115382	207924	1	22990	ENST00000304743.7	0	ENSG00000100731	PCNX1	pecanex 1
1644	Promoter (<=1kb)	14	71320449	71529370	208922	1	26037	ENST00000553453.5	0	ENSG00000197555	SIPA1L1	signal induced proliferation associated 1 like 1
1645	Intron (ENST00000555581.1/ENST00000555581.1, intron 1 of 1)	14	71932429	72566530	634102	1	9628	ENST00000553525.6	-75683	ENSG00000182732	RGS6	regulator of G protein signaling 6
1646	Promoter (2-3kb)	14	72516820	72516898	79	1	102465832	ENST00000622274.1	2158	ENSG00000273830	MIR7843	microRNA 7843
1647	Promoter (<=1kb)	14	72926451	72959121	32671	1	26094	ENST00000509320.5	0	ENSG00000119599	DCAF4	DDB1 and CUL4 associated factor 4
1648	Promoter (<=1kb)	14	73058532	73120391	61860	1	58517	ENST00000527432.5	0	ENSG00000119707	RBM25	RNA binding motif protein 25
1649	Promoter (<=1kb)	14	73136817	73220401	83585	1	5663	ENST00000394164.5	0	ENSG00000080815	PSEN1	presenilin 1
1650	Promoter (<=1kb)	14	73275107	73458617	183511	2	8650	ENST00000554546.5	0	ENSG00000133961	NUMB	NUMB endocytic adaptor protein
1651	Promoter (<=1kb)	14	73711783	73714384	2602	2	9240	ENST00000316836.5	102	ENSG00000176903	PNMA1	PNMA family member 1
1652	Promoter (<=1kb)	14	73851928	73874627	22700	1	145482	ENST00000555976.5	0	ENSG00000140043	PTGR2	prostaglandin reductase 2
1653	Promoter (<=1kb)	14	73932996	73950414	17419	2	145483	ENST00000651776.1	0	ENSG00000156050	FAM161B	FAM161 centrosomal protein B
1654	Promoter (<=1kb)	14	73996517	74019297	22781	2	957	ENST00000556108.5	0	ENSG00000187097	ENTPD5	ectonucleoside triphosphate diphosphohydrolase 5 (inactive)
1655	Promoter (<=1kb)	14	74056847	74084453	27607	2	4329	ENST00000553458.6	0	ENSG00000119711	ALDH6A1	aldehyde dehydrogenase 6 family member A1
1656	Promoter (<=1kb)	14	75278826	75280374	1549	1	2353	ENST00000554617.1	-36	ENSG00000170345	FOS	Fos proto-oncogene, AP-1 transcription factor subunit
1657	Promoter (<=1kb)	14	75660992	75690282	29291	1	23093	ENST00000555290.5	0	ENSG00000119685	TTLL5	tubulin tyrosine ligase like 5
1658	Promoter (2-3kb)	14	76959638	76965802	6165	1	105370578	ENST00000553613.1	2156	ENSG00000258602	LINC01629	long intergenic non-protein coding RNA 1629
1659	Intron (ENST00000647580.1/ENST00000647580.1, intron 1 of 1)	14	76959638	76965802	6165	1	105370578	ENST00000553613.1	18155	ENSG00000258602	LINC01629	long intergenic non-protein coding RNA 1629
1660	Promoter (<=1kb)	14	77024543	77028708	4166	2	64207	ENST00000238647.5	0	ENSG00000119669	IRF2BPL	interferon regulatory factor 2 binding protein like
1661	Promoter (<=1kb)	14	77098126	77113566	15441	1	85457	ENST00000555437.5	-12	ENSG00000198894	CIPC	CLOCK interacting pacemaker
1662	Promoter (<=1kb)	14	77320996	77331195	10200	1	2954	ENST00000361389.8	0	ENSG00000100577	GSTZ1	glutathione S-transferase zeta 1
1663	Promoter (<=1kb)	14	77457870	77469247	11378	1	10598	ENST00000555133.5	0	ENSG00000100591	AHSA1	activator of HSP90 ATPase activity 1
1664	Promoter (<=1kb)	14	77505997	77616773	110777	2	9517	ENST00000216484.6	0	ENSG00000100596	SPTLC2	serine palmitoyltransferase long chain base subunit 2
1665	Promoter (<=1kb)	14	81221218	81222460	1243	1	101928504	ENST00000618431.1	0	NA	LOC101928504	uncharacterized LOC101928504
1666	Promoter (<=1kb)	14	81471547	81533853	62307	2	6400	ENST00000336735.9	0	ENSG00000071537	SEL1L	SEL1L adaptor subunit of ERAD E3 ubiquitin ligase
1667	Intron (ENST00000554814.1/ENST00000554814.1, intron 3 of 3)	14	81733707	81743749	10043	2	102724294	ENST00000663755.1	-267652	NA	LINC02311	long intergenic non-protein coding RNA 2311
1668	Promoter (<=1kb)	14	87933723	87992838	59116	2	2581	ENST00000544807.6	0	ENSG00000054983	GALC	galactosylceramidase
1669	Promoter (1-2kb)	14	88005135	88014811	9677	1	8477	ENST00000267549.5	1267	ENSG00000140030	GPR65	G protein-coupled receptor 65
1670	Promoter (<=1kb)	14	89161385	89417112	255728	2	1112	ENST00000557258.5	0	ENSG00000053254	FOXN3	forkhead box N3
1671	Promoter (<=1kb)	14	89156172	89619130	462959	2	1112	ENST00000345097.8	0	ENSG00000053254	FOXN3	forkhead box N3
1672	Promoter (<=1kb)	14	89955902	90043341	87440	1	55775	ENST00000393452.7	0	ENSG00000042088	TDP1	tyrosyl-DNA phosphodiesterase 1
1673	Promoter (1-2kb)	14	90061994	90185853	123860	1	56659	ENST00000282146.5	-1069	ENSG00000152315	KCNK13	potassium two pore domain channel subfamily K member 13
1674	Promoter (<=1kb)	14	90397029	90405072	8044	1	801	ENST00000447653.8	0	ENSG00000198668	CALM1	calmodulin 1
1675	Promoter (<=1kb)	14	91060832	91167378	106547	1	80017	ENST00000522837.5	0	ENSG00000133943	DGLUCY	D-glutamate cyclase
1676	Promoter (<=1kb)	14	91313943	91315870	1928	2	440193	ENST00000557507.1	-9	ENSG00000015133	CCDC88C	coiled-coil domain containing 88C
1677	Intron (ENST00000389857.11/440193, intron 4 of 29)	14	91338054	91338856	803	2	440193	ENST00000554051.1	-16094	ENSG00000015133	CCDC88C	coiled-coil domain containing 88C
1678	Intron (ENST00000389857.11/440193, intron 3 of 29)	14	91338054	91338856	803	2	440193	ENST00000554051.1	-28503	ENSG00000015133	CCDC88C	coiled-coil domain containing 88C
1679	Promoter (<=1kb)	14	91271323	91417820	146498	2	440193	ENST00000389857.11	0	ENSG00000015133	CCDC88C	coiled-coil domain containing 88C
1680	Distal Intergenic	14	91378659	91417844	39186	2	440193	ENST00000553403.1	-7476	ENSG00000015133	CCDC88C	coiled-coil domain containing 88C
1681	Promoter (<=1kb)	14	91457611	91510144	52534	2	55671	ENST00000554684.5	0	ENSG00000100796	PPP4R3A	protein phosphatase 4 regulatory subunit 3A
1682	Promoter (<=1kb)	14	91869412	91874816	5405	2	10516	ENST00000556961.1	943	ENSG00000140092	FBLN5	fibulin 5
1683	Promoter (<=1kb)	14	91965991	92040059	74069	2	9321	ENST00000267622.8	-79	ENSG00000100815	TRIP11	thyroid hormone receptor interactor 11
1684	Promoter (<=1kb)	14	92049611	92106580	56970	2	4287	ENST00000647161.1	0	ENSG00000066427	ATXN3	ataxin 3
1685	Intron (ENST00000216487.12/79890, intron 8 of 9)	14	92659385	92688049	28665	1	79890	ENST00000553959.1	17734	ENSG00000100599	RIN3	Ras and Rab interactor 3
1686	Promoter (<=1kb)	14	92794305	92839947	45643	1	9950	ENST00000163416.7	0	ENSG00000066455	GOLGA5	golgin A5
1687	Promoter (<=1kb)	14	92962355	93115822	153468	2	3705	ENST00000553452.5	119	ENSG00000100605	ITPK1	inositol-tetrakisphosphate 1-kinase
1688	Promoter (<=1kb)	14	93207241	93218557	11317	1	55148	ENST00000554232.5	0	ENSG00000012963	UBR7	ubiquitin protein ligase E3 component n-recognin 7 (putative)
1689	Promoter (<=1kb)	14	93294853	93332346	37494	2	55727	ENST00000554968.1	0	ENSG00000011114	BTBD7	BTB domain containing 7
1690	Distal Intergenic	14	94364313	94366698	2386	2	390502	ENST00000553483.3	20074	ENSG00000258597	SERPINA2	serpin family A member 2 (gene/pseudogene)
1691	Intron (ENST00000554161.1/ENST00000554161.1, intron 1 of 1)	14	95533503	95544557	11055	1	51218	ENST00000553672.1	-16890	ENSG00000182512	GLRX5	glutaredoxin 5
1692	Promoter (<=1kb)	14	95521958	95534618	12661	2	283596	ENST00000667310.1	0	NA	SNHG10	small nucleolar RNA host gene 10
1693	Promoter (<=1kb)	14	96279195	96363341	84147	2	55102	ENST00000359933.6	0	ENSG00000066739	ATG2B	autophagy related 2B
1694	Promoter (<=1kb)	14	96392128	96489427	97300	1	122481	ENST00000267584.9	-222	ENSG00000140057	AK7	adenylate kinase 7
1695	Promoter (<=1kb)	14	96502373	96567111	64739	1	10914	ENST00000216277.12	0	ENSG00000090060	PAPOLA	poly(A) polymerase alpha
1696	Promoter (<=1kb)	14	99481169	99502376	21208	1	8812	ENST00000557165.5	0	ENSG00000090061	CCNK	cyclin K
1697	Promoter (<=1kb)	14	99684298	99727301	43004	1	10858	ENST00000261835.8	0	ENSG00000036530	CYP46A1	cytochrome P450 family 46 subfamily A member 1
1698	Distal Intergenic	14	100143957	100159645	15689	2	123099	ENST00000305631.7	-33249	ENSG00000168350	DEGS2	delta 4-desaturase, sphingolipid 2
1699	Promoter (<=1kb)	14	100239144	100282788	43645	1	7528	ENST00000262238.10	0	ENSG00000100811	YY1	YY1 transcription factor
1700	Intron (ENST00000553954.1/ENST00000553954.1, intron 1 of 1)	14	100277357	100277417	61	1	102466730	ENST00000636393.1	8087	ENSG00000283840	MIR6764	microRNA 6764
1701	Promoter (<=1kb)	14	101761798	101927989	166192	1	5527	ENST00000422945.6	-202	ENSG00000078304	PPP2R5C	protein phosphatase 2 regulatory subunit B'gamma
1702	Exon (ENST00000607414.1/ENST00000607414.1, exon 1 of 1)	14	101964573	102011733	47161	1	1778	ENST00000643684.1	-16070	ENSG00000197102	DYNC1H1	dynein cytoplasmic 1 heavy chain 1
1703	Promoter (<=1kb)	14	102081049	102139686	58638	2	3320	ENST00000334701.11	0	ENSG00000080824	HSP90AA1	heat shock protein 90 alpha family class A member 1
1704	Promoter (<=1kb)	14	102592649	102730561	137913	1	23186	ENST00000262241.7	-21	ENSG00000089902	RCOR1	REST corepressor 1
1705	Promoter (<=1kb)	14	103334189	103336178	1990	1	1983	ENST00000559249.5	0	ENSG00000100664	EIF5	eukaryotic translation initiation factor 5
1706	Promoter (<=1kb)	14	103385392	103503252	117861	1	4140	ENST00000440884.7	0	ENSG00000075413	MARK3	microtubule affinity regulating kinase 3
1707	Promoter (<=1kb)	14	103562962	103685924	122963	1	3831	ENST00000472726.2	0	ENSG00000126214	KLC1	kinesin light chain 1
1708	Promoter (<=1kb)	14	103692359	103701513	9155	1	3831	ENST00000557686.1	-244	ENSG00000126214	KLC1	kinesin light chain 1
1709	Promoter (<=1kb)	14	103697609	103715443	17835	2	7517	ENST00000554913.5	0	ENSG00000126215	XRCC3	X-ray repair cross complementing 3
1710	Promoter (<=1kb)	14	104741920	104743550	1631	1	122622	ENST00000554281.1	0	ENSG00000185100	ADSS1	adenylosuccinate synthase 1
1711	Promoter (<=1kb)	14	104753147	104757479	4333	1	10572	ENST00000535554.4	0	ENSG00000184990	SIVA1	SIVA1 apoptosis inducing factor
1712	Exon (ENST00000625139.1/ENST00000625139.1, exon 1 of 1)	14	104821201	104823718	2518	1	196872	ENST00000555578.1	-5040	ENSG00000258701	LINC00638	long intergenic non-protein coding RNA 638
1713	Promoter (<=1kb)	14	105009573	105021083	11511	2	55038	ENST00000336219.4	0	ENSG00000170779	CDCA4	cell division cycle associated 4
1714	Distal Intergenic	14	105049397	105065445	16049	2	29933	ENST00000392585.2	-4570	ENSG00000183484	GPR132	G protein-coupled receptor 132
1715	Promoter (<=1kb)	14	105256186	105301278	45093	2	2972	ENST00000548421.2	0	ENSG00000185024	BRF1	BRF1 RNA polymerase III transcription initiation factor subunit
1716	Promoter (2-3kb)	14	105355049	105370158	15110	1	23241	ENST00000552138.5	-2166	ENSG00000179364	PACS2	phosphofurin acidic cluster sorting protein 2
1717	Promoter (<=1kb)	14	105491065	105497875	6811	1	283643	ENST00000421892.5	0	ENSG00000185347	TEDC1	tubulin epsilon and delta complex 1
1718	Distal Intergenic	14	105857513	105857572	60	2	100616374	ENST00000579784.1	38884	ENSG00000265612	MIR4539	microRNA 4539
1719	Distal Intergenic	14	106482541	106501088	18548	1	338005	ENST00000659544.1	57139	ENSG00000270816	LINC00221	long intergenic non-protein coding RNA 221
1720	Distal Intergenic	14	106850885	106850999	115	2	100847062	ENST00000583555.1	158551	ENSG00000265929	MIR5195	microRNA 5195
1721	Distal Intergenic	14	106850885	106850999	115	2	100847062	ENST00000583555.1	19472	ENSG00000265929	MIR5195	microRNA 5195
1722	Exon (ENST00000640749.1/ENST00000640749.1, exon 2 of 2)	14	106850885	106850999	115	2	100847062	ENST00000583555.1	-21653	ENSG00000265929	MIR5195	microRNA 5195
1723	Distal Intergenic	14	106850885	106850999	115	2	100847062	ENST00000583555.1	-32104	ENSG00000265929	MIR5195	microRNA 5195
1724	Distal Intergenic	296	385748	400411	14664	1	9834	ENST00000633766.1	-343008	ENSG00000226777	FAM30A	family with sequence similarity 30 member A
1725	Distal Intergenic	296	385748	400411	14664	1	9834	ENST00000633766.1	-237404	ENSG00000226777	FAM30A	family with sequence similarity 30 member A
1726	Distal Intergenic	296	385748	400411	14664	1	9834	ENST00000633766.1	-99352	ENSG00000226777	FAM30A	family with sequence similarity 30 member A
1727	Distal Intergenic	296	437498	440038	2541	2	8755	ENST00000633174.1	-743370	ENSG00000271968	ADAM6	ADAM metallopeptidase domain 6 (pseudogene)
1728	Distal Intergenic	296	437498	440038	2541	2	8755	ENST00000633174.1	-881981	ENSG00000271968	ADAM6	ADAM metallopeptidase domain 6 (pseudogene)
1729	Promoter (1-2kb)	297	1048728	1071983	23256	2	51676	ENST00000629617.2	-1901	ENSG00000100628	ASB2	ankyrin repeat and SOCS box containing 2
1730	Exon (ENST00000617748.3/78990, exon 4 of 6)	297	1165484	1166386	903	2	57062	ENST00000629321.1	7000	ENSG00000089737	DDX24	DEAD-box helicase 24
1731	Distal Intergenic	297	1478202	1482688	4487	2	390502	ENST00000627359.1	21523	ENSG00000258597	SERPINA2	serpin family A member 2 (gene/pseudogene)
1732	Promoter (<=1kb)	15	22838641	22868384	29744	1	81614	ENST00000398014.6	0	ENSG00000140157	NIPA2	NIPA magnesium transporter 2
1733	Promoter (<=1kb)	15	25333728	25438925	105198	2	7337	ENST00000638011.1	0	ENSG00000114062	UBE3A	ubiquitin protein ligase E3A
1734	3' UTR	15	30924484	30943082	18599	1	22909	ENST00000562881.2	5982	ENSG00000198690	FAN1	FANCD2 and FANCI associated nuclease 1
1735	Promoter (<=1kb)	15	31326835	31377899	51065	1	51621	ENST00000307145.4	0	ENSG00000169926	KLF13	Kruppel like factor 13
1736	Promoter (<=1kb)	15	31393575	31435665	42091	1	51621	ENST00000558225.1	-427	ENSG00000169926	KLF13	Kruppel like factor 13
1737	Promoter (<=1kb)	15	33866227	34039204	172978	2	57099	ENST00000306730.8	215	ENSG00000169857	AVEN	apoptosis and caspase activation inhibitor
1738	Promoter (<=1kb)	15	34102083	34108686	6604	1	161779	ENST00000397766.4	0	ENSG00000182405	PGBD4	piggyBac transposable element derived 4
1739	Promoter (<=1kb)	15	34140674	34210096	69423	2	79768	ENST00000256544.8	0	ENSG00000134152	KATNBL1	katanin regulatory subunit B1 like 1
1740	Promoter (<=1kb)	15	34978341	34988287	9947	2	54989	ENST00000356321.4	0	ENSG00000198146	ZNF770	zinc finger protein 770
1741	Promoter (<=1kb)	15	35546154	35860199	314046	1	100507466	ENST00000501169.3	0	NA	DPH6-DT	DPH6 divergent transcript
1742	Promoter (<=1kb)	15	38252836	38357249	104414	1	161742	ENST00000299084.9	-496	ENSG00000166068	SPRED1	sprouty related EVH1 domain containing 1
1743	Promoter (<=1kb)	15	39782571	39785617	3047	1	105370941	ENST00000564211.1	0	ENSG00000261136	LOC105370941	uncharacterized LOC105370941
1744	Promoter (<=1kb)	15	40035690	40039181	3492	2	6727	ENST00000267884.11	0	ENSG00000140319	SRP14	signal recognition particle 14
1745	Promoter (<=1kb)	15	40594020	40664342	70323	1	57082	ENST00000346991.9	0	ENSG00000137812	KNL1	kinetochore scaffold 1
1746	Promoter (<=1kb)	15	40686183	40695101	8919	2	100505648	ENST00000526635.2	0	ENSG00000245849	RAD51-AS1	RAD51 antisense RNA 1
1747	Promoter (<=1kb)	15	40735887	40755254	19368	2	55177	ENST00000338376.8	0	ENSG00000137824	RMDN3	regulator of microtubule dynamics 3
1748	Promoter (<=1kb)	15	40769980	40772449	2470	1	643338	ENST00000344320.8	0	ENSG00000188277	C15orf62	chromosome 15 open reading frame 62
1749	Promoter (<=1kb)	15	40765161	40807473	42313	2	55192	ENST00000220496.9	0	ENSG00000104129	DNAJC17	DnaJ heat shock protein family (Hsp40) member C17
1750	Promoter (<=1kb)	15	40978880	41116280	137401	2	54617	ENST00000648947.1	0	ENSG00000128908	INO80	INO80 complex ATPase subunit
1751	Promoter (<=1kb)	15	41231140	41279719	48580	1	11261	ENST00000560411.5	0	ENSG00000187446	CHP1	calcineurin like EF-hand protein 1
1752	Promoter (<=1kb)	15	41309273	41332591	23319	2	11339	ENST00000220514.8	0	ENSG00000104147	OIP5	Opa interacting protein 5
1753	Promoter (<=1kb)	15	41387353	41402496	15144	2	51103	ENST00000260361.9	0	ENSG00000137806	NDUFAF1	NADH:ubiquinone oxidoreductase complex assembly factor 1
1754	Promoter (<=1kb)	15	41660412	41769943	109532	1	23269	ENST00000219905.11	73	ENSG00000174197	MGA	MAX dimerization protein MGA
1755	Promoter (<=1kb)	15	41774434	41825617	51184	1	23005	ENST00000512970.5	0	ENSG00000137802	MAPKBP1	mitogen-activated protein kinase binding protein 1
1756	Promoter (<=1kb)	15	41972763	41999094	26332	1	101928388	ENST00000499478.2	0	ENSG00000246740	PLA2G4E-AS1	PLA2G4E antisense RNA 1
1757	Promoter (<=1kb)	15	42273233	42274510	1278	1	2595	ENST00000561871.1	0	ENSG00000214013	GANC	glucosidase alpha, neutral C
1758	Promoter (<=1kb)	15	42497395	42548786	51392	2	255252	ENST00000650210.1	0	ENSG00000180979	LRRC57	leucine rich repeat containing 57
1759	Promoter (<=1kb)	15	42575606	42720998	145393	1	57519	ENST00000290607.12	0	ENSG00000159433	STARD9	StAR related lipid transfer domain containing 9
1760	Promoter (<=1kb)	15	42738730	42920778	182049	2	146057	ENST00000267890.11	0	ENSG00000128881	TTBK2	tau tubulin kinase 2
1761	Promoter (<=1kb)	15	43133586	43185144	51559	1	80021	ENST00000260403.7	0	ENSG00000137842	TMEM62	transmembrane protein 62
1762	Promoter (<=1kb)	15	43185328	43195164	9837	1	23582	ENST00000566515.5	0	ENSG00000166946	CCNDBP1	cyclin D1 binding protein 1
1763	Promoter (<=1kb)	15	43510958	43531620	20663	1	4130	ENST00000382031.5	0	ENSG00000166963	MAP1A	microtubule associated protein 1A
1764	Promoter (<=1kb)	15	43746410	43756725	10316	1	2923	ENST00000469684.1	0	ENSG00000167004	PDIA3	protein disulfide isomerase family A member 3
1765	Promoter (<=1kb)	15	43777087	43778116	1030	1	10169	ENST00000474290.1	0	ENSG00000140264	SERF2	small EDRK-rich factor 2
1766	Promoter (<=1kb)	15	43792330	43799850	7521	1	100529067	ENST00000409646.5	0	NA	SERF2-C15ORF63	SERF2-C15orf63 readthrough
1767	Promoter (<=1kb)	15	44533493	44536923	3431	2	645212	ENST00000313807.4	0	ENSG00000179523	EIF3J-DT	EIF3J divergent transcript
1768	Promoter (<=1kb)	15	44562696	44663662	100967	2	80208	ENST00000261866.12	0	ENSG00000104133	SPG11	SPG11 vesicle trafficking associated, spatacsin
1769	Promoter (<=1kb)	15	44729001	44734000	5000	1	100419583	ENST00000560141.2	0	NA	LOC100419583	ring finger protein 4 pseudogene
1770	Promoter (<=1kb)	15	45175380	45201116	25737	2	90525	ENST00000561278.1	364	ENSG00000138606	SHF	Src homology 2 domain containing F
1771	Promoter (<=1kb)	15	45402430	45415805	13376	1	79029	ENST00000638607.1	402	ENSG00000171763	SPATA5L1	spermatogenesis associated 5 like 1
1772	Promoter (<=1kb)	15	45587352	45606527	19176	1	26258	ENST00000562384.5	0	ENSG00000104164	BLOC1S6	biogenesis of lysosomal organelles complex 1 subunit 6
1773	Promoter (<=1kb)	15	48737938	48811069	73132	2	22995	ENST00000380950.7	0	ENSG00000103995	CEP152	centrosomal protein 152
1774	Promoter (<=1kb)	15	48878134	48880173	2040	1	23741	ENST00000530028.3	0	ENSG00000255302	EID1	EP300 interacting inhibitor of differentiation 1
1775	Promoter (<=1kb)	15	49155656	49282067	126412	1	2585	ENST00000559883.5	0	ENSG00000156958	GALK2	galactokinase 2
1776	Promoter (<=1kb)	15	49621037	49629967	8931	1	56986	ENST00000557968.5	0	ENSG00000104047	DTWD1	DTW domain containing 1
1777	Promoter (<=1kb)	15	50354959	50356034	1076	1	100129387	ENST00000619314.1	0	NA	GABPB1-AS1	GABPB1 antisense RNA 1
1778	Intron (ENST00000560297.5/9101, intron 4 of 4)	15	50439043	50481705	42663	1	9101	ENST00000561330.1	5768	ENSG00000138592	USP8	ubiquitin specific peptidase 8
1779	Promoter (<=1kb)	15	50557158	50686797	129640	2	54822	ENST00000646667.1	0	ENSG00000092439	TRPM7	transient receptor potential cation channel subfamily M member 7
1780	Promoter (<=1kb)	15	50702266	50765706	63441	2	84888	ENST00000261854.10	0	ENSG00000138600	SPPL2A	signal peptide peptidase like 2A
1781	Promoter (<=1kb)	15	50908672	50950149	41478	1	23431	ENST00000561441.5	-68	ENSG00000081014	AP4E1	adaptor related protein complex 4 subunit epsilon 1
1782	Promoter (<=1kb)	15	51723244	51751437	28194	2	256586	ENST00000558126.1	78	ENSG00000140280	LYSMD2	LysM domain containing 2
1783	Promoter (<=1kb)	15	51938025	51971778	33754	2	123169	ENST00000299601.10	0	ENSG00000166477	LEO1	LEO1 homolog, Paf1/RNA polymerase II complex component
1784	Promoter (<=1kb)	15	52019219	52067375	48157	1	5597	ENST00000261845.7	0	ENSG00000069956	MAPK6	mitogen-activated protein kinase 6
1785	Promoter (<=1kb)	15	52179999	52205963	25965	1	100129973	ENST00000559779.2	0	NA	CERNA1	competing endogenous lncRNA 1 for miR-4707-5p and miR-4767
1786	Intron (ENST00000399231.7/4644, intron 1 of 40)	15	52416005	52425967	9963	2	4644	ENST00000561810.1	-40322	ENSG00000197535	MYO5A	myosin VA
1787	Promoter (<=1kb)	15	52307283	52529050	221768	2	4644	ENST00000399231.7	0	ENSG00000197535	MYO5A	myosin VA
1788	Promoter (<=1kb)	15	52611601	52679372	67772	2	56204	ENST00000566768.5	0	ENSG00000047346	FAM214A	family with sequence similarity 214 member A
1789	Promoter (<=1kb)	15	55180806	55196941	16136	2	51187	ENST00000260443.9	0	ENSG00000137876	RSL24D1	ribosomal L24 domain containing 1
1790	Promoter (<=1kb)	15	55355239	55408259	53021	2	9236	ENST00000442196.7	0	ENSG00000260916	CCPG1	cell cycle progression 1
1791	Promoter (<=1kb)	15	55826922	55993746	166825	2	4734	ENST00000435532.7	0	ENSG00000069869	NEDD4	NEDD4 E3 ubiquitin protein ligase
1792	Promoter (<=1kb)	15	56795460	56918385	122926	2	145783	ENST00000648603.1	0	ENSG00000285331	LOC145783	uncharacterized LOC145783
1793	Promoter (<=1kb)	15	58588809	58749707	160899	2	102	ENST00000260408.8	0	ENSG00000137845	ADAM10	ADAM metallopeptidase domain 10
1794	Promoter (<=1kb)	15	58771192	58857552	86361	1	54629	ENST00000316848.9	0	ENSG00000128923	MINDY2	MINDY lysine 48 deubiquitinase 2
1795	Promoter (<=1kb)	15	58879050	58933679	54630	2	79811	ENST00000380516.7	0	ENSG00000137776	SLTM	SAFB like transcription modulator
1796	Intron (ENST00000559757.1/54778, intron 1 of 1)	15	58987655	59097419	109765	1	54778	ENST00000348370.8	-7734	ENSG00000157450	RNF111	ring finger protein 111
1797	Promoter (<=1kb)	15	58987655	59097419	109765	1	54778	ENST00000348370.8	0	ENSG00000157450	RNF111	ring finger protein 111
1798	Promoter (<=1kb)	15	59105126	59114614	9489	1	9133	ENST00000561077.1	0	ENSG00000157456	CCNB2	cyclin B2
1799	Intron (ENST00000558348.5/145773, intron 2 of 4)	15	59438186	59523555	85370	1	145773	ENST00000288228.10	-24782	ENSG00000157470	FAM81A	family with sequence similarity 81 member A
1800	Promoter (<=1kb)	15	59638062	59657515	19454	2	2958	ENST00000396060.7	0	ENSG00000140307	GTF2A2	general transcription factor IIA subunit 2
1801	Promoter (<=1kb)	15	60347134	60397986	50853	2	302	ENST00000396024.7	0	ENSG00000182718	ANXA2	annexin A2
1802	Promoter (<=1kb)	15	60479152	60544452	65301	1	101928784	ENST00000501579.7	0	ENSG00000245534	RORA-AS1	RORA antisense RNA 1
1803	Promoter (<=1kb)	15	62060503	62061274	772	1	101928907	ENST00000560813.2	0	NA	LOC101928907	uncharacterized LOC101928907
1804	Distal Intergenic	15	62835645	62840590	4946	1	83660	ENST00000559174.1	99650	ENSG00000171914	TLN2	talin 2
1805	Promoter (<=1kb)	15	63121861	63142061	20201	1	114294	ENST00000261893.9	65	ENSG00000103642	LACTB	lactamase beta
1806	Promoter (<=1kb)	15	63504511	63594640	90130	1	9960	ENST00000540797.5	0	ENSG00000140455	USP3	ubiquitin specific peptidase 3
1807	Promoter (<=1kb)	15	63552912	63600795	47884	2	100130855	ENST00000649220.2	0	ENSG00000259248	USP3-AS1	USP3 antisense RNA 1
1808	Promoter (<=1kb)	15	64153480	64157480	4001	1	79856	ENST00000560997.1	0	ENSG00000157734	SNX22	sorting nexin 22
1809	Promoter (<=1kb)	15	64155812	64163205	7394	2	5479	ENST00000300026.3	0	ENSG00000166794	PPIB	peptidylprolyl isomerase B
1810	Promoter (<=1kb)	15	64387748	64397760	10013	1	9325	ENST00000559833.5	0	ENSG00000103671	TRIP4	thyroid hormone receptor interactor 4
1811	Intron (ENST00000300069.5/348093, intron 1 of 7)	15	64739892	64761217	21326	2	348093	ENST00000560606.5	6066	ENSG00000166831	RBPMS2	RNA binding protein, mRNA processing factor 2
1812	Promoter (<=1kb)	15	64963022	64989914	26893	2	51324	ENST00000204566.7	0	ENSG00000090487	SPG21	SPG21 abhydrolase domain containing, maspardin
1813	Promoter (<=1kb)	15	65001512	65029639	28128	2	123263	ENST00000220058.9	0	ENSG00000103707	MTFMT	mitochondrial methionyl-tRNA formyltransferase
1814	Promoter (<=1kb)	15	65296051	65296166	116	1	26831	ENST00000362698.1	224	ENSG00000199568	RNU5A-1	RNA, U5A small nuclear 1
1815	Promoter (<=1kb)	15	65304677	65304792	116	1	26832	ENST00000363286.1	206	ENSG00000200156	RNU5B-1	RNA, U5B small nuclear 1
1816	Promoter (<=1kb)	15	65442467	65517689	75223	2	54878	ENST00000300141.11	0	ENSG00000074603	DPP8	dipeptidyl peptidase 8
1817	Promoter (<=1kb)	15	65659123	65792124	133002	2	10260	ENST00000443035.7	0	ENSG00000174485	DENND4A	DENN domain containing 4A
1818	Promoter (<=1kb)	15	65869456	65888247	18792	1	8766	ENST00000564910.5	0	ENSG00000103769	RAB11A	RAB11A, member RAS oncogene family
1819	Promoter (<=1kb)	15	66293501	66326451	32951	1	115752	ENST00000565281.5	0	ENSG00000166938	DIS3L	DIS3 like exosome 3'-5' exoribonuclease
1820	Promoter (<=1kb)	15	66336191	66356685	20495	2	54962	ENST00000261881.9	0	ENSG00000075131	TIPIN	TIMELESS interacting protein
1821	Promoter (<=1kb)	15	66336981	66386724	49744	2	54962	ENST00000562124.5	0	ENSG00000075131	TIPIN	TIMELESS interacting protein
1822	Promoter (<=1kb)	15	67254786	67501804	247019	1	64799	ENST00000335894.9	0	ENSG00000103599	IQCH	IQ motif containing H
1823	Promoter (<=1kb)	15	67839939	67840045	107	2	101954271	ENST00000383898.1	-238	ENSG00000207507	RNU6-9	RNA, U6 small nuclear 9
1824	Intron (ENST00000558889.5/390598, intron 2 of 2)	15	67839939	67840045	107	2	101954271	ENST00000383898.1	-23102	ENSG00000207507	RNU6-9	RNA, U6 small nuclear 9
1825	Promoter (<=1kb)	15	68054179	68193846	139668	1	8554	ENST00000249636.10	0	ENSG00000033800	PIAS1	protein inhibitor of activated STAT 1
1826	Promoter (2-3kb)	15	68193843	68207680	13838	2	91860	ENST00000638026.1	-2137	ENSG00000129007	CALML4	calmodulin like 4
1827	Promoter (<=1kb)	15	68206992	68229728	22737	2	54982	ENST00000249806.11	0	ENSG00000128973	CLN6	CLN6 transmembrane ER protein
1828	Promoter (<=1kb)	15	68277745	68295862	18118	1	10116	ENST00000306917.5	0	ENSG00000169018	FEM1B	fem-1 homolog B
1829	Promoter (<=1kb)	15	69160584	69197458	36875	1	26035	ENST00000559798.2	0	ENSG00000138604	GLCE	glucuronic acid epimerase
1830	Promoter (<=1kb)	15	69414381	69421916	7536	1	9493	ENST00000560042.1	68	ENSG00000137807	KIF23	kinesin family member 23
1831	Promoter (<=1kb)	15	69452814	69455547	2734	1	6176	ENST00000357790.5	0	ENSG00000137818	RPLP1	ribosomal protein lateral stalk subunit P1
1832	Promoter (<=1kb)	15	72118325	72140015	21691	1	123228	ENST00000564082.1	0	ENSG00000166192	SENP8	SUMO peptidase family member, NEDD8 specific
1833	Promoter (<=1kb)	15	72200508	72228676	28169	2	5315	ENST00000561609.5	0	ENSG00000067225	PKM	pyruvate kinase M1/2
1834	Promoter (<=1kb)	15	72241181	72272554	31374	2	56965	ENST00000569795.6	0	ENSG00000137817	PARP6	poly(ADP-ribose) polymerase family member 6
1835	Promoter (<=1kb)	15	72407778	72474209	66432	2	105370888	ENST00000562573.1	0	ENSG00000261423	TMEM202-AS1	TMEM202 antisense RNA 1
1836	Promoter (<=1kb)	15	72751369	72783731	32363	2	83440	ENST00000567941.5	0	ENSG00000159322	ADPGK	ADP dependent glucokinase
1837	Promoter (<=1kb)	15	73560014	73633389	73376	2	27020	ENST00000345330.9	0	ENSG00000156642	NPTN	neuroplastin
1838	Promoter (1-2kb)	15	73703909	73712998	9090	1	80381	ENST00000561176.5	-1096	ENSG00000103855	CD276	CD276 molecule
1839	Exon (ENST00000611178.1/ENST00000611178.1, exon 1 of 1)	15	74379083	74390535	11453	1	105370894	ENST00000619758.1	-4351	NA	LINC02255	long intergenic non-protein coding RNA 2255
1840	Promoter (<=1kb)	15	74541177	74598131	56955	1	10620	ENST00000346246.9	0	ENSG00000179361	ARID3B	AT-rich interaction domain 3B
1841	Promoter (1-2kb)	15	74544350	74591408	47059	1	10620	ENST00000566147.1	1840	ENSG00000179361	ARID3B	AT-rich interaction domain 3B
1842	Promoter (<=1kb)	15	74788544	74803171	14628	1	1445	ENST00000567571.5	-645	ENSG00000103653	CSK	C-terminal Src kinase
1843	Promoter (<=1kb)	15	74845206	74873302	28097	2	10066	ENST00000569904.5	0	ENSG00000140497	SCAMP2	secretory carrier membrane protein 2
1844	Promoter (<=1kb)	15	74919791	74938073	18283	2	9377	ENST00000322347.11	0	ENSG00000178741	COX5A	cytochrome c oxidase subunit 5A
1845	Promoter (<=1kb)	15	75202205	75206129	3925	1	56905	ENST00000564848.1	0	ENSG00000167173	C15orf39	chromosome 15 open reading frame 39
1846	Promoter (<=1kb)	15	75347342	75349690	2349	1	79661	ENST00000564951.1	0	ENSG00000140398	NEIL1	nei like DNA glycosylase 1
1847	Promoter (<=1kb)	15	75366516	75368006	1491	2	4123	ENST00000569069.1	0	ENSG00000140400	MAN2C1	mannosidase alpha class 2C member 1
1848	Promoter (<=1kb)	15	75369379	75451690	82312	2	25942	ENST00000394947.8	0	ENSG00000169375	SIN3A	SIN3 transcription regulator family member A
1849	Promoter (<=1kb)	15	75598083	75625794	27712	2	10073	ENST00000567134.5	0	ENSG00000169371	SNUPN	snurportin 1
1850	Promoter (<=1kb)	15	75639087	75640323	1237	2	55272	ENST00000403490.2	0	ENSG00000177971	IMP3	IMP U3 small nucleolar ribonucleoprotein 3
1851	Promoter (<=1kb)	15	77420412	77467158	46747	1	10363	ENST00000560498.5	0	ENSG00000140382	HMG20A	high mobility group 20A
1852	Promoter (<=1kb)	15	78149326	78166200	16875	1	3419	ENST00000558933.5	0	ENSG00000166411	IDH3A	isocitrate dehydrogenase (NAD(+)) 3 catalytic subunit alpha
1853	Downstream (1-2kb)	15	78752107	78753373	1267	1	646938	ENST00000434914.1	4801	ENSG00000238166	LOC646938	TBC1 domain family member 2B pseudogene
1854	Promoter (<=1kb)	15	78872814	78898133	25320	1	10933	ENST00000331268.9	0	ENSG00000185787	MORF4L1	mortality factor 4 like 1
1855	Promoter (<=1kb)	15	79844976	79897049	52074	2	10588	ENST00000258874.3	0	ENSG00000136371	MTHFS	methenyltetrahydrofolate synthetase
1856	Promoter (<=1kb)	15	79845195	79923744	78550	2	100528021	ENST00000479961.1	0	ENSG00000259332	ST20-MTHFS	ST20-MTHFS readthrough
1857	Promoter (<=1kb)	15	80059568	80138392	78825	1	54469	ENST00000613266.4	0	ENSG00000086666	ZFAND6	zinc finger AN1-type containing 6
1858	Promoter (<=1kb)	15	81000923	81005788	4866	1	59274	ENST00000267984.4	160	ENSG00000140406	TLNRD1	talin rod domain containing 1
1859	Promoter (<=1kb)	15	82041778	82046018	4241	2	84206	ENST00000329713.5	-418	ENSG00000183496	MEX3B	mex-3 RNA binding family member B
1860	Promoter (<=1kb)	15	82809628	82836108	26481	1	123720	ENST00000286760.5	29	ENSG00000156232	WHAMM	WASP homolog associated with actin, golgi membranes and microtubules
1861	Distal Intergenic	15	84240617	84241352	736	1	643707	ENST00000379674.4	6740	ENSG00000184206	GOLGA6L4	golgin A6 family like 4
1862	Promoter (<=1kb)	15	84570649	84573254	2606	1	100506874	ENST00000560917.1	0	NA	LINC00933	long intergenic non-protein coding RNA 933
1863	Distal Intergenic	15	84600986	84620649	19664	1	54993	ENST00000540936.1	-12636	ENSG00000176371	ZSCAN2	zinc finger and SCAN domain containing 2
1864	Promoter (<=1kb)	15	84600986	84620649	19664	1	54993	ENST00000540936.1	0	ENSG00000176371	ZSCAN2	zinc finger and SCAN domain containing 2
1865	Promoter (<=1kb)	15	84634230	84640559	6330	1	54581	ENST00000560678.5	-421	NA	SCAND2P	SCAN domain containing 2 pseudogene
1866	Promoter (<=1kb)	15	84669538	84716460	46923	2	23478	ENST00000559729.5	0	ENSG00000140612	SEC11A	SEC11 homolog A, signal peptidase complex subunit
1867	Intron (ENST00000648837.1/ENST00000648837.1, intron 1 of 1)	15	84748592	84806445	57854	1	9640	ENST00000560079.7	-13318	ENSG00000166716	ZNF592	zinc finger protein 592
1868	Promoter (<=1kb)	15	84980513	85139142	158630	1	5151	ENST00000557957.5	411	ENSG00000073417	PDE8A	phosphodiesterase 8A
1869	Promoter (<=1kb)	15	85380596	85380662	67	1	102465803	ENST00000613747.1	0	ENSG00000284160	MIR7706	microRNA 7706
1870	Promoter (<=1kb)	15	88638941	88650386	11446	1	3669	ENST00000379224.9	0	ENSG00000172183	ISG20	interferon stimulated exonuclease gene 20
1871	Promoter (<=1kb)	15	89088422	89113816	25395	1	11057	ENST00000564876.5	0	ENSG00000140526	ABHD2	abhydrolase domain containing 2
1872	Promoter (<=1kb)	15	89316305	89334795	18491	2	5428	ENST00000268124.10	0	ENSG00000140521	POLG	DNA polymerase gamma, catalytic subunit
1873	Promoter (<=1kb)	15	90388242	90502239	113998	1	8826	ENST00000268182.10	0	ENSG00000140575	IQGAP1	IQ motif containing GTPase activating protein 1
1874	Promoter (<=1kb)	15	90660739	90664686	3948	1	101929765	ENST00000559473.1	0	ENSG00000245479	LINC01585	long intergenic non-protein coding RNA 1585
1875	Promoter (<=1kb)	15	90620007	90717141	97135	2	101926895	ENST00000559531.1	0	ENSG00000259736	CRTC3-AS1	CRTC3 antisense RNA 1
1876	Distal Intergenic	15	90808771	90815629	6859	1	641	ENST00000560821.1	29432	ENSG00000197299	BLM	BLM RecQ like helicase
1877	Promoter (<=1kb)	15	90930312	90935196	4885	2	374659	ENST00000643068.1	0	ENSG00000184508	HDDC3	HD domain containing 3
1878	Promoter (<=1kb)	15	90966040	90994535	28496	2	9055	ENST00000394249.8	0	ENSG00000198901	PRC1	protein regulator of cytokinesis 1
1879	Promoter (<=1kb)	15	92619302	92809798	190497	2	400451	ENST00000557398.2	118	ENSG00000185442	FAM174B	family with sequence similarity 174 member B
1880	Intron (ENST00000653163.1/100507217, intron 1 of 4)	15	92819540	92898743	79204	1	100507217	ENST00000653163.1	12159	NA	LINC01578	long intergenic non-protein coding RNA 1578
1881	Promoter (<=1kb)	15	92882707	92899701	16995	1	100507217	ENST00000557682.6	0	NA	LINC01578	long intergenic non-protein coding RNA 1578
1882	Promoter (<=1kb)	15	92904399	92904475	77	1	100422995	ENST00000577670.1	0	ENSG00000284324	MIR3175	microRNA 3175
1883	Promoter (<=1kb)	15	94231538	94358606	127069	1	55784	ENST00000543482.5	0	ENSG00000140563	MCTP2	multiple C2 and transmembrane domain containing 2
1884	Promoter (<=1kb)	15	98648539	98964530	315992	1	3480	ENST00000649865.1	0	ENSG00000140443	IGF1R	insulin like growth factor 1 receptor
1885	Distal Intergenic	15	99565417	99645761	80345	1	4205	ENST00000560493.5	-62751	ENSG00000068305	MEF2A	myocyte enhancer factor 2A
1886	Distal Intergenic	15	99565417	99645761	80345	1	4205	ENST00000560493.5	-53053	ENSG00000068305	MEF2A	myocyte enhancer factor 2A
1887	Distal Intergenic	15	99972956	99976279	3324	2	170691	ENST00000557896.1	31727	ENSG00000140470	ADAMTS17	ADAM metallopeptidase with thrombospondin type 1 motif 17
1888	Promoter (<=1kb)	15	100602534	100651705	49172	1	140460	ENST00000332783.11	0	ENSG00000183475	ASB7	ankyrin repeat and SOCS box containing 7
1889	Intron (ENST00000527698.1/79705, intron 2 of 2)	15	100924603	101069068	144466	1	79705	ENST00000531270.5	16383	ENSG00000154237	LRRK1	leucine rich repeat kinase 1
1890	Exon (ENST00000388948.8/79705, exon 7 of 34)	15	101021709	101024949	3241	1	79705	ENST00000525617.2	-12821	ENSG00000154237	LRRK1	leucine rich repeat kinase 1
1891	Promoter (<=1kb)	15	101270817	101277450	6634	2	55829	ENST00000398226.7	0	ENSG00000131871	SELENOS	selenoprotein S
1892	Promoter (<=1kb)	15	101632977	101652376	19400	2	80213	ENST00000428002.6	0	ENSG00000184277	TM2D3	TM2 domain containing 3
1893	Promoter (<=1kb)	15	101653596	101724473	70878	2	123283	ENST00000335968.8	0	ENSG00000185418	TARS3	threonyl-tRNA synthetase 3
1894	Exon (ENST00000614323.1/ENST00000614323.1, exon 1 of 2)	300	274599	278980	4382	2	100996738	ENST00000631630.1	-10017	NA	HERC2P11	hect domain and RLD 2 pseudogene 11
1895	Promoter (<=1kb)	304	34826	42225	7400	1	567	ENST00000617605.4	0	ENSG00000166710	B2M	beta-2-microglobulin
1896	Promoter (<=1kb)	304	52370	56229	3860	1	100419583	ENST00000634142.1	0	NA	LOC100419583	ring finger protein 4 pseudogene
1897	Promoter (<=1kb)	308	2911147	2971326	60180	1	89839	ENST00000621228.1	0	ENSG00000284906	ARHGAP11B	Rho GTPase activating protein 11B
1898	Promoter (<=1kb)	308	3612704	3663742	51039	1	51621	ENST00000621843.1	0	ENSG00000169926	KLF13	Kruppel like factor 13
1899	Distal Intergenic	308	4829724	4854533	24810	1	9824	ENST00000622253.4	-78529	ENSG00000198826	ARHGAP11A	Rho GTPase activating protein 11A
1900	Promoter (<=1kb)	16	53829	57668	3840	1	79622	ENST00000383018.7	0	ENSG00000161981	SNRNP25	small nuclear ribonucleoprotein U11/U12 subunit 25
1901	Promoter (<=1kb)	16	188969	229439	40471	2	55692	ENST00000426094.5	0	ENSG00000007392	LUC7L	LUC7 like
1902	Promoter (<=1kb)	16	234802	269898	35097	1	83986	ENST00000654053.1	0	ENSG00000167930	FAM234A	family with sequence similarity 234 member A
1903	Promoter (<=1kb)	16	287440	352723	65284	2	8312	ENST00000262320.8	0	ENSG00000103126	AXIN1	axin 1
1904	Promoter (<=1kb)	16	589357	626026	36670	1	57799	ENST00000569575.5	0	ENSG00000197562	RAB40C	RAB40C, member RAS oncogene family
1905	Intron (ENST00000655150.1/ENST00000655150.1, intron 2 of 3)	16	854500	868968	14469	2	64788	ENST00000565276.5	9810	ENSG00000103227	LMF1	lipase maturation factor 1
1906	Distal Intergenic	16	1066376	1067236	861	2	146336	ENST00000569734.1	41586	ENSG00000261713	SSTR5-AS1	SSTR5 antisense RNA 1
1907	Promoter (<=1kb)	16	1309153	1327018	17866	1	7329	ENST00000325437.9	0	ENSG00000103275	UBE2I	ubiquitin conjugating enzyme E2 I
1908	Promoter (<=1kb)	16	1612325	1677908	65584	1	57585	ENST00000397412.7	0	ENSG00000007545	CRAMP1	cramped chromatin regulator homolog 1
1909	Promoter (<=1kb)	16	1678256	1699428	21173	1	90861	ENST00000569256.5	0	ENSG00000206053	JPT2	Jupiter microtubule associated homolog 2
1910	Promoter (<=1kb)	16	1782932	1787024	4093	1	10101	ENST00000566447.5	0	ENSG00000095906	NUBP2	nucleotide binding protein 2
1911	Promoter (<=1kb)	16	2135977	2136129	153	2	100500916	ENST00000583743.1	0	ENSG00000264397	MIR3180-5	microRNA 3180-5
1912	Promoter (<=1kb)	16	2223580	2235742	12163	1	1877	ENST00000565090.5	0	ENSG00000167967	E4F1	E4F transcription factor 1
1913	Promoter (<=1kb)	16	2513952	2520218	6267	1	527	ENST00000330398.9	-29	ENSG00000185883	ATP6V0C	ATPase H+ transporting V0 subunit c
1914	Promoter (2-3kb)	16	2557444	2561879	4436	1	5170	ENST00000460496.1	2950	ENSG00000140992	PDPK1	3-phosphoinositide dependent protein kinase 1
1915	Promoter (<=1kb)	16	2749786	2752518	2733	2	100128788	ENST00000570677.1	0	ENSG00000205913	SRRM2-AS1	SRRM2 antisense RNA 1
1916	Promoter (<=1kb)	16	2883213	2899382	16170	1	114984	ENST00000293981.10	0	ENSG00000162076	FLYWCH2	FLYWCH family member 2
1917	Distal Intergenic	16	2911937	2951208	39272	1	84256	ENST00000253928.13	-5940	ENSG00000059122	FLYWCH1	FLYWCH-type zinc finger 1
1918	Promoter (<=1kb)	16	2911937	2951208	39272	1	84256	ENST00000253928.13	0	ENSG00000059122	FLYWCH1	FLYWCH-type zinc finger 1
1919	Distal Intergenic	16	3147128	3148073	946	1	197350	ENST00000576807.1	3314	ENSG00000228146	CASP16P	caspase 16, pseudogene
1920	Distal Intergenic	16	3147128	3148073	946	1	197350	ENST00000576807.1	11401	ENSG00000228146	CASP16P	caspase 16, pseudogene
1921	Promoter (<=1kb)	16	3283485	3286060	2576	1	10127	ENST00000572748.1	-117	ENSG00000006194	ZNF263	zinc finger protein 263
1922	Promoter (<=1kb)	16	3382081	3401065	18985	2	54925	ENST00000618425.4	0	ENSG00000140987	ZSCAN32	zinc finger and SCAN domain containing 32
1923	Promoter (<=1kb)	16	3611728	3658095	46368	1	1773	ENST00000570769.5	0	ENSG00000213918	DNASE1	deoxyribonuclease 1
1924	Promoter (<=1kb)	16	4243943	4253789	9847	2	100507501	ENST00000649264.1	0	NA	LINC01569	long intergenic non-protein coding RNA 1569
1925	Promoter (<=1kb)	16	4425805	4456772	30968	1	9093	ENST00000431375.6	0	ENSG00000103423	DNAJA3	DnaJ heat shock protein family (Hsp40) member A3
1926	Promoter (<=1kb)	16	4796969	4802633	5665	2	79641	ENST00000587843.5	0	ENSG00000067836	ROGDI	rogdi atypical leucine zipper
1927	Promoter (<=1kb)	16	4847481	4882401	34921	1	29855	ENST00000262376.11	0	ENSG00000118900	UBN1	ubinuclein 1
1928	Promoter (<=1kb)	16	5084284	5097795	13512	2	196483	ENST00000427587.9	0	ENSG00000118894	EEF2KMT	eukaryotic elongation factor 2 lysine methyltransferase
1929	Promoter (<=1kb)	16	8780384	8797642	17259	2	25880	ENST00000564869.1	0	ENSG00000184857	TMEM186	transmembrane protein 186
1930	Downstream (<1kb)	16	8895059	8897254	2196	2	7874	ENST00000567113.5	5297	ENSG00000187555	USP7	ubiquitin specific peptidase 7
1931	Promoter (<=1kb)	16	9091644	9121635	29992	1	29035	ENST00000327827.12	0	ENSG00000182831	C16orf72	chromosome 16 open reading frame 72
1932	Promoter (<=1kb)	16	10743841	10763834	19994	1	4682	ENST00000571790.5	0	ENSG00000103274	NUBP1	nucleotide binding protein 1
1933	Promoter (<=1kb)	16	10769240	10775031	5792	2	780776	ENST00000619408.1	-59	ENSG00000166676	TVP23A	trans-golgi network vesicle protein 23 homolog A
1934	Promoter (<=1kb)	16	11679080	11742878	63799	2	51061	ENST00000283033.9	0	ENSG00000153066	TXNDC11	thioredoxin domain containing 11
1935	Promoter (<=1kb)	16	11750597	11797258	46662	2	29066	ENST00000355758.9	-84	ENSG00000122299	ZC3H7A	zinc finger CCCH-type containing 7A
1936	Promoter (<=1kb)	16	11833850	11851542	17693	2	26156	ENST00000571133.6	0	ENSG00000171490	RSL1D1	ribosomal L1 domain containing 1
1937	Promoter (<=1kb)	16	11868128	11915956	47829	2	2935	ENST00000434724.7	0	ENSG00000103342	GSPT1	G1 to S phase transition 1
1938	Promoter (<=1kb)	16	13920157	13933247	13091	1	2072	ENST00000575156.5	0	ENSG00000175595	ERCC4	ERCC excision repair 4, endonuclease catalytic subunit
1939	Distal Intergenic	16	14301389	14326761	25373	1	100129781	ENST00000634265.2	-15179	NA	MIR193BHG	MIR193B host gene
1940	Promoter (<=1kb)	16	14911220	14911313	94	1	100422870	ENST00000580374.1	0	ENSG00000265537	MIR3180-1	microRNA 3180-1
1941	Promoter (<=1kb)	16	14975012	15139339	164328	1	23042	ENST00000535621.6	0	ENSG00000179889	PDXDC1	pyridoxal dependent decarboxylase domain containing 1
1942	Promoter (<=1kb)	16	15037854	15056079	18226	2	123803	ENST00000622833.4	0	ENSG00000157045	NTAN1	N-terminal asparagine amidase
1943	Promoter (<=1kb)	16	15643267	15726353	83087	1	54820	ENST00000396355.5	0	ENSG00000072864	NDE1	nudE neurodevelopment protein 1
1944	Promoter (<=1kb)	16	15865719	15888603	22885	2	123811	ENST00000255759.11	0	ENSG00000133393	FOPNL	FGFR1OP N-terminal like
1945	Promoter (<=1kb)	16	18781295	18790334	9040	2	6210	ENST00000322989.8	0	ENSG00000134419	RPS15A	ribosomal protein S15a
1946	Promoter (<=1kb)	16	18788063	18801519	13457	2	23204	ENST00000567078.2	0	ENSG00000170540	ARL6IP1	ADP ribosylation factor like GTPase 6 interacting protein 1
1947	Promoter (<=1kb)	16	18804853	18926454	121602	2	23049	ENST00000446231.6	0	ENSG00000157106	SMG1	SMG1 nonsense mediated mRNA decay associated PI3K related kinase
1948	Promoter (<=1kb)	16	19067614	19080095	12482	1	10229	ENST00000321998.10	0	ENSG00000167186	COQ7	coenzyme Q7, hydroxylase
1949	Promoter (<=1kb)	16	19555240	19579129	23890	1	57020	ENST00000544670.5	0	ENSG00000103544	VPS35L	VPS35 endosomal protein sorting factor like
1950	Distal Intergenic	16	21347139	21352138	5000	1	100652781	ENST00000549658.2	11189	NA	SNX29P1	sorting nexin 29 pseudogene 1
1951	Promoter (2-3kb)	16	21402237	21405319	3083	2	23117	ENST00000542817.1	2750	ENSG00000169246	NPIPB3	nuclear pore complex interacting protein family member B3
1952	Promoter (<=1kb)	16	21506049	21506135	87	2	100847041	ENST00000581433.1	-804	ENSG00000266758	MIR3680-2	microRNA 3680-2
1953	Promoter (<=1kb)	16	21463205	21520444	57240	2	100271836	ENST00000522841.6	0	ENSG00000180747	SMG1P3	SMG1 pseudogene 3
1954	Promoter (<=1kb)	16	21599558	21656119	56562	1	51108	ENST00000396014.8	0	ENSG00000197006	METTL9	methyltransferase like 9
1955	Promoter (<=1kb)	16	21810427	21820410	9984	2	54700	ENST00000551681.1	-78	ENSG00000085721	RRN3	RRN3 homolog, RNA polymerase I transcription factor
1956	3' UTR	16	21837564	21839878	2315	2	23117	ENST00000545367.5	4841	ENSG00000169246	NPIPB3	nuclear pore complex interacting protein family member B3
1957	Distal Intergenic	16	21953288	21959405	6118	1	7385	ENST00000630839.2	-17767	ENSG00000140740	UQCRC2	ubiquinol-cytochrome c reductase core protein 2
1958	Promoter (<=1kb)	16	21953288	21959405	6118	1	7385	ENST00000630839.2	0	ENSG00000140740	UQCRC2	ubiquinol-cytochrome c reductase core protein 2
1959	3' UTR	16	22206278	22288738	82461	1	29904	ENST00000263026.10	-14958	ENSG00000103319	EEF2K	eukaryotic elongation factor 2 kinase
1960	Promoter (<=1kb)	16	22206326	22265245	58920	1	29904	ENST00000568269.5	0	ENSG00000103319	EEF2K	eukaryotic elongation factor 2 kinase
1961	Intron (ENST00000263026.10/29904, intron 1 of 17)	16	22206326	22265245	58920	1	29904	ENST00000568269.5	11886	ENSG00000103319	EEF2K	eukaryotic elongation factor 2 kinase
1962	Promoter (<=1kb)	16	22297375	22335101	37727	1	55718	ENST00000615879.4	0	ENSG00000058600	POLR3E	RNA polymerase III subunit E
1963	Promoter (<=1kb)	16	22418672	22437715	19044	2	100131998	ENST00000551766.5	0	NA	RRN3P3	RRN3 homolog, RNA polymerase I transcription factor pseudogene 3
1964	3' UTR	16	22531492	22533812	2321	1	100132247	ENST00000442450.2	4288	ENSG00000243716	NPIPB5	nuclear pore complex interacting protein family member B5
1965	Promoter (<=1kb)	16	23061406	23149270	87865	2	57478	ENST00000219689.11	-67	ENSG00000103404	USP31	ubiquitin specific peptidase 31
1966	Intron (ENST00000569789.1/6338, intron 2 of 3)	16	23348592	23380803	32212	1	6338	ENST00000564275.5	-12075	ENSG00000168447	SCNN1B	sodium channel epithelial 1 beta subunit
1967	Promoter (<=1kb)	16	23522014	23557375	35362	2	124454	ENST00000449606.5	0	ENSG00000103356	EARS2	glutamyl-tRNA synthetase 2, mitochondrial
1968	Promoter (<=1kb)	16	24539556	24555859	16304	1	5930	ENST00000568015.5	0	ENSG00000122257	RBBP6	RB binding protein 6, ubiquitin ligase
1969	Promoter (<=1kb)	16	25111731	25178231	66501	1	51451	ENST00000380962.9	0	ENSG00000205629	LCMT1	leucine carboxyl methyltransferase 1
1970	Promoter (<=1kb)	16	27203495	27221768	18274	1	79831	ENST00000286096.8	0	ENSG00000155666	KDM8	lysine demethylase 8
1971	Distal Intergenic	16	27355348	27362296	6949	1	3566	ENST00000563886.1	12448	ENSG00000077238	IL4R	interleukin 4 receptor
1972	Intron (ENST00000564089.5/50615, intron 3 of 9)	16	27427244	27450485	23242	1	50615	ENST00000395754.4	3523	ENSG00000103522	IL21R	interleukin 21 receptor
1973	3' UTR	16	27447669	27453393	5725	2	283888	ENST00000563191.1	3427	ENSG00000259954	IL21R-AS1	IL21R antisense RNA 1
1974	Promoter (<=1kb)	16	27550133	27574295	24163	1	23247	ENST00000566023.1	0	ENSG00000047578	KIAA0556	KIAA0556
1975	Promoter (<=1kb)	16	28553972	28590441	36470	1	112869	ENST00000567564.1	15	ENSG00000176476	SGF29	SAGA complex associated factor 29
1976	Promoter (<=1kb)	16	28824138	28830768	6631	1	11273	ENST00000568266.5	0	ENSG00000168488	ATXN2L	ataxin 2 like
1977	Promoter (<=1kb)	16	28846600	28866284	19685	1	25970	ENST00000563591.5	0	ENSG00000178188	SH2B1	SH2B adaptor protein 1
1978	Promoter (<=1kb)	16	28904421	28925214	20794	2	79874	ENST00000357573.10	0	ENSG00000177548	RABEP2	rabaptin, RAB GTPase binding effector protein 2
1979	Intron (ENST00000604430.1/440352, intron 6 of 10)	16	29350746	29370272	19527	1	440352	ENST00000507381.5	-11048	NA	SNX29P2	sorting nexin 29 pseudogene 2
1980	Exon (ENST00000568957.1/ENST00000568957.1, exon 1 of 1)	16	29599179	29599265	87	2	100500917	ENST00000578247.1	-14120	ENSG00000265462	MIR3680-1	microRNA 3680-1
1981	Distal Intergenic	16	29679182	29697524	18343	1	23475	ENST00000562473.1	22559	ENSG00000103485	QPRT	quinolinate phosphoribosyltransferase
1982	Promoter (<=1kb)	16	29790719	29805384	14666	1	3835	ENST00000561482.5	0	ENSG00000079616	KIF22	kinesin family member 22
1983	Promoter (<=1kb)	16	29806106	29811160	5055	1	4150	ENST00000545521.5	-131	ENSG00000103495	MAZ	MYC associated zinc finger protein
1984	Promoter (<=1kb)	16	29816152	29822489	6338	1	79447	ENST00000320330.8	0	ENSG00000280789	PAGR1	PAXIP1 associated glutamate rich protein 1
1985	Promoter (<=1kb)	16	29973868	29988393	14526	1	9344	ENST00000308893.9	0	ENSG00000149930	TAOK2	TAO kinase 2
1986	Promoter (<=1kb)	16	30065760	30070420	4661	1	226	ENST00000642816.2	-115	ENSG00000149925	ALDOA	aldolase, fructose-bisphosphate A
1987	Promoter (<=1kb)	16	30104810	30113537	8728	2	79153	ENST00000360688.3	202	ENSG00000102886	GDPD3	glycerophosphodiester phosphodiesterase domain containing 3
1988	Promoter (<=1kb)	16	30193892	30204310	10419	1	100526830	ENST00000568997.5	0	ENSG00000213599	SLX1A-SULT1A3	SLX1A-SULT1A3 readthrough (NMD candidate)
1989	Promoter (<=1kb)	16	30267553	30335054	67502	2	595101	ENST00000529428.5	0	ENSG00000183604	SMG1P5	SMG1 pseudogene 5
1990	Promoter (<=1kb)	16	30357102	30370494	13393	2	26000	ENST00000409939.8	0	ENSG00000169221	TBC1D10B	TBC1 domain family member 10B
1991	Promoter (<=1kb)	16	30378312	30397691	19380	1	197407	ENST00000528032.5	0	ENSG00000180035	ZNF48	zinc finger protein 48
1992	Promoter (1-2kb)	16	30419625	30419759	135	2	109616959	ENST00000362917.1	1566	ENSG00000199787	SNORA80C	small nucleolar RNA, H/ACA box 80C
1993	Promoter (<=1kb)	16	30423615	30430030	6416	2	79077	ENST00000319285.5	0	ENSG00000179958	DCTPP1	dCTP pyrophosphatase 1
1994	Distal Intergenic	16	30443631	30445874	2244	2	22928	ENST00000478753.5	-12839	ENSG00000179918	SEPHS2	selenophosphate synthetase 2
1995	Promoter (<=1kb)	16	30553764	30558263	4500	2	92595	ENST00000252797.6	0	ENSG00000169951	ZNF764	zinc finger protein 764
1996	Distal Intergenic	16	30604618	30624012	19395	2	115509	ENST00000566673.5	-10049	ENSG00000156853	ZNF689	zinc finger protein 689
1997	Promoter (<=1kb)	16	30650717	30652942	2226	1	78994	ENST00000563399.5	0	ENSG00000156858	PRR14	proline rich 14
1998	Promoter (<=1kb)	16	30658431	30670810	12380	1	64319	ENST00000356166.11	0	ENSG00000156860	FBRS	fibrosin
[truncated: 3,587 more rows]

## Sheet: Farage-MLL1
Supplementary Data 10. Annotation of MLL1 and MEN1 binding peak in Farage and KARPAS422, related to Extended Data Figure 5B.
	annotation	geneChr	geneStart	geneEnd	geneLength	geneStrand	geneId	transcriptId	distanceToTSS	ENSEMBL	SYMBOL	GENENAME
1	Promoter (<=1kb)	1	827598	859446	31849	1	643837	ENST00000445118.7	0	ENSG00000228794	LINC01128	long intergenic non-protein coding RNA 1128
2	Promoter (<=1kb)	1	1081818	1116081	34264	2	54991	ENST00000379339.5	0	ENSG00000131591	C1orf159	chromosome 1 open reading frame 159
3	Promoter (<=1kb)	1	1216908	1232001	15094	2	51150	ENST00000360001.11	0	ENSG00000078808	SDF4	stromal cell derived factor 4
4	Promoter (<=1kb)	1	1308597	1311677	3081	1	126789	ENST00000379031.10	-101	ENSG00000169972	PUSL1	pseudouridine synthase like 1
5	Promoter (<=1kb)	1	1399520	1402019	2500	1	148413	ENST00000659048.1	0	ENSG00000224870	MRPL20-AS1	MRPL20 antisense RNA 1
6	Intron (ENST00000641974.1/ENST00000641974.1, intron 1 of 1)	1	1512162	1534685	22524	1	55210	ENST00000378756.8	-6627	ENSG00000197785	ATAD3A	ATPase family AAA domain containing 3A
7	Promoter (<=1kb)	1	1615415	1630605	15191	1	142678	ENST00000520777.5	0	ENSG00000197530	MIB2	mindbomb E3 ubiquitin protein ligase 2
8	Promoter (<=1kb)	1	1635227	1659012	23786	2	984	ENST00000341832.10	0	ENSG00000248333	CDK11B	cyclin dependent kinase 11B
9	Intron (ENST00000614300.4/728661, intron 2 of 6)	1	1663782	1670139	6358	2	728661	ENST00000480991.1	-7667	ENSG00000189339	SLC35E2B	solute carrier family 35 member E2B
10	Promoter (<=1kb)	1	1659529	1692724	33196	2	728661	ENST00000614300.4	0	ENSG00000189339	SLC35E2B	solute carrier family 35 member E2B
11	Promoter (<=1kb)	1	1702379	1724357	21979	2	728642	ENST00000404249.8	0	ENSG00000008128	CDK11A	cyclin dependent kinase 11A
12	Promoter (<=1kb)	1	1702736	1737688	34953	2	728642	ENST00000598846.1	-22	ENSG00000008128	CDK11A	cyclin dependent kinase 11A
13	Promoter (<=1kb)	1	1724838	1745919	21082	2	9906	ENST00000647043.1	0	ENSG00000215790	SLC35E2A	solute carrier family 35 member E2A
14	Promoter (<=1kb)	1	1751232	1778790	27559	2	65220	ENST00000341991.7	0	ENSG00000008130	NADK	NAD kinase
15	Distal Intergenic	1	1915108	1917294	2187	1	163688	ENST00000378604.3	-6005	ENSG00000169885	CALML6	calmodulin like 6
16	Promoter (<=1kb)	1	1917591	1919279	1689	2	339456	ENST00000310991.8	0	ENSG00000178821	TMEM52	transmembrane protein 52
17	Promoter (<=1kb)	1	2133638	2148924	15287	1	5590	ENST00000471018.6	-37	ENSG00000067606	PRKCZ	protein kinase C zeta
18	Promoter (<=1kb)	1	2228319	2310213	81895	1	6497	ENST00000378536.5	-187	ENSG00000157933	SKI	SKI proto-oncogene
19	Promoter (2-3kb)	1	2303646	2304368	723	1	6497	ENST00000507179.1	-2243	ENSG00000157933	SKI	SKI proto-oncogene
20	Promoter (<=1kb)	1	2403964	2412530	8567	2	5192	ENST00000288774.7	0	ENSG00000157911	PEX10	peroxisomal biogenesis factor 10
21	Promoter (<=1kb)	1	2555980	2561815	5836	1	8764	ENST00000451778.5	0	ENSG00000157873	TNFRSF14	TNF receptor superfamily member 14
22	Distal Intergenic	1	2581560	2584533	2974	1	100996583	ENST00000424215.1	-3615	ENSG00000228037	LOC100996583	uncharacterized LOC100996583
23	Promoter (<=1kb)	1	3625015	3630127	5113	1	127262	ENST00000378344.7	0	ENSG00000158109	TPRG1L	tumor protein p63 regulated 1 like
24	Intron (ENST00000378295.9/7161, intron 1 of 13)	1	3682366	3733079	50714	1	7161	ENST00000603362.5	-8112	ENSG00000078900	TP73	tumor protein p73
25	Intron (ENST00000378295.9/7161, intron 1 of 13)	1	3682366	3733079	50714	1	7161	ENST00000603362.5	-5128	ENSG00000078900	TP73	tumor protein p73
26	Promoter (<=1kb)	1	3857267	3860490	3224	1	1677	ENST00000625756.2	0	ENSG00000169598	DFFB	DNA fragmentation factor subunit beta
27	Promoter (<=1kb)	1	3900352	3914652	14301	1	100133612	ENST00000667408.1	0	ENSG00000236423	LINC01134	long intergenic non-protein coding RNA 1134
28	Promoter (<=1kb)	1	5862811	5992424	129614	2	261734	ENST00000478423.6	0	ENSG00000131697	NPHP4	nephrocystin 4
29	Promoter (<=1kb)	1	6185020	6199595	14576	2	6146	ENST00000234875.9	0	ENSG00000116251	RPL22	ribosomal protein L22
30	Promoter (<=1kb)	1	6221193	6235964	14772	2	23463	ENST00000343813.10	0	ENSG00000116237	ICMT	isoprenylcysteine carboxyl methyltransferase
31	Promoter (<=1kb)	1	6264269	6393361	129093	2	11332	ENST00000608083.5	0	ENSG00000097021	ACOT7	acyl-CoA thioesterase 7
32	Promoter (<=1kb)	1	6613731	6624030	10300	1	148479	ENST00000377648.5	-68	ENSG00000116273	PHF13	PHD finger protein 13
33	Promoter (<=1kb)	1	6625171	6628519	3349	1	90326	ENST00000484676.1	0	ENSG00000041988	THAP3	THAP domain containing 3
34	Promoter (<=1kb)	1	6783892	6784843	952	2	110841581	ENST00000442889.1	0	NA	CAMTA1-DT	CAMTA1 divergent transcript
35	Promoter (<=1kb)	1	7784320	7803958	19639	1	8863	ENST00000377541.5	-43	ENSG00000049246	PER3	period circadian regulator 3
36	Promoter (<=1kb)	1	7954291	7985052	30762	1	11315	ENST00000493373.5	0	ENSG00000116288	PARK7	Parkinsonism associated deglycase
37	Promoter (<=1kb)	1	7961663	7971048	9386	1	11315	ENST00000460192.5	0	ENSG00000116288	PARK7	Parkinsonism associated deglycase
38	Promoter (<=1kb)	1	8352404	8817640	465237	2	473	ENST00000400908.7	0	ENSG00000142599	RERE	arginine-glutamic acid dipeptide repeats
39	Promoter (<=1kb)	1	8878835	8879894	1060	1	100505975	ENST00000442636.1	0	ENSG00000230679	ENO1-AS1	ENO1 antisense RNA 1
40	Promoter (<=1kb)	1	9234775	9271337	36563	1	9563	ENST00000377403.6	0	ENSG00000049239	H6PD	hexose-6-phosphate dehydrogenase/glucose 1-dehydrogenase
41	Distal Intergenic	1	9426975	9428916	1942	2	100506022	ENST00000641507.1	15245	ENSG00000284693	LINC02606	long intergenic non-protein coding RNA 2606
42	Promoter (2-3kb)	1	9426975	9428916	1942	2	100506022	ENST00000641507.1	2206	ENSG00000284693	LINC02606	long intergenic non-protein coding RNA 2606
43	Promoter (<=1kb)	1	9539465	9585173	45709	1	84275	ENST00000302692.7	0	ENSG00000171612	SLC25A33	solute carrier family 25 member 33
44	Intron (ENST00000302692.7/84275, intron 2 of 6)	1	9539465	9585173	45709	1	84275	ENST00000302692.7	20518	ENSG00000171612	SLC25A33	solute carrier family 25 member 33
45	Promoter (<=1kb)	1	9588911	9614877	25967	1	199953	ENST00000340381.11	0	ENSG00000188807	TMEM201	transmembrane protein 201
46	Distal Intergenic	1	9607728	9613247	5520	1	199953	ENST00000508400.1	20934	ENSG00000188807	TMEM201	transmembrane protein 201
47	Intron (ENST00000377298.8/22883, intron 2 of 18)	1	9729028	9751581	22554	2	22883	ENST00000435891.5	-16586	ENSG00000171603	CLSTN1	calsyntenin 1
48	Promoter (<=1kb)	1	9848276	9910269	61994	2	56998	ENST00000377263.6	0	ENSG00000178585	CTNNBIP1	catenin beta interacting protein 1
49	Promoter (<=1kb)	1	9943428	9981766	38339	1	64802	ENST00000403197.5	0	ENSG00000173614	NMNAT1	nicotinamide nucleotide adenylyltransferase 1
50	Promoter (<=1kb)	1	10032832	10180367	147536	1	10277	ENST00000253251.12	0	ENSG00000130939	UBE4B	ubiquitination factor E4B
51	Promoter (2-3kb)	1	10170956	10180016	9061	1	10277	ENST00000487244.5	2555	ENSG00000130939	UBE4B	ubiquitination factor E4B
52	Promoter (<=1kb)	1	10210805	10308597	97793	1	23095	ENST00000377093.8	-145	ENSG00000054523	KIF1B	kinesin family member 1B
53	Promoter (<=1kb)	1	10399044	10400008	965	1	5226	ENST00000487775.1	0	ENSG00000142657	PGD	phosphogluconate dehydrogenase
54	Promoter (<=1kb)	1	10456522	10472529	16008	2	1676	ENST00000377038.8	0	ENSG00000160049	DFFA	DNA fragmentation factor subunit alpha
55	Promoter (<=1kb)	1	11012344	11020489	8146	1	23435	ENST00000473118.5	0	ENSG00000120948	TARDBP	TAR DNA binding protein
56	Promoter (<=1kb)	1	11054589	11060018	5430	2	6723	ENST00000376957.7	0	ENSG00000116649	SRM	spermidine synthase
57	Promoter (<=1kb)	1	11106535	11262551	156017	2	2475	ENST00000361445.9	0	ENSG00000198793	MTOR	mechanistic target of rapamycin kinase
58	Promoter (<=1kb)	1	11273206	11288434	15229	1	29914	ENST00000376810.5	0	ENSG00000120942	UBIAD1	UbiA prenyltransferase domain containing 1
59	Promoter (<=1kb)	1	11479155	11537551	58397	1	57540	ENST00000294484.7	0	ENSG00000204624	DISP3	dispatched RND transporter family member 3
60	Promoter (<=1kb)	1	11806096	11843143	37048	1	1185	ENST00000312413.10	0	ENSG00000011021	CLCN6	chloride voltage-gated channel 6
61	Promoter (<=1kb)	1	11908151	11909330	1180	1	26829	ENST00000666735.1	0	ENSG00000199347	RNU5E-1	RNA, U5E small nuclear 1
62	Promoter (<=1kb)	1	11934694	11952691	17998	1	5351	ENST00000449038.5	0	ENSG00000083444	PLOD1	procollagen-lysine,2-oxoglutarate 5-dioxygenase 1
63	Promoter (<=1kb)	1	11980181	12013514	33334	1	9927	ENST00000444836.5	0	ENSG00000116688	MFN2	mitofusin 2
64	Promoter (<=1kb)	1	12019466	12029855	10390	1	60672	ENST00000478749.5	0	ENSG00000116691	MIIP	migration and invasion inhibitory protein
65	Distal Intergenic	1	12031127	12032039	913	1	60672	ENST00000478299.1	9115	ENSG00000116691	MIIP	migration and invasion inhibitory protein
66	Intron (ENST00000263932.7/943, intron 1 of 14)	1	12063470	12143117	79648	1	943	ENST00000514649.5	15203	ENSG00000120949	TNFRSF8	TNF receptor superfamily member 8
67	Intron (ENST00000376259.7/7133, intron 8 of 9)	1	12191838	12193008	1171	1	7133	ENST00000489921.1	7262	ENSG00000028137	TNFRSF1B	TNF receptor superfamily member 1B
68	Promoter (<=1kb)	1	13731018	13787067	56050	1	7799	ENST00000491134.5	0	ENSG00000116731	PRDM2	PR/SET domain 2
69	Promoter (<=1kb)	1	13749403	13788079	38677	1	7799	ENST00000413440.5	0	ENSG00000116731	PRDM2	PR/SET domain 2
70	Intron (ENST00000376048.9/7799, intron 6 of 7)	1	13771726	13778463	6738	1	7799	ENST00000487453.1	36696	ENSG00000116731	PRDM2	PR/SET domain 2
71	Promoter (<=1kb)	1	15526813	15566595	39783	1	23341	ENST00000375838.5	0	ENSG00000116138	DNAJC16	DnaJ heat shock protein family (Hsp40) member C16
72	Promoter (<=1kb)	1	15617458	15669044	51587	1	84301	ENST00000480945.6	0	ENSG00000197312	DDI2	DNA damage inducible 1 homolog 2
73	Exon (ENST00000317122.2/729614, exon 2 of 2)	1	15847707	15940456	92750	1	23013	ENST00000375759.8	-11689	ENSG00000065526	SPEN	spen family transcriptional repressor
74	Promoter (<=1kb)	1	15847707	15940456	92750	1	23013	ENST00000375759.8	0	ENSG00000065526	SPEN	spen family transcriptional repressor
75	Promoter (2-3kb)	1	15945721	15947292	1572	2	7709	ENST00000464719.1	-2241	ENSG00000116809	ZBTB17	zinc finger and BTB domain containing 17
76	Intron (ENST00000375743.8/7709, intron 2 of 15)	1	15941871	15976079	34209	2	7709	ENST00000537142.5	9566	ENSG00000116809	ZBTB17	zinc finger and BTB domain containing 17
77	Promoter (<=1kb)	1	15941871	15976079	34209	2	7709	ENST00000537142.5	0	ENSG00000116809	ZBTB17	zinc finger and BTB domain containing 17
78	Promoter (<=1kb)	1	16205627	16206982	1356	2	128272	ENST00000471928.1	0	ENSG00000142632	ARHGEF19	Rho guanine nucleotide exchange factor 19
79	Promoter (<=1kb)	1	16352575	16393355	40781	1	26099	ENST00000475078.1	0	ENSG00000055070	SZRD1	SUZ RNA binding domain containing 1
80	Promoter (<=1kb)	1	16367225	16398145	30921	1	26099	ENST00000401089.3	0	ENSG00000055070	SZRD1	SUZ RNA binding domain containing 1
81	Intron (ENST00000504551.6/55707, intron 4 of 5)	1	16455521	16459018	3498	1	55707	ENST00000509727.1	-3147	ENSG00000157191	NECAP2	NECAP endocytosis associated 2
82	Promoter (<=1kb)	1	16514122	16514285	164	2	26863	ENST00000383925.1	0	ENSG00000206737	RNVU1-18	RNA, variant U1 small nuclear 18
83	Promoter (<=1kb)	1	16618273	16644686	26414	2	84809	ENST00000639456.1	0	ENSG00000215908	CROCCP2	CROCC pseudogene 2
84	Promoter (<=1kb)	1	16666785	16666948	164	2	26863	ENST00000384782.1	0	ENSG00000206737	RNVU1-18	RNA, variant U1 small nuclear 18
85	Promoter (<=1kb)	1	16740516	16740679	164	1	26863	ENST00000384659.1	0	ENSG00000206737	RNVU1-18	RNA, variant U1 small nuclear 18
86	Promoter (<=1kb)	1	16895980	16896143	164	1	26863	ENST00000384278.1	0	ENSG00000206737	RNVU1-18	RNA, variant U1 small nuclear 18
87	Exon (ENST00000606899.1/ENST00000606899.1, exon 1 of 1)	1	16895980	16896143	164	1	26863	ENST00000384278.1	8676	ENSG00000206737	RNVU1-18	RNA, variant U1 small nuclear 18
88	Intron (ENST00000466256.6/9696, intron 1 of 8)	1	16921931	16972964	51034	1	9696	ENST00000375541.10	-7726	ENSG00000058453	CROCC	ciliary rootlet coiled-coil, rootletin
89	Promoter (<=1kb)	1	17018722	17054170	35449	2	6390	ENST00000375499.7	0	ENSG00000117118	SDHB	succinate dehydrogenase complex iron sulfur subunit B
90	Promoter (<=1kb)	1	17066761	17119451	52691	2	11240	ENST00000375486.9	0	ENSG00000117115	PADI2	peptidyl arginine deiminase 2
91	Distal Intergenic	1	17066761	17119451	52691	2	11240	ENST00000375486.9	-22050	ENSG00000117115	PADI2	peptidyl arginine deiminase 2
92	Promoter (2-3kb)	1	17205128	17246007	40880	1	29943	ENST00000375471.5	2965	ENSG00000142623	PADI1	peptidyl arginine deiminase 1
93	Intron (ENST00000375471.5/29943, intron 11 of 15)	1	17239632	17245968	6337	1	29943	ENST00000648847.1	-5641	ENSG00000142623	PADI1	peptidyl arginine deiminase 1
94	Promoter (<=1kb)	1	18883111	18902724	19614	2	8659	ENST00000432718.1	0	ENSG00000159423	ALDH4A1	aldehyde dehydrogenase 4 family member A1
95	Promoter (<=1kb)	1	19210501	19240704	30204	1	101927895	ENST00000437898.1	0	ENSG00000230424	EMC1-AS1	EMC1 antisense RNA 1
96	Promoter (<=1kb)	1	19244582	19251527	6946	2	23065	ENST00000488681.1	0	ENSG00000127463	EMC1	ER membrane protein complex subunit 1
97	Promoter (<=1kb)	1	19356655	19485539	128885	2	832	ENST00000459967.6	-98	ENSG00000077549	CAPZB	capping actin protein of muscle Z-line subunit beta
98	Promoter (<=1kb)	1	19596979	19658056	61078	1	100532736	ENST00000602662.1	0	ENSG00000158747	MICOS10-NBL1	MICOS10-NBL1 readthrough
99	Promoter (<=1kb)	1	19882395	19912945	30551	1	23252	ENST00000375120.4	0	ENSG00000169914	OTUD3	OTU deubiquitinase 3
100	Promoter (<=1kb)	1	20651767	20661544	9778	2	1650	ENST00000415136.6	0	ENSG00000244038	DDOST	dolichyl-diphosphooligosaccharide--protein glycosyltransferase non-catalytic subunit
101	Promoter (<=1kb)	1	20742679	20786652	43974	2	50809	ENST00000312239.10	0	ENSG00000127483	HP1BP3	heterochromatin protein 1 binding protein 3
102	Promoter (<=1kb)	1	21293290	21299774	6485	1	100506801	ENST00000449034.1	0	ENSG00000231105	ECE1-AS1	ECE1 antisense RNA 1
103	Intron (ENST00000415912.6/1889, intron 1 of 18)	1	21272835	21345137	72303	2	1889	ENST00000463334.2	20053	ENSG00000117298	ECE1	endothelin converting enzyme 1
104	Intron (ENST00000415912.6/1889, intron 1 of 18)	1	21272835	21345137	72303	2	1889	ENST00000463334.2	10594	ENSG00000117298	ECE1	endothelin converting enzyme 1
105	Promoter (<=1kb)	1	21217247	21345504	128258	2	1889	ENST00000415912.6	0	ENSG00000117298	ECE1	endothelin converting enzyme 1
106	Promoter (<=1kb)	1	21678298	21783149	104852	2	84196	ENST00000308271.14	0	ENSG00000090686	USP48	ubiquitin specific peptidase 48
107	Promoter (<=1kb)	1	22023990	22025492	1503	2	101928043	ENST00000655353.1	0	ENSG00000228397	LINC01635	long intergenic non-protein coding RNA 1635
108	Promoter (<=1kb)	1	22052627	22092923	40297	1	998	ENST00000400259.5	0	ENSG00000070831	CDC42	cell division cycle 42
109	Promoter (<=1kb)	1	22451851	22531154	79304	1	9923	ENST00000375647.5	0	ENSG00000184677	ZBTB40	zinc finger and BTB domain containing 40
110	Promoter (<=1kb)	1	23019443	23083672	64230	1	23028	ENST00000465864.2	0	ENSG00000004487	KDM1A	lysine demethylase 1A
111	Promoter (<=1kb)	1	23304688	23344284	39597	2	10236	ENST00000302271.11	0	ENSG00000125944	HNRNPR	heterogeneous nuclear ribonucleoprotein R
112	Promoter (<=1kb)	1	23368997	23371783	2787	1	148898	ENST00000458053.4	0	ENSG00000249087	ZNF436-AS1	ZNF436 antisense RNA 1
113	Promoter (<=1kb)	1	23428563	23484179	55617	2	55616	ENST00000336689.8	0	ENSG00000088280	ASAP3	ArfGAP with SH3 domain, ankyrin repeat and PH domain 3
114	Distal Intergenic	1	23581495	23640568	59074	1	259283	ENST00000477916.5	-6691	ENSG00000197880	MDS2	myelodysplastic syndrome 2 translocation associated
115	Intron (ENST00000477916.5/259283, intron 1 of 6)	1	23581495	23640568	59074	1	259283	ENST00000477916.5	10177	ENSG00000197880	MDS2	myelodysplastic syndrome 2 translocation associated
116	Intron (ENST00000655402.1/100506963, intron 2 of 2)	1	23743155	23762059	18905	1	6924	ENST00000418390.6	-22233	ENSG00000011007	ELOA	elongin A
117	Promoter (<=1kb)	1	23706901	23778283	71383	2	100506963	ENST00000655402.1	0	ENSG00000236810	ELOA-AS1	ELOA antisense RNA 1
118	Promoter (<=1kb)	1	23801887	23838620	36734	2	3155	ENST00000374487.6	0	ENSG00000117305	HMGCL	3-hydroxy-3-methylglutaryl-CoA lyase
119	Promoter (<=1kb)	1	23845077	23868294	23218	2	2517	ENST00000374479.3	0	ENSG00000179163	FUCA1	alpha-L-fucosidase 1
120	Promoter (<=1kb)	1	23959109	23961465	2357	1	55629	ENST00000471915.5	0	ENSG00000189266	PNRC2	proline rich nuclear receptor coactivator 2
121	Promoter (<=1kb)	1	23964347	23980327	15981	2	10772	ENST00000492112.3	0	ENSG00000188529	SRSF10	serine and arginine rich splicing factor 10
122	3' UTR	1	24119771	24143140	23370	2	58985	ENST00000270800.2	-11863	ENSG00000142677	IL22RA1	interleukin 22 receptor subunit alpha 1
123	Promoter (<=1kb)	1	24323040	24354488	31449	1	57822	ENST00000236255.4	-861	ENSG00000158055	GRHL3	grainyhead like transcription factor 3
124	Promoter (<=1kb)	1	24415802	24472976	57175	1	57185	ENST00000374399.9	0	ENSG00000001461	NIPAL3	NIPA like domain containing 3
125	Promoter (<=1kb)	1	24496254	24502360	6107	2	100750325	ENST00000652048.1	0	ENSG00000286061	RCAN3AS	RCAN3 antisense RNA
126	Promoter (<=1kb)	1	24643272	24647588	4317	1	10250	ENST00000466910.5	0	ENSG00000133226	SRRM1	serine and arginine repetitive matrix 1
127	Promoter (<=1kb)	1	24745382	24839907	94526	1	25932	ENST00000497755.1	0	ENSG00000169504	CLIC4	chloride intracellular channel 4
128	Distal Intergenic	1	24919345	24919416	72	2	102465437	ENST00000614863.1	70840	ENSG00000278034	MIR6731	microRNA 6731
129	Promoter (<=1kb)	1	24899518	24929877	30360	2	864	ENST00000308873.10	-459	ENSG00000020633	RUNX3	RUNX family transcription factor 3
130	Intron (ENST00000399916.5/864, intron 1 of 5)	1	24901029	24964984	63956	2	864	ENST00000338888.3	17258	ENSG00000020633	RUNX3	RUNX family transcription factor 3
131	Promoter (<=1kb)	1	24899511	24965010	65500	2	864	ENST00000399916.5	0	ENSG00000020633	RUNX3	RUNX family transcription factor 3
132	Promoter (<=1kb)	1	25023503	25023586	84	1	100616365	ENST00000580572.1	-492	ENSG00000264371	MIR4425	microRNA 4425
133	Distal Intergenic	1	25023503	25023586	84	1	100616365	ENST00000580572.1	8240	ENSG00000264371	MIR4425	microRNA 4425
134	Promoter (<=1kb)	1	25222276	25232502	10227	2	25949	ENST00000236273.9	0	ENSG00000117614	SYF2	SYF2 pre-mRNA splicing factor
135	Exon (ENST00000641059.1/ENST00000641059.1, exon 1 of 1)	1	25242291	25243654	1364	2	57035	ENST00000564223.5	3326	ENSG00000117616	RSRP1	arginine and serine rich protein 1
136	Promoter (<=1kb)	1	25242249	25247454	5206	2	57035	ENST00000243189.12	0	ENSG00000117616	RSRP1	arginine and serine rich protein 1
137	Promoter (<=1kb)	1	25246577	25267915	21339	2	57035	ENST00000568701.1	0	ENSG00000117616	RSRP1	arginine and serine rich protein 1
138	Promoter (<=1kb)	1	25338317	25360967	22651	1	23585	ENST00000498135.5	0	ENSG00000183726	TMEM50A	transmembrane protein 50A
139	Promoter (<=1kb)	1	25430858	25500205	69348	1	55219	ENST00000399766.7	0	ENSG00000204178	MACO1	macoilin 1
140	Promoter (<=1kb)	1	25448893	25458783	9891	1	55219	ENST00000470035.1	-937	ENSG00000204178	MACO1	macoilin 1
141	Promoter (<=1kb)	1	25819926	25826707	6782	1	56181	ENST00000533762.5	0	ENSG00000117640	MTFR1L	mitochondrial fission regulator 1 like
142	Promoter (<=1kb)	1	25900118	25906153	6036	2	3925	ENST00000399728.5	0	ENSG00000117632	STMN1	stathmin 1
143	Promoter (<=1kb)	1	25959767	25998063	38297	2	5051	ENST00000374282.8	0	ENSG00000158006	PAFAH2	platelet activating factor acetylhydrolase 2
144	Promoter (<=1kb)	1	26111824	26125555	13732	1	149420	ENST00000374269.2	0	ENSG00000175087	PDIK1L	PDLIM1 interacting kinase 1 like
145	Promoter (<=1kb)	1	26234200	26277687	43488	1	64793	ENST00000640292.2	0	ENSG00000130695	CEP85	centrosomal protein 85
146	Intron (ENST00000314675.11/91544, intron 4 of 10)	1	26282305	26298026	15722	2	91544	ENST00000496466.1	8596	ENSG00000158062	UBXN11	UBX domain protein 11
147	Promoter (<=1kb)	1	26432282	26471294	39013	1	79947	ENST00000434391.6	0	ENSG00000117682	DHDDS	dehydrodolichyl diphosphate synthase subunit
148	Promoter (<=1kb)	1	26472517	26475626	3110	1	3151	ENST00000467700.5	57	ENSG00000198830	HMGN2	high mobility group nucleosomal binding domain 2
149	Distal Intergenic	1	26473429	26475360	1932	1	3151	ENST00000493418.1	27037	ENSG00000198830	HMGN2	high mobility group nucleosomal binding domain 2
150	Distal Intergenic	1	26572270	26574734	2465	1	6195	ENST00000438977.1	47935	ENSG00000117676	RPS6KA1	ribosomal protein S6 kinase A1
151	Promoter (<=1kb)	1	26696015	26782104	86090	1	8289	ENST00000324856.13	-84	ENSG00000117713	ARID1A	AT-rich interaction domain 1A
152	Promoter (<=1kb)	1	26787964	26797807	9844	1	55650	ENST00000472757.5	0	ENSG00000060642	PIGV	phosphatidylinositol glycan anchor biosynthesis class V
153	Promoter (1-2kb)	1	26863149	26864456	1308	1	2810	ENST00000339276.6	1668	ENSG00000175793	SFN	stratifin
154	Promoter (<=1kb)	1	26884233	26890260	6028	2	54707	ENST00000431781.2	0	ENSG00000142751	GPN2	GPN-loop GTPase 2
155	Promoter (<=1kb)	1	26921743	26946871	25129	1	10726	ENST00000321265.10	0	ENSG00000090273	NUDC	nuclear distribution C, dynein complex regulator
156	Promoter (<=1kb)	1	27098809	27155125	56317	2	6548	ENST00000263980.8	0	ENSG00000090020	SLC9A1	solute carrier family 9 member A1
157	Promoter (<=1kb)	1	27234632	27308636	74005	1	23038	ENST00000319394.8	0	ENSG00000142784	WDTC1	WD and tetratricopeptide repeats 1
158	Promoter (<=1kb)	1	27322145	27336399	14255	1	84065	ENST00000611517.4	0	ENSG00000186501	TMEM222	transmembrane protein 222
159	Intron (ENST00000618852.5/10163, intron 1 of 8)	1	27408197	27490051	81855	2	10163	ENST00000536657.1	6363	ENSG00000158195	WASF2	WASP family member 2
160	Promoter (<=1kb)	1	27404230	27490167	85938	2	10163	ENST00000618852.5	0	ENSG00000158195	WASF2	WASP family member 2
161	Promoter (2-3kb)	1	27623384	27635134	11751	2	2268	ENST00000475472.5	2040	ENSG00000000938	FGR	FGR proto-oncogene, Src family tyrosine kinase
162	Promoter (2-3kb)	1	27660328	27662722	2395	2	111216282	ENST00000440492.1	2599	ENSG00000233975	LINC02574	long intergenic non-protein coding RNA 2574
163	Promoter (<=1kb)	1	27725979	27763122	37144	1	199870	ENST00000373954.10	0	ENSG00000009780	FAM76A	family with sequence similarity 76 member A
164	Promoter (<=1kb)	1	27773219	27824443	51225	1	23673	ENST00000373943.9	0	ENSG00000117758	STX12	syntaxin 12
165	Promoter (<=1kb)	1	27830782	27851676	20895	1	5511	ENST00000311772.10	0	ENSG00000117751	PPP1R8	protein phosphatase 1 regulatory subunit 8
166	Promoter (<=1kb)	1	27883398	27886673	3276	1	9473	ENST00000492877.1	788	ENSG00000130775	THEMIS2	thymocyte selection associated family member 2
167	Promoter (<=1kb)	1	27891524	27914575	23052	2	6118	ENST00000373912.8	0	ENSG00000117748	RPA2	replication protein A2
168	Promoter (<=1kb)	1	27970344	28088610	118267	2	2140	ENST00000373871.8	0	ENSG00000158161	EYA3	EYA transcriptional coactivator and phosphatase 3
169	Intron (ENST00000373857.8/5724, intron 1 of 1)	1	28147166	28176690	29525	2	5724	ENST00000373857.8	3625	ENSG00000169403	PTAFR	platelet activating factor receptor
170	Promoter (<=1kb)	1	28236109	28238105	1997	1	93974	ENST00000497986.5	0	ENSG00000130770	ATP5IF1	ATP synthase inhibitory factor subunit 1
171	Exon (ENST00000605846.1/ENST00000605846.1, exon 1 of 1)	1	28236154	28238098	1945	1	93974	ENST00000465645.1	10975	ENSG00000130770	ATP5IF1	ATP synthase inhibitory factor subunit 1
172	Promoter (<=1kb)	1	28259518	28282491	22974	1	83667	ENST00000253063.4	0	ENSG00000130766	SESN2	sestrin 2
173	Promoter (<=1kb)	1	28329002	28335016	6015	1	54797	ENST00000479574.5	0	ENSG00000130772	MED18	mediator complex subunit 18
174	Promoter (<=1kb)	1	28369710	28497545	127836	1	65979	ENST00000632421.1	0	ENSG00000204138	PHACTR4	phosphatase and actin regulator 4
175	Promoter (<=1kb)	1	28505943	28539196	33254	1	1104	ENST00000398958.6	0	ENSG00000180198	RCC1	regulator of chromosome condensation 1
176	Promoter (<=1kb)	1	28518136	28538983	20848	1	1104	ENST00000373832.5	0	ENSG00000180198	RCC1	regulator of chromosome condensation 1
177	Promoter (<=1kb)	1	28553085	28578545	25461	1	54952	ENST00000373830.4	0	ENSG00000180098	TRNAU1AP	tRNA selenocysteine 1 associated protein 1
178	Promoter (<=1kb)	1	28578538	28581695	3158	2	85028	ENST00000531126.6	0	ENSG00000197989	SNHG12	small nucleolar RNA host gene 12
179	Promoter (<=1kb)	1	28643228	28648530	5303	1	105378616	ENST00000420776.1	0	ENSG00000229388	LINC01715	long intergenic non-protein coding RNA 1715
180	Promoter (<=1kb)	1	28648600	28648730	131	1	26824	ENST00000602813.1	0	ENSG00000274978	RNU11	RNA, U11 small nuclear
181	Promoter (<=1kb)	1	28736621	28742871	6251	1	51441	ENST00000474884.5	0	ENSG00000198492	YTHDF2	YTH N6-methyladenosine RNA binding protein 2
182	Promoter (<=1kb)	1	28887091	29120020	232930	1	2035	ENST00000642260.1	-41	ENSG00000159023	EPB41	erythrocyte membrane protein band 4.1
183	Promoter (<=1kb)	1	29147743	29181900	34158	2	6429	ENST00000373795.7	0	ENSG00000116350	SRSF4	serine and arginine rich splicing factor 4
184	Promoter (<=1kb)	1	30718504	30726744	8241	1	100129196	ENST00000414532.6	0	ENSG00000186056	MATN1-AS1	MATN1 antisense RNA 1
185	Promoter (2-3kb)	1	30741689	30757757	16069	2	7805	ENST00000476492.1	2550	ENSG00000162511	LAPTM5	lysosomal protein transmembrane 5
186	Distal Intergenic	1	30732469	30757774	25306	2	7805	ENST00000294507.4	-7373	ENSG00000162511	LAPTM5	lysosomal protein transmembrane 5
187	Promoter (<=1kb)	1	30876767	30881429	4663	2	9672	ENST00000471567.1	0	ENSG00000162512	SDC3	syndecan 3
188	Promoter (<=1kb)	1	30931506	31065695	134190	2	9698	ENST00000424085.6	0	ENSG00000134644	PUM1	pumilio RNA binding family member 1
189	Promoter (<=1kb)	1	31296982	31364953	67972	1	51538	ENST00000546109.5	0	ENSG00000121766	ZCCHC17	zinc finger CCHC-type containing 17
190	Promoter (<=1kb)	1	31629866	31644876	15011	2	553115	ENST00000373703.5	0	ENSG00000162517	PEF1	penta-EF-hand domain containing 1
191	Promoter (<=1kb)	1	31906421	31938368	31948	2	8073	ENST00000647444.2	0	ENSG00000184007	PTP4A2	protein tyrosine phosphatase 4A2
192	Promoter (<=1kb)	1	32013868	32043877	30010	1	10657	ENST00000327300.12	0	ENSG00000121774	KHDRBS1	KH RNA binding domain containing, signal transduction associated 1
193	Promoter (<=1kb)	1	32072935	32091745	18811	1	55116	ENST00000438825.5	0	ENSG00000121775	TMEM39B	transmembrane protein 39B
194	Promoter (<=1kb)	1	32108058	32173173	65116	1	23633	ENST00000471599.5	0	ENSG00000025800	KPNA6	karyopherin subunit alpha 6
195	Promoter (<=1kb)	1	32179675	32198285	18611	1	200081	ENST00000373610.8	17	ENSG00000084652	TXLNA	taxilin alpha
196	Promoter (<=1kb)	1	32251239	32286164	34926	1	3932	ENST00000373564.7	-833	ENSG00000182866	LCK	LCK proto-oncogene, Src family tyrosine kinase
197	Promoter (<=1kb)	1	32292083	32333626	41544	1	3065	ENST00000373548.8	0	ENSG00000116478	HDAC1	histone deacetylase 1
198	Intron (ENST00000373548.8/3065, intron 2 of 13)	1	32292161	32327677	35517	1	3065	ENST00000472928.5	16475	ENSG00000116478	HDAC1	histone deacetylase 1
199	Promoter (<=1kb)	1	32333839	32336233	2395	2	65108	ENST00000329421.8	0	ENSG00000175130	MARCKSL1	MARCKS like 1
200	Promoter (<=1kb)	1	32365103	32394448	29346	2	55108	ENST00000455895.6	0	ENSG00000160058	BSDC1	BSD domain containing 1
201	Exon (ENST00000483138.5/339487, exon 6 of 6)	1	32621830	32632058	10229	2	339487	ENST00000467652.5	3486	ENSG00000176261	ZBTB8OS	zinc finger and BTB domain containing 8 opposite strand
202	Promoter (<=1kb)	1	32600172	32650565	50394	2	339487	ENST00000341885.5	0	ENSG00000176261	ZBTB8OS	zinc finger and BTB domain containing 8 opposite strand
203	Promoter (<=1kb)	1	32817442	32857854	40413	1	64766	ENST00000373476.5	0	ENSG00000116497	S100PBP	S100P binding protein
204	Promoter (<=1kb)	1	32936445	32964685	28241	2	127544	ENST00000373456.11	0	ENSG00000116514	RNF19B	ring finger protein 19B
205	Intron (ENST00000427524.1/ENST00000427524.1, intron 1 of 1)	1	33010519	33012357	1839	2	204	ENST00000482191.1	19488	ENSG00000004455	AK2	adenylate kinase 2
206	Promoter (<=1kb)	1	33007940	33036911	28972	2	204	ENST00000629371.2	0	ENSG00000004455	AK2	adenylate kinase 2
207	Distal Intergenic	1	33094644	33096956	2313	1	113451	ENST00000492521.1	32540	ENSG00000142920	AZIN2	antizyme inhibitor 2
208	Promoter (<=1kb)	1	33145399	33182043	36645	2	55223	ENST00000291416.10	830	ENSG00000116525	TRIM62	tripartite motif containing 62
209	Promoter (<=1kb)	1	33323626	33349885	26260	2	1912	ENST00000373418.7	0	ENSG00000134686	PHC2	polyhomeotic homolog 2
210	Promoter (<=1kb)	1	35182936	35193145	10210	2	6421	ENST00000357214.6	0	ENSG00000116560	SFPQ	splicing factor proline and glutamine rich
211	Promoter (<=1kb)	1	35268709	35422058	153350	1	9202	ENST00000314607.11	0	ENSG00000146463	ZMYM4	zinc finger MYM-type containing 4
212	Promoter (<=1kb)	1	35557473	35566772	9300	1	23154	ENST00000373253.7	0	ENSG00000020129	NCDN	neurochondrin
213	Promoter (<=1kb)	1	35599541	35641526	41986	2	5690	ENST00000373237.4	0	ENSG00000126067	PSMB2	proteasome 20S subunit beta 2
214	Promoter (<=1kb)	1	35720218	35769967	49750	2	63967	ENST00000251195.9	0	ENSG00000092853	CLSPN	claspin
215	Promoter (1-2kb)	1	35892580	35920019	27440	1	26523	ENST00000635259.1	1428	ENSG00000092847	AGO1	argonaute RISC component 1
216	Promoter (<=1kb)	1	35931082	35982652	51571	1	192669	ENST00000397828.3	0	ENSG00000126070	AGO3	argonaute RISC catalytic component 3
217	Promoter (<=1kb)	1	36136570	36149514	12945	2	27095	ENST00000616074.4	0	ENSG00000054116	TRAPPC3	trafficking protein particle complex 3
218	Promoter (<=1kb)	1	36136570	36156053	19484	2	27095	ENST00000617904.4	0	ENSG00000054116	TRAPPC3	trafficking protein particle complex 3
219	Promoter (<=1kb)	1	36224432	36304148	79717	1	9967	ENST00000469141.6	0	ENSG00000054118	THRAP3	thyroid hormone receptor associated protein 3
220	Promoter (<=1kb)	1	36307110	36324977	17868	1	79729	ENST00000505871.7	0	ENSG00000214193	SH3D21	SH3 domain containing 21
221	Promoter (<=1kb)	1	36339624	36385884	46261	2	83931	ENST00000373129.7	0	ENSG00000196182	STK40	serine/threonine kinase 40
222	Promoter (<=1kb)	1	37350934	37474386	123453	2	728431	ENST00000668045.1	0	ENSG00000233621	LINC01137	long intergenic non-protein coding RNA 1137
223	Promoter (<=1kb)	1	37566816	37595937	29122	2	29889	ENST00000373062.8	0	ENSG00000134697	GNL2	G protein nucleolar 2
224	Promoter (<=1kb)	1	37681570	37692216	10647	2	54955	ENST00000494120.1	0	ENSG00000116922	C1orf109	chromosome 1 open reading frame 109
225	Promoter (<=1kb)	1	37807747	37809449	1703	1	127687	ENST00000468084.1	0	ENSG00000197982	C1orf122	chromosome 1 open reading frame 122
226	Promoter (<=1kb)	1	37809574	37859592	50019	2	4520	ENST00000373036.5	-54	ENSG00000188786	MTF1	metal regulatory transcription factor 1
227	Intron (ENST00000373027.5/3633, intron 1 of 17)	1	37885509	37888344	2836	2	3633	ENST00000467066.1	-13080	ENSG00000204084	INPP5B	inositol polyphosphate-5-phosphatase B
228	Promoter (<=1kb)	1	37860697	37931749	71053	2	3633	ENST00000373027.5	0	ENSG00000204084	INPP5B	inositol polyphosphate-5-phosphatase B
229	Promoter (<=1kb)	1	37956975	37990022	33048	2	10946	ENST00000373019.5	0	ENSG00000183431	SF3A3	splicing factor 3a subunit 3
230	Promoter (<=1kb)	1	38012734	38016976	4243	1	51118	ENST00000486563.1	0	ENSG00000183520	UTP11	UTP11 small subunit processome component
231	Promoter (<=1kb)	1	38043829	38046793	2965	2	5453	ENST00000373012.5	0	ENSG00000185668	POU3F1	POU class 3 homeobox 1
232	Intron (ENST00000655033.1/ENST00000655033.1, intron 1 of 2)	1	38209034	38214767	5734	2	339442	ENST00000431311.1	61911	ENSG00000237290	LINC01343	long intergenic non-protein coding RNA 1343
233	Promoter (<=1kb)	1	38860000	38919396	59397	1	105378663	ENST00000433671.2	0	ENSG00000228436	LOC105378663	uncharacterized LOC105378663
234	Promoter (<=1kb)	1	38873442	38876226	2785	1	105378663	ENST00000443161.1	0	ENSG00000228436	LOC105378663	uncharacterized LOC105378663
235	Promoter (<=1kb)	1	38991276	39006059	14784	1	79647	ENST00000432648.8	0	ENSG00000174574	AKIRIN1	akirin 1
236	Exon (ENST00000641382.1/ENST00000641382.1, exon 1 of 3)	1	39788976	39790171	1196	1	101929536	ENST00000566366.1	10493	ENSG00000261798	LOC101929536	uncharacterized LOC101929536
237	Exon (ENST00000641026.1/ENST00000641026.1, exon 1 of 4)	1	39788976	39790171	1196	1	101929536	ENST00000566366.1	28264	ENSG00000261798	LOC101929536	uncharacterized LOC101929536
238	Promoter (<=1kb)	1	39901134	39902256	1123	2	4610	ENST00000450953.3	0	ENSG00000116990	MYCL	MYCL proto-oncogene, bHLH transcription factor
239	Promoter (<=1kb)	1	39955112	39969968	14857	1	84879	ENST00000420632.6	0	ENSG00000168389	MFSD2A	major facilitator superfamily domain containing 2A
240	Promoter (<=1kb)	1	40040233	40072649	32417	1	10487	ENST00000372797.7	0	ENSG00000131236	CAP1	cyclase associated actin cytoskeleton regulatory protein 1
241	Promoter (<=1kb)	1	40161387	40240921	79535	1	6018	ENST00000372771.5	0	ENSG00000117000	RLF	rearranged L-myc fusion
242	Promoter (<=1kb)	1	40258236	40262905	4670	1	10269	ENST00000479131.5	0	ENSG00000084073	ZMPSTE24	zinc metallopeptidase STE24
243	Promoter (<=1kb)	1	40312599	40316104	3506	2	1298	ENST00000642679.1	0	ENSG00000049089	COL9A2	collagen type IX alpha 2 chain
244	Promoter (<=1kb)	1	40373727	40423322	49596	1	64744	ENST00000372718.8	3	ENSG00000084070	SMAP2	small ArfGAP2
245	Intron (ENST00000435168.6/64744, intron 2 of 6)	1	40393345	40423324	29980	1	64744	ENST00000614549.4	-7317	ENSG00000084070	SMAP2	small ArfGAP2
246	Promoter (<=1kb)	1	40450102	40463714	13613	1	65243	ENST00000469416.1	0	ENSG00000187801	ZFP69B	ZFP69 zinc finger protein B
247	Promoter (<=1kb)	1	40690380	40692066	1687	2	100130557	ENST00000606277.1	0	NA	NFYC-AS1	NFYC antisense RNA 1
248	Promoter (<=1kb)	1	40979688	41011754	32067	1	1503	ENST00000480420.6	0	ENSG00000171793	CTPS1	CTP synthase 1
249	Promoter (2-3kb)	1	41001539	41009589	8051	1	1503	ENST00000464283.5	2189	ENSG00000171793	CTPS1	CTP synthase 1
250	Intron (ENST00000372584.5/59269, intron 1 of 7)	1	41506365	41662325	155961	2	59269	ENST00000643665.1	-66302	ENSG00000127124	HIVEP3	HIVEP zinc finger 3
251	Promoter (<=1kb)	1	42456117	42460081	3965	1	79717	ENST00000372562.1	0	ENSG00000127125	PPCS	phosphopantothenoylcysteine synthetase
252	Promoter (<=1kb)	1	42463221	42484158	20938	1	728621	ENST00000654683.1	0	ENSG00000186409	CCDC30	coiled-coil domain containing 30
253	Promoter (<=1kb)	1	42658423	42676758	18336	1	10465	ENST00000304979.8	0	ENSG00000171960	PPIH	peptidylprolyl isomerase H
254	Promoter (<=1kb)	1	42682418	42703805	21388	1	4904	ENST00000321358.12	0	ENSG00000065978	YBX1	Y-box binding protein 1
255	Promoter (<=1kb)	1	42746335	42767084	20750	2	64175	ENST00000397054.7	0	ENSG00000117385	P3H1	prolyl 3-hydroxylase 1
256	Promoter (<=1kb)	1	42817122	42830499	13378	1	114625	ENST00000645239.1	0	ENSG00000164010	ERMAP	erythroblast membrane associated protein (Scianna blood group)
257	Downstream (<1kb)	1	42929640	42929928	289	2	6513	ENST00000669445.1	5194	ENSG00000117394	SLC2A1	solute carrier family 2 member 1
258	Promoter (2-3kb)	1	42929640	42929928	289	2	6513	ENST00000669445.1	-2121	ENSG00000117394	SLC2A1	solute carrier family 2 member 1
259	Promoter (<=1kb)	1	42959049	42983358	24310	1	440584	ENST00000431759.5	0	ENSG00000227533	SLC2A1-AS1	SLC2A1 antisense RNA 1
260	Promoter (<=1kb)	1	43358981	43363203	4223	1	991	ENST00000310955.11	0	ENSG00000117399	CDC20	cell division cycle 20
261	Promoter (<=1kb)	1	43363398	43367738	4341	2	64834	ENST00000621943.4	0	ENSG00000066322	ELOVL1	ELOVL fatty acid elongase 1
262	Promoter (<=1kb)	1	43383917	43389800	5884	2	112950	ENST00000372457.9	0	ENSG00000159479	MED8	mediator complex subunit 8
263	Promoter (<=1kb)	1	43650149	43705518	55370	1	9682	ENST00000372396.4	0	ENSG00000066135	KDM4A	lysine demethylase 4A
264	Promoter (<=1kb)	1	43685123	43707365	22243	2	100132774	ENST00000663424.1	0	NA	KDM4A-AS1	KDM4A antisense RNA 1
265	Promoter (<=1kb)	1	43946950	43968022	21073	1	9670	ENST00000372343.8	0	ENSG00000117408	IPO13	importin 13
266	Promoter (<=1kb)	1	43991831	44031360	39530	2	6536	ENST00000372306.7	810	ENSG00000196517	SLC6A9	solute carrier family 6 member 9
267	Promoter (<=1kb)	1	44631968	44651723	19756	1	55182	ENST00000474064.5	0	ENSG00000187147	RNF220	ring finger protein 220
268	Promoter (<=1kb)	1	44674692	44724474	49783	1	339541	ENST00000424484.5	0	ENSG00000198520	ARMH1	armadillo like helical domain containing 1
269	Promoter (<=1kb)	1	44721786	44721902	117	2	26828	ENST00000362507.1	0	ENSG00000199377	RNU5F-1	RNA, U5F small nuclear 1
270	Promoter (<=1kb)	1	44731055	44731170	116	2	26830	ENST00000363299.1	0	ENSG00000200169	RNU5D-1	RNA, U5D small nuclear 1
271	Promoter (<=1kb)	1	44739818	44757971	18154	1	11004	ENST00000452259.5	0	ENSG00000142945	KIF2C	kinesin family member 2C
272	Promoter (<=1kb)	1	44775540	44778779	3240	1	6202	ENST00000396651.8	0	ENSG00000142937	RPS8	ribosomal protein S8
273	Promoter (<=1kb)	1	44800377	44805990	5614	1	1263	ENST00000372201.5	0	ENSG00000173846	PLK3	polo like kinase 3
274	Promoter (2-3kb)	1	44819844	44823260	3417	2	8643	ENST00000438067.5	2761	ENSG00000117425	PTCH2	patched 2
275	Promoter (<=1kb)	1	44850522	44986595	136074	2	8891	ENST00000360403.7	0	ENSG00000070785	EIF2B3	eukaryotic translation initiation factor 2B subunit gamma
276	Promoter (<=1kb)	1	45303910	45305619	1710	1	400752	ENST00000626198.1	0	ENSG00000281912	LINC01144	long intergenic non-protein coding RNA 1144
277	Promoter (<=1kb)	1	45340052	45342761	2710	1	114034	ENST00000477731.5	0	ENSG00000132773	TOE1	target of EGR1, exonuclease
278	Promoter (<=1kb)	1	45343883	45491163	147281	2	10420	ENST00000372086.4	0	ENSG00000070759	TESK2	testis associated actin remodelling kinase 2
279	Promoter (<=1kb)	1	45511036	45521938	10903	2	5052	ENST00000262746.5	0	ENSG00000117450	PRDX1	peroxiredoxin 1
280	Promoter (<=1kb)	1	45583846	45615131	31286	1	4678	ENST00000437901.6	0	ENSG00000132780	NASP	nuclear autoantigenic sperm protein
281	Promoter (<=1kb)	1	45627304	45686533	59230	2	60313	ENST00000355105.8	0	ENSG00000159592	GPBP1L1	GC-rich promoter binding protein 1 like 1
282	Promoter (<=1kb)	1	45694324	45750650	56327	2	3652	ENST00000359942.8	0	ENSG00000197429	IPP	intracisternal A particle-promoted polypeptide
283	Promoter (<=1kb)	1	45803612	46036122	232511	1	23139	ENST00000361297.7	0	ENSG00000086015	MAST2	microtubule associated serine/threonine kinase 2
284	3' UTR	1	46033868	46034420	553	1	23139	ENST00000492813.1	9721	ENSG00000086015	MAST2	microtubule associated serine/threonine kinase 2
285	Promoter (<=1kb)	1	46040140	46132629	92490	2	8503	ENST00000262741.10	0	ENSG00000117461	PIK3R3	phosphoinositide-3-kinase regulatory subunit 3
286	Promoter (<=1kb)	1	46188683	46198434	9752	2	55624	ENST00000371984.8	0	ENSG00000085998	POMGNT1	protein O-linked mannose N-acetylglucosaminyltransferase 1 (beta 1,2-)
287	Promoter (<=1kb)	1	46247688	46261358	13671	1	8438	ENST00000463715.5	0	ENSG00000085999	RAD54L	RAD54 like
288	Promoter (<=1kb)	1	46277462	46303608	26147	2	10489	ENST00000617190.4	0	ENSG00000132128	LRRC41	leucine rich repeat containing 41
289	Promoter (<=1kb)	1	46557418	46604214	46797	2	8569	ENST00000371946.9	0	ENSG00000079277	MKNK1	MAPK interacting serine/threonine kinase 1
290	Promoter (<=1kb)	1	46675159	46719114	43956	2	9813	ENST00000371933.8	0	ENSG00000159658	EFCAB14	EF-hand calcium binding domain 14
291	Promoter (<=1kb)	1	47250139	47314147	64009	2	6491	ENST00000337817.9	0	ENSG00000123473	STIL	STIL centriolar assembly protein
292	Promoter (<=1kb)	1	47333797	47378839	45043	1	51727	ENST00000371873.9	0	ENSG00000162368	CMPK1	cytidine/uridine monophosphate kinase 1
293	Promoter (1-2kb)	1	47436017	47440691	4675	1	2306	ENST00000334793.5	1567	ENSG00000186564	FOXD2	forkhead box D2
294	Promoter (<=1kb)	1	50437028	50960267	523240	2	11124	ENST00000396153.7	0	ENSG00000185104	FAF1	Fas associated factor 1
295	Promoter (<=1kb)	1	50968706	50974634	5929	1	1031	ENST00000396148.2	0	ENSG00000123080	CDKN2C	cyclin dependent kinase inhibitor 2C
296	Promoter (<=1kb)	1	51195095	51235096	40002	2	105378716	ENST00000366181.2	0	ENSG00000203356	LINC01562	long intergenic non-protein coding RNA 1562
297	Intron (ENST00000371730.6/2060, intron 1 of 22)	1	51461123	51519227	58105	2	2060	ENST00000465467.1	17577	ENSG00000085832	EPS15	epidermal growth factor receptor pathway substrate 15
298	Promoter (<=1kb)	1	51354263	51519241	164979	2	2060	ENST00000371730.6	0	ENSG00000085832	EPS15	epidermal growth factor receptor pathway substrate 15
299	Promoter (<=1kb)	1	51617114	51776912	159799	1	114883	ENST00000489990.5	33	ENSG00000117859	OSBPL9	oxysterol binding protein like 9
300	Promoter (<=1kb)	1	51729600	51761964	32365	1	114883	ENST00000527631.5	0	ENSG00000117859	OSBPL9	oxysterol binding protein like 9
301	Promoter (<=1kb)	1	51789191	51878805	89615	2	4898	ENST00000352171.11	0	ENSG00000078618	NRDC	nardilysin convertase
302	Promoter (<=1kb)	1	52020153	52033350	13198	2	51060	ENST00000648686.1	-40	ENSG00000117862	TXNDC12	thioredoxin domain containing 12
303	Promoter (<=1kb)	1	52056271	52087155	30885	1	91408	ENST00000489308.6	0	ENSG00000134717	BTF3L4	basic transcription factor 3 like 4
304	Promoter (<=1kb)	1	52350593	52366193	15601	2	200014	ENST00000371586.6	0	ENSG00000154222	CC2D1B	coiled-coil and C2 domain containing 1B
305	Promoter (<=1kb)	1	52372829	52404423	31595	2	4998	ENST00000371568.8	0	ENSG00000085840	ORC1	origin recognition complex subunit 1
306	Promoter (<=1kb)	1	52423275	52553092	129818	2	23318	ENST00000257177.9	0	ENSG00000134744	TUT4	terminal uridylyl transferase 4
307	Intron (ENST00000517870.2/348378, intron 1 of 2)	1	52633593	52667688	34096	1	348378	ENST00000424164.1	3185	ENSG00000182183	SHISAL2A	shisa like 2A
308	Distal Intergenic	1	52684449	52698347	13899	2	65260	ENST00000371538.5	-4642	ENSG00000162377	COA7	cytochrome c oxidase assembly factor 7 (putative)
309	Promoter (<=1kb)	1	52726453	52827336	100884	1	79699	ENST00000294353.7	0	ENSG00000162378	ZYG11B	zyg-11 family member B, cell cycle regulator
310	Promoter (<=1kb)	1	53196800	53214160	17361	1	1376	ENST00000636239.1	0	ENSG00000157184	CPT2	carnitine palmitoyltransferase 2
311	Promoter (<=1kb)	1	53214099	53220634	6536	2	54987	ENST00000294360.5	0	ENSG00000162384	CZIB	CXXC motif containing zinc binding protein
312	Promoter (<=1kb)	1	53246568	53327399	80832	2	7804	ENST00000658404.1	584	ENSG00000157193	LRP8	LDL receptor related protein 8
313	Promoter (<=1kb)	1	53765478	53838296	72819	2	55706	ENST00000371429.4	0	ENSG00000058804	NDC1	NDC1 transmembrane nucleoporin
314	Promoter (<=1kb)	1	53851719	53889733	38015	2	54432	ENST00000464950.6	0	ENSG00000058799	YIPF1	Yip1 domain family member 1
315	Promoter (<=1kb)	1	53946085	53958252	12168	1	115353	ENST00000371368.5	0	ENSG00000116212	LRRC42	leucine rich repeat containing 42
316	Promoter (<=1kb)	1	54053584	54112504	58921	1	127428	ENST00000648983.1	0	ENSG00000116205	TCEANC2	transcription elongation factor A N-terminal and central domain containing 2
317	Promoter (<=1kb)	1	54200167	54218381	18215	1	51253	ENST00000336230.10	0	ENSG00000116221	MRPL37	mitochondrial ribosomal protein L37
318	Promoter (<=1kb)	1	54756898	54764523	7626	2	25973	ENST00000371279.4	0	ENSG00000162396	PARS2	prolyl-tRNA synthetase 2, mitochondrial
319	Exon (ENST00000358193.7/163747, exon 7 of 11)	1	54806102	54842252	36151	1	163747	ENST00000371273.3	7167	ENSG00000162398	LEXM	lymphocyte expansion molecule
320	Promoter (<=1kb)	1	54849627	54887195	37569	2	1718	ENST00000371269.9	0	ENSG00000116133	DHCR24	24-dehydrocholesterol reductase
321	Promoter (<=1kb)	1	55066359	55215364	149006	2	23358	ENST00000294383.7	0	ENSG00000162402	USP24	ubiquitin specific peptidase 24
322	Intron (ENST00000643232.1/109729135, intron 1 of 1)	1	55225641	55225723	83	1	100616272	ENST00000581938.1	51716	ENSG00000265822	MIR4422	microRNA 4422
323	Intron (ENST00000643232.1/109729135, intron 1 of 1)	1	55225641	55225723	83	1	100616272	ENST00000581938.1	62400	ENSG00000265822	MIR4422	microRNA 4422
324	Exon (ENST00000641838.1/ENST00000641838.1, exon 2 of 3)	1	56414935	56415966	1032	1	105378744	ENST00000451914.2	-82450	ENSG00000223956	LINC01767	long intergenic non-protein coding RNA 1767
325	Intron (ENST00000485760.5/1600, intron 3 of 20)	1	58462552	58506199	43648	2	115209	ENST00000460671.1	113544	ENSG00000162600	OMA1	OMA1 zinc metallopeptidase
326	Promoter (<=1kb)	1	58480719	58546726	66008	2	115209	ENST00000371226.8	0	ENSG00000162600	OMA1	OMA1 zinc metallopeptidase
327	Promoter (<=1kb)	1	58780791	58784047	3257	2	3725	ENST00000371222.4	0	ENSG00000177606	JUN	Jun proto-oncogene, AP-1 transcription factor subunit
328	Promoter (<=1kb)	1	59296638	59321712	25075	1	55277	ENST00000582567.1	0	ENSG00000172456	FGGY	FGGY carbohydrate kinase domain containing
329	Promoter (<=1kb)	1	61077274	61455585	378312	1	4774	ENST00000407417.7	0	ENSG00000162599	NFIA	nuclear factor I A
330	Promoter (<=1kb)	1	62436297	62443320	7024	1	7398	ENST00000452143.5	0	ENSG00000162607	USP1	ubiquitin specific peptidase 1
331	Promoter (<=1kb)	1	62454726	62688264	233539	2	85440	ENST00000251157.10	0	ENSG00000116641	DOCK7	dedicator of cytokinesis 7
332	Promoter (<=1kb)	1	62784132	62865516	81385	1	84938	ENST00000317868.9	0	ENSG00000125703	ATG4C	autophagy related 4C cysteine peptidase
333	Promoter (<=1kb)	1	63174472	63317274	142803	2	199899	ENST00000635218.1	-1	ENSG00000224209	LINC00466	long intergenic non-protein coding RNA 466
334	Promoter (<=1kb)	1	63440773	63523194	82422	2	23421	ENST00000371092.7	0	ENSG00000142856	ITGB3BP	integrin subunit beta 3 binding protein
335	Promoter (<=1kb)	1	63490103	63593721	103619	2	23421	ENST00000478138.1	0	ENSG00000142856	ITGB3BP	integrin subunit beta 3 binding protein
336	Promoter (<=1kb)	1	64833229	64966549	133321	2	3716	ENST00000342505.5	0	ENSG00000162434	JAK1	Janus kinase 1
337	Promoter (<=1kb)	1	65254462	65392588	138127	1	9829	ENST00000494710.6	0	ENSG00000116675	DNAJC6	DnaJ heat shock protein family (Hsp40) member C6
338	Promoter (<=1kb)	1	65420652	65630422	209771	1	3953	ENST00000371059.7	0	ENSG00000116678	LEPR	leptin receptor
339	Distal Intergenic	1	66367494	66368157	664	1	5142	ENST00000483863.2	28178	ENSG00000184588	PDE4B	phosphodiesterase 4B
340	Distal Intergenic	1	66367494	66368157	664	1	5142	ENST00000483863.2	34518	ENSG00000184588	PDE4B	phosphodiesterase 4B
341	Promoter (<=1kb)	1	66924895	66988619	63725	1	57708	ENST00000355977.10	0	ENSG00000198160	MIER1	MIER1 transcriptional regulator
342	Promoter (<=1kb)	1	66930243	66986670	56428	1	57708	ENST00000401042.7	0	ENSG00000198160	MIER1	MIER1 transcriptional regulator
343	Promoter (<=1kb)	1	66999350	67054148	54799	2	23169	ENST00000235345.6	0	ENSG00000116704	SLC35D1	solute carrier family 35 member D1
344	Promoter (<=1kb)	1	67407810	67430415	22606	2	26135	ENST00000370994.8	0	ENSG00000142864	SERBP1	SERPINE1 mRNA binding protein 1
345	Promoter (<=1kb)	1	67685201	67687986	2786	1	1647	ENST00000370985.4	0	ENSG00000116717	GADD45A	growth arrest and DNA damage inducible alpha
346	Promoter (<=1kb)	1	68474152	68497082	22931	2	55635	ENST00000456315.7	0	ENSG00000024526	DEPDC1	DEP domain containing 1
347	Promoter (<=1kb)	1	70144805	70205579	60775	2	55631	ENST00000370952.4	0	ENSG00000066557	LRRC40	leucine rich repeat containing 40
348	Promoter (<=1kb)	1	70221370	70235550	14181	1	9295	ENST00000475204.5	0	ENSG00000116754	SRSF11	serine and arginine rich splicing factor 11
349	Promoter (<=1kb)	1	70354805	70367911	13107	1	11147	ENST00000361764.8	0	ENSG00000197568	HHLA3	HERV-H LTR-associating 3
350	Promoter (<=1kb)	1	70411218	70439851	28634	1	1491	ENST00000411986.6	0	ENSG00000116761	CTH	cystathionine gamma-lyase
351	Promoter (<=1kb)	1	71081324	71241548	160225	1	100852410	ENST00000455406.6	0	NA	ZRANB2-AS2	ZRANB2 antisense RNA 2 (head to head)
352	Promoter (<=1kb)	1	75724691	75733541	8851	1	34	ENST00000525881.5	0	ENSG00000117054	ACADM	acyl-CoA dehydrogenase medium chain
353	Promoter (<=1kb)	1	75786197	75794833	8637	1	5876	ENST00000496055.5	0	ENSG00000137955	RABGGTB	Rab geranylgeranyltransferase subunit beta
354	Promoter (<=1kb)	1	77562416	77682658	120243	2	26009	ENST00000370801.8	0	ENSG00000036549	ZZZ3	zinc finger ZZ-type containing 3
355	Promoter (<=1kb)	1	77734357	77759689	25333	2	23032	ENST00000524536.5	0	ENSG00000077254	USP33	ubiquitin specific peptidase 33
356	Promoter (<=1kb)	1	77779763	77878376	98614	1	374986	ENST00000646892.1	0	ENSG00000180488	MIGA1	mitoguardin 1
357	Promoter (<=1kb)	1	77979175	78016274	37100	1	11080	ENST00000487931.1	0	ENSG00000162616	DNAJB4	DnaJ heat shock protein family (Hsp40) member B4
358	Promoter (<=1kb)	1	78004935	78016299	11365	1	11080	ENST00000476396.1	-26	ENSG00000162616	DNAJB4	DnaJ heat shock protein family (Hsp40) member B4
359	Promoter (<=1kb)	1	84078062	84238498	160437	1	5567	ENST00000370689.6	0	ENSG00000142875	PRKACB	protein kinase cAMP-activated catalytic subunit beta
360	Promoter (<=1kb)	1	84506300	84507320	1021	1	100505741	ENST00000484939.1	0	ENSG00000122432	SPATA1	spermatogenesis associated 1
361	Promoter (<=1kb)	1	84549611	84574440	24830	2	1486	ENST00000370630.6	0	ENSG00000117151	CTBS	chitobiase
362	Promoter (<=1kb)	1	84643707	84690468	46762	2	117178	ENST00000437941.6	0	ENSG00000117155	SSX2IP	SSX family member 2 interacting protein
363	Promoter (<=1kb)	1	84925583	84997113	71531	2	255231	ENST00000370608.8	0	ENSG00000153898	MCOLN2	mucolipin 2
364	Promoter (<=1kb)	1	85276388	85347731	71344	1	646626	ENST00000654182.1	0	NA	LOC646626	uncharacterized LOC646626
365	Promoter (<=1kb)	1	86703502	86704462	961	2	105378828	ENST00000565575.1	0	ENSG00000261737	CLCA4-AS1	CLCA4 antisense RNA 1
366	Promoter (<=1kb)	1	86862445	86914126	51682	2	9403	ENST00000331835.10	0	ENSG00000183291	SELENOF	selenoprotein F
367	Intron (ENST00000370550.10/9653, intron 1 of 6)	1	86993009	87169204	176196	1	339524	ENST00000370548.3	64542	ENSG00000267272	LINC01140	long intergenic non-protein coding RNA 1140
368	Promoter (<=1kb)	1	87328880	87348923	20044	1	8543	ENST00000370544.10	0	ENSG00000143013	LMO4	LIM domain only 4
369	Distal Intergenic	1	87353521	87371683	18163	2	100505768	ENST00000452509.2	-77819	ENSG00000227290	LINC01364	long intergenic non-protein coding RNA 1364
370	Promoter (<=1kb)	1	88684222	88806268	122047	1	5586	ENST00000316005.11	0	ENSG00000065243	PKN2	protein kinase N2
371	Promoter (<=1kb)	1	88852633	88891567	38935	2	2959	ENST00000370500.10	0	ENSG00000137947	GTF2B	general transcription factor IIB
372	Promoter (<=1kb)	1	88979456	88992629	13174	2	494115	ENST00000652648.1	0	ENSG00000213516	RBMXL1	RBMX like 1
373	Promoter (<=1kb)	1	89524836	89582961	58126	1	23507	ENST00000449440.5	0	ENSG00000197147	LRRC8B	leucine rich repeat containing 8 VRAC subunit B
374	Intron (ENST00000443562.2/400761, intron 1 of 4)	1	89581291	89632191	50901	2	400761	ENST00000443562.2	21408	ENSG00000231999	LRRC8C-DT	LRRC8C divergent transcript
375	Promoter (<=1kb)	1	89581291	89632855	51565	2	400761	ENST00000655657.1	0	ENSG00000231999	LRRC8C-DT	LRRC8C divergent transcript
376	Promoter (<=1kb)	1	89821014	89933160	112147	1	55144	ENST00000525774.5	0	ENSG00000171492	LRRC8D	leucine rich repeat containing 8 VRAC subunit D
377	Promoter (<=1kb)	1	89995110	90035533	40424	1	284695	ENST00000340281.9	0	ENSG00000162664	ZNF326	zinc finger protein 326
378	Promoter (<=1kb)	1	90915298	91021473	106176	2	84146	ENST00000370440.5	0	ENSG00000122482	ZNF644	zinc finger protein 644
379	Promoter (<=1kb)	1	91377443	91404809	27367	2	164045	ENST00000481900.5	0	ENSG00000162669	HFM1	helicase for meiosis 1
380	Promoter (<=1kb)	1	91500851	91525764	24914	1	8317	ENST00000234626.11	0	ENSG00000097046	CDC7	cell division cycle 7
381	Promoter (<=1kb)	1	92246402	92298987	52586	2	11146	ENST00000370360.8	0	ENSG00000174842	GLMN	glomulin, FKBP associated protein
382	Promoter (<=1kb)	1	92482990	92484682	1693	2	2672	ENST00000483490.1	-80	ENSG00000162676	GFI1	growth factor independent 1 transcriptional repressor
383	Promoter (<=1kb)	1	92703858	92785106	81249	2	7813	ENST00000474806.1	0	ENSG00000067208	EVI5	ecotropic viral integration site 5
384	Promoter (<=1kb)	1	92832013	92841835	9823	1	6125	ENST00000645300.1	0	ENSG00000122406	RPL5	ribosomal protein L5
385	Promoter (<=1kb)	1	92832737	92961522	128786	2	388650	ENST00000615519.4	0	ENSG00000154511	DIPK1A	divergent protein kinase domain 1A
386	Distal Intergenic	1	92842160	92961522	119363	2	388650	ENST00000616709.4	-13787	ENSG00000154511	DIPK1A	divergent protein kinase domain 1A
387	Promoter (<=1kb)	1	93079235	93139079	59845	1	22823	ENST00000540243.5	0	ENSG00000143033	MTF2	metal response element binding transcription factor 2
388	Promoter (<=1kb)	1	93179919	93278477	98559	1	343099	ENST00000343253.11	0	ENSG00000122483	CCDC18	coiled-coil domain containing 18
389	Promoter (<=1kb)	1	93264645	93346025	81381	2	100131564	ENST00000451302.6	0	NA	CCDC18-AS1	CCDC18 antisense RNA 1
390	Intron (ENST00000260502.11/8412, intron 2 of 11)	1	93592306	93648822	56517	2	8412	ENST00000479503.2	5922	ENSG00000137936	BCAR3	BCAR3 adaptor protein, NSP family member
391	Promoter (<=1kb)	1	93561741	93681837	120097	2	8412	ENST00000260502.11	0	ENSG00000137936	BCAR3	BCAR3 adaptor protein, NSP family member
392	Intron (ENST00000370244.5/8412, intron 2 of 13)	1	93561741	93681837	120097	2	8412	ENST00000260502.11	-33803	ENSG00000137936	BCAR3	BCAR3 adaptor protein, NSP family member
393	Promoter (<=1kb)	1	93846832	93846911	80	1	100126348	ENST00000390220.3	0	ENSG00000211575	MIR760	microRNA 760
394	Promoter (<=1kb)	1	93866284	93879206	12923	2	30836	ENST00000436063.7	0	ENSG00000067334	DNTTIP2	deoxynucleotidyltransferase terminal interacting protein 2
395	Promoter (<=1kb)	1	93885199	93909430	24232	2	2730	ENST00000370238.8	0	ENSG00000023909	GCLM	glutamate-cysteine ligase modifier subunit
396	Promoter (<=1kb)	1	94418389	94518663	100275	1	5825	ENST00000370214.9	0	ENSG00000117528	ABCD3	ATP binding cassette subfamily D member 3
397	Promoter (<=1kb)	1	94974405	95072951	98547	2	199857	ENST00000370205.6	0	ENSG00000172339	ALG14	ALG14 UDP-N-acetylglucosaminyltransferase subunit
398	Promoter (<=1kb)	1	95234210	95247225	13016	1	25950	ENST00000370202.5	0	ENSG00000122481	RWDD3	RWD domain containing 3
399	Promoter (<=1kb)	1	96721665	96813711	92047	1	58155	ENST00000482253.5	0	ENSG00000117569	PTBP2	polypyrimidine tract binding protein 2
400	Promoter (<=1kb)	1	97077743	97921023	843281	2	1806	ENST00000370192.7	0	ENSG00000188641	DPYD	dihydropyrimidine dehydrogenase
401	Promoter (<=1kb)	1	99850361	99924020	73660	1	178	ENST00000361915.8	0	ENSG00000162688	AGL	amylo-alpha-1, 6-glucosidase, 4-alpha-glucanotransferase
402	Promoter (<=1kb)	1	99969979	100023259	53281	1	23443	ENST00000427993.7	0	ENSG00000117620	SLC35A3	solute carrier family 35 member A3
403	Promoter (<=1kb)	1	100038095	100083377	45283	1	64645	ENST00000370152.8	0	ENSG00000156875	MFSD14A	major facilitator superfamily domain containing 14A
404	Promoter (<=1kb)	1	100083563	100132955	49393	2	163786	ENST00000462159.1	0	ENSG00000156876	SASS6	SAS-6 centriolar assembly protein
405	Promoter (<=1kb)	1	100351698	100499460	147763	1	8556	ENST00000644676.1	0	ENSG00000079335	CDC14A	cell division cycle 14A
406	Promoter (<=1kb)	1	100896076	100981753	85678	1	148867	ENST00000370112.8	0	ENSG00000162695	SLC30A7	solute carrier family 30 member 7
407	Promoter (<=1kb)	1	107056674	107059294	2621	1	55170	ENST00000370078.2	124	ENSG00000198890	PRMT6	protein arginine methyltransferase 6
408	Promoter (<=1kb)	1	107141369	107148807	7439	1	22854	ENST00000462149.1	0	ENSG00000162631	NTNG1	netrin G1
409	Promoter (<=1kb)	1	108648290	108661122	12833	2	113802	ENST00000402983.5	0	ENSG00000162639	HENMT1	HEN methyltransferase 1
410	Promoter (<=1kb)	1	108692310	108702928	10619	1	55119	ENST00000370025.9	0	ENSG00000134186	PRPF38B	pre-mRNA processing factor 38B
411	Promoter (<=1kb)	1	108746674	108757005	10332	1	6814	ENST00000483586.5	0	ENSG00000116266	STXBP3	syntaxin binding protein 3
412	Promoter (<=1kb)	1	108876981	108897058	20078	1	29899	ENST00000645164.1	0	ENSG00000121957	GPSM2	G protein signaling modulator 2
413	Promoter (<=1kb)	1	108929508	108963457	33950	2	23155	ENST00000356970.6	0	ENSG00000121940	CLCC1	chloride channel CLIC like 1
414	Promoter (<=1kb)	1	108970214	109041986	71773	2	22911	ENST00000400794.7	0	ENSG00000085433	WDR47	WD repeat domain 47
415	Promoter (<=1kb)	1	109090773	109096921	6149	1	56900	ENST00000651489.1	0	ENSG00000215717	TMEM167B	transmembrane protein 167B
416	Promoter (<=1kb)	1	109100193	109100612	420	1	677766	ENST00000458748.1	0	ENSG00000278249	SCARNA2	small Cajal body-specific RNA 2
417	Promoter (<=1kb)	1	109213918	109238182	24265	1	6301	ENST00000234677.7	0	ENSG00000031698	SARS1	seryl-tRNA synthetase 1
418	Promoter (<=1kb)	1	109399042	109426448	27407	2	5686	ENST00000271308.9	0	ENSG00000143106	PSMA5	proteasome 20S subunit alpha 5
419	Promoter (<=1kb)	1	109483939	109492734	8796	1	127002	ENST00000369870.7	0	ENSG00000162650	ATXN7L2	ataxin 7 like 2
420	Promoter (<=1kb)	1	109548615	109618324	69710	1	2773	ENST00000369851.6	0	ENSG00000065135	GNAI3	G protein subunit alpha i3
421	Promoter (<=1kb)	1	109656099	109661700	5602	1	2948	ENST00000369836.9	0	ENSG00000168765	GSTM4	glutathione S-transferase mu 4
422	Promoter (<=1kb)	1	110208834	110209987	1154	2	100873974	ENST00000455967.1	-52	NA	LINC02586	long intergenic non-protein coding RNA 2586
423	Promoter (<=1kb)	1	110286375	110339171	52797	2	440600	ENST00000449169.1	0	ENSG00000227963	RBM15-AS1	RBM15 antisense RNA 1
424	Promoter (1-2kb)	1	110382819	110418362	35544	1	101410535	ENST00000590413.5	1828	NA	LAMTOR5-AS1	LAMTOR5 antisense RNA 1
425	Promoter (<=1kb)	1	110407525	110416274	8750	1	101410535	ENST00000457535.5	0	NA	LAMTOR5-AS1	LAMTOR5 antisense RNA 1
426	Promoter (<=1kb)	1	110947190	110963922	16733	2	55791	ENST00000369763.5	0	ENSG00000121931	LRIF1	ligand dependent nuclear receptor interacting factor 1
427	Promoter (<=1kb)	1	111139734	111161196	21463	1	10390	ENST00000476865.5	0	ENSG00000134255	CEPT1	choline/ethanolamine phosphotransferase 1
428	Promoter (<=1kb)	1	111187174	111204409	17236	2	79961	ENST00000369752.5	0	ENSG00000162777	DENND2D	DENN domain containing 2D
429	Intron (ENST00000445067.6/1117, intron 1 of 12)	1	111227016	111236080	9065	1	1117	ENST00000528451.5	-10612	ENSG00000064886	CHI3L2	chitinase 3 like 2
430	Promoter (<=1kb)	1	111448864	111456145	7282	1	515	ENST00000493119.5	0	ENSG00000116459	ATP5PB	ATP synthase peripheral stalk-membrane subunit b
431	Intron (ENST00000369717.8/57413, intron 1 of 5)	1	111499429	111503760	4332	2	140	ENST00000241356.4	-3863	ENSG00000282608	ADORA3	adenosine A3 receptor
432	Intron (ENST00000356415.5/5906, intron 1 of 7)	1	111599655	111608318	8664	2	100129269	ENST00000450155.5	7050	NA	LINC01160	long intergenic non-protein coding RNA 1160
433	Promoter (<=1kb)	1	111619777	111704405	84629	1	5906	ENST00000433097.5	0	ENSG00000116473	RAP1A	RAP1A, member of RAS oncogene family
434	Promoter (<=1kb)	1	111739579	111747798	8220	1	100506343	ENST00000658759.1	0	ENSG00000227811	INKA2-AS1	INKA2 antisense RNA 1
435	Promoter (<=1kb)	1	111745299	111755509	10211	2	101928718	ENST00000412270.1	0	ENSG00000284830	LOC101928718	uncharacterized LOC101928718
436	Promoter (<=1kb)	1	112523518	112619783	96266	2	54879	ENST00000490715.5	0	ENSG00000007341	ST7L	suppression of tumorigenicity 7 like
437	Promoter (<=1kb)	1	112709994	112715477	5484	2	333926	ENST00000309276.10	0	ENSG00000155367	PPM1J	protein phosphatase, Mg2+/Mn2+ dependent 1J
438	Promoter (<=1kb)	1	112956415	112964072	7658	1	100506392	ENST00000416193.5	0	ENSG00000226419	SLC16A1-AS1	SLC16A1 antisense RNA 1
439	Promoter (<=1kb)	1	113011687	113073113	61427	2	100996251	ENST00000421157.2	0	ENSG00000238198	LRIG2-DT	LRIG2 divergent transcript
440	Promoter (<=1kb)	1	113696831	113759486	62656	2	10745	ENST00000369604.6	0	ENSG00000116793	PHTF1	putative homeodomain transcription factor 1
441	Promoter (<=1kb)	1	113812379	113823496	11118	1	100287722	ENST00000429398.5	0	ENSG00000226167	AP4B1-AS1	AP4B1 antisense RNA 1
442	Promoter (<=1kb)	1	113813811	113871712	57902	2	26191	ENST00000359785.10	0	ENSG00000134242	PTPN22	protein tyrosine phosphatase non-receptor type 22
443	Promoter (<=1kb)	1	113894194	113904799	10606	2	10717	ENST00000369569.6	0	ENSG00000134262	AP4B1	adaptor related protein complex 4 subunit beta 1
444	Promoter (<=1kb)	1	113924000	113929318	5319	2	101928846	ENST00000441071.5	0	ENSG00000235527	HIPK1-AS1	HIPK1 antisense RNA 1
445	Promoter (<=1kb)	1	114392790	114511203	118414	2	51592	ENST00000358465.7	0	ENSG00000197323	TRIM33	tripartite motif containing 33
446	Promoter (<=1kb)	1	114582848	114670111	87264	2	163259	ENST00000393276.7	0	ENSG00000175984	DENND2C	DENN domain containing 2C
447	Promoter (<=1kb)	1	114704469	114716771	12303	2	4893	ENST00000369535.5	0	ENSG00000213281	NRAS	NRAS proto-oncogene, GTPase
448	Promoter (<=1kb)	1	114716913	114757983	41071	2	7812	ENST00000339438.10	0	ENSG00000009307	CSDE1	cold shock domain containing E1
449	Promoter (<=1kb)	1	114769479	114780685	11207	2	80143	ENST00000369528.9	0	ENSG00000052723	SIKE1	suppressor of IKBKE 1
450	Distal Intergenic	1	116452646	116478842	26197	2	101929023	ENST00000443219.5	-25612	ENSG00000233154	LINC01762	long intergenic non-protein coding RNA 1762
451	Promoter (1-2kb)	1	116560024	116560111	88	2	100616384	ENST00000585049.1	1617	ENSG00000264419	MIR548AC	microRNA 548ac
452	Promoter (<=1kb)	1	116514534	116571026	56493	2	965	ENST00000369489.10	0	ENSG00000116815	CD58	CD58 molecule
453	Promoter (<=1kb)	1	117060326	117107453	47128	1	8458	ENST00000369466.9	0	ENSG00000116830	TTF2	transcription termination factor 2
454	Promoter (<=1kb)	1	117118034	117121792	3759	2	80263	ENST00000485032.1	-46	ENSG00000134253	TRIM45	tripartite motif containing 45
455	Promoter (<=1kb)	1	117367449	117528872	161424	1	10905	ENST00000356554.7	-51	ENSG00000198162	MAN1A2	mannosidase alpha class 1A member 2
456	Promoter (<=1kb)	1	117606048	117628389	22342	1	54855	ENST00000369448.4	0	ENSG00000183508	TENT5C	terminal nucleotidyltransferase 5C
457	Promoter (<=1kb)	1	117929720	117941788	12069	1	10885	ENST00000369441.7	0	ENSG00000065183	WDR3	WD repeat domain 3
458	Promoter (<=1kb)	1	119140391	119238057	97667	1	101929147	ENST00000667138.1	0	ENSG00000231365	WARS2-AS1	WARS2 antisense RNA 1
459	Promoter (<=1kb)	1	119911553	120069662	158110	2	4853	ENST00000256646.7	0	ENSG00000134250	NOTCH2	notch receptor 2
460	Exon (ENST00000616141.4/ENST00000616141.4, exon 2 of 3)	1	120419850	120467739	47890	1	728841	ENST00000652355.1	-78640	ENSG00000270231	NBPF8	NBPF member 8
461	Exon (ENST00000614085.1/ENST00000614085.1, exon 1 of 1)	1	120419850	120467739	47890	1	728841	ENST00000652355.1	-64146	ENSG00000270231	NBPF8	NBPF member 8
462	Intron (ENST00000612480.2/100996724, intron 7 of 41)	1	120528387	120548357	19971	2	100996724	ENST00000637601.1	-10208	NA	LOC100996724	phosphodiesterase 4D interacting protein-like
463	Promoter (<=1kb)	1	120723949	120840619	116671	1	101060684	ENST00000620612.5	0	ENSG00000273136	NBPF26	NBPF member 26
464	Distal Intergenic	1	120849674	120850985	1312	2	101954277	ENST00000664186.1	6168	ENSG00000275538	RNVU1-19	RNA, variant U1 small nuclear 19
465	Promoter (<=1kb)	1	120849674	120850985	1312	2	101954277	ENST00000664186.1	0	ENSG00000275538	RNVU1-19	RNA, variant U1 small nuclear 19
466	Promoter (<=1kb)	1	120913151	120914238	1088	2	100996720	ENST00000626088.1	0	NA	LOC100996720	uncharacterized LOC100996720
467	Promoter (<=1kb)	1	120942600	120942763	164	1	101954264	ENST00000612985.1	0	ENSG00000277610	RNVU1-4	RNA, variant U1 small nuclear 4
468	Promoter (<=1kb)	1	121184811	121187305	2495	1	653464	ENST00000617209.1	0	ENSG00000171943	SRGAP2C	SLIT-ROBO Rho GTPase activating protein 2C
469	Promoter (<=1kb)	1	121519320	121575702	56383	1	647121	ENST00000648011.1	0	ENSG00000231752	EMBP1	embigin pseudogene 1
470	Exon (ENST00000517017.1/ENST00000517017.1, exon 1 of 1)	1	143729407	143729570	164	2	26863	ENST00000384010.1	9027	ENSG00000206737	RNVU1-18	RNA, variant U1 small nuclear 18
471	Promoter (<=1kb)	1	143729407	143729570	164	2	26863	ENST00000384010.1	0	ENSG00000206737	RNVU1-18	RNA, variant U1 small nuclear 18
472	Promoter (<=1kb)	1	143955878	143971965	16088	2	554282	ENST00000369175.4	-39	ENSG00000263513	FAM72C	family with sequence similarity 72 member C
473	Promoter (<=1kb)	1	144412576	144412740	165	1	101954267	ENST00000384476.1	0	ENSG00000207205	RNVU1-15	RNA, variant U1 small nuclear 15
474	Exon (ENST00000432512.1/ENST00000432512.1, exon 1 of 1)	1	144412576	144412740	165	1	101954267	ENST00000384476.1	6312	ENSG00000207205	RNVU1-15	RNA, variant U1 small nuclear 15
475	Promoter (<=1kb)	1	144421390	144461647	40258	2	284565	ENST00000488031.6	0	ENSG00000266338	NBPF15	NBPF member 15
476	Exon (ENST00000618578.1/ENST00000618578.1, exon 1 of 1)	1	144551779	144551943	165	2	6063	ENST00000617626.1	27685	ENSG00000278099	RNVU1-2A	RNA, variant U1 small nuclear 2A
477	Distal Intergenic	1	144551779	144551943	165	2	6063	ENST00000617626.1	5125	ENSG00000278099	RNVU1-2A	RNA, variant U1 small nuclear 2A
478	Promoter (<=1kb)	1	144551779	144551943	165	2	6063	ENST00000617626.1	0	ENSG00000278099	RNVU1-2A	RNA, variant U1 small nuclear 2A
479	Exon (ENST00000610976.1/ENST00000610976.1, exon 1 of 1)	1	144551779	144551943	165	2	6063	ENST00000617626.1	-7993	ENSG00000278099	RNVU1-2A	RNA, variant U1 small nuclear 2A
480	Promoter (<=1kb)	1	144887265	145095528	208264	2	647135	ENST00000612199.4	0	ENSG00000196369	SRGAP2B	SLIT-ROBO Rho GTPase activating protein 2B
481	Promoter (<=1kb)	1	145214851	145215905	1055	1	100996740	ENST00000638358.1	0	NA	LOC100996740	uncharacterized LOC100996740
482	Promoter (<=1kb)	1	145281116	145281279	164	1	101954266	ENST00000384770.1	0	ENSG00000207501	RNVU1-14	RNA, variant U1 small nuclear 14
483	Exon (ENST00000605806.1/ENST00000605806.1, exon 1 of 1)	1	145289900	145405778	115879	2	100288142	ENST00000392971.6	-59107	ENSG00000162825	NBPF20	NBPF member 20
484	Distal Intergenic	1	145573965	145591060	17096	2	101929780	ENST00000606775.2	84859	ENSG00000272150	NBPF25P	NBPF member 25, pseudogene
485	Promoter (<=1kb)	1	145607988	145670650	62663	1	653519	ENST00000313835.14	0	ENSG00000117262	GPR89A	G protein-coupled receptor 89A
486	Promoter (<=1kb)	1	145824088	145836854	12767	1	10623	ENST00000471254.5	0	ENSG00000186141	POLR3C	RNA polymerase III subunit C
487	Promoter (<=1kb)	1	145845630	145848954	3325	1	200035	ENST00000334513.6	-5	ENSG00000186364	NUDT17	nudix hydrolase 17
488	Promoter (<=1kb)	1	145848522	145859045	10524	2	10401	ENST00000369298.5	0	ENSG00000131788	PIAS3	protein inhibitor of activated STAT 3
489	Promoter (<=1kb)	1	145919013	145920200	1188	1	114814	ENST00000604273.1	0	ENSG00000211451	GNRHR2	gonadotropin releasing hormone receptor 2 (pseudogene)
490	Promoter (<=1kb)	1	145927482	145941206	13725	1	105371260	ENST00000448561.5	0	ENSG00000234222	LIX1L-AS1	LIX1L antisense RNA 1
491	Promoter (<=1kb)	1	145933423	145958017	24595	2	128077	ENST00000604000.4	0	ENSG00000271601	LIX1L	limb and CNS expressed 1 like
492	Promoter (<=1kb)	1	146050441	146052244	1804	2	101954276	ENST00000659152.1	0	ENSG00000201558	RNVU1-6	RNA, variant U1 small nuclear 6
493	Promoter (<=1kb)	1	146113652	146229000	115349	2	100132406	ENST00000612520.2	0	ENSG00000271425	NBPF10	NBPF member 10
494	Promoter (<=1kb)	1	146376807	146376970	164	1	26863	ENST00000615842.1	0	ENSG00000206737	RNVU1-18	RNA, variant U1 small nuclear 18
495	Exon (ENST00000660431.1/ENST00000660431.1, exon 1 of 2)	1	146376807	146376970	164	1	26863	ENST00000615842.1	10288	ENSG00000206737	RNVU1-18	RNA, variant U1 small nuclear 18
496	Promoter (<=1kb)	1	146938744	146996202	57459	1	149013	ENST00000617931.4	0	ENSG00000268043	NBPF12	NBPF member 12
497	Promoter (<=1kb)	1	147084616	147084756	141	2	101447996	ENST00000651973.1	0	ENSG00000286172	RNVU1-8	RNA, variant U1 small nuclear 8
498	Promoter (<=1kb)	1	147155106	147172470	17365	2	5565	ENST00000254101.4	0	ENSG00000131791	PRKAB2	protein kinase AMP-activated non-catalytic subunit beta 2
499	Promoter (<=1kb)	1	147175351	147243050	67700	2	2330	ENST00000527849.5	0	ENSG00000131781	FMO5	flavin containing dimethylaniline monoxygenase 5
500	Promoter (<=1kb)	1	147600196	147611693	11498	1	607	ENST00000497938.1	0	ENSG00000116128	BCL9	BCL9 transcription coactivator
501	Promoter (<=1kb)	1	147928393	147993339	64947	1	51463	ENST00000488165.5	0	ENSG00000188092	GPR89B	G protein-coupled receptor 89B
502	Promoter (<=1kb)	1	148038753	148038916	164	2	26864	ENST00000383858.1	0	ENSG00000206585	RNVU1-7	RNA, variant U1 small nuclear 7
503	Promoter (<=1kb)	1	148102151	148151988	49838	2	200030	ENST00000614506.4	-11	ENSG00000263956	NBPF11	NBPF member 11
504	Exon (ENST00000363009.1/ENST00000363009.1, exon 1 of 1)	1	148208088	148255012	46925	2	101927468	ENST00000628063.2	-8377	ENSG00000227733	LOC101927468	uncharacterized LOC101927468
505	Intron (ENST00000648583.1/ENST00000648583.1, intron 1 of 3)	1	148334479	148334554	76	2	100847044	ENST00000635826.1	31259	ENSG00000283676	MIR5087	microRNA 5087
506	Promoter (<=1kb)	1	148334479	148334554	76	2	100847044	ENST00000635826.1	0	ENSG00000283676	MIR5087	microRNA 5087
507	Promoter (<=1kb)	1	148402516	148425219	22704	1	100132057	ENST00000634549.1	0	NA	LOC100132057	phosphodiesterase 4D interacting protein pseudogene
508	Promoter (<=1kb)	1	148458643	148459689	1047	2	388685	ENST00000645329.1	456	ENSG00000274020	LINC01138	long intergenic non-protein coding RNA 1138
509	Promoter (2-3kb)	1	148432956	148519604	86649	2	388685	ENST00000639181.1	-2837	ENSG00000274020	LINC01138	long intergenic non-protein coding RNA 1138
510	Promoter (<=1kb)	1	148593645	148679742	86098	2	100996763	ENST00000606877.2	0	ENSG00000286019	NOTCH2NLB	notch 2 N-terminal like B
511	Promoter (<=1kb)	1	148952124	148993880	41757	1	9659	ENST00000313431.13	0	ENSG00000178104	PDE4DIP	phosphodiesterase 4D interacting protein
512	Promoter (<=1kb)	1	149054027	149103539	49513	2	400818	ENST00000615421.4	0	ENSG00000269713	NBPF9	NBPF member 9
513	Exon (ENST00000668239.1/ENST00000668239.1, exon 1 of 2)	1	149197995	149240841	42847	2	653513	ENST00000663163.1	63616	NA	LOC653513	phosphodiesterase 4D interacting protein-like
514	Promoter (<=1kb)	1	149390614	149464200	73587	1	100996717	ENST00000650865.1	0	ENSG00000286219	NOTCH2NLC	notch 2 N-terminal like C
515	Promoter (<=1kb)	1	149607467	149608516	1050	1	57234	ENST00000643225.1	295	ENSG00000277147	LINC00869	long intergenic non-protein coding RNA 869
516	Promoter (<=1kb)	1	149636489	149661606	25118	1	57234	ENST00000439719.5	0	ENSG00000277147	LINC00869	long intergenic non-protein coding RNA 869
517	Promoter (<=1kb)	1	149782689	149812373	29685	2	440689	ENST00000545683.1	0	ENSG00000203814	H2BC18	H2B clustered histone 18
518	Promoter (<=1kb)	1	149832659	149833241	583	1	554313	ENST00000578186.2	0	ENSG00000270276	H4C15	H4 clustered histone 15
519	Promoter (<=1kb)	1	149839538	149841193	1656	2	126961	ENST00000369158.1	0	ENSG00000203811	H3C14	H3 clustered histone 14
520	Promoter (<=1kb)	1	149852619	149854274	1656	1	126961	ENST00000403683.1	0	ENSG00000203811	H3C14	H3 clustered histone 14
521	Promoter (<=1kb)	1	149860079	149861210	1132	2	554313	ENST00000579512.2	0	ENSG00000270276	H4C15	H4 clustered histone 15
522	Promoter (<=1kb)	1	149887484	149888013	530	2	317772	ENST00000331128.5	0	ENSG00000184270	H2AC21	H2A clustered histone 21
523	Promoter (<=1kb)	1	150067668	150145326	77659	1	11311	ENST00000611412.4	0	ENSG00000136631	VPS45	vacuolar protein sorting 45 homolog
524	Promoter (<=1kb)	1	150149916	150160065	10150	1	51177	ENST00000369124.5	0	ENSG00000023902	PLEKHO1	pleckstrin homology domain containing O1
525	Promoter (<=1kb)	1	150218417	150236112	17696	2	81611	ENST00000583931.6	0	ENSG00000143401	ANP32E	acidic nuclear phosphoprotein 32 family member E
526	Promoter (<=1kb)	1	150364650	150476566	111917	1	23248	ENST00000401000.8	-441	ENSG00000163125	RPRD2	regulation of nuclear pre-mRNA domain containing 2
527	Promoter (<=1kb)	1	150487364	150507609	20246	1	80222	ENST00000438568.6	0	ENSG00000143374	TARS2	threonyl-tRNA synthetase 2, mitochondrial
528	Exon (ENST00000617352.1/574406, exon 3 of 4)	1	150558254	150560937	2684	1	54507	ENST00000489159.1	4040	ENSG00000143382	ADAMTSL4	ADAMTS like 4
529	Promoter (<=1kb)	1	150574551	150579738	5188	2	4170	ENST00000620947.4	0	ENSG00000143384	MCL1	MCL1 apoptosis regulator, BCL2 family member
530	Promoter (<=1kb)	1	150600851	150629566	28716	2	2029	ENST00000369016.8	0	ENSG00000143420	ENSA	endosulfine alpha
531	Promoter (<=1kb)	1	150646230	150697154	50925	2	55204	ENST00000271732.8	0	ENSG00000143457	GOLPH3L	golgi phosphoprotein 3 like
532	Promoter (<=1kb)	1	150809713	150876599	66887	2	405	ENST00000358595.10	0	ENSG00000143437	ARNT	aryl hydrocarbon receptor nuclear translocator
533	Promoter (<=1kb)	1	150926263	150941371	15109	1	9869	ENST00000525956.5	0	ENSG00000143379	SETDB1	SET domain bifurcated histone lysine methyltransferase 1
534	Promoter (<=1kb)	1	150996835	151008365	11531	2	55793	ENST00000361936.9	0	ENSG00000143409	MINDY1	MINDY lysine 48 deubiquitinase 1
535	Promoter (<=1kb)	1	151048569	151051986	3418	1	54964	ENST00000465135.1	0	ENSG00000143443	C1orf56	chromosome 1 open reading frame 56
536	Promoter (<=1kb)	1	151050973	151059649	8677	2	56882	ENST00000540998.5	0	ENSG00000197622	CDC42SE1	CDC42 small effector 1
537	Promoter (<=1kb)	1	151070578	151097915	27338	1	126626	ENST00000462520.5	0	ENSG00000143458	GABPB2	GA binding protein transcription factor subunit beta 2
538	Promoter (<=1kb)	1	151279678	151281948	2271	2	100507670	ENST00000661167.1	0	ENSG00000232671	ZNF687-AS1	ZNF687 antisense RNA 1
539	Promoter (<=1kb)	1	151341829	151347326	5498	2	5993	ENST00000368870.6	0	ENSG00000143390	RFX5	regulatory factor X5
540	Promoter (<=1kb)	1	151612006	151693618	81613	1	81609	ENST00000642376.1	0	ENSG00000143376	SNX27	sorting nexin 27
541	Promoter (<=1kb)	1	151770107	151790488	20382	2	11022	ENST00000525790.5	0	ENSG00000182134	TDRKH	tudor and KH domain containing
542	Promoter (<=1kb)	1	151837819	151840557	2739	2	100191040	ENST00000454109.1	682	ENSG00000225556	C2CD4D	C2 calcium dependent domain containing 4D
543	Promoter (<=1kb)	1	151870866	151909511	38646	2	117145	ENST00000368814.8	0	ENSG00000159445	THEM4	thioesterase superfamily member 4
544	Promoter (<=1kb)	1	152032506	152047907	15402	2	6282	ENST00000478109.1	-171	ENSG00000163191	S100A11	S100 calcium binding protein A11
545	Promoter (<=1kb)	1	153633982	153646305	12324	1	26097	ENST00000368690.7	0	ENSG00000160679	CHTOP	chromatin target of PRMT1
546	Promoter (<=1kb)	1	153658703	153661852	3150	1	23557	ENST00000368685.6	0	ENSG00000143553	SNAPIN	SNAP associated protein
547	Promoter (<=1kb)	1	153661788	153670993	9206	2	3608	ENST00000361891.9	0	ENSG00000143621	ILF2	interleukin enhancer binding factor 2
548	Intron (ENST00000318967.7/65123, intron 3 of 29)	1	153750854	153773728	22875	1	65123	ENST00000512605.4	-7924	ENSG00000143624	INTS3	integrator complex subunit 3
549	Promoter (<=1kb)	1	153804725	153922972	118248	2	57459	ENST00000368655.5	0	ENSG00000143614	GATAD2B	GATA zinc finger domain containing 2B
550	Promoter (<=1kb)	1	153929501	153946718	17218	2	9909	ENST00000361217.9	45	ENSG00000198837	DENND4B	DENN domain containing 4B
551	Promoter (<=1kb)	1	153967534	153968968	1435	1	148327	ENST00000477617.5	0	ENSG00000143578	CREB3L4	cAMP responsive element binding protein 3 like 4
552	Promoter (<=1kb)	1	153990762	153991698	937	1	6232	ENST00000392558.4	0	ENSG00000177954	RPS27	ribosomal protein S27
553	Promoter (<=1kb)	1	154206696	154220578	13883	2	25912	ENST00000648267.1	0	ENSG00000143612	C1orf43	chromosome 1 open reading frame 43
554	Promoter (<=1kb)	1	154272511	154275875	3365	1	10456	ENST00000328703.11	0	ENSG00000143575	HAX1	HCLS1 associated protein X-1
555	Promoter (<=1kb)	1	154552382	154559028	6647	2	55585	ENST00000497453.1	0	ENSG00000160714	UBE2Q1	ubiquitin conjugating enzyme E2 Q1
556	Promoter (<=1kb)	1	154582057	154608186	26130	2	103	ENST00000368474.9	0	ENSG00000160710	ADAR	adenosine deaminase RNA specific
557	Promoter (<=1kb)	1	154924740	154936719	11980	2	10654	ENST00000368467.4	-3	ENSG00000163344	PMVK	phosphomevalonate kinase
558	Promoter (<=1kb)	1	154957026	154961782	4757	2	90780	ENST00000368457.3	14	ENSG00000163348	PYGO2	pygopus family PHD finger 2
559	Promoter (<=1kb)	1	154974653	154979248	4596	1	1163	ENST00000368439.5	0	ENSG00000173207	CKS1B	CDC28 protein kinase regulatory subunit 1B
560	Promoter (<=1kb)	1	155051286	155062758	11473	1	8751	ENST00000355956.6	0	ENSG00000143537	ADAM15	ADAM metallopeptidase domain 15
561	Promoter (<=1kb)	1	155085516	155086982	1467	1	1944	ENST00000470294.5	-58	ENSG00000143590	EFNA3	ephrin A3
562	Promoter (<=1kb)	1	155262868	155273287	10420	2	1196	ENST00000361168.9	0	ENSG00000176444	CLK2	CDC like kinase 2
563	Promoter (<=1kb)	1	155308748	155320666	11919	1	2224	ENST00000611010.4	0	ENSG00000160752	FDPS	farnesyl diphosphate synthase
564	Intron (ENST00000368346.7/55870, intron 1 of 27)	1	155562042	155563646	1605	1	645676	ENST00000456633.1	-14150	ENSG00000235919	ASH1L-AS1	ASH1L antisense RNA 1
565	Promoter (<=1kb)	1	155335268	155562693	227426	2	55870	ENST00000368346.7	0	ENSG00000116539	ASH1L	ASH1 like histone lysine methyltransferase
566	Promoter (<=1kb)	1	155610243	155611347	1105	1	100129405	ENST00000482284.5	0	NA	MSTO2P	misato family member 2, pseudogene
567	Promoter (<=1kb)	1	155659443	155688656	29214	2	55249	ENST00000368339.9	0	ENSG00000163374	YY1AP1	YY1 associated protein 1
568	Promoter (<=1kb)	1	155745829	155750137	4309	1	100129405	ENST00000314835.5	0	NA	MSTO2P	misato family member 2, pseudogene
569	Intron (ENST00000368331.5/54856, intron 2 of 31)	1	155822447	155853405	30959	2	54856	ENST00000468867.1	5453	ENSG00000116580	GON4L	gon-4 like
570	Promoter (<=1kb)	1	155859567	155885199	25633	1	23208	ENST00000368324.5	0	ENSG00000132718	SYT11	synaptotagmin 11
571	Promoter (<=1kb)	1	155897808	155911349	13542	2	6016	ENST00000368323.8	0	ENSG00000143622	RIT1	Ras like without CAAX 1
572	Promoter (<=1kb)	1	155913045	155934399	21355	2	22889	ENST00000368320.7	0	ENSG00000132680	KHDC4	KH domain containing 4, pre-mRNA splicing factor
573	Intron (ENST00000502751.5/4000, intron 2 of 3)	1	156082631	156093811	11181	1	4000	ENST00000470835.1	14208	ENSG00000160789	LMNA	lamin A/C
574	Intron (ENST00000502751.5/4000, intron 2 of 3)	1	156114670	156137764	23095	1	4000	ENST00000361308.8	-8108	ENSG00000160789	LMNA	lamin A/C
575	Promoter (<=1kb)	1	156193932	156212795	18864	1	9673	ENST00000423538.6	0	ENSG00000160785	SLC25A44	solute carrier family 25 member 44
576	Promoter (<=1kb)	1	156213007	156237291	24285	1	100527963	ENST00000606952.5	0	ENSG00000260238	PMF1-BGLAP	PMF1-BGLAP readthrough
577	Promoter (<=1kb)	1	156249224	156282825	33602	2	23381	ENST00000361813.5	0	ENSG00000198952	SMG5	SMG5 nonsense mediated mRNA decay factor
578	Promoter (<=1kb)	1	156338503	156346990	8488	1	128229	ENST00000368253.6	0	ENSG00000163467	TSACC	TSSK6 activating cochaperone
579	Promoter (<=1kb)	1	156404257	156421752	17496	2	10485	ENST00000465270.5	0	ENSG00000125462	C1orf61	chromosome 1 open reading frame 61
580	Promoter (<=1kb)	1	156404253	156456613	52361	2	10485	ENST00000673141.1	-52	ENSG00000125462	C1orf61	chromosome 1 open reading frame 61
581	Promoter (<=1kb)	1	156463727	156500775	37049	2	4209	ENST00000348159.9	0	ENSG00000116604	MEF2D	myocyte enhancer factor 2D
582	Promoter (<=1kb)	1	156728949	156734470	5522	1	51093	ENST00000519086.5	0	ENSG00000143303	RRNAD1	ribosomal RNA adenine dimethylase domain containing 1
583	Promoter (<=1kb)	1	156737303	156741088	3786	2	79590	ENST00000361531.6	0	ENSG00000143314	MRPL24	mitochondrial ribosomal protein L24
584	Promoter (<=1kb)	1	156742109	156751675	9567	2	3068	ENST00000357325.10	0	ENSG00000143321	HDGF	heparin binding growth factor
585	Promoter (<=1kb)	1	156767535	156800815	33281	1	5546	ENST00000271526.9	0	ENSG00000143294	PRCC	proline rich mitotic checkpoint control factor
586	Promoter (2-3kb)	1	157794536	157804201	9666	2	115350	ENST00000489998.5	-2444	ENSG00000163534	FCRL1	Fc receptor like 1
587	Distal Intergenic	1	158289923	158294774	4852	1	911	ENST00000368170.8	-3738	ENSG00000158481	CD1C	CD1c molecule
588	Intron (ENST00000368130.9/9447, intron 3 of 5)	1	159063532	159073265	9734	2	9447	ENST00000481829.5	4742	ENSG00000163568	AIM2	absent in melanoma 2
589	Promoter (<=1kb)	1	159062484	159076766	14283	2	9447	ENST00000368130.9	0	ENSG00000163568	AIM2	absent in melanoma 2
590	Promoter (<=1kb)	1	160091340	160098689	7350	2	93185	ENST00000368086.5	0	ENSG00000162729	IGSF8	immunoglobulin superfamily member 8
591	Promoter (<=1kb)	1	160215715	160262451	46737	2	50717	ENST00000368073.7	0	ENSG00000132716	DCAF8	DDB1 and CUL4 associated factor 8
592	Promoter (<=1kb)	1	160288594	160343250	54657	2	1314	ENST00000241704.8	0	ENSG00000122218	COPA	coatomer protein complex subunit alpha
593	Distal Intergenic	1	160796074	160828261	32188	1	4063	ENST00000368037.9	-5641	ENSG00000122224	LY9	lymphocyte antigen 9
594	Promoter (<=1kb)	1	160796074	160828261	32188	1	4063	ENST00000368037.9	0	ENSG00000122224	LY9	lymphocyte antigen 9
595	Promoter (<=1kb)	1	161037631	161038937	1307	2	100131187	ENST00000318289.14	0	ENSG00000215845	TSTD1	thiosulfate sulfurtransferase like domain containing 1
596	Promoter (<=1kb)	1	161046946	161069870	22925	2	257106	ENST00000461003.5	0	ENSG00000186517	ARHGAP30	Rho GTPase activating protein 30
597	Promoter (<=1kb)	1	161098361	161100298	1938	1	126823	ENST00000490724.6	0	ENSG00000162755	KLHDC9	kelch domain containing 9
598	Promoter (<=1kb)	1	161100561	161118037	17477	2	5202	ENST00000368010.4	12	ENSG00000143256	PFDN2	prefoldin subunit 2
599	Promoter (<=1kb)	1	161120974	161132667	11694	2	9191	ENST00000368006.8	0	ENSG00000158796	DEDD	death effector domain containing
600	Promoter (<=1kb)	1	161166056	161168095	2040	1	5498	ENST00000652729.1	0	ENSG00000143224	PPOX	protoporphyrinogen oxidase
601	Distal Intergenic	1	161364731	161367874	3144	2	257177	ENST00000367974.1	-22019	ENSG00000188931	CFAP126	cilia and flagella associated protein 126
602	Exon (ENST00000636161.1/ENST00000636161.1, exon 1 of 2)	1	161364731	161367874	3144	2	257177	ENST00000367974.1	-31456	ENSG00000188931	CFAP126	cilia and flagella associated protein 126
603	Intron (ENST00000537821.2/2212, intron 3 of 4)	1	161524540	161526894	2355	1	3310	ENST00000309758.6	6339	ENSG00000173110	HSPA6	heat shock protein family A (Hsp70) member 6
604	Distal Intergenic	1	161606291	161608217	1927	1	3311	ENST00000445535.1	6003	NA	HSPA7	heat shock protein family A (Hsp70) member 7
605	Promoter (1-2kb)	1	161706972	161714348	7377	1	84824	ENST00000236938.10	-1110	ENSG00000132185	FCRLA	Fc receptor like A
606	Promoter (<=1kb)	1	161749758	161757238	7481	1	11266	ENST00000484291.5	0	ENSG00000081721	DUSP12	dual specificity phosphatase 12
607	Promoter (<=1kb)	1	162498085	162524054	25970	1	127933	ENST00000282169.8	0	ENSG00000152332	UHMK1	U2AF homology motif kinase 1
608	Promoter (<=1kb)	1	162561506	162599842	38337	1	6675	ENST00000271469.7	0	ENSG00000117143	UAP1	UDP-N-acetylglucosamine pyrophosphorylase 1
609	Promoter (<=1kb)	1	162790702	162812817	22116	1	51478	ENST00000485405.5	0	ENSG00000132196	HSD17B7	hydroxysteroid 17-beta dehydrogenase 7
610	Promoter (<=1kb)	1	163321890	163336848	14959	1	83540	ENST00000450453.6	0	ENSG00000143228	NUF2	NUF2 component of NDC80 kinetochore complex
611	Exon (ENST00000669787.1/ENST00000669787.1, exon 1 of 4)	1	165476841	165582155	105315	2	400794	ENST00000416424.5	-15979	ENSG00000237463	LRRC52-AS1	LRRC52 antisense RNA 1
612	Promoter (<=1kb)	1	165631213	165661796	30584	1	4259	ENST00000367888.8	0	ENSG00000143198	MGST3	microsomal glutathione S-transferase 3
613	Promoter (<=1kb)	1	165680487	165698540	18054	2	223	ENST00000461664.5	0	ENSG00000143149	ALDH9A1	aldehyde dehydrogenase 9 family member A1
614	Promoter (<=1kb)	1	165768929	165775176	6248	1	100147773	ENST00000423121.1	0	NA	TMCO1-AS1	TMCO1 antisense RNA 1
615	Promoter (<=1kb)	1	165727306	165827755	100450	2	54499	ENST00000580248.5	0	ENSG00000143183	TMCO1	transmembrane and coiled-coil domains 1
616	Promoter (<=1kb)	1	166856510	166876264	19755	2	117143	ENST00000367874.5	0	ENSG00000152382	TADA1	transcriptional adaptor 1
617	Promoter (<=1kb)	1	167220876	167365569	144694	1	5451	ENST00000559038.5	0	ENSG00000143190	POU2F1	POU class 2 homeobox 1
618	Distal Intergenic	1	167721950	167765896	43947	1	9019	ENST00000464954.1	-7003	ENSG00000197965	MPZL1	myelin protein zero like 1
619	Promoter (<=1kb)	1	167721950	167765896	43947	1	9019	ENST00000464954.1	0	ENSG00000197965	MPZL1	myelin protein zero like 1
620	Promoter (<=1kb)	1	167920011	167936805	16795	2	25874	ENST00000458574.1	0	ENSG00000143158	MPC2	mitochondrial pyruvate carrier 2
621	Promoter (<=1kb)	1	168178962	168202109	23148	1	261726	ENST00000367833.7	0	ENSG00000143155	TIPRL	TOR signaling pathway regulator
622	Distal Intergenic	1	168401474	168495685	94212	2	100505918	ENST00000636459.1	-14229	NA	LOC100505918	uncharacterized LOC100505918
623	Promoter (<=1kb)	1	169106690	169132719	26030	1	481	ENST00000367815.9	0	ENSG00000143153	ATP1B1	ATPase Na+/K+ transporting subunit beta 1
624	Intron (ENST00000367816.5/481, intron 3 of 6)	1	169107907	169127399	19493	1	481	ENST00000494797.1	8229	ENSG00000143153	ATP1B1	ATPase Na+/K+ transporting subunit beta 1
625	Promoter (<=1kb)	1	169132531	169367797	235267	2	29922	ENST00000367811.8	0	ENSG00000143156	NME7	NME/NM23 family member 7
626	Promoter (<=1kb)	1	169463909	169485944	22036	2	10560	ENST00000236137.10	0	ENSG00000117479	SLC19A2	solute carrier family 19 member 2
627	Promoter (<=1kb)	1	169794730	169804386	9657	1	55732	ENST00000472795.5	0	ENSG00000000460	C1orf112	chromosome 1 open reading frame 112
628	Promoter (<=1kb)	1	169849631	169893896	44266	2	57147	ENST00000367771.11	0	ENSG00000000457	SCYL3	SCY1 like pseudokinase 3
629	Promoter (<=1kb)	1	169921326	170074588	153263	2	22920	ENST00000367767.5	0	ENSG00000075945	KIFAP3	kinesin associated protein 3
630	Promoter (<=1kb)	1	170532129	170553446	21318	1	92344	ENST00000367763.7	0	ENSG00000120370	GORAB	golgin, RAB6 interacting
631	Promoter (<=1kb)	1	171485551	171532775	47225	1	23215	ENST00000392078.7	0	ENSG00000117523	PRRC2C	proline rich coiled-coil 2C
632	Promoter (<=1kb)	1	171703950	171742074	38125	2	8674	ENST00000367740.2	-2	ENSG00000117533	VAMP4	vesicle associated membrane protein 4
633	Promoter (<=1kb)	1	171781660	171797716	16057	1	51603	ENST00000361735.4	0	ENSG00000010165	EEF1AKNMT	eEF1A lysine and N-terminal methyltransferase
634	Promoter (<=1kb)	1	172533118	172611831	78714	1	51430	ENST00000616058.4	0	ENSG00000094975	SUCO	SUN domain containing ossification factor
635	Intron (ENST00000432694.2/ENST00000432694.2, intron 1 of 4)	1	172659144	172666075	6932	1	356	ENST00000340030.4	159740	ENSG00000117560	FASLG	Fas ligand
636	Distal Intergenic	1	173417793	173420501	2709	2	101928673	ENST00000661092.1	9379	ENSG00000203739	LOC101928673	uncharacterized LOC101928673
637	Promoter (1-2kb)	1	173417793	173420501	2709	2	101928673	ENST00000661092.1	1986	ENSG00000203739	LOC101928673	uncharacterized LOC101928673
638	Promoter (<=1kb)	1	173417793	173476996	59204	2	101928673	ENST00000660739.1	0	ENSG00000203739	LOC101928673	uncharacterized LOC101928673
639	Promoter (<=1kb)	1	173715303	173734217	18915	1	27252	ENST00000483154.5	0	ENSG00000076321	KLHL20	kelch like family member 20
640	Promoter (<=1kb)	1	173824653	173858389	33737	1	55157	ENST00000648960.1	0	ENSG00000117593	DARS2	aspartyl-tRNA synthetase 2, mitochondrial
641	Promoter (<=1kb)	1	173863900	173867989	4090	2	60674	ENST00000449289.5	0	ENSG00000234741	GAS5	growth arrest specific 5
642	Promoter (<=1kb)	1	173931214	174022297	91084	2	149041	ENST00000367696.6	0	ENSG00000135870	RC3H1	ring finger and CCCH-type domains 1
643	Promoter (<=1kb)	1	174110268	174159334	49067	2	102724601	ENST00000665650.1	0	ENSG00000227373	RABGAP1L-DT	RABGAP1L divergent transcript
644	Promoter (<=1kb)	1	174945519	174954255	8737	2	101928696	ENST00000448686.2	352	ENSG00000229531	LOC101928696	uncharacterized LOC101928696
645	Promoter (<=1kb)	1	174999435	175004750	5316	1	27101	ENST00000426793.1	0	ENSG00000116161	CACYBP	calcyclin binding protein
646	Distal Intergenic	1	175161044	175192999	31956	2	9674	ENST00000563563.2	-32469	ENSG00000235750	KIAA0040	KIAA0040
647	Promoter (<=1kb)	1	175944831	176207286	262456	2	64326	ENST00000367669.8	0	ENSG00000143207	COP1	COP1 E3 ubiquitin ligase
648	Promoter (<=1kb)	1	178542796	178548889	6094	1	400798	ENST00000521244.1	51	ENSG00000213057	C1orf220	chromosome 1 open reading frame 220 (putative)
649	Promoter (<=1kb)	1	178725396	178883533	158138	1	55103	ENST00000324778.5	0	ENSG00000116191	RALGPS2	Ral GEF with PH domain and SH3 binding motif 2
650	Promoter (<=1kb)	1	179025894	179076567	50674	1	9917	ENST00000263733.5	0	ENSG00000116199	FAM20B	FAM20B glycosaminoglycan xylosylkinase
651	Promoter (<=1kb)	1	179082070	179085855	3786	1	64222	ENST00000367625.8	0	ENSG00000186283	TOR3A	torsin family 3 member A
652	Promoter (<=1kb)	1	179365971	179554735	188765	1	126859	ENST00000367618.8	0	ENSG00000162779	AXDND1	axonemal dynein light chain domain containing 1
653	Promoter (<=1kb)	1	179882297	179919277	36981	1	26092	ENST00000271583.7	0	ENSG00000143337	TOR1AIP1	torsin 1A interacting protein 1
654	Promoter (<=1kb)	1	179954773	179996963	42191	1	9857	ENST00000491495.2	0	ENSG00000135837	CEP350	centrosomal protein 350
655	Promoter (<=1kb)	1	180154869	180204030	49162	1	5768	ENST00000367602.8	0	ENSG00000116260	QSOX1	quiescin sulfhydryl oxidase 1
656	Promoter (<=1kb)	1	180269653	180502954	233302	2	100527964	ENST00000642319.1	0	ENSG00000230124	LHX4-AS1	LHX4 antisense RNA 1
657	Promoter (<=1kb)	1	180632022	180890279	258258	1	9213	ENST00000367590.9	0	ENSG00000143324	XPR1	xenotropic and polytropic retrovirus receptor 1
658	Intron (ENST00000367590.9/9213, intron 11 of 14)	1	180836652	180874055	37404	1	9213	ENST00000498177.1	12813	ENSG00000143324	XPR1	xenotropic and polytropic retrovirus receptor 1
659	Promoter (<=1kb)	1	180972712	181023121	50410	2	10228	ENST00000542060.5	0	ENSG00000135823	STX6	syntaxin 6
660	Distal Intergenic	1	181088700	181092900	4201	1	51278	ENST00000367577.7	-25781	ENSG00000162783	IER5	immediate early response 5
661	Promoter (<=1kb)	1	181088700	181092900	4201	1	51278	ENST00000367577.7	0	ENSG00000162783	IER5	immediate early response 5
662	Distal Intergenic	1	181088700	181092900	4201	1	51278	ENST00000367577.7	16555	ENSG00000162783	IER5	immediate early response 5
663	Distal Intergenic	1	181174484	181182208	7725	1	101928973	ENST00000435023.1	-39322	ENSG00000237292	LINC01732	long intergenic non-protein coding RNA 1732
664	Distal Intergenic	1	182054570	182061712	7143	2	127665	ENST00000339948.3	31653	ENSG00000179930	ZNF648	zinc finger protein 648
665	Promoter (<=1kb)	1	182598623	182604389	5767	2	6004	ENST00000367558.6	0	ENSG00000143333	RGS16	regulator of G protein signaling 16
666	Promoter (<=1kb)	1	182615254	182616629	1376	1	284648	ENST00000566297.1	0	ENSG00000261504	LINC01686	long intergenic non-protein coding RNA 1686
667	Promoter (<=1kb)	1	182839347	182887982	48636	1	1660	ENST00000367549.4	0	ENSG00000135829	DHX9	DExH-box helicase 9
668	Promoter (<=1kb)	1	183460874	183471746	10873	2	284649	ENST00000421703.5	0	ENSG00000232860	SMG7-AS1	SMG7 antisense RNA 1
669	Promoter (<=1kb)	1	183555563	183590604	35042	2	4688	ENST00000413720.5	0	ENSG00000116701	NCF2	neutrophil cytosolic factor 2
670	Promoter (<=1kb)	1	183620846	183635783	14938	2	10092	ENST00000359856.11	0	ENSG00000162704	ARPC5	actin related protein 2/3 complex subunit 5
671	Promoter (<=1kb)	1	184051676	184074206	22531	1	116461	ENST00000361641.6	0	ENSG00000198860	TSEN15	tRNA splicing endonuclease subunit 15
672	Promoter (<=1kb)	1	184387029	184629019	241991	1	81563	ENST00000235307.7	0	ENSG00000116667	C1orf21	chromosome 1 open reading frame 21
673	Promoter (<=1kb)	1	184690237	184754858	64622	2	80267	ENST00000318130.13	0	ENSG00000116406	EDEM3	ER degradation enhancing alpha-mannosidase like protein 3
674	Promoter (<=1kb)	1	184791032	184974508	183477	2	116496	ENST00000367511.4	0	ENSG00000135842	NIBAN1	niban apoptosis regulator 1
675	Promoter (<=1kb)	1	185045526	185101057	55532	1	6045	ENST00000367509.8	0	ENSG00000121481	RNF2	ring finger protein 2
676	Promoter (<=1kb)	1	185157080	185291007	133928	1	54823	ENST00000367501.7	0	ENSG00000116668	SWT1	SWT1 RNA endoribonuclease homolog
677	Promoter (<=1kb)	1	185296388	185317243	20856	2	10625	ENST00000367498.8	0	ENSG00000116679	IVNS1ABP	influenza virus NS1A binding protein
678	Distal Intergenic	1	186171387	186189665	18279	1	83872	ENST00000414277.1	47493	ENSG00000143341	HMCN1	hemicentin 1
679	Distal Intergenic	1	186296279	186306478	10200	1	10216	ENST00000533951.5	-51254	ENSG00000116690	PRG4	proteoglycan 4
680	Promoter (<=1kb)	1	186311652	186375253	63602	2	7175	ENST00000367478.9	0	ENSG00000047410	TPR	translocated promoter region, nuclear basket protein
681	Exon (ENST00000646471.1/ENST00000646471.1, exon 5 of 5)	1	192575763	192577276	1514	1	5996	ENST00000474373.1	-58666	ENSG00000090104	RGS1	regulator of G protein signaling 1
682	Intron (ENST00000642855.1/ENST00000642855.1, intron 4 of 7)	1	192575763	192577276	1514	1	5996	ENST00000474373.1	-24099	ENSG00000090104	RGS1	regulator of G protein signaling 1
683	Intron (ENST00000642855.1/ENST00000642855.1, intron 2 of 7)	1	192636138	192660306	24169	1	6003	ENST00000543215.5	-26636	ENSG00000127074	RGS13	regulator of G protein signaling 13
684	Promoter (<=1kb)	1	192809039	192810899	1861	1	5997	ENST00000483295.1	0	ENSG00000116741	RGS2	regulator of G protein signaling 2
685	Promoter (2-3kb)	1	192935740	192955023	19284	2	102724954	ENST00000655304.1	2733	NA	LINC01032	long intergenic non-protein coding RNA 1032
686	Promoter (<=1kb)	1	193012250	193059496	47247	2	51377	ENST00000367455.8	0	ENSG00000116750	UCHL5	ubiquitin C-terminal hydrolase L5
687	Intron (ENST00000400968.6/6738, intron 8 of 8)	1	193069232	193075931	6700	1	6738	ENST00000512587.1	14256	ENSG00000116747	RO60	Ro60, Y RNA binding protein
688	Promoter (<=1kb)	1	193090866	193105433	14568	2	51022	ENST00000608166.2	0	ENSG00000023572	GLRX2	glutaredoxin 2
689	Promoter (<=1kb)	1	193121958	193254815	132858	1	79577	ENST00000367435.4	0	ENSG00000134371	CDC73	cell division cycle 73
690	Promoter (<=1kb)	1	197084127	197146669	62543	2	259266	ENST00000367409.9	0	ENSG00000066279	ASPM	abnormal spindle microtubule assembly
691	Promoter (<=1kb)	1	197153680	197200542	46863	2	360023	ENST00000367405.4	-516	ENSG00000177888	ZBTB41	zinc finger and BTB domain containing 41
692	Promoter (<=1kb)	1	197504748	197775480	270733	2	163486	ENST00000620048.6	0	ENSG00000213047	DENND1B	DENN domain containing 1B
693	Promoter (<=1kb)	1	197902778	197907367	4590	1	388722	ENST00000436652.1	0	ENSG00000203724	C1orf53	chromosome 1 open reading frame 53
694	Promoter (<=1kb)	1	198156994	198253078	96085	1	140609	ENST00000442588.5	0	ENSG00000151414	NEK7	NIMA related kinase 7
695	Distal Intergenic	1	198638457	198708157	69701	1	5788	ENST00000367379.6	-39260	ENSG00000081237	PTPRC	protein tyrosine phosphatase receptor type C
696	Distal Intergenic	1	198638457	198708157	69701	1	5788	ENST00000367379.6	-16803	ENSG00000081237	PTPRC	protein tyrosine phosphatase receptor type C
697	Promoter (<=1kb)	1	200404940	200410056	5117	2	23528	ENST00000294740.3	0	ENSG00000162702	ZNF281	zinc finger protein 281
698	Promoter (<=1kb)	1	200669507	200694250	24744	1	101929224	ENST00000568695.1	0	ENSG00000260088	DDX59-AS1	DDX59 antisense RNA 1
699	3' UTR	1	201001407	201005590	4184	2	23046	ENST00000534043.1	33772	ENSG00000116852	KIF21B	kinesin family member 21B
700	Promoter (<=1kb)	1	201507241	201534784	27544	1	107985246	ENST00000454651.2	0	ENSG00000224536	LOC107985246	uncharacterized LOC107985246
701	Promoter (<=1kb)	1	202331657	202341936	10280	2	29089	ENST00000646651.1	0	ENSG00000077152	UBE2T	ubiquitin conjugating enzyme E2 T
702	Promoter (<=1kb)	1	202348699	202592702	244004	1	4660	ENST00000608999.6	0	ENSG00000077157	PPP1R12B	protein phosphatase 1 regulatory subunit 12B
703	Promoter (<=1kb)	1	202878282	202889149	10868	2	5877	ENST00000367262.4	0	ENSG00000183155	RABIF	RAB interacting factor
704	Promoter (<=1kb)	1	202891120	202927234	36115	2	59349	ENST00000367261.8	0	ENSG00000117153	KLHL12	kelch like family member 12
705	Promoter (<=1kb)	1	202940832	202958312	17481	2	51094	ENST00000340990.10	0	ENSG00000159346	ADIPOR1	adiponectin receptor 1
706	Promoter (<=1kb)	1	203007374	203024848	17475	1	92703	ENST00000367242.4	0	ENSG00000163444	TMEM183A	transmembrane protein 183A
707	Promoter (<=1kb)	1	203273221	203288712	15492	1	100506775	ENST00000666545.1	77	NA	LINC01353	long intergenic non-protein coding RNA 1353
708	Promoter (<=1kb)	1	203287770	203288534	765	1	100506775	ENST00000433008.1	0	NA	LINC01353	long intergenic non-protein coding RNA 1353
709	Promoter (<=1kb)	1	203298758	203305309	6552	2	730227	ENST00000457348.5	0	ENSG00000233791	LINC01136	long intergenic non-protein coding RNA 1136
710	Intron (ENST00000357681.9/493, intron 1 of 20)	1	203626787	203744079	117293	1	493	ENST00000367218.7	22881	ENSG00000058668	ATP2B4	ATPase plasma membrane Ca2+ transporting 4
711	Distal Intergenic	1	203765177	203774722	9546	1	54900	ENST00000367217.5	-11525	ENSG00000122188	LAX1	lymphocyte transmembrane adaptor 1
712	Promoter (<=1kb)	1	203861599	203871152	9554	1	6635	ENST00000414487.7	0	ENSG00000182004	SNRPE	small nuclear ribonucleoprotein polypeptide E
713	Promoter (<=1kb)	1	204403381	204411817	8437	2	84919	ENST00000367188.5	0	ENSG00000158615	PPP1R15B	protein phosphatase 1 regulatory subunit 15B
714	Intron (ENST00000367187.7/5287, intron 2 of 33)	1	204422630	204490346	67717	2	5287	ENST00000424712.6	9327	ENSG00000133056	PIK3C2B	phosphatidylinositol-4-phosphate 3-kinase catalytic subunit type 2 beta
715	Promoter (<=1kb)	1	204469410	204494724	25315	2	5287	ENST00000415899.1	0	ENSG00000133056	PIK3C2B	phosphatidylinositol-4-phosphate 3-kinase catalytic subunit type 2 beta
716	Promoter (<=1kb)	1	204516379	204558119	41741	1	4194	ENST00000367183.7	0	ENSG00000198625	MDM4	MDM4 regulator of p53
717	Promoter (<=1kb)	1	205086142	205121978	35837	2	5929	ENST00000264515.11	0	ENSG00000117222	RBBP5	RB binding protein 5, histone lysine methyltransferase complex subunit
718	Promoter (<=1kb)	1	205142505	205211566	69062	2	25778	ENST00000367161.7	0	ENSG00000133059	DSTYK	dual serine/threonine and tyrosine protein kinase
719	Distal Intergenic	1	205257189	205273343	16155	1	9911	ENST00000330675.12	29386	ENSG00000133069	TMCC2	transmembrane and coiled-coil domain family 2
720	Promoter (<=1kb)	1	205597556	205631893	34338	2	2005	ENST00000616704.4	0	ENSG00000158711	ELK4	ETS transcription factor ELK4
721	Promoter (<=1kb)	1	205712822	205750182	37361	2	64710	ENST00000367142.5	0	ENSG00000069275	NUCKS1	nuclear casein kinase and cyclin dependent kinase substrate 1
722	Intron (ENST00000468057.5/254428, intron 9 of 9)	1	205790920	205796616	5697	2	254428	ENST00000484228.1	3723	ENSG00000133065	SLC41A1	solute carrier family 41 member 1
723	Promoter (<=1kb)	1	205828025	205850132	22108	2	148811	ENST00000367136.5	0	ENSG00000162877	PM20D1	peptidase M20 domain containing 1
724	Promoter (1-2kb)	1	206052845	206062257	9413	1	440712	ENST00000582596.5	-1688	ENSG00000263961	RHEX	regulator of hemoglobinization and erythroid cell expansion
725	Promoter (<=1kb)	1	206203345	206303473	100129	1	23380	ENST00000579225.2	0	ENSG00000266028	SRGAP2	SLIT-ROBO Rho GTPase activating protein 2
726	Promoter (<=1kb)	1	206591642	206612459	20818	2	1939	ENST00000367114.7	0	ENSG00000143486	EIF2D	eukaryotic translation initiation factor 2D
727	Promoter (<=1kb)	1	206635536	206655175	19640	1	8444	ENST00000367109.7	0	ENSG00000143479	DYRK3	dual specificity tyrosine phosphorylation regulated kinase 3
728	Intron (ENST00000662320.1/29949, intron 1 of 2)	1	206798870	206842981	44112	1	29949	ENST00000340758.6	-5301	ENSG00000142224	IL19	interleukin 19
729	Intron (ENST00000662320.1/29949, intron 2 of 2)	1	206798870	206842981	44112	1	29949	ENST00000340758.6	4454	ENSG00000142224	IL19	interleukin 19
730	Promoter (<=1kb)	1	206912973	206923247	10275	2	9214	ENST00000529560.1	-77	ENSG00000162894	FCMR	Fc fragment of IgM receptor
731	Promoter (<=1kb)	1	207321376	207360966	39591	1	1604	ENST00000367064.8	0	ENSG00000196352	CD55	CD55 molecule (Cromer blood group)
732	Promoter (<=1kb)	1	207336754	207386804	50051	1	1604	ENST00000634386.1	179	ENSG00000196352	CD55	CD55 molecule (Cromer blood group)
733	Distal Intergenic	1	207454230	207489895	35666	1	1380	ENST00000367057.7	-28867	ENSG00000117322	CR2	complement C3d receptor 2
734	Promoter (<=1kb)	1	207454230	207489895	35666	1	1380	ENST00000367057.7	0	ENSG00000117322	CR2	complement C3d receptor 2
735	Promoter (<=1kb)	1	207669439	207710818	41380	1	1379	ENST00000530905.1	741	ENSG00000197721	CR1L	complement C3b/C4b receptor 1 like
736	Promoter (<=1kb)	1	207752057	207795513	43457	1	4179	ENST00000322875.8	0	ENSG00000117335	CD46	CD46 molecule
737	Distal Intergenic	1	209756032	209779655	23624	1	80342	ENST00000400959.7	-7853	ENSG00000009790	TRAF3IP3	TRAF3 interacting protein 3
738	Promoter (<=1kb)	1	209827972	209857565	29594	1	27042	ENST00000491415.7	0	ENSG00000117597	UTP25	UTP25 small subunit processor component
739	Distal Intergenic	1	210232796	210246255	13460	1	56256	ENST00000367012.4	-19075	ENSG00000082497	SERTAD4	SERTA domain containing 4
740	Distal Intergenic	1	210237978	210246631	8654	1	56256	ENST00000483884.1	12851	ENSG00000082497	SERTAD4	SERTA domain containing 4
741	Intron (ENST00000413764.6/55733, intron 1 of 11)	1	210329300	210676296	346997	1	55733	ENST00000367010.5	14171	ENSG00000054392	HHAT	hedgehog acyltransferase
742	Intron (ENST00000413764.6/55733, intron 3 of 11)	1	210369715	210590542	220828	1	55733	ENST00000545781.2	3747	ENSG00000054392	HHAT	hedgehog acyltransferase
743	Promoter (<=1kb)	1	211259279	211314591	55313	1	55758	ENST00000367006.8	0	ENSG00000117625	RCOR3	REST corepressor 3
744	Promoter (<=1kb)	1	211382803	211432533	49731	1	84791	ENST00000667464.1	0	ENSG00000153363	LINC00467	long intergenic non-protein coding RNA 467
745	Promoter (<=1kb)	1	211571568	211579161	7594	2	7779	ENST00000367001.5	0	ENSG00000170385	SLC30A1	solute carrier family 30 member 1
746	Promoter (<=1kb)	1	211658657	211675630	16974	2	4751	ENST00000540251.5	0	ENSG00000117650	NEK2	NIMA related kinase 2
747	Distal Intergenic	1	211681764	211687459	5696	1	91548	ENST00000421933.1	15615	NA	LOC91548	uncharacterized LOC91548
748	Promoter (<=1kb)	1	211940399	212035536	95138	2	25896	ENST00000469606.5	0	ENSG00000143493	INTS7	integrator complex subunit 7
749	Promoter (<=1kb)	1	212285410	212361853	76444	1	5525	ENST00000261461.7	0	ENSG00000066027	PPP2R5A	protein phosphatase 2 regulatory subunit B'alpha
750	Promoter (<=1kb)	1	212363931	212414895	50965	2	55248	ENST00000261455.8	0	ENSG00000065600	PACC1	proton activated chloride channel 1
751	Promoter (<=1kb)	1	212432920	212446379	13460	1	29937	ENST00000366988.5	0	ENSG00000117691	NENF	neudesin neurotrophic factor
752	Exon (ENST00000564287.2/ENST00000564287.2, exon 1 of 1)	1	212565334	212619535	54202	1	467	ENST00000366981.8	-6179	ENSG00000162772	ATF3	activating transcription factor 3
753	Promoter (<=1kb)	1	212608628	212620772	12145	1	467	ENST00000613954.4	0	ENSG00000162772	ATF3	activating transcription factor 3
754	Promoter (<=1kb)	1	212686417	212699840	13424	2	55509	ENST00000243440.2	0	ENSG00000123685	BATF3	basic leucine zipper ATF-like transcription factor 3
755	Promoter (<=1kb)	1	212791828	212815597	23770	1	128387	ENST00000532324.5	0	ENSG00000203705	TATDN3	TatD DNase domain containing 3
756	Promoter (<=1kb)	1	212858275	212899363	41089	1	28982	ENST00000366971.9	0	ENSG00000162769	FLVCR1	feline leukemia virus subgroup C cellular receptor 1
757	Promoter (<=1kb)	1	212950520	212988698	38179	1	79805	ENST00000366966.6	0	ENSG00000143494	VASH2	vasohibin 2
758	Intron (ENST00000366966.6/79805, intron 8 of 8)	1	212966957	212972918	5962	1	79805	ENST00000366969.2	12490	ENSG00000143494	VASH2	vasohibin 2
759	Promoter (<=1kb)	1	212992182	213015826	23645	2	90806	ENST00000360506.6	0	ENSG00000174606	ANGEL2	angel homolog 2
760	Promoter (<=1kb)	1	213051255	213274773	223519	1	26750	ENST00000366959.4	56	ENSG00000136643	RPS6KC1	ribosomal protein S6 kinase C1
761	Promoter (<=1kb)	1	214281102	214337131	56030	1	56950	ENST00000491455.5	0	ENSG00000143499	SMYD2	SET and MYND domain containing 2
762	Intron (ENST00000366956.10/5784, intron 3 of 18)	1	214372246	214376406	4161	2	5784	ENST00000473261.1	-51482	ENSG00000152104	PTPN14	protein tyrosine phosphatase non-receptor type 14
763	Promoter (<=1kb)	1	214603195	214615190	11996	1	1063	ENST00000464322.5	0	ENSG00000117724	CENPF	centromere protein F
764	Promoter (<=1kb)	1	219173869	219212865	38997	1	127018	ENST00000460522.5	0	ENSG00000143353	LYPLAL1	lysophospholipase like 1
765	Promoter (<=1kb)	1	219968600	220046505	77906	2	2058	ENST00000366923.8	0	ENSG00000136628	EPRS1	glutamyl-prolyl-tRNA synthetase 1
766	Intron (ENST00000322067.12/10380, intron 1 of 8)	1	220062799	220089733	26935	2	10380	ENST00000482136.5	3056	ENSG00000162813	BPNT1	3'(2'), 5'-bisphosphate nucleotidase 1
767	Promoter (<=1kb)	1	220094132	220148041	53910	1	55699	ENST00000366922.3	25	ENSG00000067704	IARS2	isoleucyl-tRNA synthetase 2, mitochondrial
768	Exon (ENST00000604493.1/ENST00000604493.1, exon 1 of 1)	1	220202276	220211377	9102	2	25782	ENST00000484658.1	-8574	ENSG00000118873	RAB3GAP2	RAB3 GTPase activating non-catalytic protein subunit 2
769	Promoter (<=1kb)	1	220148293	220272453	124161	2	25782	ENST00000358951.7	0	ENSG00000118873	RAB3GAP2	RAB3 GTPase activating non-catalytic protein subunit 2
770	Promoter (<=1kb)	1	220528226	220664461	136236	1	4139	ENST00000366918.8	0	ENSG00000116141	MARK1	microtubule affinity regulating kinase 1
771	Promoter (<=1kb)	1	221701424	221742089	40666	2	11221	ENST00000366899.4	0	ENSG00000143507	DUSP10	dual specificity phosphatase 10
772	Distal Intergenic	1	221819842	221840689	20848	2	101929771	ENST00000665303.1	46106	NA	LINC01655	long intergenic non-protein coding RNA 1655
773	Promoter (<=1kb)	1	221819842	221840689	20848	2	101929771	ENST00000665303.1	0	NA	LINC01655	long intergenic non-protein coding RNA 1655
774	Promoter (<=1kb)	1	222618097	222668007	49911	1	375056	ENST00000344922.10	-147	ENSG00000154305	MIA3	MIA SH3 domain ER export factor 3
775	Promoter (<=1kb)	1	222644303	222665823	21521	1	375056	ENST00000340535.11	0	ENSG00000154305	MIA3	MIA SH3 domain ER export factor 3
776	Promoter (<=1kb)	1	222712553	222735196	22644	1	148362	ENST00000612948.4	0	ENSG00000162819	BROX	BRO1 domain and CAAX motif containing
777	Promoter (<=1kb)	1	223779893	223845947	66055	2	7159	ENST00000343537.12	0	ENSG00000143514	TP53BP2	tumor protein p53 binding protein 2
778	Promoter (<=1kb)	1	223992743	224004789	12047	1	100287497	ENST00000622033.4	0	NA	LOC100287497	septin 7 pseudogene
779	Promoter (<=1kb)	1	224183240	224193441	10202	1	8560	ENST00000323699.9	0	ENSG00000143753	DEGS1	delta 4-desaturase, sphingolipid 1
780	Promoter (<=1kb)	1	224227334	224330121	102788	2	4931	ENST00000469968.5	0	ENSG00000143748	NVL	nuclear VCP like
781	Promoter (<=1kb)	1	224356858	224379452	22595	1	29097	ENST00000366858.7	0	ENSG00000143771	CNIH4	cornichon family AMPA receptor auxiliary protein 4
782	Promoter (<=1kb)	1	224434660	224588616	153957	1	149111	ENST00000471578.5	0	ENSG00000143786	CNIH3	cornichon family AMPA receptor auxiliary protein 3
783	Promoter (<=1kb)	1	225401502	225428038	26537	2	3930	ENST00000272163.9	0	ENSG00000143815	LBR	lamin B receptor
784	Promoter (<=1kb)	1	225777813	225786969	9157	1	6726	ENST00000619790.4	0	ENSG00000143742	SRP9	signal recognition particle 9
785	Promoter (<=1kb)	1	225886696	225924278	37583	2	10637	ENST00000432920.2	0	ENSG00000243709	LEFTY1	left-right determination factor 1
786	Distal Intergenic	1	225982702	225999343	16642	2	163859	ENST00000272091.8	20739	ENSG00000143751	SDE2	SDE2 telomere maintenance homolog
787	Promoter (<=1kb)	1	225982702	225999343	16642	2	163859	ENST00000272091.8	0	ENSG00000143751	SDE2	SDE2 telomere maintenance homolog
788	Promoter (<=1kb)	1	226062714	226067269	4556	1	3020	ENST00000366814.3	0	ENSG00000163041	H3-3A	H3.3 histone A
789	Distal Intergenic	1	226086964	226090465	3502	1	105373113	ENST00000655338.1	22986	NA	LINC01703	long intergenic non-protein coding RNA 1703
790	Distal Intergenic	1	226148003	226155071	7069	1	107985353	ENST00000440540.1	-25076	ENSG00000234478	ACBD3-AS1	ACBD3 antisense RNA 1
791	Promoter (<=1kb)	1	226144679	226186741	42063	2	64746	ENST00000366812.6	0	ENSG00000182827	ACBD3	acyl-CoA binding domain containing 3
792	Promoter (<=1kb)	1	226223618	226227054	3437	1	83881	ENST00000366810.5	303	ENSG00000185155	MIXL1	Mix paired-like homeobox
793	Promoter (<=1kb)	1	226231149	226309172	78024	2	286826	ENST00000460719.5	0	ENSG00000183814	LIN9	lin-9 DREAM MuvB core complex component
794	Promoter (1-2kb)	1	226361410	226362252	843	2	142	ENST00000491816.1	1598	ENSG00000143799	PARP1	poly(ADP-ribose) polymerase 1
795	Promoter (<=1kb)	1	226360691	226408093	47403	2	142	ENST00000366794.10	0	ENSG00000143799	PARP1	poly(ADP-ribose) polymerase 1
796	Intron (ENST00000272117.7/3707, intron 1 of 6)	1	226656640	226659670	3031	2	100506443	ENST00000443422.1	-3120	NA	ITPKB-IT1	ITPKB intronic transcript 1
797	Intron (ENST00000272117.7/3707, intron 1 of 6)	1	226656680	226675067	18388	2	100506443	ENST00000412918.1	-11572	NA	ITPKB-IT1	ITPKB intronic transcript 1
798	Intron (ENST00000272117.7/3707, intron 1 of 6)	1	226656680	226675067	18388	2	100506443	ENST00000412918.1	-22460	NA	ITPKB-IT1	ITPKB intronic transcript 1
799	Distal Intergenic	1	226707190	226739323	32134	2	3707	ENST00000366784.1	-59372	ENSG00000143772	ITPKB	inositol-trisphosphate 3-kinase B
800	Promoter (<=1kb)	1	226940286	226987544	47259	1	56997	ENST00000366778.5	0	ENSG00000163050	COQ8A	coenzyme Q8A
801	Promoter (<=1kb)	1	227563556	227662461	98906	1	339500	ENST00000343776.10	0	ENSG00000181450	ZNF678	zinc finger protein 678
802	Exon (ENST00000666622.1/ENST00000666622.1, exon 1 of 2)	1	227815693	227846470	30778	1	339501	ENST00000366757.3	-27371	ENSG00000185888	PRSS38	serine protease 38
803	Promoter (<=1kb)	1	228082660	228099211	16552	1	375	ENST00000540651.5	0	ENSG00000143761	ARF1	ADP ribosylation factor 1
804	Promoter (<=1kb)	1	228106679	228109280	2602	2	128308	ENST00000366744.5	0	ENSG00000162910	MRPL55	mitochondrial ribosomal protein L55
805	Promoter (<=1kb)	1	228139962	228148840	8879	1	2987	ENST00000366730.5	0	ENSG00000143774	GUK1	guanylate kinase 1
806	Promoter (<=1kb)	1	228165804	228182257	16454	1	200205	ENST00000366711.4	0	ENSG00000181873	IBA57	iron-sulfur cluster assembly factor IBA57
807	Distal Intergenic	1	228510425	228512305	1881	2	100129094	ENST00000595971.3	-44328	ENSG00000215811	BTNL10	butyrophilin like 10
808	Promoter (<=1kb)	1	229321011	229342517	21507	2	126731	ENST00000366687.5	0	ENSG00000154429	CCSAP	centriole, cilia and spindle associated protein
809	Promoter (<=1kb)	1	229499167	229508326	9160	2	55746	ENST00000366678.4	0	ENSG00000069248	NUP133	nucleoporin 133
810	Promoter (<=1kb)	1	229516582	229558707	42126	2	23456	ENST00000344517.5	0	ENSG00000135776	ABCB10	ATP binding cassette subfamily B member 10
811	Promoter (<=1kb)	1	229593121	229626047	32927	2	27097	ENST00000258281.6	0	ENSG00000135801	TAF5L	TATA-box binding protein associated factor 5 like
812	Promoter (<=1kb)	1	230067238	230282122	214885	1	2590	ENST00000366672.5	0	ENSG00000143641	GALNT2	polypeptide N-acetylgalactosaminyltransferase 2
813	Intron (ENST00000494106.1/2590, intron 1 of 6)	1	230067259	230092033	24775	1	2590	ENST00000488903.1	42541	ENSG00000143641	GALNT2	polypeptide N-acetylgalactosaminyltransferase 2
814	Intron (ENST00000494106.1/2590, intron 1 of 6)	1	230067259	230092033	24775	1	2590	ENST00000488903.1	55901	ENSG00000143641	GALNT2	polypeptide N-acetylgalactosaminyltransferase 2
815	Promoter (<=1kb)	1	230642481	230693982	51502	1	22796	ENST00000366669.9	0	ENSG00000135775	COG2	component of oligomeric golgi complex 2
816	Promoter (<=1kb)	1	230978981	230997154	18174	1	64801	ENST00000497753.1	0	ENSG00000173409	ARV1	ARV1 homolog, fatty acid homeostasis modulator
817	Promoter (<=1kb)	1	231332753	231337852	5100	2	149371	ENST00000366645.1	0	ENSG00000116903	EXOC8	exocyst complex component 8
818	Promoter (<=1kb)	1	231363756	231422287	58532	2	54583	ENST00000366641.4	0	ENSG00000135766	EGLN1	egl-9 family hypoxia inducible factor 1
819	Promoter (<=1kb)	1	231528541	231561229	32689	1	100303453	ENST00000413309.3	0	ENSG00000270106	TSNAX-DISC1	TSNAX-DISC1 readthrough (NMD candidate)
820	Intron (ENST00000366630.5/57568, intron 13 of 21)	1	232398710	232462417	63708	2	57568	ENST00000308942.4	21532	ENSG00000116991	SIPA1L2	signal induced proliferation associated 1 like 2
821	Promoter (<=1kb)	1	233327724	233385148	57425	1	84451	ENST00000366624.8	-51	ENSG00000143674	MAP3K21	mitogen-activated protein kinase kinase kinase 21
822	Promoter (<=1kb)	1	234372807	234373593	787	2	101927765	ENST00000451795.1	0	ENSG00000231663	COA6-AS1	COA6 antisense RNA 1
823	Promoter (<=1kb)	1	234391313	234479179	87867	2	6894	ENST00000040877.2	20	ENSG00000059588	TARBP1	TAR (HIV-1) RNA binding protein 1
824	Distal Intergenic	1	234607231	234608094	864	2	359948	ENST00000491430.1	7716	ENSG00000168264	IRF2BP2	interferon regulatory factor 2 binding protein 2
825	Promoter (<=1kb)	1	234604269	234609525	5257	2	359948	ENST00000366609.3	0	ENSG00000168264	IRF2BP2	interferon regulatory factor 2 binding protein 2
826	Distal Intergenic	1	234724042	234731643	7602	1	100506810	ENST00000437601.2	-23547	ENSG00000227630	LINC01132	long intergenic non-protein coding RNA 1132
827	Distal Intergenic	1	234757621	234760056	2436	2	100130249	ENST00000624397.1	-12478	ENSG00000279261	PP2672	uncharacterized LOC100130249
828	Intron (ENST00000651370.1/ENST00000651370.1, intron 1 of 1)	1	234757621	234760056	2436	2	100130249	ENST00000624397.1	-82777	ENSG00000279261	PP2672	uncharacterized LOC100130249
829	Intron (ENST00000651370.1/ENST00000651370.1, intron 1 of 1)	1	234959661	234962960	3300	2	101927851	ENST00000656076.1	35746	ENSG00000238005	LOC101927851	uncharacterized LOC101927851
830	Distal Intergenic	1	234959666	234970062	10397	2	101927851	ENST00000451766.2	-8458	ENSG00000238005	LOC101927851	uncharacterized LOC101927851
831	Distal Intergenic	1	234959666	234970062	10397	2	101927851	ENST00000451766.2	-17430	ENSG00000238005	LOC101927851	uncharacterized LOC101927851
832	Distal Intergenic	1	234959666	234970062	10397	2	101927851	ENST00000451766.2	-41281	ENSG00000238005	LOC101927851	uncharacterized LOC101927851
833	Distal Intergenic	1	235112025	235119899	7875	2	9804	ENST00000467767.5	44327	ENSG00000173726	TOMM20	translocase of outer mitochondrial membrane 20
834	Promoter (<=1kb)	1	235109341	235128837	19497	2	9804	ENST00000366607.5	0	ENSG00000173726	TOMM20	translocase of outer mitochondrial membrane 20
835	Promoter (<=1kb)	1	235131183	235161250	30068	2	23029	ENST00000408888.8	0	ENSG00000188739	RBM34	RNA binding motif protein 34
836	Promoter (<=1kb)	1	235166895	235327487	160593	2	51742	ENST00000366603.6	0	ENSG00000054267	ARID4B	AT-rich interaction domain 4B
837	Promoter (<=1kb)	1	235447190	235504452	57263	2	148789	ENST00000366600.8	0	ENSG00000162885	B3GALNT2	beta-1,3-N-acetylgalactosaminyltransferase 2
838	Intron (ENST00000391854.7/2786, intron 1 of 3)	1	235547685	235649784	102100	2	2786	ENST00000391854.7	7136	ENSG00000168243	GNG4	G protein subunit gamma 4
839	Intron (ENST00000389793.6/1130, intron 2 of 52)	1	235853000	235853060	61	2	100302139	ENST00000410899.1	21552	ENSG00000222831	MIR1537	microRNA 1537
840	Promoter (<=1kb)	1	235661041	235866920	205880	2	1130	ENST00000389793.6	0	ENSG00000143669	LYST	lysosomal trafficking regulator
841	Distal Intergenic	1	235791573	235883640	92068	2	1130	ENST00000465349.5	-71020	ENSG00000143669	LYST	lysosomal trafficking regulator
842	Distal Intergenic	1	235975830	236065109	89280	2	4811	ENST00000366595.7	-31907	ENSG00000116962	NID1	nidogen 1
843	Intron (ENST00000419162.5/7107, intron 1 of 4)	1	236168701	236208482	39782	1	7107	ENST00000454895.2	-11767	ENSG00000077585	GPR137B	G protein-coupled receptor 137B
844	Intron (ENST00000419162.5/7107, intron 1 of 4)	1	236168701	236208482	39782	1	7107	ENST00000454895.2	-8649	ENSG00000077585	GPR137B	G protein-coupled receptor 137B
845	Promoter (<=1kb)	1	236215101	236281958	66858	2	56605	ENST00000354619.10	0	ENSG00000086619	ERO1B	endoplasmic reticulum oxidoreductase 1 beta
846	Promoter (<=1kb)	1	236523052	236524508	1457	2	100287902	ENST00000487567.2	0	ENSG00000223776	LGALS8-AS1	LGALS8 antisense RNA 1
847	Promoter (<=1kb)	1	236549005	236604516	55512	2	55127	ENST00000366582.8	-69	ENSG00000119285	HEATR1	HEAT repeat containing 1
848	Promoter (<=1kb)	1	236795292	236903981	108690	1	4548	ENST00000366577.10	0	ENSG00000116984	MTR	5-methyltetrahydrofolate-homocysteine methyltransferase
849	Promoter (<=1kb)	1	241497603	241519761	22159	2	2271	ENST00000366560.3	0	ENSG00000091483	FH	fumarate hydratase
850	Promoter (<=1kb)	1	241593124	241640369	47246	2	23596	ENST00000366554.3	0	ENSG00000054277	OPN3	opsin 3
851	Promoter (<=1kb)	1	241847967	241850460	2494	1	9156	ENST00000519225.5	0	ENSG00000174371	EXO1	exonuclease 1
852	Promoter (<=1kb)	1	243256034	243286397	30364	1	10806	ENST00000490065.5	0	ENSG00000054282	SDCCAG8	serologically defined colon cancer antigen 8
853	Promoter (<=1kb)	1	244048939	244057472	8534	1	10472	ENST00000622512.1	-314	ENSG00000179456	ZBTB18	zinc finger and BTB domain containing 18
854	Promoter (<=1kb)	1	244408494	244451909	43416	2	159	ENST00000366535.4	0	ENSG00000035687	ADSS2	adenylosuccinate synthase 2
855	Promoter (<=1kb)	1	244653103	244705951	52849	1	51029	ENST00000263831.11	0	ENSG00000121644	DESI2	desumoylating isopeptidase 2
856	Promoter (<=1kb)	1	244835616	244843252	7637	1	116228	ENST00000366528.3	0	ENSG00000203667	COX20	cytochrome c oxidase assembly factor COX20
857	Promoter (<=1kb)	1	244840687	244864531	23845	2	3192	ENST00000649899.1	0	ENSG00000153187	HNRNPU	heterogeneous nuclear ribonucleoprotein U
858	Promoter (<=1kb)	1	244970286	245091806	121521	1	84288	ENST00000497591.5	0	ENSG00000203666	EFCAB2	EF-hand calcium binding domain 2
859	Intron (ENST00000630181.2/64754, intron 5 of 11)	1	245858562	246193727	335166	2	64754	ENST00000391836.3	-25930	ENSG00000185420	SMYD3	SET and MYND domain containing 3
860	Promoter (<=1kb)	1	246566444	246648235	81792	1	163882	ENST00000483271.1	0	ENSG00000162852	CNST	consortin, connexin sorting protein
861	Promoter (<=1kb)	1	246839112	246931967	92856	2	25909	ENST00000648844.1	0	ENSG00000153207	AHCTF1	AT-hook containing transcription factor 1
862	Promoter (<=1kb)	1	246945547	247008056	62510	2	57116	ENST00000479214.5	0	ENSG00000197472	ZNF695	zinc finger protein 695
863	Promoter (<=1kb)	1	246945547	247078736	133190	2	100533111	ENST00000465049.6	0	ENSG00000135747	ZNF670-ZNF695	ZNF670-ZNF695 readthrough (NMD candidate)
864	Promoter (<=1kb)	1	247099962	247104368	4407	2	79862	ENST00000448299.6	0	ENSG00000188295	ZNF669	zinc finger protein 669
865	Intron (ENST00000472531.5/7678, intron 3 of 3)	1	247110160	247112417	2258	2	388759	ENST00000623686.1	-13901	ENSG00000221953	C1orf229	chromosome 1 open reading frame 229
866	Promoter (<=1kb)	1	247121975	247172005	50031	2	7678	ENST00000472531.5	0	ENSG00000196418	ZNF124	zinc finger protein 124
867	Exon (ENST00000606173.1/ENST00000606173.1, exon 1 of 4)	1	247201967	247202060	94	2	100500849	ENST00000640589.1	-8573	ENSG00000283881	MIR3916	microRNA 3916
868	Exon (ENST00000427566.2/ENST00000427566.2, exon 1 of 1)	1	247948858	247949796	939	1	391190	ENST00000623922.1	-11343	ENSG00000279263	OR2L8	olfactory receptor family 2 subfamily L member 8 (gene/pseudogene)
869	Promoter (<=1kb)	1	248826377	248826443	67	1	100422879	ENST00000582636.1	0	ENSG00000264500	MIR3124	microRNA 3124
870	Promoter (<=1kb)	1	248838210	248847208	8999	1	79894	ENST00000510904.5	0	ENSG00000171161	ZNF672	zinc finger protein 672
871	Promoter (<=1kb)	1	248850006	248858713	8708	2	55657	ENST00000463519.5	0	ENSG00000171163	ZNF692	zinc finger protein 692
872	Distal Intergenic	1	248857865	248859144	1280	2	55657	ENST00000534456.1	-14508	ENSG00000171163	ZNF692	zinc finger protein 692
873	Promoter (<=1kb)	1	248906196	248919946	13751	1	267002	ENST00000355360.8	0	ENSG00000185220	PGBD2	piggyBac transposable element derived 2
874	Distal Intergenic	10	244471	248531	4061	1	10771	ENST00000473115.1	20067	ENSG00000015171	ZMYND11	zinc finger MYND-type containing 11
875	Intron (ENST00000280886.12/22982, intron 1 of 36)	10	274190	486558	212369	2	22982	ENST00000381496.7	-55384	ENSG00000151240	DIP2C	disco interacting protein 2 homolog C
876	Promoter (<=1kb)	10	806914	931705	124792	2	23185	ENST00000612396.4	0	ENSG00000107929	LARP4B	La ribonucleoprotein 4B
877	Promoter (<=1kb)	10	988434	1019932	31499	1	23560	ENST00000360803.9	0	ENSG00000107937	GTPBP4	GTP binding protein 4
878	Promoter (<=1kb)	10	1036823	1044024	7202	1	55853	ENST00000536039.2	0	ENSG00000232656	IDI2-AS1	IDI2 antisense RNA 1
879	Promoter (<=1kb)	10	1049538	1132297	82760	1	22884	ENST00000358220.5	0	ENSG00000047056	WDR37	WD repeat domain 37
880	Promoter (<=1kb)	10	1056385	1132372	75988	1	22884	ENST00000263150.9	0	ENSG00000047056	WDR37	WD repeat domain 37
881	Promoter (<=1kb)	10	3137728	3172782	35055	2	10531	ENST00000224949.9	0	ENSG00000107959	PITRM1	pitrilysin metallopeptidase 1
882	Promoter (<=1kb)	10	3775996	3785209	9214	2	1316	ENST00000497571.6	0	ENSG00000067082	KLF6	Kruppel like factor 6
883	Promoter (<=1kb)	10	5446609	5452897	6289	1	10276	ENST00000486354.1	0	ENSG00000173848	NET1	neuroepithelial cell transforming 1
884	Intron (ENST00000357700.11/79754, intron 4 of 5)	10	5638867	5641812	2946	2	79754	ENST00000493897.1	-3779	ENSG00000196372	ASB13	ankyrin repeat and SOCS box containing 13
885	Intron (ENST00000357700.11/79754, intron 1 of 5)	10	5638868	5666578	27711	2	79754	ENST00000459912.5	6128	ENSG00000196372	ASB13	ankyrin repeat and SOCS box containing 13
886	Promoter (<=1kb)	10	5684838	5763740	78903	1	54906	ENST00000328090.9	0	ENSG00000108021	TASOR2	transcription activation suppressor family member 2
887	Promoter (<=1kb)	10	5692816	5763728	70913	1	54906	ENST00000645567.1	0	ENSG00000108021	TASOR2	transcription activation suppressor family member 2
888	Intron (ENST00000328090.9/54906, intron 2 of 20)	10	5709626	5714574	4949	1	54906	ENST00000527124.1	6137	ENSG00000108021	TASOR2	transcription activation suppressor family member 2
889	Promoter (<=1kb)	10	5765223	5813434	48212	2	2665	ENST00000380191.9	0	ENSG00000057608	GDI2	GDP dissociation inhibitor 2
890	Promoter (<=1kb)	10	5786006	5842132	56127	2	2665	ENST00000380127.5	843	ENSG00000057608	GDI2	GDP dissociation inhibitor 2
891	Distal Intergenic	10	5786006	5842132	56127	2	2665	ENST00000380127.5	-10206	ENSG00000057608	GDI2	GDP dissociation inhibitor 2
892	3' UTR	10	5786006	5842132	56127	2	2665	ENST00000380127.5	-20218	ENSG00000057608	GDI2	GDP dissociation inhibitor 2
893	Promoter (<=1kb)	10	5861616	5889893	28278	2	54522	ENST00000380094.10	0	ENSG00000134461	ANKRD16	ankyrin repeat domain 16
894	Promoter (<=1kb)	10	5943639	5977611	33973	2	3601	ENST00000620345.4	0	ENSG00000134470	IL15RA	interleukin 15 receptor subunit alpha
895	Intron (ENST00000379959.7/3559, intron 1 of 7)	10	6012797	6062290	49494	2	3559	ENST00000256876.10	9176	ENSG00000134460	IL2RA	interleukin 2 receptor subunit alpha
896	Promoter (<=1kb)	10	6089034	6117447	28414	1	84991	ENST00000379888.9	0	ENSG00000134453	RBM17	RNA binding motif protein 17
897	Promoter (<=1kb)	10	6163833	6217177	53345	1	5209	ENST00000639949.1	0	ENSG00000170525	PFKFB3	6-phosphofructo-2-kinase/fructose-2,6-biphosphatase 3
898	Promoter (<=1kb)	10	6202866	6228284	25419	1	5209	ENST00000317350.8	0	ENSG00000170525	PFKFB3	6-phosphofructo-2-kinase/fructose-2,6-biphosphatase 3
899	Intron (ENST00000659311.1/399715, intron 1 of 4)	10	6312160	6329914	17755	1	399715	ENST00000670683.1	-11744	ENSG00000215244	LINC02649	long intergenic non-protein coding RNA 2649
900	Promoter (1-2kb)	10	6350316	6352762	2447	1	399716	ENST00000391437.2	-1962	NA	LINC02656	long intergenic non-protein coding RNA 2656
901	Promoter (<=1kb)	10	7788147	7807801	19655	1	509	ENST00000493053.5	0	ENSG00000165629	ATP5F1C	ATP synthase F1 subunit gamma
902	Distal Intergenic	10	11453946	11611754	157809	2	9712	ENST00000609104.5	-52370	ENSG00000148429	USP6NL	USP6 N-terminal like
903	Promoter (<=1kb)	10	11920022	12042809	122788	2	26019	ENST00000357604.10	0	ENSG00000151461	UPF2	UPF2 regulator of nonsense mediated mRNA decay
904	Promoter (<=1kb)	10	12068954	12123221	54268	1	55526	ENST00000263035.9	0	ENSG00000181192	DHTKD1	dehydrogenase E1 and transketolase domain containing 1
905	Promoter (<=1kb)	10	12129637	12155404	25768	1	55176	ENST00000379051.5	0	ENSG00000065665	SEC61A2	SEC61 translocon alpha 2 subunit
906	Promoter (<=1kb)	10	12165330	12195891	30562	2	11164	ENST00000491614.6	0	ENSG00000165609	NUDT5	nudix hydrolase 5
907	Distal Intergenic	10	12246054	12250319	4266	1	8872	ENST00000497963.1	18308	ENSG00000151465	CDC123	cell division cycle 123
908	Promoter (<=1kb)	10	13161554	13211104	49551	1	55388	ENST00000378714.7	0	ENSG00000065328	MCM10	minichromosome maintenance 10 replication initiation factor
909	Promoter (<=1kb)	10	13277843	13302412	24570	2	5264	ENST00000396920.7	0	ENSG00000107537	PHYH	phytanoyl-CoA 2-hydroxylase
910	Intron (ENST00000357447.7/55691, intron 2 of 24)	10	13858847	14174363	315517	2	55691	ENST00000649423.1	-11285	ENSG00000151474	FRMD4A	FERM domain containing 4A
911	Promoter (<=1kb)	10	14519159	14604389	85231	2	83641	ENST00000468747.5	0	ENSG00000065809	FAM107B	family with sequence similarity 107 member B
[truncated: 7,492 more rows]

## Sheet: KARPAS422-MEN1
Supplementary Data 10. Annotation of MLL1 and MEN1 binding peak in Farage and KARPAS422, related to Extended Data Figure 5B.
[truncated: 3,298 more rows]

[truncated: 1 more sheets: KARPAS422-MLL1]
