# Supplementary material for: Context-defined cancer co-dependency mapping identifies a functional interplay between PRC2 and MLL-MEN1 complex in lymphoma
Source: Nat Commun. 2023 Jul 17;14:4259. doi: 10.1038/s41467-023-39990-5 (PMC10352330; doi:10.1038/s41467-023-39990-5)
Supplement: Supplementary file 4 — Supplementary Data 1-15 [file 41467_2023_39990_MOESM4_ESM.zip › Supplementary Data/Supplementary Data 11.xlsx]

## Sheet: Farage-Up
Supplementary Data 11. Differentially expressed genes (fold change>1.5, q<0.1) upon MI-503 treatment in Farage, SUDHL5, KARPAS422 and DB, related to Figure 5.
	baseMean	log2FoldChange	lfcSE	stat	pvalue	padj
ABCA1	236.819	1.38061	0.191773	7.19921	6.05608e-13	4.84867e-11
ABCG1	33.8293	1.37484	0.52587	2.61441	0.00893822	0.0521578
AC004890.2	293.17	0.588539	0.149424	3.93873	8.19145e-05	0.00113266
AC004922.1	79.664	1.017	0.328297	3.09781	0.00194959	0.0159011
AC005832.4	89.6686	0.975151	0.359491	2.71259	0.00667595	0.041472
AC010970.1	407.738	4.3116	1.79641	2.40012	0.0163896	0.0826628
AC104452.1	75.182	0.805725	0.335344	2.40268	0.0162755	0.082341
AC211486.6	34.5604	2.0851	0.665191	3.13459	0.00172093	0.0142483
AC270286.1	449.117	0.619029	0.120672	5.12986	2.89963e-07	8.03823e-06
ACBD4	107.528	0.689916	0.266015	2.59353	0.00949969	0.0545735
ACP5	71.9063	0.910333	0.348947	2.6088	0.009086	0.0527781
ACSS2	220.402	0.774006	0.182022	4.25228	2.11607e-05	0.000345705
ADAM11	50.0621	1.24457	0.436931	2.84845	0.00439329	0.0298155
AFF1	72.1633	0.830689	0.347545	2.39016	0.016841	0.0843079
ANXA1	50.7945	6.15519	1.88484	3.26564	0.00109219	0.00995576
APP	64.4427	4.91735	1.55176	3.16889	0.00153022	0.0130313
ARMC9	141.114	0.804285	0.224244	3.58665	0.000334955	0.00376339
ATRAID	672.341	0.628533	0.107125	5.86728	4.42997e-09	1.79218e-07
BACH2	34.2806	1.60482	0.566088	2.83493	0.00458361	0.0307787
BBC3	320.635	0.677508	0.156598	4.3264	1.51563e-05	0.000260548
BCAS1	52.0435	1.26312	0.415698	3.03854	0.00237726	0.018553
BEST1	70.0104	4.44671	1.92759	2.30687	0.021062	0.0994388
BLK	1756.71	0.66487	0.0779442	8.53008	1.46248e-17	2.29369e-15
BORCS8-MEF2B	138.405	0.621334	0.261009	2.38051	0.0172886	0.0859679
CACNB3	95.1552	0.693402	0.277534	2.49844	0.012474	0.0671148
CASK	102.379	0.647792	0.277326	2.33585	0.0194989	0.094275
CASTOR3	265.222	0.928771	0.165223	5.62131	1.89514e-08	6.69674e-07
CC2D2B	111.895	0.949617	0.273685	3.46974	0.000520963	0.00538567
CCDC159	91.8216	0.800152	0.29292	2.73164	0.00630203	0.0397312
CCDC74A	65.7365	0.836852	0.350779	2.3857	0.0170467	0.0850404
CCDC78	200.567	0.688003	0.184884	3.72126	0.000198232	0.00238901
CCND1	128.799	0.856324	0.264561	3.23678	0.00120888	0.0108129
CELF2	100.555	0.714188	0.308932	2.3118	0.0207889	0.0985966
CERCAM	529.444	0.648308	0.114371	5.66848	1.44073e-08	5.25317e-07
COL19A1	110.338	0.815033	0.275848	2.95464	0.00313032	0.0230624
COQ2	131.728	0.788123	0.242033	3.25627	0.00112887	0.0102251
CR1L	180.256	0.686631	0.198262	3.46324	0.000533704	0.00548507
CRIP1	1133.8	0.655235	0.0789513	8.29922	1.04795e-16	1.48123e-14
CTSB	199.972	0.671422	0.195478	3.43476	0.000593069	0.00599828
CXorf21	111.887	0.743443	0.268223	2.77174	0.00557583	0.0360258
DBN1	75.5747	0.735247	0.31767	2.3145	0.0206405	0.0982561
DNASE1L1	237.665	0.647994	0.167726	3.86341	0.000111816	0.00147147
DSTN	107.882	0.720859	0.307841	2.34167	0.0191979	0.0931739
EGR3	671.833	0.75023	0.10208	7.34945	1.99018e-13	1.72618e-11
ETV7	71.6401	0.842753	0.343525	2.45326	0.014157	0.0740445
EXD3	342.697	0.790889	0.146398	5.40232	6.5786e-08	2.09218e-06
FAM131A	78.4213	0.771233	0.33332	2.31379	0.0206793	0.098321
FAM131C	31.8031	1.33175	0.545235	2.44252	0.014585	0.0756267
FCMR	178.274	1.07275	0.200216	5.358	8.41495e-08	2.60386e-06
FCRL3	390.232	0.843727	0.140161	6.01969	1.7475e-09	7.52146e-08
FER1L4	193.455	0.719333	0.196832	3.65454	0.000257639	0.00300684
FOXP1	50.556	1.26429	0.497865	2.53942	0.0111035	0.0614376
GCAT	225.399	0.674017	0.172192	3.91434	9.06533e-05	0.00123853
GCSAM	4562.17	0.695497	0.055474	12.5373	4.66336e-36	4.10699e-33
GPM6A	88.6955	1.00998	0.296088	3.41109	0.000647037	0.00647546
GPR15	353.792	0.591552	0.148229	3.9908	6.58521e-05	0.000944788
GPR153	1040.69	0.787987	0.0827191	9.52606	1.63361e-21	4.34958e-19
GRHPR	18050.5	0.724104	0.0427225	16.949	1.95713e-64	7.46906e-61
GSTM1	176.648	8.98901	3.05473	2.94265	0.00325411	0.0237453
HABP4	168.159	0.687364	0.209177	3.28604	0.00101608	0.00935889
HAGHL	569.741	0.677073	0.130982	5.16922	2.3507e-07	6.67821e-06
HES7	120.738	0.628489	0.25487	2.46592	0.0136663	0.0719872
HLA-DMB	3104.07	0.696007	0.0518516	13.4231	4.43038e-41	5.63593e-38
HLA-DRB1	61.3808	0.941429	0.394714	2.38509	0.0170749	0.0851441
HSD17B8	154.956	0.780014	0.213335	3.65629	0.000255892	0.00299561
ICAM4	58.6069	1.13533	0.394036	2.88129	0.00396045	0.0276431
ID3	513.379	0.934799	0.114841	8.13994	3.95473e-16	4.92148e-14
IDUA	138.911	0.588482	0.22566	2.60783	0.00911177	0.0528498
IFT122	203.645	0.617147	0.183862	3.35659	0.00078911	0.00765637
IL10RB	435.698	0.609465	0.152892	3.98625	6.71257e-05	0.000959454
INAVA	161.47	0.794412	0.211596	3.75438	0.000173768	0.00213692
IPCEF1	68.6865	0.784695	0.339723	2.30981	0.0208988	0.0988721
IRF2BPL	261.353	0.754672	0.172833	4.36649	1.26257e-05	0.00022051
ITGA6	261.747	1.25228	0.169622	7.38274	1.5507e-13	1.35527e-11
ITGAX	280.278	0.789076	0.160301	4.92247	8.54593e-07	2.14097e-05
ITGB4	38.0541	1.42151	0.566715	2.50834	0.0121301	0.0657874
JAG2	32.3583	1.64552	0.693681	2.37216	0.0176846	0.0874985
JAKMIP1	105.679	0.861227	0.271552	3.1715	0.00151654	0.012967
KRT15	100.971	6.5856	2.5933	2.53946	0.0111023	0.0614376
KRT17	107.038	3.63844	1.43026	2.5439	0.0109622	0.0609254
KRT19	88.5637	22.1793	4.78525	4.63494	3.57049e-06	7.55611e-05
KRT5	109.861	4.11726	1.1457	3.59365	0.000326075	0.00367806
KRT6A	41.5553	8.32894	2.0756	4.01279	6.00047e-05	0.000870715
LDLRAD4	312.808	0.607933	0.145341	4.18281	2.87926e-05	0.000451076
LITAF	173.604	0.961508	0.201568	4.77014	1.84094e-06	4.22383e-05
LRFN4	178.907	0.620881	0.197844	3.13824	0.00169967	0.0141336
MAP1LC3B2	58.9825	1.24846	0.392875	3.17777	0.00148414	0.0127204
MELTF	2252.55	0.910249	0.0586947	15.5082	3.05269e-54	5.82504e-51
METRN	50.4485	1.19239	0.412349	2.89169	0.00383173	0.0269469
MFGE8	226.62	0.629665	0.17105	3.68117	0.000232163	0.00274025
MMP14	77.255	0.93745	0.405227	2.31339	0.020701	0.0983836
MTRNR2L10	78.7802	3.14057	1.1669	2.69137	0.00711588	0.0436835
MTRNR2L13	44.5575	4.96212	1.80968	2.74198	0.00610695	0.0386503
NECAB3	381.876	0.5904	0.130859	4.51174	6.42995e-06	0.000123933
NEK3	76.3996	0.802476	0.331043	2.42408	0.015347	0.078687
NFIC	108.547	0.630549	0.266624	2.36494	0.0180331	0.0888771
NME3	282.957	0.596034	0.152041	3.92022	8.84698e-05	0.00121014
NME4	163.296	0.808022	0.208611	3.87334	0.000107352	0.00142254
NQO1	96.9896	0.79348	0.280963	2.82414	0.00474071	0.0316665
NR2F6	107.716	0.948343	0.282754	3.35394	0.000796682	0.00771677
NRARP	115.498	0.680763	0.254096	2.67915	0.00738083	0.0449246
NSG1	379.978	0.62236	0.132398	4.70069	2.59283e-06	5.73074e-05
OLFML2A	41.0504	1.50634	0.525374	2.86718	0.00414145	0.0286021
PALM	183.763	0.668323	0.194145	3.44238	0.00057661	0.00584731
PAOX	147.363	0.594325	0.216232	2.74855	0.00598588	0.0380523
PELI2	43.6629	1.03826	0.449069	2.31202	0.0207764	0.0985966
PFKFB2	177.298	0.845365	0.201746	4.19024	2.78661e-05	0.000440054
PGGHG	225.99	1.05005	0.176085	5.96332	2.4716e-09	1.04035e-07
PPIAP22	159.436	4.05137	1.65531	2.4475	0.0143849	0.0748605
RALGPS1	283.198	0.618862	0.154454	4.00678	6.15514e-05	0.000889775
RASGRP2	148.576	0.606645	0.24307	2.49577	0.0125685	0.0675231
RRP7BP	530.351	0.599499	0.115381	5.19583	2.0381e-07	5.89249e-06
S100A6	154.073	10.2229	3.57143	2.8624	0.00420449	0.0288939
SLAMF6	839.03	0.602705	0.0898207	6.71009	1.94508e-11	1.1479e-09
SLC25A29	121.41	0.867901	0.254413	3.41139	0.000646322	0.00647546
SLC44A1	345.405	0.674082	0.167298	4.02923	5.5959e-05	0.000819277
SLIT1	61.4422	0.86677	0.3621	2.39373	0.016678	0.0837118
SNTB1	161.326	0.803693	0.217473	3.6956	0.000219372	0.0026064
SOWAHD	247.53	0.64521	0.166876	3.8664	0.000110452	0.00145687
SPATA3	53.8112	1.13075	0.39658	2.85125	0.00435475	0.0296279
SPSB2	62.6258	1.49117	0.382143	3.90212	9.53523e-05	0.00129244
SSUH2	137.751	0.936938	0.233555	4.01164	6.02985e-05	0.00087387
STMN3	97.6162	0.926907	0.29127	3.18229	0.00146115	0.0125969
STX1B	124.232	0.60256	0.237389	2.53828	0.0111399	0.0614376
SYNGR3	317.7	0.717977	0.145695	4.92796	8.30918e-07	2.10636e-05
TBC1D8	63.3887	1.07415	0.409719	2.62168	0.00874978	0.0513198
TGM2	284.906	0.950043	0.158438	5.99632	2.01843e-09	8.59072e-08
TIMP2	57.6574	5.0026	2.03726	2.45555	0.0140671	0.0736415
TMCC2	101.889	0.701315	0.283769	2.47143	0.0134575	0.0711006
TMEM120A	259.879	0.600091	0.161121	3.72448	0.000195718	0.00236119
TMEM35B	161.412	0.600675	0.205613	2.92139	0.00348474	0.0248412
TNFRSF18	183.015	0.701371	0.197651	3.54853	0.000387383	0.00424823
TP63	1099.11	0.614621	0.081188	7.57034	3.72248e-14	3.61176e-12
TRBC2	196.233	0.661321	0.189858	3.48323	0.000495402	0.00519504
TTC32	142.979	0.791784	0.222725	3.55499	0.000377997	0.00416524
TTYH3	131.2	0.710004	0.253052	2.80576	0.00501978	0.0330315
UACA	76.2502	0.792068	0.317716	2.49301	0.0126666	0.0678832
VWA5A	59.337	0.968657	0.375852	2.57723	0.00995958	0.0564771
ZBED2	377.444	0.640383	0.13261	4.82908	1.37163e-06	3.26278e-05
ZCCHC24	219.078	0.688083	0.18516	3.71615	0.000202281	0.00242026
ZNF329	38.1634	1.40377	0.49076	2.86039	0.00423115	0.0290074
ZNF585B	167.314	0.68984	0.207818	3.31944	0.000901981	0.00852748

## Sheet: Farage-Down
Supplementary Data 11. Differentially expressed genes (fold change>1.5, q<0.1) upon MI-503 treatment in Farage, SUDHL5, KARPAS422 and DB, related to Figure 5.
	baseMean	log2FoldChange	lfcSE	stat	pvalue	padj
AC099548.2	44.5687	-1.55623	0.439876	-3.53789	0.000403338	0.00438956
AC137834.1	56.4046	-2.06923	0.501302	-4.12771	3.66387e-05	0.000557814
ACY3	80.2815	-0.818238	0.322077	-2.54051	0.0110692	0.0613781
ADM	35.2038	-3.62198	0.640069	-5.65872	1.52503e-08	5.52534e-07
AK4	1042.37	-1.94925	0.240619	-8.10099	5.45118e-16	6.56953e-14
AL022238.4	191.92	-1.2669	0.187885	-6.74295	1.55202e-11	9.45166e-10
AL133352.1	111.917	-0.603036	0.260478	-2.31512	0.0206066	0.0981792
AL669830.2	38.4964	-1.20094	0.518131	-2.31783	0.0204583	0.0977934
ALDOA	16342.1	-0.845971	0.145955	-5.79613	6.78637e-09	2.66086e-07
ALDOC	4481.75	-1.43696	0.270589	-5.31049	1.09333e-07	3.32031e-06
ALKBH5	2603.19	-0.729208	0.193961	-3.75955	0.000170216	0.00210454
AMH	105.443	-0.603374	0.259307	-2.32687	0.0199721	0.0960163
ANKRD37	239.37	-1.99869	0.423212	-4.72267	2.32766e-06	5.21514e-05
ANKZF1	2450.47	-0.834148	0.187597	-4.44649	8.72842e-06	0.000161702
ANO7	47.5365	-1.23235	0.413645	-2.97924	0.00288965	0.0217227
ARG2	50.8182	-1.15014	0.403861	-2.84786	0.00440138	0.029835
ARHGEF37	76.9756	-0.892116	0.336639	-2.65007	0.00804753	0.0479626
ASDURF	63.0918	-1.06489	0.409042	-2.60338	0.00923108	0.053404
BHLHE40	838.504	-1.38542	0.110951	-12.4867	8.82487e-36	7.21685e-33
BHLHE41	136.898	-0.632735	0.251713	-2.51372	0.0119466	0.0650079
BNIP3	2257.6	-1.82883	0.325473	-5.61899	1.92078e-08	6.72509e-07
BNIP3L	2586.83	-1.18337	0.20339	-5.81821	5.94797e-09	2.35634e-07
BX927194.3	38.4964	-1.20094	0.518131	-2.31783	0.0204583	0.0977934
C4orf3	669.105	-0.848664	0.0976422	-8.69157	3.57475e-18	6.01872e-16
C4orf47	36.2209	-2.63489	0.525867	-5.01056	5.42707e-07	1.40895e-05
CCL28	266.861	-0.816427	0.15313	-5.33161	9.73466e-08	2.97206e-06
CDK2AP2	2501.27	-0.650134	0.0654638	-9.9312	3.04563e-23	1.02557e-20
CFAP58	83.1613	-0.802573	0.29885	-2.68554	0.00724119	0.0442157
CHSY1	643.193	-0.671711	0.100285	-6.69804	2.1123e-11	1.23386e-09
CTTN	312.87	-0.605346	0.142187	-4.25738	2.06837e-05	0.000339266
DNAJC25	484.318	-0.724677	0.118558	-6.11245	9.81103e-10	4.33693e-08
EFNA3	108.155	-0.831603	0.29669	-2.80294	0.00506391	0.0333008
EGLN1	1364.13	-0.99301	0.0778873	-12.7493	3.14449e-37	3.27284e-34
EIF1AXP1	96.0355	-0.79761	0.272505	-2.92696	0.00342293	0.0246163
EIF3CL	1070.58	-0.701559	0.239431	-2.93011	0.00338842	0.0244141
ENO1	35665.7	-0.95657	0.132833	-7.20128	5.96495e-13	4.80934e-11
ENO2	4342.35	-0.761913	0.134968	-5.64512	1.65064e-08	5.85082e-07
ERO1A	4132.93	-0.773604	0.0545915	-14.1708	1.38921e-45	1.98813e-42
FAM162A	1542.42	-1.17999	0.0831996	-14.1826	1.17438e-45	1.92078e-42
FAM210A	886.729	-0.878052	0.0921095	-9.53269	1.53256e-21	4.17769e-19
FAM216A	433.236	-0.64731	0.125166	-5.17163	2.32062e-07	6.62562e-06
FAM222A	107.166	-0.999062	0.262461	-3.80651	0.000140941	0.00179292
FLNC	195.389	-1.19978	0.187185	-6.40957	1.45933e-10	7.59451e-09
FNDC1	146.972	-0.822746	0.212758	-3.86705	0.00011016	0.0014547
FOSB	237.061	-1.36927	0.167774	-8.16141	3.31128e-16	4.21232e-14
FOSL2	489.038	-0.850447	0.1122	-7.57974	3.46244e-14	3.41737e-12
FUT11	900.81	-1.77513	0.236842	-7.49502	6.62904e-14	6.02348e-12
GALNT6	132.222	-0.805804	0.234859	-3.43101	0.000601341	0.00606052
GAPDH	64866.8	-0.807278	0.115614	-6.98253	2.89909e-12	1.98753e-10
GATM	3415.67	-1.1487	0.149431	-7.68717	1.50423e-14	1.53767e-12
GBE1	1721.43	-1.18465	0.0759616	-15.5954	7.82765e-55	1.79237e-51
GEMIN7	405.076	-0.730488	0.134997	-5.41115	6.26199e-08	2.00261e-06
GNA15	46.2743	-1.84442	0.42734	-4.31605	1.58846e-05	0.000270227
GOLGA8A	4606.94	-0.920968	0.0553747	-16.6316	4.11552e-62	1.17796e-58
GPER1	234.817	-1.47864	0.3841	-3.84961	0.000118305	0.00153743
GPI	9946.37	-0.875406	0.120662	-7.25505	4.01514e-13	3.35543e-11
GPR146	221.761	-2.14362	0.459145	-4.66872	3.03079e-06	6.54708e-05
HELZ	2695.96	-0.605405	0.0579658	-10.4442	1.55789e-25	5.94544e-23
HILPDA	680.773	-2.23661	0.267403	-8.36419	6.05277e-17	8.88438e-15
HK2	1972.8	-1.39085	0.200681	-6.93064	4.18952e-12	2.77259e-10
HSPA1A	786.741	-0.618734	0.0888404	-6.96455	3.29458e-12	2.2188e-10
HSPA1B	1251.16	-1.06448	0.0840836	-12.6598	9.87701e-37	9.4235e-34
HTR3A	91.551	-0.777909	0.292966	-2.65529	0.00792407	0.0474447
INSIG2	618.629	-1.14018	0.12954	-8.80178	1.34666e-18	2.37199e-16
IPMK	549.726	-0.781277	0.108129	-7.2254	4.99641e-13	4.086e-11
IQSEC1	1702.61	-0.590156	0.0663281	-8.89754	5.71004e-19	1.07171e-16
ISCA1	1046.67	-0.829568	0.0862955	-9.61311	7.03928e-22	2.06648e-19
ITGA10	61.3454	-1.2154	0.357903	-3.39588	0.000684079	0.00678685
IZUMO4	3130.08	-0.823994	0.139639	-5.9009	3.61523e-09	1.47824e-07
KALRN	206.414	-0.657103	0.177418	-3.7037	0.00021248	0.00253404
KCTD11	126.852	-1.19061	0.270846	-4.39588	1.10323e-05	0.000198288
KDM3A	3433.48	-0.791185	0.124674	-6.34605	2.2091e-10	1.09965e-08
KDM5B	1198.27	-0.645059	0.0929911	-6.93678	4.01124e-12	2.67004e-10
KDM7A	959.008	-0.743665	0.0869177	-8.55597	1.16885e-17	1.88481e-15
LDHA	26542.5	-1.23095	0.174721	-7.04519	1.85206e-12	1.34204e-10
LRRC32	4008.27	-0.618617	0.0587677	-10.5265	6.52337e-26	2.57538e-23
MAMDC4	362.912	-0.650992	0.160003	-4.06861	4.72936e-05	0.000700472
MIF	7810.78	-0.674929	0.129893	-5.19603	2.03591e-07	5.89249e-06
MIXL1	151.868	-0.614901	0.214674	-2.86435	0.00417862	0.0287393
MKNK2	22748.2	-0.725101	0.0561418	-12.9155	3.6797e-38	4.21289e-35
MOB3A	7408.82	-0.615384	0.0592378	-10.3884	2.80079e-25	1.0344e-22
MXD1	565.589	-0.627406	0.115945	-5.41122	6.25982e-08	2.00261e-06
N4BP3	1667.01	-0.65726	0.0677766	-9.69745	3.09139e-22	9.31405e-20
NCKIPSD	1067.74	-0.803665	0.0905854	-8.87191	7.19012e-19	1.32774e-16
NOL3	79.0453	-0.83019	0.310619	-2.67269	0.00752449	0.0456292
NR4A3	1583.62	-0.665593	0.0678309	-9.81254	9.94372e-23	3.16238e-20
NRN1	862.101	-0.835166	0.100921	-8.27546	1.27959e-16	1.72353e-14
P4HA1	2072.83	-1.43039	0.222958	-6.41551	1.40349e-10	7.33723e-09
PALD1	1649.06	-0.661617	0.0798579	-8.28493	1.1818e-16	1.63017e-14
PARVB	117.049	-1.28722	0.251493	-5.1183	3.08307e-07	8.40431e-06
PDK1	1736.01	-0.993798	0.0796331	-12.4797	9.63286e-36	7.35244e-33
PDLIM2	149.22	-0.673638	0.230582	-2.92147	0.00348388	0.0248412
PDZRN3	44.1508	-1.0165	0.43177	-2.35427	0.0185593	0.0906663
PER1	1079.66	-0.591981	0.0854425	-6.92841	4.25605e-12	2.80043e-10
PEX11A	150.056	-0.956694	0.275563	-3.47178	0.000517012	0.0053568
PEX3	631.464	-0.593234	0.109273	-5.42893	5.66929e-08	1.83875e-06
PFKFB3	2356.68	-0.713064	0.0608918	-11.7103	1.12835e-31	7.17695e-29
PFKFB4	975.7	-2.25069	0.642741	-3.50171	0.000462283	0.004928
PGAM1	15399.6	-0.803865	0.141432	-5.68375	1.31774e-08	4.86056e-07
PGK1	16850.1	-1.38068	0.180537	-7.64764	2.047e-14	2.07399e-12
PIGA	780.418	-0.688546	0.0916876	-7.5097	5.92627e-14	5.51625e-12
PKM	32221.6	-0.686699	0.0945272	-7.26457	3.74239e-13	3.19751e-11
PLEKHA2	1643.82	-0.641491	0.0672162	-9.5437	1.37826e-21	3.8487e-19
PLEKHA8	883.122	-0.621037	0.106912	-5.80884	6.29074e-09	2.47501e-07
POC1B-GALNT4	91.8745	-0.946107	0.280198	-3.37657	0.000733951	0.00720052
PPFIA4	319.979	-2.96219	0.582466	-5.08559	3.66481e-07	9.87256e-06
PPME1	1133.82	-0.706882	0.089665	-7.88359	3.18107e-15	3.50193e-13
PPP1R3B	264.033	-0.87768	0.162054	-5.41598	6.09543e-08	1.9603e-06
PRKXP1	39.2944	-1.05317	0.455796	-2.31061	0.0208546	0.0988261
PVRIG	191.398	-0.604627	0.184374	-3.27935	0.00104048	0.00953757
RARA	697.63	-0.633505	0.0976124	-6.49	8.58348e-11	4.61372e-09
RBM14-RBM4	103.382	-0.600385	0.257876	-2.32819	0.0199019	0.0957782
RLF	1296.39	-0.601105	0.0724639	-8.29523	1.08372e-16	1.51311e-14
RNASET2	1569.35	-0.738994	0.149397	-4.94652	7.55525e-07	1.93081e-05
RNF183	38.8662	-2.75701	0.527513	-5.22643	1.72814e-07	5.06021e-06
RNF24	85.7561	-0.956872	0.32321	-2.96052	0.00307115	0.0227583
RORA	35.2063	-1.44958	0.595107	-2.43582	0.0148579	0.076729
RPS10	236.555	-0.764805	0.183491	-4.16807	3.07189e-05	0.000478504
RUNX1	533.764	-0.62964	0.111349	-5.65465	1.56166e-08	5.62247e-07
RXRA	189.238	-2.54887	0.224999	-11.3283	9.49843e-30	5.17845e-27
SCAND2P	399.332	-0.756088	0.134924	-5.60382	2.0968e-08	7.29673e-07
SEC24A	2312.4	-0.620535	0.0702556	-8.83252	1.0234e-18	1.83076e-16
SEMA6A	112.691	-2.31979	0.319733	-7.25539	4.00498e-13	3.35543e-11
SERINC5	683.772	-0.883083	0.09736	-9.07029	1.18703e-19	2.47096e-17
SH3D21	572.497	-1.59428	0.138855	-11.4816	1.63165e-30	9.832e-28
SHB	528.217	-0.636888	0.110407	-5.76857	7.99478e-09	3.09231e-07
SIGLEC10	199.273	-0.974321	0.203337	-4.79166	1.65404e-06	3.84901e-05
SLC16A3	124.37	-2.70636	0.527016	-5.13524	2.81778e-07	7.83508e-06
SLC2A1	1560.81	-0.850777	0.0710581	-11.973	4.92289e-33	3.31542e-30
SLC2A3	2687.18	-1.23349	0.0630675	-19.5583	3.50633e-85	2.0072e-81
SLC43A3	3589.79	-0.64374	0.0583431	-11.0337	2.62832e-28	1.15737e-25
SLC8A3	1116.84	-0.587735	0.0764138	-7.69148	1.45448e-14	1.50021e-12
SRP9P1	58.2046	-1.30813	0.399305	-3.27602	0.00105282	0.0096276
STC2	901.818	-0.691782	0.109566	-6.31383	2.72217e-10	1.32916e-08
TCAF2	485.406	-1.09665	0.133691	-8.20286	2.3473e-16	3.05388e-14
TET3	1386.6	-0.611035	0.0741207	-8.24378	1.66855e-16	2.2213e-14
TFRC	7734.27	-0.847558	0.0428439	-19.7824	4.21753e-87	4.82865e-83
TIMM8A	117.39	-0.688887	0.239634	-2.87474	0.00404358	0.0280745
TMPRSS3	359.829	-0.67697	0.175555	-3.85617	0.000115177	0.00150704
TNFRSF10D	411.114	-1.30408	0.137697	-9.47065	2.78113e-21	7.0758e-19
TPI1	14160.1	-1.06873	0.163599	-6.53264	6.46188e-11	3.50626e-09
TXK	176.504	-0.635727	0.207398	-3.06525	0.00217489	0.017256
TXNIP	576.184	-0.803877	0.107119	-7.50451	6.16579e-14	5.64737e-12
UPK3BL1	318.525	-0.634931	0.162834	-3.89924	9.64945e-05	0.00130216
UPRT	320.788	-0.604783	0.139374	-4.33928	1.42948e-05	0.000246841
USP37	941.924	-0.658927	0.0827259	-7.96518	1.64981e-15	1.87017e-13
VEGFA	871.871	-1.17938	0.214382	-5.50133	3.76946e-08	1.25091e-06
VGLL4	2213.38	-0.65505	0.0658389	-9.94928	2.54002e-23	8.81234e-21
WDR45B	2113.7	-0.787387	0.0700652	-11.2379	2.65569e-29	1.32196e-26
WDR54	741.122	-0.637554	0.115258	-5.53155	3.17421e-08	1.07838e-06
WNT10A	2090.54	-0.907106	0.240849	-3.76628	0.000165696	0.00205532
ZNF160	1416.62	-0.625821	0.070063	-8.93226	4.17396e-19	8.09961e-17
ZNF395	2402.2	-1.56215	0.255373	-6.11715	9.52642e-10	4.22744e-08
ZNF653	159.362	-0.597069	0.218331	-2.73469	0.00624383	0.0394077

## Sheet: SUDHL5-Up
Supplementary Data 11. Differentially expressed genes (fold change>1.5, q<0.1) upon MI-503 treatment in Farage, SUDHL5, KARPAS422 and DB, related to Figure 5.
	baseMean	log2FoldChange	lfcSE	stat	pvalue	padj
ABAT	177.583	0.651174	0.251547	2.58868	0.00963448	0.0280641
ABCA3	64.4767	1.30168	0.42646	3.05229	0.00227099	0.00804899
ABCA7	2254.98	0.787535	0.0828769	9.50247	2.04978e-21	7.20808e-20
ABCC10	530.301	0.590506	0.147062	4.01536	5.93546e-05	0.000321469
ABCD1	132.894	0.641092	0.306598	2.09098	0.0365295	0.0855386
ABHD4	1925.72	0.888347	0.0938223	9.4684	2.84155e-21	9.84962e-20
ABHD6	297.838	0.687976	0.197	3.49227	0.000478936	0.00206118
AC005520.3	45.7196	1.10936	0.498958	2.22335	0.0261919	0.0650748
AC007546.3	97.9729	0.776595	0.352973	2.20015	0.0277961	0.0683229
AC008758.3	27.5915	2.24991	0.694129	3.24134	0.00118968	0.00460682
AC008758.4	44.6108	1.221	0.510693	2.39088	0.0168081	0.0447773
AC010326.4	79.0697	0.845768	0.386658	2.18738	0.028715	0.0700946
AC015813.2	444.331	1.08874	0.170929	6.36957	1.89563e-10	2.48624e-09
AC055839.2	61.1754	1.07939	0.428656	2.51809	0.0117993	0.0332518
AC068631.3	112.998	0.751519	0.348838	2.15435	0.0312129	0.0751786
AC073107.1	411.963	0.714461	0.167925	4.25464	2.09383e-05	0.000124399
AC084824.2	36.5681	1.30248	0.558553	2.33188	0.0197068	0.0511516
AC099489.1	91.7685	0.938416	0.350501	2.67736	0.00742051	0.0224
AC132008.2	462.399	0.610802	0.157192	3.8857	0.000102034	0.000523636
AC135977.1	141.281	0.682392	0.310642	2.19672	0.0280406	0.0688224
AC145212.1	186.567	0.595168	0.251394	2.36747	0.01791	0.0471229
AC241952.2	203.537	0.994423	0.236397	4.20657	2.59271e-05	0.000151225
AC244205.2	3225.42	0.882999	0.06683	13.2126	7.41939e-40	8.73904e-38
AC245049.2	649.341	0.634837	0.135835	4.67358	2.95993e-06	2.08536e-05
ACACB	1634.2	0.885932	0.087596	10.1138	4.79675e-24	2.10087e-22
ACKR4	884.59	1.25418	0.1188	10.557	4.71255e-26	2.46434e-24
ACP5	269.558	0.757371	0.211602	3.57923	0.00034461	0.00153763
ACSF2	619.413	0.771491	0.147609	5.2266	1.7266e-07	1.48983e-06
ACSS2	26.7193	1.89201	0.68459	2.76372	0.00571464	0.0178916
AD000671.2	49.0347	1.0899	0.512901	2.12497	0.0335888	0.0799018
ADA	3389.26	0.756156	0.0647098	11.6853	1.51474e-31	1.12054e-29
ADAM19	4622	0.605842	0.0584675	10.362	3.69089e-25	1.79831e-23
ADGRB2	1954.9	0.743713	0.0832373	8.93485	4.07719e-19	1.24596e-17
AGER	344.595	0.620534	0.184031	3.3719	0.000746506	0.00304322
AGRN	288.055	0.8119	0.216303	3.75353	0.000174364	0.000843454
AK1	337.728	0.768628	0.214806	3.57824	0.000345921	0.00154234
AKAP17A	4024.43	0.863859	0.0675521	12.788	1.91245e-37	1.88632e-35
AL022238.4	77.0436	1.37406	0.491758	2.79417	0.00520334	0.0165058
AL139260.3	48.3457	1.15617	0.509242	2.27037	0.0231853	0.0586375
AL157935.3	926.223	0.826354	0.134231	6.15621	7.45056e-10	8.99405e-09
AL359976.1	77.0061	0.888161	0.434128	2.04585	0.0407709	0.0935564
AL591806.4	47.1486	1.21384	0.535156	2.2682	0.0233171	0.0589217
ALKBH7	1261.09	0.729595	0.120725	6.04346	1.5084e-09	1.73954e-08
AMPD2	715.398	0.607382	0.139186	4.36381	1.27818e-05	7.98001e-05
ANKRA2	600.453	0.606038	0.140826	4.30346	1.68154e-05	0.000101951
ANO8	266.592	0.73273	0.216908	3.37807	0.000729973	0.0029939
ANO9	170.102	0.988878	0.26403	3.74533	0.000180159	0.00086837
AP003071.5	76.2888	2.22856	0.411398	5.41704	6.0595e-08	5.62463e-07
AP5Z1	306.617	0.76854	0.211553	3.63285	0.000280312	0.00127751
APCDD1	1457.63	0.684978	0.0927841	7.3825	1.5535e-13	2.87303e-12
ARF4	2723.95	0.827271	0.0737672	11.2146	3.45677e-29	2.18425e-27
ARFGAP1	2234.8	0.772028	0.0789141	9.78315	1.33003e-22	5.15524e-21
ARG2	540.073	0.853609	0.15117	5.64667	1.63584e-08	1.64467e-07
ARHGEF12	1988.83	0.837043	0.0816991	10.2454	1.24063e-24	5.72294e-23
ARHGEF26	829.816	0.900971	0.121412	7.42078	1.16436e-13	2.18043e-12
ARID3A	406.306	0.661556	0.170057	3.89021	0.000100159	0.000515324
ARL6IP5	1060.83	0.604775	0.106148	5.69747	1.21596e-08	1.24176e-07
AS3MT	53.355	1.06324	0.483211	2.20037	0.0277805	0.0683221
ASAH1	2217.1	0.793894	0.0772624	10.2753	9.10633e-25	4.26221e-23
ATN1	1831.29	0.636565	0.0831778	7.65306	1.9625e-14	4.00826e-13
ATP6V0B	2085.38	0.637126	0.082095	7.76084	8.43663e-15	1.77082e-13
AURKC	30.5269	1.63833	0.636647	2.57337	0.0100714	0.0291405
B2M	22858.8	0.821325	0.0405283	20.2655	2.59576e-91	2.09945e-88
B4GALNT1	1037.08	0.853166	0.109034	7.82476	5.08631e-15	1.08639e-13
BCL3	974.977	0.985959	0.112058	8.79867	1.38444e-18	4.08661e-17
BCL9L	397.176	0.892408	0.170365	5.2382	1.62152e-07	1.40717e-06
BET1L	2217.36	0.774372	0.0777398	9.96107	2.25611e-23	9.2705e-22
BHLHE40	336.869	0.593711	0.211544	2.80656	0.00500736	0.0159741
BICD1	3612.76	0.649849	0.0765405	8.49027	2.06155e-17	5.48482e-16
BLK	2546.08	0.621067	0.0767694	8.09003	5.96494e-16	1.39167e-14
BLOC1S3	425.503	0.630838	0.165483	3.81211	0.000137786	0.000684808
BMP1	161.067	0.627965	0.287444	2.18465	0.0289146	0.0704825
BMPR2	340.513	0.650717	0.183342	3.54919	0.000386414	0.00169793
BNIPL	68.5356	0.833586	0.409766	2.0343	0.0419217	0.0958526
BRI3	572.517	0.733277	0.150346	4.87726	1.07569e-06	8.15639e-06
BTN3A1	128.305	0.900585	0.295736	3.04523	0.00232503	0.00820218
BTN3A2	362.819	0.63351	0.203951	3.10619	0.00189517	0.00691288
C16orf86	221.112	0.904041	0.22972	3.9354	8.3058e-05	0.000434149
C16orf87	1311.15	0.765658	0.0966978	7.91805	2.41261e-15	5.31213e-14
C1orf162	33.4471	1.43482	0.596848	2.404	0.0162169	0.043508
C1QTNF12	36.1207	1.63174	0.584846	2.79004	0.0052702	0.0166853
C1S	112.521	1.00618	0.320698	3.13746	0.00170419	0.00628235
C20orf203	50.2731	1.99937	0.497149	4.02167	5.77863e-05	0.000313956
C20orf96	180.95	0.607951	0.257056	2.36505	0.0180275	0.0473911
C2CD2	169.566	0.797478	0.259914	3.06824	0.00215322	0.00770104
C2orf72	22.3887	1.49016	0.725693	2.05343	0.0400314	0.0921204
C7orf57	72.8108	0.972955	0.397831	2.44565	0.0144591	0.0394108
C7orf61	39.4257	1.14056	0.545751	2.0899	0.0366271	0.0857177
CAB39L	4735.18	1.04742	0.0658873	15.8971	6.63173e-57	1.91562e-54
CACFD1	186.082	0.885189	0.247053	3.583	0.000339675	0.0015184
CACNA1A	186.915	0.670991	0.267703	2.50648	0.0121941	0.0341582
CACNA1F	84.3099	1.45355	0.399029	3.64273	0.000269758	0.00123638
CACNB3	415.391	0.776576	0.175307	4.42982	9.43133e-06	6.01899e-05
CALR	14120	1.77623	0.0443621	40.0394	0	0
CAMSAP3	82.9656	1.04235	0.394136	2.64465	0.0081776	0.0243462
CAPN5	182.255	0.66825	0.249562	2.6777	0.00741303	0.022383
CARMIL3	995.77	0.66776	0.110142	6.0627	1.33858e-09	1.56301e-08
CASTOR1	45.4066	1.04848	0.496811	2.11042	0.0348218	0.0823665
CCBE1	25.8854	1.44052	0.685754	2.10063	0.0356732	0.0840201
CCDC107	220.892	0.890284	0.227736	3.90928	9.25726e-05	0.00047974
CCDC114	88.9627	0.848505	0.360737	2.35214	0.0186656	0.0488041
CCDC163	119.182	0.81912	0.319984	2.55988	0.0104709	0.0301098
CCDC183	55.4165	1.16272	0.461162	2.52128	0.0116928	0.0329746
CCDC28B	255.884	0.615905	0.210986	2.91917	0.00350965	0.0117233
CCDC85C	254.182	0.808245	0.214139	3.7744	0.000160395	0.000783655
CCNG1	7118.25	1.00547	0.0493104	20.3906	2.02736e-92	1.75686e-89
CD63	3110.46	1.0195	0.0684415	14.8959	3.50554e-50	6.44382e-48
CD72	591.02	1.45562	0.1426	10.2077	1.83102e-24	8.28879e-23
CD81	11835.9	0.641853	0.0428724	14.9712	1.13196e-50	2.11275e-48
CDC14B	88.0217	1.61304	0.394798	4.08574	4.39364e-05	0.000244512
CDH24	96.0586	1.27945	0.358733	3.56657	0.000361689	0.00160088
CDS2	1930.18	0.629484	0.0817331	7.70171	1.34262e-14	2.79394e-13
CEACAM1	159.402	1.04582	0.271428	3.85301	0.000116674	0.000588807
CERCAM	75.4218	1.02813	0.406002	2.53233	0.0113306	0.0321399
CFAP410	437.233	0.73052	0.168908	4.32496	1.52557e-05	9.34756e-05
CFL2	1514.93	0.70241	0.0966741	7.26575	3.7098e-13	6.61872e-12
CHCHD6	102.774	0.908996	0.335013	2.71331	0.00666139	0.0204339
CHEK2	395.107	0.77428	0.192042	4.03183	5.53451e-05	0.000301909
CHI3L2	19130.6	0.621404	0.0398003	15.613	5.9339e-55	1.41157e-52
CHRNB2	130.118	1.35371	0.3015	4.48991	7.12529e-06	4.6904e-05
CIAO3	1974.16	0.827264	0.0856625	9.65725	4.5799e-22	1.6736e-20
CIART	39.6294	1.46859	0.541551	2.71182	0.00669154	0.020516
CIPC	546.391	0.643059	0.149634	4.29756	1.72689e-05	0.000104336
CLCN5	462.56	0.651342	0.164208	3.96658	7.29123e-05	0.00038746
CLCN6	3213.19	0.700034	0.0699786	10.0035	1.47039e-23	6.15131e-22
CLDN23	134.446	0.900997	0.297786	3.02565	0.00248096	0.00868657
CLIP1	2043.98	0.751631	0.0801747	9.37492	6.92284e-21	2.3526e-19
CLIP2	48.4166	1.11409	0.540247	2.06218	0.0391904	0.0906498
CLIP3	129.845	0.922952	0.307615	3.00035	0.00269674	0.00932634
CLK3	2091.11	0.58595	0.0828618	7.07141	1.53364e-12	2.56282e-11
CNNM2	321.783	0.77865	0.196098	3.97072	7.16565e-05	0.000381623
COG6	1154.56	0.863768	0.103824	8.31954	8.83025e-17	2.21798e-15
COPG1	3807.05	0.73811	0.065695	11.2354	2.73198e-29	1.763e-27
CORO2A	524.489	1.15377	0.154154	7.48452	7.18117e-14	1.37633e-12
CPD	631.664	0.644988	0.136267	4.73328	2.20925e-06	1.58878e-05
CPEB2	154.789	1.21166	0.279313	4.33799	1.43792e-05	8.8463e-05
CRACR2B	416.329	0.611856	0.166924	3.66549	0.000246869	0.0011462
CREB3	676.079	0.689301	0.131155	5.25562	1.47527e-07	1.29508e-06
CREBRF	944.824	0.797724	0.117676	6.77901	1.21005e-11	1.86298e-10
CRELD1	661.152	1.51926	0.137896	11.0174	3.15052e-28	1.87363e-26
CRELD2	356.864	0.917539	0.182091	5.0389	4.68207e-07	3.72234e-06
CRTC3	379.659	0.707877	0.181029	3.91029	9.21854e-05	0.000477946
CRY2	430.742	0.594045	0.166363	3.57078	0.000355924	0.00157882
CTSD	1156.74	0.586832	0.104202	5.63169	1.78451e-08	1.77457e-07
CTSH	10352.4	0.704259	0.0469193	15.01	6.31227e-51	1.21556e-48
CTSK	70.6906	1.45179	0.430866	3.36947	0.000753121	0.00306503
CUL9	1458.3	0.588308	0.0987345	5.95848	2.54589e-09	2.84933e-08
CYP39A1	415.555	0.648077	0.168052	3.85641	0.000115063	0.000581401
CYRIA	114.631	0.643056	0.312362	2.05869	0.0395244	0.09124
CYTH3	345.824	0.618628	0.180931	3.41914	0.000628195	0.0026226
DACT3	43.728	1.10789	0.535753	2.06791	0.0386489	0.0897565
DBN1	155.075	1.52586	0.280108	5.4474	5.11121e-08	4.77361e-07
DBP	593.077	1.22062	0.145136	8.41015	4.09495e-17	1.06609e-15
DCXR	1045.35	0.686257	0.106996	6.41385	1.41891e-10	1.90002e-09
DDAH2	1520.44	0.799066	0.0919362	8.69152	3.57616e-18	1.0281e-16
DDB2	2677.53	0.735799	0.0733697	10.0286	1.14073e-23	4.83895e-22
DDIT3	3130.58	0.630989	0.0665323	9.48395	2.44842e-21	8.53569e-20
DDRGK1	1676.22	0.892893	0.095837	9.31679	1.19913e-20	3.98572e-19
DENND1C	2400.25	0.62927	0.0752986	8.35699	6.43386e-17	1.64674e-15
DESI2	5213.58	0.645467	0.057549	11.2159	3.40529e-29	2.16298e-27
DHX58	274.052	0.678412	0.212126	3.19815	0.00138311	0.00525521
DIP2A	4290.97	0.816389	0.0642898	12.6986	6.02235e-37	5.66381e-35
DIP2B	2570.12	0.846092	0.07449	11.3585	6.73084e-30	4.46222e-28
DLL3	135.054	0.728616	0.2901	2.5116	0.0120184	0.0337594
DNAH17	95.7893	1.08796	0.352222	3.08883	0.00200945	0.0072649
DNAJB11	1891.5	0.681655	0.0841546	8.10003	5.4945e-16	1.28935e-14
DNAJB5	236.437	0.960069	0.220032	4.36331	1.28109e-05	7.98675e-05
DNAJC22	303.845	0.67372	0.196487	3.42883	0.000606184	0.0025412
DNAJC3	1039.1	0.742725	0.110201	6.73974	1.58672e-11	2.4123e-10
DNAJC5B	45.2939	1.25696	0.500132	2.51325	0.0119626	0.0336182
DOC2GP	182.644	0.873101	0.261667	3.33668	0.000847844	0.00340598
DOCK6	611.016	0.65921	0.150876	4.36923	1.24686e-05	7.82006e-05
DOK3	12486.9	0.661249	0.048128	13.7394	5.89798e-43	8.13117e-41
DPF2	1764.21	0.605947	0.0866155	6.99582	2.63708e-12	4.32338e-11
DPM3	389.462	0.607113	0.173281	3.50364	0.000458941	0.00198498
DRAM2	3272.45	0.634729	0.0671698	9.44962	3.40067e-21	1.17541e-19
DRD4	44.1386	1.09694	0.50798	2.15943	0.0308171	0.0744322
DSTNP2	150.151	0.585182	0.277941	2.10542	0.0352549	0.0832126
DTX4	1586.19	1.05139	0.0926474	11.3483	7.56401e-30	4.98731e-28
EFR3B	116.19	1.8011	0.325283	5.53703	3.07643e-08	2.95495e-07
ELFN2	54.8202	2.09885	0.473081	4.43656	9.14096e-06	5.85524e-05
EML2	1723.55	0.823168	0.092782	8.87206	7.1802e-19	2.16253e-17
EMP3	1248.92	0.925514	0.10121	9.14451	5.98981e-20	1.93782e-18
EPB41	6214.56	0.612338	0.0526197	11.637	2.67122e-31	1.95224e-29
ERG28	1317.92	0.596209	0.0965386	6.17586	6.58056e-10	7.9676e-09
ERMP1	719.067	0.807413	0.129993	6.21122	5.25734e-10	6.43613e-09
ERN1	437.473	0.677349	0.173478	3.90451	9.44149e-05	0.00048867
ERO1B	352.648	0.715082	0.182268	3.92325	8.73634e-05	0.000454499
ESR2	2300.22	0.809675	0.0803114	10.0817	6.65703e-24	2.8844e-22
ETHE1	455.926	0.951814	0.161036	5.91056	3.40955e-09	3.7536e-08
ETS2	41.4	1.64051	0.536716	3.05657	0.00223881	0.00795819
EXD3	352.771	0.915883	0.183219	4.99884	5.76766e-07	4.51681e-06
EXOC8	1003.65	0.594516	0.113176	5.253	1.4964e-07	1.31078e-06
F11R	288.426	1.1626	0.209197	5.55741	2.73804e-08	2.64895e-07
F12	69.359	0.828276	0.405612	2.04204	0.0411473	0.094313
FADS3	1806.42	0.60239	0.086241	6.98496	2.84939e-12	4.64634e-11
FAM114A1	34.9245	1.1926	0.573771	2.07853	0.0376605	0.0877299
FAM117A	4053.69	0.821711	0.0691716	11.8793	1.51612e-32	1.17156e-30
FAM157B	70.7162	0.897199	0.400482	2.2403	0.0250717	0.0627672
FAM160B1	783.937	0.586656	0.129701	4.52315	6.09256e-06	4.06126e-05
FAM171A2	48.1109	1.16791	0.502758	2.32301	0.0201785	0.052242
FAM193B	2296.4	0.61089	0.0773924	7.89341	2.94043e-15	6.42761e-14
FAM214B	346.259	0.820021	0.190079	4.3141	1.60253e-05	9.75998e-05
FAM8A1	743.937	0.670967	0.128526	5.22047	1.78473e-07	1.5385e-06
FBXO2	133.955	0.754077	0.290355	2.59708	0.00940195	0.027492
FBXO32	234.396	1.48571	0.225331	6.59347	4.2965e-11	6.17596e-10
FCHSD1	1392.36	0.656016	0.100058	6.55633	5.51472e-11	7.84344e-10
FCHSD2	3016.32	0.602476	0.068188	8.83552	9.96308e-19	2.96255e-17
FICD	112.778	0.672884	0.317269	2.12086	0.0339333	0.0806266
FILIP1L	267.495	0.815007	0.214993	3.79085	0.000150132	0.000738304
FKBP14	281.552	0.731391	0.203065	3.60176	0.000316067	0.0014223
FKBP2	832.297	0.998265	0.127357	7.8383	4.56701e-15	9.80654e-14
FLCN	1243.9	0.649556	0.103322	6.28674	3.242e-10	4.12285e-09
FLII	4285.12	0.650875	0.0620553	10.4886	9.74449e-26	4.98819e-24
FNIP1	1304.36	0.77026	0.1034	7.44929	9.38474e-14	1.77395e-12
FO393400.1	58.5833	1.05275	0.437981	2.40364	0.0162325	0.0435253
FOS	1685.05	0.865378	0.0950973	9.09992	9.03996e-20	2.86352e-18
FOXJ2	1027.26	0.609469	0.11568	5.26856	1.37497e-07	1.21053e-06
FTL	11402	0.720892	0.0541958	13.3016	2.26559e-40	2.77638e-38
FUCA1	346.113	0.621679	0.18235	3.40925	0.000651414	0.00270464
FURIN	1577	0.715753	0.0894104	8.00526	1.19218e-15	2.69339e-14
FZD2	211.963	0.65406	0.242586	2.6962	0.00701357	0.021363
GABARAPL1	741.099	1.18972	0.127501	9.331	1.04872e-20	3.50499e-19
GADD45A	1216.51	0.783516	0.0999786	7.83683	4.62054e-15	9.90396e-14
GAL3ST4	60.369	1.15021	0.44275	2.59787	0.00938039	0.0274488
GALNT2	2601.4	0.971568	0.0790204	12.2952	9.61686e-35	8.15887e-33
GATAD1	1444.14	0.665566	0.0995366	6.68664	2.28349e-11	3.40755e-10
GCNT1	21.9254	2.6867	0.774395	3.46942	0.000521592	0.00221878
GCNT2	385.756	0.673433	0.18948	3.55411	0.000379262	0.00167195
GDPD3	200.508	0.696282	0.251138	2.77251	0.00556255	0.0174786
GDPD5	6675.52	0.758359	0.0605574	12.523	5.58949e-36	4.91389e-34
GFPT1	2362.41	0.855329	0.0745695	11.4702	1.86165e-30	1.28327e-28
GIPR	96.3412	1.32827	0.3495	3.80048	0.000144418	0.00071368
GJA3	410.946	0.780854	0.168399	4.63692	3.53648e-06	2.46295e-05
GLI1	134.952	1.3574	0.293213	4.62939	3.66742e-06	2.54537e-05
GLIS2	80.9008	1.17618	0.38086	3.08821	0.00201365	0.00727289
GM2A	3114.15	1.07215	0.0671755	15.9605	2.40836e-57	7.1264e-55
GNA12	1154.85	0.638967	0.103027	6.20194	5.57697e-10	6.81367e-09
GNG7	2904.23	1.01987	0.0699878	14.5721	4.22769e-48	6.93113e-46
GNPDA1	581.179	1.13238	0.147127	7.69657	1.39766e-14	2.90349e-13
GNRH1	92.8122	1.03632	0.355996	2.91104	0.0036023	0.0119899
GOLGA2	1902.39	0.759939	0.101663	7.4751	7.71474e-14	1.47394e-12
GOLGA3	3287.54	0.898223	0.0694778	12.9282	3.1205e-38	3.38017e-36
GOLGA4	4032.94	0.680344	0.06097	11.1587	6.49593e-29	4.04147e-27
GOLGA5	1087.09	0.7387	0.105915	6.97449	3.06988e-12	4.98579e-11
GOLGA6L9	1336.18	0.667275	0.0988399	6.75107	1.46757e-11	2.23956e-10
GOLGB1	3095.02	0.682599	0.0671099	10.1714	2.66139e-24	1.18271e-22
GOLT1B	2030.55	0.796567	0.0833384	9.55823	1.19793e-21	4.27451e-20
GOSR2	1274.21	0.628503	0.0978306	6.4244	1.32392e-10	1.78361e-09
GPR107	1778.77	0.714604	0.0895682	7.97832	1.48338e-15	3.33266e-14
GPX1	1336.59	1.07961	0.0973263	11.0927	1.36151e-28	8.30045e-27
GSDMB	1381.5	0.985955	0.0945358	10.4294	1.81967e-25	9.04762e-24
GSS	189.67	0.797717	0.251552	3.17118	0.0015182	0.00569538
GSTP1	1999.91	1.12128	0.0881689	12.7174	4.73066e-37	4.48377e-35
GTF2H2B	59.4246	2.33978	0.548539	4.26547	1.99483e-05	0.000119101
GTF2IP1	2949.31	0.6154	0.0716998	8.58301	9.24248e-18	2.53687e-16
GUCA1B	148.906	1.20615	0.282214	4.27389	1.92091e-05	0.000115027
GZF1	813.07	0.613117	0.121252	5.05655	4.26911e-07	3.41191e-06
H2BC21	64.8969	1.1318	0.444337	2.54716	0.0108602	0.0310599
HABP4	566.227	0.636466	0.145183	4.38389	1.16577e-05	7.34706e-05
HAGHL	657.772	1.07921	0.143918	7.49883	6.43899e-14	1.23997e-12
HAPLN3	36.6609	1.17736	0.567947	2.07301	0.0381714	0.0888006
HBP1	1286.84	0.923666	0.0978241	9.44211	3.65331e-21	1.25915e-19
HCFC2	471.285	0.631911	0.167428	3.77424	0.000160499	0.000783655
HCK	4364.09	0.746728	0.0589357	12.6702	8.64883e-37	7.94906e-35
HELB	64.9634	1.02448	0.462513	2.21502	0.0267584	0.0662921
HERPUD1	4241.86	0.622864	0.0625013	9.96562	2.15523e-23	8.94672e-22
HES7	161.065	1.42263	0.288689	4.9279	8.31186e-07	6.42289e-06
HEXB	565.064	0.723534	0.142919	5.06254	4.13708e-07	3.31513e-06
HEY1	1993.25	1.51246	0.0841559	17.9721	3.22152e-72	1.62848e-69
HIP1	266.016	0.747701	0.205883	3.63167	0.00028159	0.00128238
HLA-A	4174.04	0.636808	0.0615648	10.3437	4.46907e-25	2.16011e-23
HLA-B	7682.82	0.592106	0.0560619	10.5616	4.48712e-26	2.35661e-24
HLA-C	4384.14	0.69084	0.0589077	11.7275	9.21226e-32	6.9852e-30
HLA-E	10701.3	0.668508	0.0457248	14.6202	2.08664e-48	3.46783e-46
HMBOX1	2626.06	0.768278	0.0759534	10.1151	4.73365e-24	2.08075e-22
HOMER3	97.2123	1.90157	0.356454	5.33468	9.57152e-08	8.62717e-07
HOXA4	190.557	1.06118	0.247646	4.28508	1.82677e-05	0.000110096
HOXC11	135.71	0.644317	0.289657	2.22441	0.0261208	0.0649247
HPS4	5328.76	0.747671	0.0585819	12.7628	2.6437e-37	2.5455e-35
HSD17B1	79.2333	0.815902	0.378917	2.15325	0.0312992	0.0753407
HSD17B14	145.324	1.81657	0.294072	6.17731	6.52037e-10	7.90261e-09
HSDL1	1017.03	0.915946	0.115371	7.9391	2.03646e-15	4.5167e-14
HSP90B1	8303.75	1.36177	0.0492888	27.6285	5.06036e-168	2.04641e-164
HSPA5	9006.47	1.57904	0.0477	33.1036	2.64103e-240	1.60205e-236
HYOU1	2045.04	0.704127	0.0825915	8.52541	1.52272e-17	4.10524e-16
IFI30	9086.79	0.881363	0.0528372	16.6807	1.81035e-62	6.6555e-60
IFI6	138.832	0.789306	0.306939	2.57154	0.0101248	0.0292671
IFITM1	488.44	0.78731	0.153908	5.11546	3.12975e-07	2.57539e-06
IFITM2	795.777	0.839091	0.126578	6.62905	3.37865e-11	4.92075e-10
IFITM3P6	70.4457	1.07684	0.408007	2.63926	0.00830869	0.0246759
IFNAR2	2125.9	0.656608	0.0834994	7.86362	3.73177e-15	8.09907e-14
IGFLR1	494.874	0.674161	0.153474	4.39268	1.11961e-05	7.08559e-05
IGHV1-2	487.97	0.634442	0.163889	3.87116	0.000108318	0.000550758
IGKV1-37	1772.4	0.887702	0.0848019	10.468	1.21237e-25	6.15417e-24
IL10RB	473.416	0.613288	0.162684	3.7698	0.000163376	0.000796334
IL23A	410.132	0.679846	0.179232	3.79309	0.000148782	0.000732558
IL27RA	452.512	0.698762	0.164975	4.23556	2.27987e-05	0.00013453
IRAK2	115.404	1.00576	0.316674	3.17601	0.00149317	0.00561013
IRF2BPL	1157.64	0.769988	0.112963	6.81627	9.34355e-12	1.45142e-10
IRF5	338.452	0.768241	0.199748	3.84605	0.000120036	0.000603512
IRF9	631.181	0.736921	0.140221	5.25543	1.47681e-07	1.29549e-06
IRGQ	918.913	0.693393	0.116814	5.93587	2.923e-09	3.24742e-08
ISCU	2097.93	0.792656	0.0848662	9.34007	9.62729e-21	3.23541e-19
ISYNA1	64.8865	0.99089	0.428539	2.31225	0.0207639	0.0535004
ITGAV	665.743	0.706122	0.137564	5.13303	2.8511e-07	2.36915e-06
ITPKC	274.997	0.705668	0.203421	3.469	0.000522391	0.0022214
JAG1	230.837	1.45042	0.224915	6.44874	1.12785e-10	1.53055e-09
JAG2	107.963	1.27068	0.338854	3.74994	0.00017688	0.000853923
JAK2	469.047	0.835616	0.159858	5.22724	1.72063e-07	1.4868e-06
JAML	898.375	1.22866	0.117854	10.4253	1.90016e-25	9.40927e-24
JMY	87.546	1.92228	0.37755	5.09146	3.55319e-07	2.88923e-06
JSRP1	250.688	1.5705	0.223277	7.03385	2.00905e-12	3.32975e-11
KANK1	4910.24	0.695131	0.0560549	12.4009	2.58429e-35	2.23947e-33
KCNC4	600.149	1.18751	0.141455	8.39494	4.6614e-17	1.21097e-15
KCND1	443.309	0.695389	0.163438	4.25476	2.09272e-05	0.000124395
KCTD21	95.5138	0.984951	0.344346	2.86036	0.00423165	0.0138469
KCTD7	1855.99	0.836216	0.0874521	9.56199	1.15509e-21	4.13381e-20
KDELR1	2333.86	0.622025	0.0750721	8.2857	1.17417e-16	2.90123e-15
KDELR2	1978.1	0.956836	0.0837991	11.4182	3.39141e-30	2.32455e-28
KIZ	534.64	0.692742	0.153684	4.50757	6.55743e-06	4.34251e-05
KLC4	548.701	0.620873	0.14552	4.26658	1.98493e-05	0.000118627
KLHDC8B	230.234	3.05271	0.250393	12.1917	3.44145e-34	2.82106e-32
KLHL36	1384.63	0.792836	0.0969074	8.18138	2.80614e-16	6.72809e-15
KLHL41	74.6744	1.29949	0.399643	3.25164	0.00114743	0.00446603
KLK1	68.1118	1.15049	0.417413	2.75623	0.00584711	0.0182545
KLRC4	63.9884	0.962664	0.421251	2.28525	0.022298	0.0567334
KLRC4-KLRK1	253.311	1.51532	0.221481	6.84176	7.82247e-12	1.21982e-10
KLRD1	94.4334	0.790849	0.3606	2.19315	0.0282968	0.069297
KLRK1	378.308	1.07439	0.176693	6.08056	1.19763e-09	1.40519e-08
KREMEN2	219.022	1.14262	0.24169	4.72763	2.27156e-06	1.6278e-05
LACTB	426.246	0.594204	0.165345	3.59372	0.000325993	0.00146047
LAMB2	47.1398	1.46977	0.494622	2.9715	0.00296351	0.0101248
LAMP2	3619.08	0.602244	0.0621625	9.68822	3.38383e-22	1.2478e-20
LDB3	25.2268	1.7186	0.699485	2.45695	0.0140122	0.0384347
LDLRAD4	168.52	0.591665	0.270988	2.18336	0.0290091	0.0706563
LEMD2	1624.17	0.605547	0.0887876	6.82017	9.09301e-12	1.41431e-10
LGALSL	284.772	0.697627	0.201326	3.46516	0.000529923	0.00224654
LIN7B	82.3755	1.09357	0.374478	2.92026	0.0034974	0.0116888
LMAN1	1990.27	0.794474	0.0801168	9.91646	3.53072e-23	1.42308e-21
LMBR1L	703.748	0.631714	0.14132	4.47011	7.81801e-06	5.08024e-05
LMTK3	136.698	0.709449	0.289938	2.44689	0.0144093	0.0393179
LPAR2	284.409	1.14009	0.211184	5.39858	6.71704e-08	6.18294e-07
LPCAT4	1675.21	1.14975	0.0897514	12.8104	1.4341e-37	1.44987e-35
LRFN4	441.845	1.18382	0.176519	6.70644	1.9943e-11	3.00558e-10
LRRC25	57.7027	1.87045	0.463878	4.0322	5.52569e-05	0.000301564
LSS	5571.55	0.757597	0.059675	12.6954	6.27214e-37	5.85335e-35
LST1	68.8886	1.33116	0.409481	3.25085	0.00115061	0.00447412
LTBP4	1221.93	0.786694	0.107477	7.31966	2.48608e-13	4.50839e-12
MAF	250.846	1.0378	0.22686	4.57463	4.77061e-06	3.23155e-05
MAGED2	1129.98	0.890582	0.107046	8.31962	8.82472e-17	2.21798e-15
MALL	1501.87	0.887501	0.0908767	9.76599	1.57564e-22	6.04926e-21
MAN2A2	1930.44	0.689461	0.0823659	8.37071	5.72729e-17	1.47211e-15
MANBA	1226.74	0.70848	0.109558	6.46669	1.00175e-10	1.3717e-09
MANF	1388.51	1.09422	0.101224	10.8098	3.09365e-27	1.75384e-25
MAP1LC3C	79.5259	1.55867	0.39486	3.94741	7.90013e-05	0.00041572
MAP3K6	210.602	0.776551	0.231264	3.35786	0.000785494	0.0031829
MAP4K1	8531.32	0.641651	0.0481058	13.3383	1.38521e-40	1.73251e-38
MAP7D1	4848.45	0.610382	0.0605612	10.0788	6.85866e-24	2.95068e-22
MAPK15	39.0931	2.29881	0.594142	3.86912	0.000109228	0.000554224
MAST3	2653.74	0.951196	0.0722292	13.1691	1.32105e-39	1.51197e-37
MCEE	307.33	0.745123	0.194427	3.83239	0.000126902	0.000634614
MCRIP2	902.748	0.624001	0.119315	5.22986	1.69641e-07	1.46691e-06
MEX3B	185.833	0.907373	0.246987	3.67376	0.000239003	0.0011148
MICA	184.866	0.72946	0.246761	2.95614	0.0031152	0.0105805
MIIP	678.534	0.802212	0.131385	6.10582	1.02276e-09	1.20937e-08
MISP3	164.733	0.735799	0.262985	2.79787	0.00514405	0.0163499
MMP14	708.555	1.29964	0.129903	10.0047	1.45378e-23	6.10287e-22
MPP7	1331.91	0.621655	0.0989237	6.28419	3.29567e-10	4.17795e-09
MPV17L	298.548	1.03225	0.195924	5.26859	1.37477e-07	1.21053e-06
MPZ	217.643	0.812053	0.232431	3.49373	0.000476314	0.00205062
MSS51	135.996	0.710408	0.307801	2.30801	0.0209985	0.0540077
MTHFR	3878.92	0.838417	0.0690107	12.1491	5.80096e-34	4.59982e-32
MTMR4	1946.73	0.771279	0.0833359	9.25507	2.14094e-20	7.03899e-19
MUC1	108.45	1.49814	0.335624	4.46375	8.05357e-06	5.21098e-05
MVD	2517.97	0.723088	0.0866814	8.34191	7.31027e-17	1.85929e-15
MX2	60.0491	0.953221	0.447909	2.12816	0.0333238	0.0793336
MXD1	671.278	0.592125	0.142633	4.15138	3.30477e-05	0.000188675
MYBPC2	99.5997	0.705197	0.335979	2.09893	0.0358226	0.0843066
MYO1F	39.7033	1.15411	0.534284	2.1601	0.0307647	0.0743352
MZB1	2251.68	0.650326	0.0762162	8.53264	1.43042e-17	3.86499e-16
NAGLU	713.353	0.620544	0.136638	4.54154	5.58459e-06	3.73702e-05
NCOA1	2974.56	0.697216	0.0716286	9.73375	2.16453e-22	8.10495e-21
NDRG3	892.419	0.626071	0.114775	5.45477	4.90369e-08	4.5904e-07
NDRG4	122.871	1.0254	0.305733	3.3539	0.0007968	0.00322441
NECTIN1	2684.29	1.14633	0.077553	14.7813	1.93395e-49	3.40039e-47
NELFA	265.023	0.739342	0.215017	3.43852	0.000584894	0.00246216
NFATC4	2406.74	0.786069	0.0787804	9.97798	1.90305e-23	7.93395e-22
NKX3-2	100.65	0.814434	0.342611	2.37714	0.0174475	0.0461766
NLGN2	272.536	0.731841	0.20728	3.53069	0.00041447	0.00180876
NOL4L	186.341	0.80293	0.24841	3.23228	0.00122808	0.00473084
NOVA2	172.939	0.773284	0.25636	3.0164	0.00255792	0.00890721
NPAS1	525.691	0.67062	0.156961	4.27254	1.9326e-05	0.00011567
NPC2	2685.57	1.18804	0.0737352	16.1122	2.09297e-58	6.86269e-56
NPHP3	292.99	0.590234	0.211399	2.79204	0.00523772	0.0165955
NPIPB14P	147.903	1.10365	0.294237	3.75088	0.000176218	0.000851064
NR1D2	338.881	0.675891	0.183679	3.67974	0.000233471	0.00109067
NSG1	197.429	2.84178	0.282648	10.0541	8.80863e-24	3.7629e-22
NTRK3	121.395	0.956071	0.325987	2.93285	0.00335861	0.0112884
NUCB1	1457.36	0.61039	0.0978305	6.23926	4.39659e-10	5.45951e-09
NUDT8	420.774	1.06651	0.173641	6.14204	8.14665e-10	9.76632e-09
NUFIP2	4336.38	0.605532	0.0608417	9.95258	2.45724e-23	1.00374e-21
ODAPH	162.159	0.7744	0.277211	2.79354	0.00521346	0.0165315
OPRL1	133.829	0.671138	0.296332	2.26482	0.0235238	0.0593328
OSBPL7	909.92	0.646695	0.117081	5.52347	3.32368e-08	3.18254e-07
OVGP1	53.46	1.45468	0.480003	3.03057	0.00244091	0.00855378
P3H3	230.458	0.783202	0.231894	3.37742	0.000731701	0.00299696
P3H4	30.4084	2.03019	0.7365	2.75653	0.00584177	0.0182472
PAK6	40.3282	1.42287	0.536018	2.65452	0.00794204	0.0237674
PAQR6	117.642	0.701128	0.307992	2.27645	0.0228192	0.0578443
PCDHGC4	32.9956	1.29067	0.631753	2.04301	0.0410519	0.0941478
PCK1	88.0337	0.982942	0.358703	2.74027	0.00613893	0.0190675
PCOLCE	157.556	0.845701	0.276284	3.06098	0.00220611	0.00786037
PCTP	557.081	0.700808	0.149753	4.67976	2.87218e-06	2.03179e-05
PCYOX1	1681.06	0.668376	0.0859672	7.77477	7.55824e-15	1.5892e-13
PDE1B	774.554	0.867675	0.123621	7.01886	2.23682e-12	3.69213e-11
PDIA3	8974.42	0.638965	0.0451734	14.1447	2.01293e-45	2.94228e-43
PDIA4	3259.73	0.697363	0.0651508	10.7038	9.76562e-27	5.28913e-25
PDIA6	4653.44	0.618994	0.0570538	10.8493	2.00923e-27	1.14981e-25
PDP2	1224.47	1.00191	0.100544	9.96491	2.17063e-23	8.95716e-22
PDXDC1	4320.43	0.668716	0.0601713	11.1135	1.07788e-28	6.63798e-27
PDXDC2P	164.944	0.82649	0.275375	3.00133	0.00268802	0.00929885
PDXK	1230.15	0.608627	0.108531	5.60787	2.04835e-08	2.01873e-07
PDZRN3	19.7743	2.57027	0.825252	3.11453	0.0018424	0.00674065
PECAM1	209.447	0.594222	0.233029	2.55	0.0107724	0.030867
PEX11A	509.691	0.862147	0.164554	5.2393	1.61183e-07	1.39976e-06
PGAM1P8	34.3783	1.23095	0.575136	2.14027	0.0323327	0.0773537
PGGHG	2381.74	1.34156	0.0793854	16.8993	4.55503e-64	1.78263e-61
PGPEP1	2214.77	0.658047	0.0849199	7.74903	9.26e-15	1.9336e-13
PHF1	1589.71	0.827264	0.091039	9.08692	1.01885e-19	3.20224e-18
PIAS3	922.71	0.638985	0.11437	5.58702	2.31004e-08	2.26377e-07
PIGT	1956.09	0.751894	0.081719	9.20097	3.54719e-20	1.16309e-18
PIK3IP1	1098.61	0.720009	0.106645	6.75142	1.46402e-11	2.23697e-10
PIP5K1B	290.849	0.605919	0.197675	3.06523	0.00217506	0.00776111
PITPNM1	2521.44	0.599861	0.082476	7.27316	3.51163e-13	6.27439e-12
PJA2	3927.63	0.699046	0.0627275	11.1442	7.64577e-29	4.73258e-27
PKN2	2577.77	0.928376	0.0734188	12.6449	1.19329e-36	1.08849e-34
PLA2G15	543.416	0.692112	0.150613	4.59529	4.32156e-06	2.96043e-05
PLAG1	1059.78	1.0518	0.108291	9.71272	2.66131e-22	9.90398e-21
PLCD1	351.754	0.656747	0.181617	3.61611	0.000299061	0.00135078
PLCD3	139.603	0.740642	0.283351	2.61387	0.00895226	0.0263614
PLD6	22.7396	1.85032	0.762813	2.42566	0.0152808	0.0412703
PLEC	2121.97	0.641071	0.086999	7.36871	1.72284e-13	3.17169e-12
PLEKHH3	543.886	0.79182	0.156227	5.06841	4.01159e-07	3.22309e-06
PLIN1	266.086	1.07095	0.211321	5.06787	4.02289e-07	3.22789e-06
PLOD3	315.908	0.6298	0.193155	3.2606	0.00111178	0.00434119
PLPP5	277.294	1.09035	0.216405	5.03846	4.6928e-07	3.72599e-06
PLPPR2	138.051	0.713062	0.287953	2.47632	0.0132745	0.0367016
PLSCR3	303.223	0.70501	0.216765	3.25242	0.00114427	0.0044566
PLTP	98.4878	0.782441	0.354184	2.20914	0.027165	0.0670944
PLXND1	382.667	1.07366	0.174642	6.14776	7.85854e-10	9.43024e-09
POFUT2	611.055	0.787721	0.14395	5.47218	4.44543e-08	4.19052e-07
POLR3D	846.006	0.677727	0.118923	5.69885	1.20618e-08	1.2328e-07
POMT1	405.723	0.599861	0.170205	3.52434	0.000424535	0.00184869
PORCN	50.266	1.18443	0.479469	2.4703	0.0135	0.0372317
PPARA	94.0901	1.15582	0.362055	3.19239	0.00141101	0.00534282
PPFIBP2	675.311	0.676781	0.132285	5.11607	3.11972e-07	2.56948e-06
PPIB	3810.49	0.670407	0.0624216	10.74	6.60567e-27	3.71018e-25
PPP1R32	167.517	1.27108	0.266784	4.76446	1.89359e-06	1.38225e-05
PPP2R3B	6261.81	0.655465	0.0574588	11.4076	3.83344e-30	2.61277e-28
PRDM10	1352.16	0.643723	0.0963103	6.68384	2.32766e-11	3.46492e-10
PRKCZ	257.304	0.624235	0.220811	2.82701	0.00469855	0.0151563
PRPSAP1	1432.28	0.607429	0.0926624	6.5553	5.55318e-11	7.87047e-10
PRSS30P	134.677	0.885415	0.299214	2.95914	0.00308502	0.0104955
PRX	275.919	1.1066	0.206649	5.35494	8.55827e-08	7.77744e-07
PRXL2A	615.103	0.655463	0.139595	4.69546	2.66006e-06	1.88614e-05
PSAP	14184.8	0.998804	0.0417751	23.9091	2.4652e-126	5.98156e-123
PTAR1	2647.41	1.01627	0.0777955	13.0634	5.32811e-39	5.87642e-37
PTPRS	2539.13	0.725799	0.075789	9.57656	1.00327e-21	3.61178e-20
PTPRT	417.509	0.609781	0.167052	3.65025	0.000261983	0.00120805
QPRT	2396.99	0.912431	0.0851549	10.7149	8.66064e-27	4.75434e-25
RAB12	431.029	0.586295	0.162945	3.59812	0.000320522	0.00143955
RAB26	93.6992	0.891506	0.378601	2.35474	0.0185358	0.0484857
RAB33A	463.36	1.05477	0.172709	6.1072	1.01392e-09	1.20009e-08
RAB3A	163.95	1.04585	0.262866	3.97866	6.93047e-05	0.000370398
RABAC1	1340.89	0.615124	0.102072	6.02635	1.67707e-09	1.92308e-08
RALGPS1	631.513	0.58927	0.140574	4.19187	2.76668e-05	0.000160293
RALGPS2	5468.29	0.631729	0.0588716	10.7306	7.31028e-27	4.06827e-25
RARG	90.7649	1.14711	0.358784	3.1972	0.00138767	0.00526758
RASA3	85.8342	0.871485	0.375574	2.32041	0.0203188	0.0525827
RASA4	464.099	1.1607	0.164115	7.07246	1.52208e-12	2.55054e-11
RASA4B	101.169	1.53801	0.343232	4.48096	7.43097e-06	4.86202e-05
RASAL1	754.572	0.586264	0.131696	4.45166	8.52102e-06	5.48128e-05
RASGRF1	531.687	0.864452	0.153447	5.63356	1.76529e-08	1.75977e-07
RASSF4	124.7	0.822001	0.300638	2.73419	0.00625347	0.0193538
REEP2	655.772	0.905306	0.138336	6.54426	5.97895e-11	8.43449e-10
RELL2	289.921	1.03	0.202044	5.09787	3.43488e-07	2.79677e-06
REM2	68.9484	1.22279	0.419569	2.91439	0.0035638	0.011878
RENBP	306.543	0.883057	0.202933	4.35148	1.35222e-05	8.36143e-05
RFNG	655.575	0.669821	0.136749	4.89818	9.67279e-07	7.37125e-06
RGPD5	184.045	1.01661	0.272513	3.73049	0.00019111	0.000914612
RHOC	413.877	0.698473	0.166508	4.19483	2.73074e-05	0.00015859
RHOF	856.469	0.608728	0.117487	5.18125	2.204e-07	1.86985e-06
RIMKLB	6772.34	0.692282	0.0545455	12.6918	6.56294e-37	6.07799e-35
RIMS3	2093.13	0.786579	0.0819738	9.59549	8.35168e-22	3.01555e-20
RIN1	71.9276	0.862491	0.4276	2.01705	0.0436903	0.0991491
RIPOR1	152.478	0.706383	0.270829	2.60822	0.00910137	0.0267615
RNASET2	126.189	1.1246	0.303579	3.70446	0.00021184	0.00100197
RNF130	114.621	0.90262	0.32241	2.7996	0.0051166	0.0162797
RNF135	222.801	0.585623	0.229787	2.54855	0.0108172	0.0309765
RPL23AP97	32.2619	2.21302	0.638995	3.46329	0.000533616	0.00226042
RPN1	3950.45	0.605435	0.0612134	9.89057	4.57432e-23	1.81953e-21
RPS27	303.642	0.751232	0.193378	3.88478	0.000102424	0.000524749
RRBP1	2538.2	0.630661	0.0748279	8.42815	3.5118e-17	9.24191e-16
RRP7BP	1321.16	0.659355	0.0971611	6.7862	1.15123e-11	1.77469e-10
RSPH1	26.7303	1.68712	0.688029	2.45211	0.0142022	0.0388328
RTF2	2168.38	0.666045	0.076867	8.66491	4.51883e-18	1.2796e-16
RTN4R	46.9483	1.29958	0.511088	2.54277	0.0109976	0.0313863
RUFY1	3379.95	1.09161	0.0650584	16.7789	3.48025e-63	1.31945e-60
RYR1	288.762	1.07461	0.204928	5.24386	1.57255e-07	1.37155e-06
SAP25	250.019	0.685018	0.214869	3.18808	0.00143222	0.00540627
SAT1	6409.55	1.09138	0.052446	20.8095	3.54669e-96	3.30988e-93
SAT2	1141.26	0.851724	0.112274	7.5861	3.29682e-14	6.61107e-13
SCIMP	1454.14	0.673548	0.0968801	6.95239	3.59159e-12	5.77129e-11
SDC1	172.023	1.33636	0.271041	4.93048	8.20282e-07	6.35078e-06
SDCBP2	29.0164	1.81459	0.683528	2.65474	0.00793696	0.023758
SDF2L1	410.106	1.18988	0.170295	6.98716	2.80499e-12	4.5801e-11
SEC13	3711.26	0.871966	0.0643471	13.551	7.81742e-42	1.03088e-39
SEC23A	1195.89	0.715618	0.10343	6.91888	4.55241e-12	7.1727e-11
SEC24A	1435.6	0.802871	0.093036	8.62967	6.15269e-18	1.72788e-16
SEC31A	4133.22	0.933515	0.0596766	15.6429	3.71406e-55	9.19571e-53
SEL1L	3953.45	0.653947	0.065622	9.96537	2.16072e-23	8.94672e-22
SELPLG	81.8514	0.971936	0.37733	2.57582	0.0100001	0.028962
SERINC5	3879.89	0.843764	0.0612337	13.7794	3.3903e-43	4.72772e-41
SERTAD3	436.491	0.970849	0.166884	5.81752	5.97276e-09	6.34514e-08
SESN1	830.133	1.25888	0.120798	10.4213	1.98198e-25	9.73497e-24
SESN3	684.616	0.957452	0.144768	6.6137	3.74822e-11	5.43291e-10
SGSH	198.811	0.643172	0.239864	2.6814	0.00733151	0.0222032
SH2D3C	707.802	0.750353	0.128405	5.84363	5.10753e-09	5.4739e-08
SH2D5	250.736	0.90248	0.22125	4.07899	4.52308e-05	0.000250796
SH3BP1	129.572	0.773988	0.311722	2.48295	0.0130301	0.0361907
SHANK1	84.7086	1.53608	0.378302	4.06046	4.89759e-05	0.000270325
SIDT2	1471.13	0.757444	0.0984892	7.69063	1.4641e-14	3.03114e-13
SINHCAFP3	145.967	0.888665	0.351513	2.52812	0.0114676	0.0324553
SLC12A8	2187.23	0.93548	0.08726	10.7206	8.14691e-27	4.49265e-25
SLC15A2	425.125	0.905687	0.170927	5.29867	1.1665e-07	1.03602e-06
SLC15A3	272.864	0.69329	0.210483	3.2938	0.000988417	0.00390901
SLC17A5	470.316	0.87557	0.169901	5.1534	2.55804e-07	2.14472e-06
SLC17A9	626.348	1.19391	0.138957	8.59194	8.55131e-18	2.35248e-16
SLC22A18	79.8253	1.54065	0.422141	3.64961	0.000262642	0.00121063
SLC26A11	177.791	1.36366	0.259867	5.24756	1.54128e-07	1.34524e-06
SLC27A1	189.674	0.63911	0.245985	2.59817	0.00937224	0.0274382
SLC2A4RG	490.679	0.812505	0.156884	5.17901	2.23061e-07	1.89111e-06
SLC30A1	277.576	0.890014	0.208632	4.26594	1.99059e-05	0.000118906
SLC30A3	2132.69	0.83745	0.0782352	10.7043	9.72023e-27	5.28815e-25
SLC35A2	485.324	0.64322	0.157197	4.09181	4.28012e-05	0.000238632
SLC37A3	295.751	0.603062	0.204122	2.95442	0.0031326	0.0106277
SLC39A7	2172.12	0.772455	0.0790145	9.77612	1.42567e-22	5.50834e-21
SLC7A6OS	1030.3	0.605971	0.112489	5.38694	7.16672e-08	6.57193e-07
SLC9A1	928.468	0.900293	0.117348	7.67202	1.69307e-14	3.48732e-13
SMARCD3	214.817	0.863811	0.234167	3.68887	0.000225253	0.00105921
SMPD1	583.504	0.948516	0.144196	6.57796	4.76951e-11	6.82354e-10
SNX30	1587	0.738016	0.0944209	7.81624	5.4426e-15	1.15638e-13
SOCS7	1885.31	0.770888	0.0868898	8.87201	7.18348e-19	2.16253e-17
SPAG8	58.9166	1.61457	0.445211	3.62652	0.000287263	0.00130478
SPATC1L	483.953	0.738614	0.158677	4.65482	3.24257e-06	2.26867e-05
SPCS3	7691.61	0.896184	0.0501445	17.872	1.94771e-71	9.45184e-69
SPOCK2	183.587	0.948519	0.253349	3.74392	0.000181174	0.00087257
SPON2	308.079	1.47685	0.201945	7.31315	2.60953e-13	4.70414e-12
SPTBN4	82.2132	1.0375	0.390514	2.65676	0.0078895	0.0236334
SRGN	939.457	0.924617	0.114321	8.08789	6.07058e-16	1.41359e-14
SRL	887.122	0.619365	0.116708	5.30696	1.11466e-07	9.95073e-07
SRRM1	6492.39	0.592732	0.0505709	11.7208	9.97224e-32	7.51449e-30
ST3GAL5	258.663	0.653583	0.208491	3.13483	0.00171955	0.00633319
ST6GALNAC6	1493.6	0.690897	0.0980481	7.04651	1.83466e-12	3.05743e-11
STARD10	290.486	0.816143	0.219595	3.71658	0.000201939	0.000959251
STAT2	3250.35	0.605715	0.0698357	8.67342	4.19322e-18	1.19699e-16
STAT5A	1558.4	0.833025	0.0892364	9.33504	1.00957e-20	3.38344e-19
STOX2	25.154	1.79176	0.684331	2.61826	0.00883783	0.0260544
STRC	33.3484	1.87155	0.610512	3.06555	0.00217272	0.00775734
STT3A	1327.5	0.771721	0.0963105	8.01285	1.12083e-15	2.53693e-14
SUN2	3233.42	0.645074	0.0694172	9.29271	1.50412e-20	4.9722e-19
SYNJ1	321.372	0.815094	0.189468	4.30202	1.69252e-05	0.000102463
SYTL1	2597.43	0.596669	0.0759996	7.85095	4.12896e-15	8.91326e-14
TAGLN	194.089	0.837922	0.24695	3.39309	0.000691098	0.00285378
TBC1D23	1153.71	0.607222	0.109458	5.54752	2.89743e-08	2.7876e-07
TBC1D25	424.327	0.820914	0.168922	4.85973	1.17547e-06	8.83569e-06
TBKBP1	162.371	0.627855	0.265695	2.36307	0.0181243	0.0476248
TBX10	67.8361	1.69244	0.4245	3.9869	6.6941e-05	0.000358872
TBX6	109.027	0.861742	0.324768	2.6534	0.00796846	0.0238405
TEC	1138.95	0.626156	0.103994	6.0211	1.73236e-09	1.98461e-08
TEKT4	35.9471	1.18558	0.584509	2.02833	0.0425267	0.0969437
TEKT4P2	129.234	0.621622	0.303706	2.04679	0.0406788	0.0933981
TEP1	1300.05	0.820778	0.0994208	8.2556	1.51145e-16	3.68951e-15
TGIF1	530.215	0.671312	0.153736	4.36666	1.26161e-05	7.8906e-05
THEMIS2	834.953	0.702363	0.122942	5.71296	1.11029e-08	1.14444e-07
THRA	178.468	1.00914	0.253913	3.97436	7.05687e-05	0.000376325
TINCR	43.6892	1.58597	0.525418	3.01849	0.00254039	0.00885377
TMBIM1	104.113	0.781149	0.352228	2.21773	0.0265729	0.065927
TMC8	4420.18	0.642417	0.063803	10.0688	7.59255e-24	3.25487e-22
TMCC2	233.836	0.736949	0.223475	3.29768	0.000974858	0.00385998
TMED3	1159.55	0.864465	0.104456	8.27587	1.27522e-16	3.13813e-15
TMED9	3133.94	0.956107	0.0677594	14.1103	3.28006e-45	4.73735e-43
TMEM106A	193.193	0.638513	0.251349	2.54035	0.0110743	0.0315531
TMEM120A	300.471	0.717953	0.194705	3.68739	0.000226569	0.00106416
TMEM140	144.641	0.722062	0.283053	2.55097	0.0107422	0.0307951
TMEM159	335.681	0.736676	0.185347	3.97457	7.05059e-05	0.000376155
TMEM214	1146.44	0.778685	0.10314	7.54981	4.35905e-14	8.61302e-13
TMEM255A	182.199	0.596266	0.250337	2.38185	0.0172259	0.0456997
TMEM263	630.195	0.837397	0.140029	5.98016	2.2292e-09	2.51111e-08
TMEM269	53.0734	0.955914	0.466738	2.04807	0.0405529	0.0931443
TMEM38A	362.271	0.713798	0.184098	3.87728	0.000105631	0.000538677
TMEM39A	710.277	0.629506	0.128391	4.90303	9.43713e-07	7.20524e-06
TMEM45A	249.086	0.612465	0.245939	2.49031	0.012763	0.0355874
TMEM50B	864.181	0.614014	0.118038	5.20185	1.97315e-07	1.68698e-06
TMEM53	228.041	0.854458	0.222459	3.84097	0.000122551	0.000615139
TMEM59	1896.82	0.678408	0.0855816	7.92703	2.2445e-15	4.95998e-14
TMEM63C	91.3002	0.892581	0.357279	2.49827	0.01248	0.0348946
TMEM86B	279.305	0.693766	0.212665	3.26224	0.00110534	0.00432442
TMEM8B	459.921	0.87356	0.163808	5.33284	9.66891e-08	8.70202e-07
TMEM91	75.3673	0.809733	0.388613	2.08365	0.037192	0.0868052
TMEM94	2253.11	0.692525	0.0822708	8.41763	3.8417e-17	1.00447e-15
TNFRSF12A	190.502	0.676377	0.248909	2.71737	0.00658036	0.0202211
TNFRSF14	452.857	0.834452	0.161616	5.16319	2.42773e-07	2.04252e-06
TNFRSF1B	701.024	0.796306	0.137317	5.79904	6.6695e-09	7.02233e-08
TNNT3	32.6767	1.86001	0.629858	2.95307	0.00314633	0.0106624
TNXB	310.271	0.630478	0.193915	3.25131	0.00114873	0.00446968
TOB1	3233.94	0.612177	0.0656268	9.32816	1.07728e-20	3.59055e-19
TOP3B	2010.06	0.916433	0.0843811	10.8607	1.77479e-27	1.02046e-25
TPCN1	1683.04	0.631259	0.0877965	7.19002	6.47796e-13	1.13735e-11
TPST2	2123.64	0.711067	0.0778541	9.13333	6.64265e-20	2.13197e-18
TRIB2	6020.91	0.862029	0.0557191	15.471	5.44596e-54	1.24661e-51
TRIM22	2345.85	1.00164	0.0766027	13.0758	4.52844e-39	5.04027e-37
TRIM3	227.244	0.817821	0.228844	3.5737	0.000351967	0.00156413
TRIM54	117.232	1.13078	0.319254	3.54196	0.000397167	0.00174202
TRIM73	99.4068	1.022	0.36461	2.803	0.00506294	0.0161301
TRIP10	267.656	0.59721	0.209217	2.85449	0.00431056	0.014058
TSPAN18	1188.23	1.25842	0.10337	12.174	4.27801e-34	3.43714e-32
TSPAN33	1280.7	0.628473	0.112547	5.58411	2.34898e-08	2.29821e-07
TTC21A	231.723	1.09328	0.233846	4.67521	2.93659e-06	2.07011e-05
TTYH3	316.252	0.83992	0.203956	4.11814	3.81937e-05	0.000215419
TUBG2	500.342	0.754453	0.153671	4.90954	9.12882e-07	6.99185e-06
TVP23C-CDRT4	113.337	0.670377	0.316207	2.12006	0.0340011	0.080756
TXNDC5	1145.11	0.623119	0.122638	5.08095	3.75544e-07	3.03538e-06
U2AF1L4	430.568	0.66159	0.164368	4.02505	5.69638e-05	0.000309764
UAP1L1	698.944	1.37947	0.137742	10.0149	1.31115e-23	5.54248e-22
UBE2Q2P2	199.429	0.733228	0.237334	3.08943	0.00200539	0.00725488
USP2	406.809	1.05946	0.173979	6.08957	1.13215e-09	1.33094e-08
USP3	1486.51	0.677783	0.0915287	7.40515	1.31007e-13	2.44519e-12
USP4	1853.39	0.648403	0.0860504	7.53515	4.87772e-14	9.57549e-13
VAT1	1687.32	0.665006	0.0867111	7.66921	1.73058e-14	3.55253e-13
VEGFB	1893.17	0.603966	0.0857821	7.0407	1.91277e-12	3.18323e-11
VNN2	1523.87	0.679354	0.0921383	7.3732	1.66576e-13	3.07127e-12
VPS13D	2780.72	0.745601	0.0748534	9.96082	2.26184e-23	9.2705e-22
VPS26B	154.67	0.765283	0.272449	2.80891	0.00497101	0.015879
VSIR	150.221	1.05237	0.287477	3.66071	0.000251519	0.00116578
WBP1	1452.38	0.716939	0.101173	7.08624	1.37802e-12	2.33168e-11
WDFY1	3567.71	0.602577	0.0671601	8.97224	2.90533e-19	9.03782e-18
WIPI1	1177.77	0.83873	0.103964	8.06751	7.17479e-16	1.66433e-14
WNK4	127.319	1.67389	0.32175	5.20246	1.96669e-07	1.68264e-06
YIPF2	835.342	1.32978	0.120838	11.0047	3.62921e-28	2.14778e-26
YPEL2	491.507	1.03832	0.157556	6.5902	4.39245e-11	6.29896e-10
ZBTB18	931.916	0.861893	0.11968	7.20166	5.94855e-13	1.04591e-11
ZBTB22	653.648	0.688472	0.134877	5.10445	3.31765e-07	2.71299e-06
ZBTB3	140.617	0.682778	0.325578	2.09713	0.0359823	0.0845675
ZBTB37	1129.97	0.68351	0.103934	6.57642	4.81917e-11	6.88648e-10
ZBTB4	893.903	0.715927	0.124684	5.74195	9.35946e-09	9.72166e-08
ZBTB7B	1221.31	0.705253	0.101178	6.9704	3.16049e-12	5.12607e-11
ZDHHC8	1830.12	0.960725	0.0941996	10.1988	2.0067e-24	9.01678e-23
ZFAND2A	259.084	0.61887	0.219538	2.81897	0.00481785	0.015462
ZFP14	371.619	0.643004	0.176882	3.63521	0.00027775	0.00126727
ZFPL1	650.314	0.598026	0.143686	4.16203	3.15425e-05	0.000180762
ZFYVE21	640.484	0.950614	0.135057	7.03861	1.94171e-12	3.22255e-11
ZMAT3	3269.49	0.969969	0.0662632	14.6381	1.60421e-48	2.70309e-46
ZNF177	98.3882	1.02388	0.349901	2.92621	0.00343124	0.0114867
ZNF182	551.166	0.588483	0.148156	3.97204	7.12583e-05	0.000379836
ZNF20	158.445	0.77961	0.271816	2.86816	0.00412871	0.013556
ZNF275	1859.51	0.785534	0.08353	9.40421	5.24214e-21	1.79148e-19
ZNF329	398.604	0.786456	0.172478	4.55974	5.12163e-06	3.45198e-05
ZNF341	263.065	0.598168	0.207286	2.88571	0.00390534	0.0129135
ZNF354A	591.226	0.670141	0.145087	4.6189	3.85786e-06	2.66535e-05
ZNF383	357.416	0.630213	0.180552	3.49049	0.000482139	0.00207129
ZNF419	169.359	0.651598	0.259531	2.51067	0.0120502	0.0338097
ZNF420	225.313	0.838773	0.235988	3.5543	0.000378981	0.00167132
ZNF516	1451.99	0.708938	0.0948762	7.47224	7.88433e-14	1.50397e-12
ZNF550	659.08	0.619638	0.142183	4.35803	1.31241e-05	8.15686e-05
ZNF555	97.5404	0.84876	0.348346	2.43654	0.0148284	0.0402277
ZNF559-ZNF177	53.0802	0.967953	0.480248	2.01553	0.0438495	0.0994916
ZNF563	172.067	0.648133	0.255863	2.53312	0.0113051	0.0321001
ZNF570	346.267	0.663377	0.184359	3.59829	0.000320322	0.00143931
ZNF579	411.927	0.687152	0.181204	3.79215	0.000149346	0.000735037
ZNF699	191.234	0.866329	0.243821	3.55314	0.000380664	0.0016763
ZNF768	2509.86	0.660401	0.072328	9.13063	6.81e-20	2.17992e-18
ZNF823	190.059	0.791102	0.252852	3.12871	0.00175574	0.00645668
ZNF841	248.15	0.99581	0.216359	4.60259	4.17271e-06	2.86493e-05
ZYX	198.861	0.599432	0.2505	2.39294	0.0167139	0.0446047

## Sheet: SUDHL5-Down
Supplementary Data 11. Differentially expressed genes (fold change>1.5, q<0.1) upon MI-503 treatment in Farage, SUDHL5, KARPAS422 and DB, related to Figure 5.
	baseMean	log2FoldChange	lfcSE	stat	pvalue	padj
ABHD11	212.274	-1.28387	0.23898	-5.3723	7.77366e-08	7.09631e-07
ABLIM1	9084.89	-0.618889	0.0468335	-13.2147	7.22096e-40	8.5887e-38
AC004801.2	31.74	-1.50363	0.657012	-2.28859	0.0221034	0.0563594
AC007068.1	1459.18	-0.715872	0.0988503	-7.24198	4.42191e-13	7.84306e-12
AC009779.4	76.9396	-1.45461	0.393372	-3.69779	0.000217481	0.00102625
AC010186.2	629.618	-0.601934	0.149112	-4.03678	5.41888e-05	0.000296401
AC022400.7	141	-1.11492	0.288727	-3.86152	0.000112683	0.000570327
AC048351.2	48.2768	-1.39437	0.503506	-2.76932	0.00561741	0.017619
AC069499.2	93.8703	-0.768477	0.347488	-2.21152	0.027	0.0667816
AC087632.2	362.414	-0.885329	0.180392	-4.9078	9.21054e-07	7.0411e-06
AC091959.3	200.499	-0.896393	0.253363	-3.53798	0.000403198	0.00176464
AC092329.3	81.6173	-0.942528	0.386322	-2.43975	0.0146976	0.0399352
AC093512.2	294.687	-0.942155	0.197755	-4.76425	1.89554e-06	1.38285e-05
AC098484.3	35.5378	-1.47056	0.575127	-2.55693	0.0105602	0.0303162
AC127502.1	103.674	-0.829328	0.34687	-2.39089	0.0168075	0.0447773
AC134669.1	88.9311	-2.46576	0.451799	-5.45765	4.8247e-08	4.52344e-07
AC139795.1	167.269	-0.662679	0.276443	-2.39716	0.0165227	0.0441721
AC146335.1	28.4075	-1.83693	0.66143	-2.77721	0.00548275	0.0172636
AC146944.1	20.2223	-6.24748	1.42765	-4.37605	1.20852e-05	7.58888e-05
AC243587.1	233.17	-0.956267	0.226902	-4.21444	2.50397e-05	0.000146401
AC244260.1	59.6158	-1.49679	0.482527	-3.10198	0.00192232	0.00699509
ACAD9	935.868	-0.734734	0.114303	-6.42793	1.29357e-10	1.74567e-09
ACCS	182.908	-0.589636	0.249264	-2.3655	0.0180055	0.0473435
ACOT2	210.767	-0.632605	0.234844	-2.69372	0.007066	0.0214903
ACOT7	751.8	-1.16541	0.126666	-9.20063	3.55866e-20	1.16371e-18
ACP2	182.626	-0.62783	0.253008	-2.48146	0.0130844	0.0363082
ACY1	415.121	-0.631296	0.167919	-3.75952	0.000170237	0.000825513
ADAL	230.664	-0.743053	0.235355	-3.15717	0.0015931	0.00594328
ADAMTS18	100.983	-0.69344	0.334754	-2.07149	0.0383129	0.0890785
ADCK1	152.866	-0.781333	0.274328	-2.84817	0.00439715	0.0143019
ADGRF3	41.2946	-1.4782	0.536699	-2.75424	0.00588282	0.0183566
ADGRG5	170.856	-0.672658	0.274268	-2.45256	0.0141844	0.0388103
ADM	37.006	-1.40988	0.578986	-2.43508	0.0148886	0.0403728
ADNP2	850.134	-0.603835	0.118043	-5.11538	3.13114e-07	2.57539e-06
ADSS2	1032.1	-0.64969	0.1116	-5.82161	5.82831e-09	6.19711e-08
AFAP1L2	79.4653	-1.54785	0.404594	-3.8257	0.000130402	0.000650511
AGA	545.081	-0.887865	0.147784	-6.00785	1.88e-09	2.14766e-08
AGGF1	1394.07	-0.642515	0.096551	-6.65467	2.83934e-11	4.17538e-10
AIM2	1701.21	-1.20854	0.0947274	-12.7581	2.80891e-37	2.68328e-35
AK4	849.252	-1.84643	0.143796	-12.8406	9.70785e-38	9.98098e-36
AL139300.1	467.167	-1.22494	0.200378	-6.11318	9.76675e-10	1.16167e-08
AL359922.1	21	-2.67297	0.880648	-3.03524	0.00240348	0.008447
ALDH1L2	4685.13	-0.684831	0.0601252	-11.3901	4.68546e-30	3.158e-28
ALDOC	1315.74	-1.00165	0.397883	-2.51745	0.0118208	0.0332814
ALOX5	1540.39	-0.628067	0.0968083	-6.48773	8.71369e-11	1.20679e-09
ALYREF	2533.8	-0.992097	0.0741551	-13.3787	8.05653e-41	1.01814e-38
AMH	286.923	-0.764228	0.214098	-3.56952	0.000357636	0.00158468
AMPD3	194.524	-0.788426	0.253633	-3.10853	0.00188017	0.00686436
ANK1	181.323	-0.613401	0.249288	-2.46061	0.0138703	0.0381055
ANKRD37	71.3091	-1.43682	0.43174	-3.32798	0.000874784	0.00350144
AP002495.1	74.8829	-0.848533	0.417348	-2.03315	0.042037	0.096062
AP005264.5	344.378	-1.07999	0.185802	-5.81259	6.1513e-09	6.50638e-08
AP4S1	224.393	-0.880034	0.225465	-3.90319	9.49326e-05	0.000490721
ARHGDIB	17749.5	-0.620999	0.0388538	-15.983	1.67908e-57	5.09265e-55
ARHGEF33	27.165	-1.93442	0.681558	-2.83823	0.00453645	0.0146959
ARL13B	458.466	-0.640932	0.162862	-3.93544	8.30454e-05	0.000434149
ARL15	506.979	-0.794574	0.15254	-5.20895	1.89914e-07	1.62945e-06
ARMC9	179.271	-0.706759	0.261748	-2.70015	0.00693073	0.0211637
ARPC4	1800.55	-0.983316	0.0845479	-11.6303	2.89107e-31	2.10026e-29
ARRDC4	327.57	-2.22215	0.204566	-10.8628	1.73409e-27	1.00181e-25
ASF1B	3203.46	-0.8594	0.0658363	-13.0536	6.06267e-39	6.62634e-37
ASNS	13555.6	-0.775106	0.0488339	-15.8723	9.85958e-57	2.70311e-54
ATG10	102.792	-0.779531	0.339931	-2.29321	0.0218361	0.055807
ATL1	23.0092	-1.52743	0.712409	-2.14404	0.03203	0.0767808
ATP5MC1	991.135	-0.605673	0.113311	-5.34524	9.02973e-08	8.1875e-07
ATP6V1E2	161.058	-1.38431	0.273942	-5.05329	4.34255e-07	3.46833e-06
ATP6V1G2-DDX39B	141.253	-2.39267	1.01491	-2.35751	0.0183978	0.0481869
ATP6V1H	1071.39	-0.67372	0.111009	-6.06903	1.28683e-09	1.50548e-08
ATP9A	24.6438	-1.88154	0.78976	-2.38242	0.0171993	0.045669
ATPSCKMT	249.698	-0.825842	0.219717	-3.75866	0.000170826	0.000827993
AUNIP	277.853	-0.774058	0.208144	-3.71886	0.000200124	0.000951373
AVEN	204.18	-0.990137	0.242651	-4.0805	4.49398e-05	0.000249296
B3GALT6	305.78	-0.608128	0.201365	-3.02004	0.00252745	0.0088163
B3GNT10	102.385	-0.956437	0.336824	-2.83958	0.00451734	0.0146457
BABAM2	505.726	-0.651684	0.156603	-4.16139	3.1632e-05	0.000181189
BCAS2	1045.98	-0.619151	0.109825	-5.6376	1.72437e-08	1.72466e-07
BCL2L2-PABPN1	114.48	-0.75219	0.313457	-2.39966	0.0164103	0.0439121
BEST1	173.691	-0.895201	0.269887	-3.31695	0.000910056	0.00362588
BICC1	76.1551	-1.01745	0.418136	-2.4333	0.0149618	0.0405444
BIK	847.437	-1.13892	0.120124	-9.48123	2.51299e-21	8.73569e-20
BNIP3	764.484	-2.02885	0.347169	-5.844	5.09625e-09	5.47148e-08
BOLA3	427.261	-0.863485	0.168296	-5.13075	2.88588e-07	2.39049e-06
BOP1	1081.35	-0.657643	0.109962	-5.98064	2.22265e-09	2.50606e-08
BORCS8	252.214	-0.857414	0.221469	-3.87148	0.000108176	0.000550347
BRCA1	4094.83	-0.829103	0.0643367	-12.8869	5.33261e-38	5.62567e-36
BRCA2	1544.17	-0.634668	0.0921717	-6.88571	5.75003e-12	9.0012e-11
BRD3OS	668.313	-0.683479	0.134468	-5.08285	3.71805e-07	3.01318e-06
BRIP1	968.396	-1.23787	0.118126	-10.4792	1.0766e-25	5.48794e-24
C10orf88B	62.2263	-1.12384	0.439436	-2.55746	0.0105441	0.0302883
C11orf1	282.677	-0.647545	0.203345	-3.18447	0.00145018	0.00546893
C14orf39	203.766	-0.763229	0.235781	-3.23702	0.00120783	0.00466819
C19orf48	3516.92	-0.847472	0.0755301	-11.2203	3.24082e-29	2.06935e-27
C1orf216	260.109	-0.900389	0.211115	-4.26493	1.99965e-05	0.00011933
C1QBP	4530.47	-0.640633	0.0624682	-10.2554	1.11965e-24	5.18459e-23
C1RL	430.337	-1.0456	0.165565	-6.31534	2.69569e-10	3.4571e-09
C21orf58	1333.32	-1.06949	0.0998516	-10.7108	9.05446e-27	4.94814e-25
C2orf81	111.696	-1.05689	0.32907	-3.21176	0.00131927	0.00504284
C4orf3	1398.53	-0.699193	0.0963292	-7.25837	3.91789e-13	6.96948e-12
C4orf46	1504.54	-0.774107	0.0918763	-8.42553	3.59125e-17	9.43053e-16
C5	368.008	-1.22409	0.19757	-6.19571	5.80219e-10	7.0746e-09
C5AR1	75.6517	-0.863631	0.385965	-2.23759	0.0252479	0.0630912
CA13	171.915	-0.92387	0.267992	-3.44737	0.000566067	0.00238787
CACYBP	3383.12	-0.726478	0.0714444	-10.1684	2.74244e-24	1.21428e-22
CADPS	3788.85	-0.596863	0.0665516	-8.96842	3.00804e-19	9.33338e-18
CASP2	2124.67	-0.621637	0.0791683	-7.85209	4.09162e-15	8.8484e-14
CASP8AP2	1036.56	-0.706698	0.109159	-6.47403	9.54201e-11	1.31251e-09
CCDC58	438.607	-0.750874	0.173912	-4.31754	1.57777e-05	9.61399e-05
CCDC85A	1660.76	-0.830378	0.103053	-8.05774	7.77172e-16	1.79936e-14
CCDC97	1049.87	-0.591846	0.107324	-5.51456	3.49654e-08	3.34279e-07
CCNE1	445.945	-0.607287	0.171258	-3.54605	0.000391054	0.00171583
CCNE2	817.595	-1.45289	0.125845	-11.5451	7.81263e-31	5.54285e-29
CCR7	322.565	-0.601657	0.213338	-2.8202	0.0047993	0.0154198
CCT3	5990.55	-0.660633	0.0538663	-12.2643	1.40789e-34	1.18615e-32
CCT5	7325.21	-0.602895	0.0529819	-11.3793	5.30423e-30	3.5553e-28
CD3E	43.3055	-1.168	0.528502	-2.21003	0.0271032	0.0670037
CD69	2937.63	-0.83631	0.0685776	-12.1951	3.30105e-34	2.72437e-32
CD83	214.825	-0.684436	0.237199	-2.88549	0.00390805	0.0129154
CDC123	2109.35	-0.703705	0.0847011	-8.3081	9.72437e-17	2.4325e-15
CDC25A	1382.13	-0.919978	0.0952284	-9.66075	4.42592e-22	1.62221e-20
CDC45	2457.08	-0.955588	0.0743251	-12.8569	7.87085e-38	8.23183e-36
CDC6	2353.14	-1.18638	0.0805403	-14.7303	4.12103e-49	7.04173e-47
CDCA4	2098.33	-0.664253	0.085346	-7.78305	7.07952e-15	1.49372e-13
CDCA7	5780.73	-0.771787	0.0549054	-14.0567	7.00949e-45	1.00046e-42
CDKN2AIPNL	749.216	-0.625321	0.128482	-4.86699	1.13313e-06	8.53328e-06
CEND1	124.798	-1.00946	0.302165	-3.34074	0.000835549	0.00336662
CENPB	493.389	-1.06619	0.161611	-6.59728	4.18757e-11	6.02653e-10
CENPBD1	142.539	-1.05348	0.288908	-3.64641	0.000265933	0.00122162
CENPH	3002.86	-0.753878	0.0746115	-10.104	5.30074e-24	2.30497e-22
CENPK	1635.27	-0.604088	0.0971935	-6.21531	5.1223e-10	6.28985e-09
CENPS	249.309	-0.927133	0.237992	-3.89565	9.79376e-05	0.000504749
CENPU	3931.53	-0.66064	0.0655364	-10.0805	6.73746e-24	2.90886e-22
CENPW	382.875	-0.633687	0.173681	-3.64857	0.000263701	0.00121459
CEP41	449.152	-0.918984	0.168294	-5.4606	4.74541e-08	4.45943e-07
CFAP20	1154.4	-0.620723	0.102316	-6.06673	1.30542e-09	1.52575e-08
CFAP299	106.261	-0.68024	0.326159	-2.08561	0.037014	0.0864563
CFAP44	183.632	-1.2046	0.257502	-4.67803	2.89647e-06	2.04659e-05
CFAP73	39.5078	-1.7189	0.550053	-3.12497	0.00177823	0.00652753
CHAC1	2878.28	-0.591137	0.0687624	-8.59681	8.19639e-18	2.25997e-16
CHAC2	197.953	-1.32104	0.246542	-5.35829	8.40144e-08	7.64065e-07
CHAF1A	3966.72	-0.797551	0.0618373	-12.8976	4.64542e-38	4.94371e-36
CHAF1B	757.321	-0.870832	0.125083	-6.96203	3.35407e-12	5.41111e-11
CHEK1	1067.65	-0.688644	0.108779	-6.33065	2.44136e-10	3.161e-09
CHIC2	1069.09	-0.926373	0.106816	-8.67258	4.22456e-18	1.20311e-16
CHMP6	256.765	-0.640771	0.212279	-3.01853	0.00254005	0.00885377
CHST11	831.532	-0.617744	0.121573	-5.08125	3.74963e-07	3.0327e-06
CHURC1-FNTB	57.2239	-1.20181	0.449311	-2.67479	0.00747757	0.0225386
CIP2A	1828.01	-0.59073	0.0886594	-6.66292	2.68444e-11	3.962e-10
CLCN4	224.969	-0.713519	0.226667	-3.14787	0.00164463	0.00609615
CLECL1	79.1237	-1.04472	0.385788	-2.708	0.00676899	0.0207377
CLN6	1060.17	-0.607515	0.111291	-5.45881	4.79338e-08	4.49754e-07
CLSPN	2018.63	-0.903495	0.0804442	-11.2313	2.86148e-29	1.8368e-27
CMC1	600.148	-0.679976	0.139699	-4.86743	1.13058e-06	8.51937e-06
CMSS1	983.009	-0.802435	0.114746	-6.99317	2.68744e-12	4.4e-11
CNTF	73.7501	-0.925521	0.404308	-2.28915	0.0220705	0.0562994
COA4	845.633	-0.633595	0.120137	-5.27393	1.3353e-07	1.17989e-06
COL19A1	308.446	-0.869409	0.195252	-4.45274	8.47811e-06	5.45657e-05
COL4A2	100.586	-0.71518	0.346248	-2.06552	0.0388741	0.0900992
COQ8A	463.423	-0.695237	0.15979	-4.35093	1.35563e-05	8.37822e-05
COX16	355.457	-0.59278	0.179378	-3.30465	0.000950959	0.00377274
COX20	741.129	-0.599977	0.125966	-4.763	1.90737e-06	1.39064e-05
CPNE5	1881.46	-1.08157	0.0856044	-12.6346	1.36169e-36	1.2237e-34
CPSF3	2435.62	-0.589767	0.0752876	-7.83353	4.74375e-15	1.01501e-13
CPT2	695.176	-0.735623	0.131625	-5.58879	2.28657e-08	2.24621e-07
CREM	269.267	-0.668397	0.207507	-3.22108	0.00127708	0.00490303
CRYZ	422.596	-0.599023	0.169989	-3.5239	0.000425242	0.00184912
CSF2RB	197.562	-0.773731	0.245327	-3.15388	0.00161118	0.00599778
CSTF2	731.412	-0.947838	0.131894	-7.18639	6.65288e-13	1.16637e-11
CSTF2T	816.226	-0.643392	0.121466	-5.29691	1.17781e-07	1.04529e-06
CTBP2	64.2756	-1.01542	0.429524	-2.36407	0.0180755	0.0475068
CTH	2657.86	-0.723411	0.0715297	-10.1134	4.81635e-24	2.10187e-22
CTPS1	647.769	-0.588759	0.139839	-4.21026	2.55075e-05	0.000148992
CUTALP	202.96	-1.48925	0.246181	-6.04939	1.45396e-09	1.68315e-08
CXCL11	112.048	-1.71826	0.329875	-5.20881	1.90053e-07	1.62948e-06
CYBB	30.2829	-2.84382	0.683113	-4.16304	3.14045e-05	0.000180057
CYP4V2	270.477	-1.01693	0.209824	-4.84656	1.25619e-06	9.37853e-06
CYTIP	889.043	-0.760919	0.118851	-6.40229	1.53064e-10	2.04063e-09
DAAM1	2591.4	-1.06439	0.0751203	-14.1691	1.42243e-45	2.10451e-43
DCLRE1B	24.0605	-2.04655	0.724234	-2.82581	0.00471615	0.0152088
DDX28	354.059	-0.689623	0.184822	-3.73129	0.000190499	0.000912409
DECR1	706.009	-0.737445	0.133187	-5.5369	3.07868e-08	2.95495e-07
DERA	1169.23	-0.90006	0.105698	-8.51541	1.65997e-17	4.43585e-16
DHFR	4750.25	-1.41347	0.0610757	-23.1429	1.71411e-118	3.46592e-115
DHFRP1	445.702	-0.851801	0.172811	-4.92909	8.26142e-07	6.38799e-06
DHRS2	31.1849	-2.50568	0.67263	-3.7252	0.000195163	0.000930343
DHX9	6101.51	-0.882267	0.0555643	-15.8783	8.95636e-57	2.52694e-54
DLGAP1	91.3118	-1.17283	0.375959	-3.11957	0.00181114	0.00663629
DMC1	332.228	-1.23939	0.191358	-6.47681	9.36839e-11	1.29108e-09
DNA2	1083.9	-0.741823	0.10677	-6.94787	3.70847e-12	5.94336e-11
DNAAF4	489.474	-0.614939	0.158651	-3.87604	0.00010617	0.000541199
DNAJC30	103.308	-1.32976	0.34999	-3.79942	0.000145037	0.000715571
DNAJC7	2103.02	-0.630445	0.0787806	-8.00255	1.21871e-15	2.74311e-14
DND1	70.7765	-0.925111	0.426357	-2.16981	0.0300216	0.0728589
DNMBP	2769.47	-0.593068	0.0695929	-8.52196	1.56869e-17	4.21048e-16
DPCD	143.845	-1.03194	0.288513	-3.57676	0.00034788	0.00154937
DPY19L2P2	607.451	-0.616524	0.14085	-4.37717	1.20232e-05	7.55389e-05
DSCC1	1541.71	-0.777984	0.100319	-7.75513	8.82541e-15	1.84922e-13
DTL	1828.22	-0.844993	0.0867121	-9.74481	1.94141e-22	7.31465e-21
DUS3L	793.132	-0.688768	0.123986	-5.55519	2.77313e-08	2.67863e-07
DUSP5	1010.94	-1.0057	0.117306	-8.57334	1.00526e-17	2.753e-16
DUSP6	490.016	-1.38603	0.163863	-8.45851	2.70823e-17	7.17384e-16
DUT	4213.17	-0.836279	0.0652923	-12.8082	1.47478e-37	1.47868e-35
E2F1	4378.62	-0.734079	0.0580974	-12.6353	1.34828e-36	1.22069e-34
E2F2	2192.5	-1.09598	0.0786582	-13.9335	3.96429e-44	5.59242e-42
E2F5	3983.16	-0.596819	0.0619804	-9.62917	6.02156e-22	2.18723e-20
E2F7	378.899	-1.07445	0.176032	-6.10373	1.03623e-09	1.22411e-08
EBNA1BP2	1445.02	-0.656941	0.092965	-7.06654	1.58843e-12	2.65073e-11
EEF1AKMT1	107.72	-1.32208	0.333854	-3.96005	7.49332e-05	0.000396636
EEF2KMT	169.417	-0.707144	0.267206	-2.64644	0.00813449	0.0242535
EEFSEC	462.531	-0.771616	0.158364	-4.87243	1.10236e-06	8.3326e-06
EFCAB2	175.498	-0.694294	0.254856	-2.72425	0.00644469	0.0198646
EGR2	72.3525	-1.23961	0.401503	-3.08743	0.00201894	0.00728982
EHMT1	3742.59	-0.592263	0.0618794	-9.57125	1.05621e-21	3.79111e-20
EID1	1680.92	-0.763867	0.0878388	-8.69624	3.43072e-18	9.93353e-17
EIF1AX	3351.07	-0.623732	0.0730546	-8.5379	1.36688e-17	3.70156e-16
EIF1AXP1	85.0638	-0.930446	0.375646	-2.47692	0.0132522	0.0366725
EIF4EBP2	4898.26	-0.605479	0.0570652	-10.6103	2.66893e-26	1.42015e-24
ELAC1	72.1628	-1.09099	0.413499	-2.63843	0.00832921	0.0247247
EMBP1	125.813	-1.7443	0.322517	-5.40839	6.3594e-08	5.88949e-07
EMC3-AS1	380.401	-0.611337	0.174768	-3.49798	0.000468788	0.00202253
ENO1	13727.7	-0.806804	0.14648	-5.50793	3.63075e-08	3.46564e-07
ENOSF1	228.717	-0.843312	0.229702	-3.67134	0.000241286	0.00112415
ERH	5248.41	-0.695266	0.0585612	-11.8725	1.64536e-32	1.26339e-30
ERVMER34-1	130.107	-0.640651	0.305173	-2.0993	0.0357902	0.0842465
ESCO2	1014.4	-0.883267	0.119076	-7.41766	1.19208e-13	2.22839e-12
ETS1	7210.57	-0.747531	0.0507315	-14.7351	3.83835e-49	6.6524e-47
ETV5	1502.12	-0.608316	0.0910201	-6.68331	2.33597e-11	3.47304e-10
EVI2A	722.831	-1.28504	0.135037	-9.51624	1.79553e-21	6.33238e-20
EWSR1	9038.74	-0.594417	0.0481708	-12.3398	5.53068e-35	4.72523e-33
EXO1	1148.22	-0.838892	0.105351	-7.96285	1.68115e-15	3.75612e-14
EXO5	402.759	-1.0955	0.190633	-5.74664	9.10342e-09	9.47193e-08
EXOSC2	1208.28	-0.678492	0.105424	-6.43582	1.22808e-10	1.6601e-09
EXOSC5	468.599	-0.828573	0.174716	-4.74241	2.11192e-06	1.5233e-05
EXOSC6	1060.28	-0.606331	0.109268	-5.54902	2.87276e-08	2.76826e-07
EXOSC9	1154.73	-0.696021	0.103907	-6.69847	2.10607e-11	3.17008e-10
EXTL2	175.37	-0.817513	0.266368	-3.06912	0.00214694	0.00768565
EZH2	3037.92	-0.696194	0.0681496	-10.2157	1.68723e-24	7.66648e-23
FAAH2	120.91	-0.885453	0.32124	-2.75636	0.00584491	0.0182524
FABP5	1225.86	-0.925665	0.10434	-8.87165	7.20732e-19	2.16434e-17
FABP5P7	465.941	-0.887667	0.173903	-5.10439	3.31856e-07	2.71299e-06
FAIM	130.899	-0.877391	0.295807	-2.96609	0.00301613	0.0102814
FAM111A	1199.14	-0.689017	0.103235	-6.67423	2.48537e-11	3.68612e-10
FAM111B	807.443	-1.96132	0.127621	-15.3683	2.67163e-53	5.68636e-51
FAM162A	697.258	-0.868174	0.153773	-5.64581	1.64401e-08	1.65109e-07
FAM184A	65.0782	-1.80982	0.439936	-4.11383	3.89146e-05	0.000218976
FAM207A	578.493	-0.675155	0.1453	-4.64663	3.37395e-06	2.35381e-05
FAM241A	3298.23	-0.686923	0.0694925	-9.88486	4.84271e-23	1.91999e-21
FAM81A	854.577	-0.73415	0.121202	-6.05726	1.38456e-09	1.60896e-08
FAM86B3P	125.399	-0.62279	0.305554	-2.03823	0.0415269	0.0951061
FAM86C1	78.8307	-0.945363	0.390732	-2.41946	0.0155434	0.0419049
FAM86DP	115.515	-0.757161	0.313869	-2.41235	0.0158502	0.0426186
FAM86JP	33.6541	-1.3552	0.585933	-2.31289	0.0207289	0.0534728
FANCA	4249.8	-0.646129	0.0586037	-11.0254	2.88224e-28	1.72253e-26
FANCE	471.921	-0.658263	0.159892	-4.11693	3.8396e-05	0.000216371
FANCF	190	-0.755946	0.247687	-3.05202	0.00227308	0.00805404
FANCL	513.279	-1.25366	0.156017	-8.03542	9.32581e-16	2.13473e-14
FARSB	1550.34	-0.665033	0.0898792	-7.39919	1.37018e-13	2.54953e-12
FBXO4	279.283	-0.783314	0.214063	-3.65927	0.000252938	0.00117079
FBXO43	188.762	-0.624018	0.257901	-2.4196	0.0155374	0.0418981
FCGBP	87.4663	-1.93754	0.378492	-5.11911	3.06975e-07	2.53004e-06
FCRL1	124.427	-1.32863	0.311748	-4.26188	2.02717e-05	0.000120675
FEN1	3054.13	-1.01959	0.0707435	-14.4125	4.3197e-47	6.63374e-45
FKBP3	1915.23	-0.865405	0.091096	-9.49992	2.10046e-21	7.36497e-20
FKBP5	3976.85	-0.701737	0.0632902	-11.0876	1.44092e-28	8.7406e-27
FNBP1	3892	-0.924939	0.063743	-14.5104	1.04048e-47	1.68308e-45
FNBP1P1	45.6457	-1.91581	0.518087	-3.69786	0.000217424	0.00102625
FNDC1	1334.32	-0.683405	0.0964543	-7.08527	1.3877e-12	2.34479e-11
FOSL2	230.938	-0.770981	0.230163	-3.34972	0.00080893	0.00326913
FUS	9374.54	-0.786722	0.0497029	-15.8285	1.97967e-56	5.22117e-54
FUT11	543.043	-0.691829	0.164955	-4.19405	2.74012e-05	0.000158906
FXN	301.433	-0.62483	0.195911	-3.18936	0.00142588	0.00538568
G6PD	464.852	-0.736908	0.162492	-4.53503	5.7594e-06	3.84552e-05
GABPB2	708.779	-0.811696	0.138599	-5.85642	4.72957e-09	5.10037e-08
GASK1B	483.118	-2.01037	0.166761	-12.0554	1.81711e-33	1.42227e-31
GBE1	381.823	-0.814931	0.181542	-4.48895	7.15758e-06	4.70654e-05
GCA	469.301	-0.81596	0.157898	-5.16765	2.37053e-07	2.00134e-06
GCSH	499.147	-0.724515	0.157227	-4.60807	4.06419e-06	2.79675e-05
GDAP1	173.461	-0.697122	0.25796	-2.70245	0.00688311	0.0210448
GEMIN4	1272.51	-0.657573	0.0995794	-6.60351	4.01542e-11	5.79251e-10
GFI1B	29.026	-1.41993	0.654189	-2.17053	0.0299671	0.0727558
GINS2	3013.72	-0.783754	0.0677845	-11.5624	6.38643e-31	4.55765e-29
GINS4	754.632	-0.986241	0.130979	-7.52978	5.08247e-14	9.96131e-13
GLB1L	77.053	-0.922186	0.388388	-2.37439	0.0175779	0.0464709
GLIPR1	398.082	-0.666527	0.176881	-3.76823	0.000164407	0.000800397
GON7	645.792	-0.784833	0.139086	-5.64279	1.67315e-08	1.67897e-07
GPR18	504.088	-1.32578	0.161164	-8.22626	1.93157e-16	4.68675e-15
GSTCD	524.174	-0.602679	0.150935	-3.99298	6.52475e-05	0.000350258
GTF2H3	1042.52	-0.668228	0.107922	-6.19175	5.94997e-10	7.2475e-09
GTF2IP20	214.491	-0.698569	0.237859	-2.93691	0.00331505	0.0111686
GUSBP1	139.991	-0.655384	0.284211	-2.30598	0.0211119	0.0542417
GVQW3	149.988	-0.839046	0.277321	-3.02554	0.00248187	0.00868725
H1-10	4680.1	-0.703418	0.0637521	-11.0337	2.62963e-28	1.57934e-26
H2AX	1325.3	-0.718935	0.100846	-7.129	1.01099e-12	1.7472e-11
H2AZ1	16640.4	-0.585812	0.0443638	-13.2048	8.2369e-40	9.60866e-38
H3P6	1239.42	-0.593433	0.100526	-5.90328	3.56351e-09	3.91244e-08
HAT1	3420.74	-0.833073	0.0776077	-10.7344	7.01682e-27	3.92295e-25
HCAR2	147.024	-1.00643	0.284578	-3.53656	0.000405381	0.00177356
HCAR3	323.46	-0.804089	0.191348	-4.20223	2.64304e-05	0.000153938
HECW2	313.008	-1.30122	0.198552	-6.55353	5.61924e-11	7.9548e-10
HELLS	2517.41	-0.629708	0.0781824	-8.05435	7.99031e-16	1.84645e-14
HES6	413.448	-0.610792	0.189137	-3.22936	0.00124069	0.00477539
HHLA1	99.5387	-0.765937	0.354782	-2.15889	0.0308584	0.0745024
HHLA3	182.114	-0.660061	0.252104	-2.6182	0.00883942	0.0260544
HILPDA	211.224	-1.07433	0.292926	-3.66758	0.000244853	0.00113858
HINT2	588.388	-0.672673	0.140878	-4.77488	1.79819e-06	1.31498e-05
HMGB1P1	92.358	-0.935513	0.350651	-2.66793	0.00763192	0.0229525
HMGN2P5	233.17	-0.956267	0.226902	-4.21444	2.50397e-05	0.000146401
HMMR	3644.15	-1.39177	0.0736849	-18.8881	1.42766e-79	8.66016e-77
HNRNPA3P6	42.1989	-1.63353	0.600155	-2.72184	0.00649187	0.0199897
HNRNPAB	7163.5	-0.755094	0.0491246	-15.371	2.56178e-53	5.54991e-51
HNRNPM	6149.12	-0.939975	0.0572771	-16.411	1.59502e-60	5.69139e-58
HNRNPR	10023.6	-0.703447	0.0495552	-14.1952	9.80546e-46	1.46864e-43
HNRNPU	23109.7	-0.632648	0.040231	-15.7254	1.01343e-55	2.61595e-53
HOPX	7204.18	-0.842442	0.0495026	-17.0181	6.02488e-65	2.43646e-62
HPDL	206.157	-0.867253	0.237025	-3.6589	0.000253299	0.00117202
HPF1	790.493	-0.60314	0.124412	-4.84792	1.24765e-06	9.33196e-06
HRK	741.789	-1.37512	0.131506	-10.4567	1.36526e-25	6.87276e-24
HSPA2	32.8306	-1.70819	0.614862	-2.77816	0.00546671	0.0172176
HSPA4L	247.403	-0.5902	0.224404	-2.63007	0.00853662	0.0252539
HSPD1	14454.5	-0.592552	0.0463925	-12.7726	2.33294e-37	2.26425e-35
HSPE1	2298.83	-0.654793	0.086972	-7.52879	5.12145e-14	1.00054e-12
HSPH1	3561.38	-0.677249	0.0703216	-9.63075	5.92974e-22	2.16035e-20
HTATSF1P2	28.0124	-1.51302	0.676112	-2.23783	0.0252323	0.0630746
HTD2	178.74	-0.649571	0.27354	-2.37468	0.017564	0.0464442
IDH3A	2119.6	-0.601077	0.084456	-7.11704	1.10266e-12	1.88947e-11
IDNK	83.5133	-0.958626	0.37919	-2.52809	0.0114685	0.0324553
IFI16	6012.89	-0.843932	0.0583671	-14.459	2.19872e-47	3.50985e-45
IFT22	237.164	-0.774454	0.233473	-3.31711	0.000909539	0.00362501
IFT80	761.758	-0.733832	0.131981	-5.56012	2.69594e-08	2.6124e-07
IFT88	246.599	-1.13448	0.221398	-5.12417	2.98852e-07	2.47149e-06
IGHV1-69D	30.5471	-1.42175	0.622492	-2.28396	0.0223741	0.0568943
IL9R	35.5477	-1.42482	0.577027	-2.46924	0.0135401	0.0372999
ILDR1	71.501	-1.71297	0.482598	-3.54948	0.000385993	0.00169669
ILDR2	101.063	-0.7072	0.334997	-2.11107	0.0347665	0.0822678
IMMP1L	282.226	-0.587888	0.214164	-2.74504	0.00605039	0.018831
ING3	726.454	-0.62417	0.136251	-4.58103	4.62699e-06	3.15009e-05
IPO4	995.228	-0.70875	0.115236	-6.15041	7.72828e-10	9.29232e-09
IPO5P1	171.15	-0.782855	0.260985	-2.99962	0.00270321	0.00934339
IQCH	75.3999	-0.975754	0.39298	-2.48296	0.0130296	0.0361907
IQCN	44.6509	-1.95126	0.529964	-3.68188	0.000231524	0.00108241
IRAK1BP1	123.848	-0.773949	0.301833	-2.56416	0.0103426	0.0298213
ITGB8	103.323	-1.09812	0.333392	-3.29377	0.000988529	0.00390901
ITPA	620.69	-0.778286	0.137794	-5.64819	1.62142e-08	1.63381e-07
JOSD2	107.538	-0.998721	0.327907	-3.04574	0.00232108	0.00819479
JUN	1267.54	-1.46149	0.101402	-14.4129	4.29475e-47	6.63374e-45
KATNAL1	1639.06	-0.755636	0.0888205	-8.50746	1.77792e-17	4.74061e-16
KATNB1	809.137	-0.672327	0.131262	-5.12203	3.02261e-07	2.49627e-06
KBTBD8	2443.07	-0.613625	0.0787045	-7.79656	6.3617e-15	1.3446e-13
KCP	163.57	-0.613836	0.261941	-2.34342	0.019108	0.0497892
KHDC1	197.492	-0.735305	0.247195	-2.97459	0.00293376	0.0100345
KHDRBS1	8720.71	-0.734093	0.0475577	-15.4358	9.39814e-54	2.07306e-51
KIF24	846.626	-0.62968	0.121255	-5.19303	2.06893e-07	1.7639e-06
KIF9	128.722	-0.626404	0.303166	-2.06621	0.0388088	0.0900246
KLLN	116.953	-1.14578	0.31406	-3.64829	0.000263988	0.0012152
KRCC1	902.724	-0.698828	0.12439	-5.61802	1.93157e-08	1.90984e-07
LACTB2	192.988	-0.710324	0.24656	-2.88093	0.00396498	0.0130822
LAPTM5	3068.48	-0.899747	0.068231	-13.1868	1.04568e-39	1.20821e-37
LBHD1	259.814	-0.841427	0.210143	-4.00407	6.22619e-05	0.000336164
LCK	959.007	-0.708093	0.113223	-6.25397	4.00145e-10	5.00986e-09
LCMT2	264.371	-0.829737	0.209029	-3.96949	7.20263e-05	0.000383424
LDHA	15050.6	-1.21951	0.100477	-12.1372	6.70809e-34	5.28458e-32
LIMS3	84.7508	-0.879831	0.366046	-2.40361	0.0162341	0.0435253
LINC00643	67.2432	-0.849909	0.413558	-2.05511	0.0398682	0.0918846
LINC00680	151.476	-1.0679	0.278228	-3.83821	0.000123935	0.000621314
LINC01145	614.73	-0.602548	0.1466	-4.11015	3.95399e-05	0.000221775
LINC02694	97.4191	-0.80664	0.368955	-2.18628	0.0287949	0.0702417
LMNB1	11120.7	-0.690693	0.0453235	-15.2392	1.94319e-52	3.92913e-50
LMO2	623.819	-1.00065	0.139306	-7.18312	6.81367e-13	1.19283e-11
LNP1	93.5202	-1.1049	0.375253	-2.94442	0.00323556	0.0109281
LOXL2	3558.11	-0.83548	0.0675901	-12.361	4.24979e-35	3.65663e-33
LPP	7410.79	-1.33654	0.0509022	-26.257	5.94352e-152	1.80267e-148
LRRC32	34.8956	-2.30474	0.651325	-3.53854	0.000402351	0.00176221
LRRC37A4P	1151.9	-0.585953	0.10377	-5.64663	1.63627e-08	1.64467e-07
LRRC37A9P	32.0318	-1.75882	0.637872	-2.75732	0.00582779	0.018213
LRRC8C	96.2742	-0.787326	0.343653	-2.29105	0.0219606	0.056066
LRRCC1	842.804	-0.764447	0.123083	-6.21082	5.27078e-10	6.44608e-09
LRTOMT	70.5562	-1.18565	0.431961	-2.74482	0.00605449	0.018839
LSM6	1257.41	-0.663912	0.0999008	-6.64571	3.01753e-11	4.42275e-10
LTB	1979.9	-1.10525	0.0863575	-12.7986	1.6697e-37	1.66039e-35
LUM	32.8563	-1.96061	0.636321	-3.08116	0.00206194	0.00742738
LY75-CD302	26.9692	-8.09148	1.56768	-5.16144	2.45056e-07	2.0603e-06
LYSMD4	226.593	-0.615148	0.23258	-2.64489	0.00817181	0.0243349
MACC1	243.477	-0.733398	0.218301	-3.35958	0.000780613	0.0031663
MAGOHB	756.439	-0.809198	0.126047	-6.41982	1.36436e-10	1.83102e-09
MAK16	912.538	-0.620028	0.12128	-5.11237	3.18146e-07	2.615e-06
MAP7D2	42.0995	-1.07059	0.521801	-2.05173	0.0401963	0.0924127
MAPK8IP2	111.587	-0.812561	0.319052	-2.5468	0.0108716	0.0310851
MBNL3	561.985	-1.03694	0.149507	-6.93577	4.0402e-12	6.40728e-11
MCAT	323.72	-0.634031	0.189908	-3.33862	0.000841954	0.00338792
MCM10	1690.48	-1.21297	0.0885598	-13.6967	1.06302e-42	1.44906e-40
MCM2	7407.13	-1.03964	0.0497555	-20.8949	5.96059e-97	6.02616e-94
MCM3	11675.4	-0.917136	0.043124	-21.2674	2.27569e-100	3.06764e-97
MCM4	1219.48	-0.619468	0.122169	-5.07059	3.96581e-07	3.19265e-06
MCM5	6391.4	-1.17313	0.0533789	-21.9775	4.72886e-107	8.19579e-104
MCM6	13982.4	-0.838015	0.0440267	-19.0343	8.87539e-81	5.66717e-78
MCM7	11427.5	-0.967327	0.0440583	-21.9556	7.65662e-107	1.16113e-103
MCMBP	3732.93	-0.742766	0.0634142	-11.7129	1.09432e-31	8.19528e-30
MEF2C	2427.26	-0.75826	0.0773115	-9.80787	1.04149e-22	4.0628e-21
MEST	182.223	-0.88076	0.260804	-3.3771	0.000732554	0.00299843
MET	46.6273	-1.43956	0.503079	-2.86149	0.00421653	0.013807
METAP1D	190.892	-0.708661	0.254276	-2.78698	0.00532021	0.0168304
MEX3D	172.195	-0.741316	0.258612	-2.86652	0.00415014	0.0136116
MFSD13A	197.409	-0.611764	0.245123	-2.49574	0.0125694	0.0351201
MGARP	127.615	-0.789123	0.316726	-2.49151	0.0127203	0.0354847
MGAT5	3178.58	-0.735826	0.067255	-10.9408	7.35194e-28	4.28816e-26
MIF	8475.07	-0.599258	0.107241	-5.58794	2.29785e-08	2.25364e-07
MIPEP	322.857	-0.754386	0.191646	-3.93636	8.27266e-05	0.000432789
MIXL1	64.9528	-1.65043	0.433367	-3.80838	0.000139878	0.000693785
MLH1	2660.6	-1.08705	0.0721856	-15.0591	3.00848e-51	5.88691e-49
MME	4540.72	-0.609718	0.0672438	-9.06728	1.22023e-19	3.81542e-18
MMP7	46.2993	-2.07602	0.519108	-3.99921	6.35534e-05	0.000342072
MNS1	224.905	-1.72504	0.234417	-7.35884	1.85519e-13	3.40501e-12
MORN1	106.789	-0.878359	0.345915	-2.53923	0.0111097	0.0316392
MPHOSPH6	434.56	-0.797032	0.166035	-4.8004	1.58352e-06	1.16361e-05
MPI	567.73	-0.625855	0.151538	-4.13002	3.62732e-05	0.000205542
MRFAP1L1	833.292	-0.750069	0.127124	-5.90029	3.62867e-09	3.97678e-08
MRPL1	234.376	-0.795045	0.226454	-3.51085	0.000446675	0.00193676
MRPL12	1585.5	-0.601518	0.0918371	-6.54984	5.76002e-11	8.14459e-10
MRPL15	879.226	-0.604057	0.121538	-4.9701	6.69199e-07	5.21769e-06
MRPL24	868.689	-0.616598	0.125941	-4.89592	9.78487e-07	7.44263e-06
MRPS23	1087.06	-0.636238	0.11284	-5.63841	1.71624e-08	1.71794e-07
MRPS33	609.622	-0.812319	0.145519	-5.58221	2.37477e-08	2.32157e-07
MRTO4	1066.47	-0.877962	0.106945	-8.20947	2.22162e-16	5.35839e-15
MSANTD2	134.29	-0.632754	0.28902	-2.18931	0.0285745	0.0698495
MSH2	3376.1	-0.725365	0.0681678	-10.6409	1.92321e-26	1.03241e-24
MSRA	113.314	-0.741973	0.323687	-2.29225	0.0218911	0.0559004
MST1R	113.115	-0.768042	0.352319	-2.17996	0.0292602	0.0712105
MTAP	1014.21	-0.626692	0.124204	-5.04566	4.51954e-07	3.60256e-06
MTCP1	161.72	-0.68035	0.273946	-2.48352	0.0130091	0.0361491
MTERF3	590.644	-0.679351	0.149699	-4.53812	5.67579e-06	3.79387e-05
MTHFD1L	1510.63	-0.627633	0.0931461	-6.73815	1.60411e-11	2.43567e-10
MTHFD2	12083.4	-0.734761	0.0456441	-16.0976	2.65157e-58	8.46548e-56
MUTYH	391.461	-0.763389	0.171303	-4.45637	8.33605e-06	5.37084e-05
MYBL2	10291.4	-0.734794	0.0462972	-15.8712	1.00264e-56	2.70311e-54
MYCL	38.3166	-1.15262	0.546079	-2.11072	0.0347966	0.0823231
NAA20	1023.63	-0.677741	0.112345	-6.03265	1.61289e-09	1.8565e-08
NASP	6347.21	-0.726989	0.0532315	-13.6571	1.83071e-42	2.44068e-40
NAT10	2116.43	-0.79475	0.0790656	-10.0518	9.02214e-24	3.84058e-22
NCAPH	2787.15	-0.600071	0.0725762	-8.26815	1.36049e-16	3.34118e-15
NCL	20217.8	-0.694003	0.0466646	-14.8722	4.99764e-50	9.04945e-48
NCOA5	1030.45	-1.08923	0.110231	-9.88133	5.01629e-23	1.98234e-21
NDC80	2369.69	-0.677115	0.0810416	-8.35515	6.53477e-17	1.66554e-15
NEBL	2317.22	-0.748399	0.0865761	-8.64441	5.40827e-18	1.52235e-16
NEDD4	1057.5	-0.665099	0.109812	-6.05673	1.38919e-09	1.61279e-08
NEDD9	871.026	-0.656369	0.117802	-5.57179	2.52128e-08	2.45886e-07
NEK6	2040.72	-0.588061	0.0796935	-7.37904	1.5944e-13	2.94419e-12
NFU1	421.106	-0.680977	0.165608	-4.11199	3.92267e-05	0.000220323
NICN1	253.506	-0.596604	0.21684	-2.75135	0.00593493	0.0185086
NINJ2	258.897	-0.975179	0.210748	-4.62722	3.70613e-06	2.5693e-05
NIT2	571.59	-0.619102	0.144079	-4.29696	1.73153e-05	0.000104564
NME1	2129.13	-0.934682	0.0836725	-11.1707	5.67179e-29	3.54692e-27
NMRAL1	447.851	-0.971879	0.165895	-5.85841	4.67329e-09	5.04416e-08
NOCT	164.456	-0.597655	0.271677	-2.19987	0.027816	0.068354
NOL7	1042.04	-0.712811	0.107937	-6.60393	4.00399e-11	5.78291e-10
NONOP2	25.7146	-1.79989	0.708089	-2.5419	0.0110253	0.0314504
NOP14	2251.26	-0.835066	0.079969	-10.4424	1.5879e-25	7.92774e-24
NOP58	2386.77	-0.669149	0.0757024	-8.83921	9.64004e-19	2.87354e-17
NPAT	1046.14	-0.657527	0.107818	-6.09851	1.0706e-09	1.26225e-08
NPEPL1	175.712	-0.783255	0.260953	-3.00152	0.00268634	0.00929569
NPHP1	31.9159	-1.34459	0.601172	-2.23662	0.0253113	0.0632236
NPIPA7	183.985	-0.689277	0.257235	-2.67956	0.00737182	0.0222808
NR2C2AP	235.524	-0.820256	0.219877	-3.73052	0.000191087	0.000914612
NR4A3	125.411	-1.18767	0.303211	-3.91698	8.96656e-05	0.000465678
NR5A2	151.914	-0.842373	0.275804	-3.05425	0.00225624	0.00801072
NRG4	274.573	-0.710859	0.212545	-3.34451	0.000824279	0.00332895
NT5DC1	157.891	-0.864658	0.281648	-3.06999	0.00214063	0.00766531
NUDC	2929.68	-0.678198	0.0699629	-9.69368	3.20758e-22	1.18641e-20
NUP62CL	144.233	-0.705062	0.280402	-2.51447	0.0119212	0.0335174
NUP88	2713.7	-0.818869	0.0744705	-10.9959	3.99946e-28	2.35541e-26
NUTM2D	32.0036	-2.34747	0.653237	-3.59359	0.000326155	0.00146065
ODC1	6681.51	-0.736623	0.0553939	-13.2979	2.38065e-40	2.88821e-38
OGFOD1	1140.62	-0.621466	0.106926	-5.81211	6.16917e-09	6.51954e-08
OLR1	47.2929	-1.85185	0.510676	-3.62627	0.000287547	0.00130558
OR13A1	47.6773	-1.37789	0.50641	-2.72089	0.00651062	0.0200376
OR7E38P	132.384	-0.646623	0.293689	-2.20173	0.0276844	0.068141
OSBPL10	1649.54	-0.866613	0.0998966	-8.6751	4.13177e-18	1.18223e-16
OXCT1	3099.37	-0.681175	0.0689894	-9.87362	5.41724e-23	2.12692e-21
P2RY11	235.031	-0.586687	0.222566	-2.63601	0.00838861	0.0248645
PA2G4	6125.31	-0.803533	0.0560833	-14.3275	1.47357e-46	2.23467e-44
PACSIN1	178.628	-1.22562	0.263919	-4.64392	3.41866e-06	2.38363e-05
PAICS	8653.32	-0.759139	0.0490781	-15.468	5.7067e-54	1.2821e-51
PALB2	795.719	-0.631525	0.125848	-5.01818	5.21633e-07	4.11206e-06
PALM2AKAP2	395.254	-0.725033	0.176055	-4.11821	3.81826e-05	0.000215419
PAM	311.395	-0.811697	0.202603	-4.00634	6.16656e-05	0.000333093
PARD3	429.902	-0.684189	0.168556	-4.05911	4.92602e-05	0.000271524
PAX5	11098	-0.589615	0.0435467	-13.5398	9.1012e-42	1.17464e-39
PBDC1	419.226	-0.681382	0.166749	-4.08627	4.38367e-05	0.000244069
PBRM1	3285.3	-0.59075	0.0651018	-9.07426	1.14453e-19	3.58797e-18
PCDHGB3	46.6949	-1.23792	0.502091	-2.46553	0.0136809	0.0376535
PCK2	2712.12	-1.3371	0.072036	-18.5616	6.57614e-77	3.62644e-74
PCLAF	1434.84	-1.17563	0.107052	-10.9819	4.67202e-28	2.73821e-26
PCNA	8161.96	-0.977262	0.0558727	-17.4909	1.68199e-68	7.28782e-66
PCNX2	244.579	-0.677312	0.216718	-3.12532	0.00177611	0.00652173
PDF	397.805	-1.00924	0.190082	-5.30949	1.09933e-07	9.82114e-07
PDK1	1483.57	-0.789357	0.0968664	-8.14892	3.67177e-16	8.70037e-15
PER2	736.636	-0.734853	0.127805	-5.74978	8.93582e-09	9.30553e-08
PER3	76.4736	-0.804282	0.384046	-2.09423	0.0362392	0.0850395
PFAS	1574.06	-0.717709	0.0895311	-8.01631	1.08972e-15	2.47113e-14
PFKFB3	1554.83	-0.707027	0.0922882	-7.66108	1.84377e-14	3.77211e-13
PFKFB4	444.187	-1.37575	0.445313	-3.08939	0.00200568	0.00725488
PFKP	1714.79	-0.747096	0.0894139	-8.35549	6.51636e-17	1.66435e-15
PGK1	8348.07	-1.0262	0.230005	-4.46165	8.13326e-06	5.25694e-05
PIEZO2	23.8628	-1.86279	0.724531	-2.57104	0.0101395	0.0293026
PIGW	135.859	-0.62767	0.296633	-2.11598	0.0343463	0.0814484
PIH1D1	1459.17	-0.649853	0.0973849	-6.67304	2.5056e-11	3.71159e-10
PIK3CG	1115.62	-0.61054	0.105037	-5.81259	6.15135e-09	6.50638e-08
PINX1	316.49	-0.810006	0.197672	-4.09774	4.1721e-05	0.000232824
PKD1P5	104.797	-1.1865	0.352009	-3.37064	0.000749948	0.00305314
PKIA	251.088	-1.02649	0.216942	-4.73161	2.2275e-06	1.6e-05
PKM	15008	-0.789486	0.0508653	-15.5211	2.49682e-54	5.82527e-52
PKMYT1	2233.48	-0.679864	0.0804538	-8.45036	2.90397e-17	7.67558e-16
PLEKHA8P1	225.495	-0.97234	0.228048	-4.26375	2.01021e-05	0.000119901
PLEKHG4	59.745	-1.20636	0.451541	-2.67164	0.00754808	0.0227285
PLPP3	135.028	-0.699903	0.295189	-2.37104	0.0177382	0.0468109
PLS1	345.039	-0.616127	0.184928	-3.33171	0.000863144	0.003464
PLSCR1	240.003	-0.870336	0.220486	-3.94736	7.90184e-05	0.00041572
PM20D2	630.462	-0.724051	0.147476	-4.90961	9.12596e-07	6.99185e-06
PNPO	452.849	-0.833211	0.16027	-5.19881	2.00569e-07	1.71343e-06
POLA1	1800.56	-1.48432	0.0910877	-16.2956	1.06135e-59	3.67894e-57
POLA2	2254.04	-0.658488	0.0764979	-8.60792	7.43988e-18	2.06075e-16
POLD1	2679.03	-0.736756	0.0722352	-10.1994	1.99514e-24	8.99817e-23
POLR2J2	118.925	-0.6806	0.336127	-2.02483	0.0428845	0.0976124
POLR3C	902.084	-0.861766	0.124147	-6.94147	3.88043e-12	6.17814e-11
POLR3G	256.476	-0.670486	0.214824	-3.1211	0.00180177	0.00660595
POLR3K	709.369	-0.59848	0.132854	-4.5048	6.64365e-06	4.39721e-05
PPFIA4	192.886	-3.64361	0.628324	-5.79893	6.67387e-09	7.02233e-08
PPM1M	544.47	-0.889621	0.155713	-5.7132	1.10874e-08	1.14382e-07
PPP3CA	1222.22	-0.62038	0.105983	-5.85359	4.81079e-09	5.18335e-08
PRDM11	138.056	-0.826649	0.290292	-2.84765	0.00440435	0.0143215
PRIM1	1002.88	-0.858217	0.113165	-7.58374	3.35727e-14	6.7212e-13
PRIMPOL	167.888	-0.738878	0.267702	-2.76008	0.00577873	0.0180736
PRKAR1B	162.132	-0.768132	0.272539	-2.81843	0.00482587	0.0154806
PRKAR2B	6153.31	-1.25021	0.0590592	-21.1687	1.85596e-99	2.25165e-96
PRKCH	178.021	-0.590399	0.252305	-2.34002	0.0192827	0.0502012
PRKDC	16136.1	-0.627129	0.0418514	-14.9847	9.25027e-51	1.75351e-48
PRMT6	487.369	-1.05679	0.159822	-6.61227	3.78465e-11	5.47916e-10
PROX2	238.15	-0.623753	0.222264	-2.80637	0.00501039	0.0159795
PRPF3	1455.38	-0.622819	0.0971573	-6.41042	1.45118e-10	1.94109e-09
PRRT3	101.004	-0.718088	0.3346	-2.14611	0.0318644	0.0764746
PSMA6	3105.84	-0.645656	0.0750582	-8.60207	7.82912e-18	2.16362e-16
PSMC1P1	114.021	-1.51553	0.330866	-4.58049	4.63888e-06	3.15642e-05
PSMC3	2487.29	-0.71076	0.0728587	-9.75532	1.75051e-22	6.63663e-21
PSMC3IP	765.57	-0.997259	0.126235	-7.90004	2.78822e-15	6.11695e-14
PSPH	1729.57	-0.875855	0.0896917	-9.76517	1.58843e-22	6.07913e-21
PTPRG	319.889	-0.66866	0.196915	-3.39568	0.000684584	0.00282881
PUDP	991.416	-0.82421	0.113491	-7.26237	3.80374e-13	6.77635e-12
PUS10	1403.36	-0.723721	0.100227	-7.22079	5.16874e-13	9.11441e-12
PVRIG	173.963	-2.14855	0.283587	-7.57635	3.55417e-14	7.08033e-13
PYCR3	140.202	-1.29438	0.296504	-4.36548	1.26844e-05	7.92415e-05
PYROXD1	1307.05	-0.619305	0.103975	-5.95632	2.57985e-09	2.88439e-08
PYURF	676.845	-0.68597	0.16023	-4.28115	1.85927e-05	0.000112
QPCT	118.783	-0.715291	0.334133	-2.14074	0.032295	0.0772891
QRICH2	67.65	-0.847801	0.419028	-2.02326	0.0430466	0.0979264
RAD51	1812.93	-0.753504	0.0866367	-8.69728	3.39922e-18	9.86587e-17
RAD54L	1708.87	-0.642855	0.0856541	-7.50524	6.13143e-14	1.18262e-12
RAN	11854	-0.596152	0.0455645	-13.0837	4.08189e-39	4.58532e-37
RANBP1	5056.16	-0.7847	0.0593407	-13.2236	6.40948e-40	7.69899e-38
RAP1GAP2	335.186	-1.07103	0.193036	-5.54831	2.88442e-08	2.77729e-07
RAPGEF1	2102.42	-0.675096	0.0848027	-7.96078	1.70954e-15	3.81254e-14
RBL1	1605.6	-0.766643	0.0884783	-8.66476	4.5248e-18	1.2796e-16
RBM3	3426.5	-0.912572	0.0747797	-12.2035	2.97835e-34	2.47488e-32
RBM45	282.542	-0.710276	0.208184	-3.41177	0.000645415	0.00268524
RCBTB2	233.007	-0.800472	0.229501	-3.48789	0.000486857	0.00209007
RDH5	33.6126	-1.9439	0.606243	-3.20648	0.00134371	0.00512478
RFC2	1557.5	-1.32086	0.0975052	-13.5466	8.30022e-42	1.08278e-39
RFESD	216.183	-0.587261	0.232557	-2.52523	0.0115623	0.0326902
RFWD3	3502.56	-0.596158	0.0642044	-9.28531	1.61242e-20	5.31573e-19
RFX2	140.205	-0.591215	0.286944	-2.06038	0.039362	0.0909426
RFXAP	873.203	-0.643797	0.120661	-5.3356	9.52313e-08	8.58994e-07
RGCC	116.982	-1.23305	0.315855	-3.90384	9.46788e-05	0.000489617
RGL1	129.603	-0.625723	0.300961	-2.07908	0.03761	0.0876459
RGS1	2546.48	-1.64622	0.0857557	-19.1966	3.95119e-82	2.81976e-79
RHOH	866.741	-1.39526	0.121464	-11.487	1.53423e-30	1.06362e-28
RIBC2	131.272	-1.39468	0.301054	-4.63265	3.61021e-06	2.51286e-05
RMI1	926.134	-0.925253	0.120623	-7.67064	1.71139e-14	3.51909e-13
RMI2	2681.42	-0.9472	0.0740809	-12.786	1.96264e-37	1.92022e-35
RNASEH2C	1329.95	-0.594121	0.09932	-5.98188	2.20575e-09	2.48932e-08
RND1	528.824	-0.648658	0.1489	-4.35634	1.32254e-05	8.20409e-05
RNF125	57.7898	-1.28011	0.451308	-2.83645	0.00456185	0.0147703
RNF144B	466.187	-0.875159	0.170918	-5.12034	3.04988e-07	2.51537e-06
RNGTT	1095.76	-0.66939	0.106829	-6.26602	3.70395e-10	4.64698e-09
RPA3	1403	-0.784025	0.103643	-7.56465	3.88917e-14	7.70971e-13
RPGRIP1L	170.979	-0.590003	0.25736	-2.29252	0.0218756	0.0558726
RPL17-C18orf32	140.387	-1.2954	0.33269	-3.89372	9.87184e-05	0.000508557
RPL23AP53	49.0298	-1.06895	0.495672	-2.15656	0.0310398	0.0748509
RPP25L	234.085	-0.647033	0.223959	-2.88907	0.00386381	0.0127909
RPS10	290.986	-0.667942	0.200856	-3.32548	0.000882663	0.00352833
RPS2P32	46.8956	-1.2562	0.49889	-2.518	0.0118025	0.033253
RRAS2	2141.55	-0.790432	0.0811036	-9.74595	1.91968e-22	7.25533e-21
RRM2	7634.63	-1.13558	0.0537153	-21.1407	3.3596e-99	3.70533e-96
RRP15	446.227	-0.610922	0.163726	-3.73136	0.000190449	0.000912409
RRP7A	2376.1	-0.623143	0.0751012	-8.29739	1.06426e-16	2.64582e-15
RRS1	698.66	-0.711468	0.131112	-5.42641	5.74979e-08	5.34942e-07
RUBCNL	1472.37	-1.15216	0.0945609	-12.1843	3.76804e-34	3.06805e-32
RUVBL1	3024.53	-0.76341	0.0736824	-10.3608	3.73753e-25	1.81375e-23
RWDD2B	475.655	-0.919283	0.157484	-5.83733	5.30453e-09	5.67e-08
RXYLT1	498.331	-0.619041	0.156043	-3.96712	7.27462e-05	0.000386747
S100Z	142.806	-1.10696	0.290631	-3.8088	0.000139643	0.000693186
SAMD9	94.3248	-1.06127	0.348422	-3.04592	0.00231969	0.00819287
SAMHD1	827.578	-0.875013	0.124833	-7.00948	2.39198e-12	3.94286e-11
SAV1	421.597	-0.739302	0.185991	-3.97493	7.03997e-05	0.000375754
SCFD2	286.052	-0.656486	0.200723	-3.27061	0.00107316	0.00421072
SCLY	681.315	-0.588724	0.140489	-4.19054	2.78295e-05	0.000161006
SCNN1G	48.853	-1.70461	0.524226	-3.25167	0.00114728	0.00446603
SDAD1P1	31.2879	-1.26761	0.614493	-2.06286	0.0391261	0.0905355
SDCCAG8	400.473	-0.919257	0.187182	-4.91104	9.05956e-07	6.94757e-06
SDK1	110.91	-1.25951	0.338036	-3.72596	0.000194573	0.000927926
SERPINB8	131.426	-1.19215	0.296495	-4.0208	5.80012e-05	0.000314842
SESN2	3859.19	-0.6968	0.0655861	-10.6242	2.29972e-26	1.22909e-24
SF3A1	3595.13	-0.616865	0.0657629	-9.38013	6.58896e-21	2.24543e-19
SF3B4	1745.75	-0.70367	0.0858835	-8.19332	2.54126e-16	6.11717e-15
SFXN2	326.207	-1.52702	0.193949	-7.87329	3.45432e-15	7.51036e-14
SH3D21	311.621	-0.645778	0.236395	-2.73178	0.00629931	0.0194659
SKA1	1106.26	-0.695251	0.105052	-6.61817	3.63684e-11	5.27777e-10
SLBP	4048.33	-0.942887	0.0770237	-12.2415	1.86503e-34	1.56045e-32
SLC12A6	425.761	-0.656401	0.168967	-3.88479	0.000102417	0.000524749
SLC16A1	8581.92	-0.62862	0.0464693	-13.5277	1.07395e-41	1.3715e-39
SLC16A6	533.194	-0.705251	0.148194	-4.75898	1.94577e-06	1.41214e-05
SLC1A4	2961.34	-0.933804	0.06823	-13.6861	1.22878e-42	1.6564e-40
SLC25A17	587.608	-0.698241	0.142436	-4.90215	9.47935e-07	7.23292e-06
SLC25A4	2043.58	-0.676828	0.0828508	-8.16923	3.10353e-16	7.41182e-15
SLC25A45	146.565	-0.653166	0.280282	-2.33039	0.0197853	0.0513445
SLC2A1	714.19	-1.01212	0.134751	-7.51101	5.86731e-14	1.13347e-12
SLC43A3	1137.96	-0.903639	0.103529	-8.72841	2.58285e-18	7.55064e-17
SLFN12	92.0365	-1.05534	0.353754	-2.98325	0.00285206	0.00978541
SLFN13	2481.52	-0.630941	0.0754872	-8.35825	6.36571e-17	1.63274e-15
SMARCAD1	1958.68	-0.599871	0.0816886	-7.34339	2.08251e-13	3.79925e-12
SMC1A	12319.3	-0.737143	0.0420038	-17.5494	6.00933e-69	2.70019e-66
SMC1B	62.3744	-1.40093	0.438409	-3.19549	0.00139595	0.00529571
SMIM11A	64.1827	-1.07383	0.452846	-2.37129	0.0177259	0.0467908
SMIM14	5976.65	-0.942729	0.0601652	-15.669	2.46397e-55	6.22769e-53
SNRPB	6784.84	-0.605942	0.051799	-11.698	1.30565e-31	9.71785e-30
SNRPC	2248.04	-0.650133	0.0824993	-7.88046	3.26177e-15	7.11723e-14
SNRPD1	3190.12	-0.812963	0.0700008	-11.6136	3.51401e-31	2.53762e-29
SNRPD3	2491.21	-0.7279	0.0764328	-9.5234	1.67605e-21	5.92824e-20
SNX20	380.552	-0.608193	0.175542	-3.46466	0.000530893	0.00224967
SNX22	207.723	-0.612723	0.235989	-2.5964	0.0094205	0.027533
SOX4	146.857	-1.02196	0.283014	-3.611	0.000305017	0.00137564
SOX9	21.2953	-5.42713	1.22414	-4.43344	9.27414e-06	5.93427e-05
SP140	173.239	-0.655403	0.257511	-2.54515	0.0109231	0.0312104
SPATA48	287.791	-0.923967	0.203657	-4.53688	5.70923e-06	3.81412e-05
SPC25	1016.09	-0.748009	0.258221	-2.89678	0.00377017	0.0125109
SPIC	134.426	-0.903692	0.295976	-3.05326	0.0022637	0.00803254
SPNS2	56.9106	-2.93856	0.519503	-5.65649	1.54503e-08	1.56202e-07
SPNS3	169.214	-1.61756	0.268844	-6.01674	1.77961e-09	2.03681e-08
SPRED1	746.632	-0.624895	0.129876	-4.81146	1.49829e-06	1.10837e-05
SPRED2	3703.33	-0.947296	0.0623354	-15.1968	3.71605e-52	7.39067e-50
SPRY4	122.52	-1.12317	0.306292	-3.66698	0.000245432	0.00114084
SRD5A3	236.616	-1.03728	0.221114	-4.69116	2.71659e-06	1.9251e-05
SRP9P1	86.6987	-1.36261	0.367604	-3.70673	0.000209952	0.000993707
SRR	156.645	-1.00588	0.276503	-3.63788	0.000274895	0.00125578
SRSF2	6941.9	-0.704863	0.0549179	-12.8348	1.04629e-37	1.06669e-35
SRSF3	8073.2	-0.713263	0.0552771	-12.9034	4.30647e-38	4.62355e-36
ST20	147.504	-0.6828	0.27868	-2.45012	0.0142807	0.0390298
STAP1	1017.33	-0.876715	0.116062	-7.55388	4.22482e-14	8.36142e-13
STRIP2	95.742	-1.16408	0.349662	-3.32915	0.000871102	0.00348901
STX16-NPEPL1	91.9875	-0.924909	0.373719	-2.47488	0.0133281	0.0368412
STXBP6	134.946	-1.07368	0.291367	-3.68498	0.000228723	0.00107221
SUB1	2589.03	-0.602776	0.0846839	-7.11795	1.09545e-12	1.88243e-11
SUCLA2	534.698	-1.0073	0.357936	-2.81418	0.00489016	0.0156427
SUV39H2	651.135	-0.825515	0.137784	-5.99139	2.08053e-09	2.35897e-08
SYBU	167.768	-0.838603	0.260895	-3.21434	0.00130747	0.00500228
SYNCRIP	4015.84	-0.604124	0.0634013	-9.52858	1.59448e-21	5.65621e-20
TADA2A	561.319	-0.984094	0.146953	-6.69665	2.13251e-11	3.19798e-10
TAF15	9158.26	-0.776935	0.0591422	-13.1367	2.02841e-39	2.29987e-37
TBCD	1140.18	-0.622246	0.110295	-5.64166	1.68415e-08	1.6886e-07
TCF19	2083.2	-0.740799	0.0832399	-8.89957	5.60648e-19	1.70045e-17
TCTN1	3454.04	-0.852849	0.0640379	-13.3179	1.82217e-40	2.25577e-38
TFDP1	5632.36	-0.691662	0.0549697	-12.5826	2.63254e-36	2.33124e-34
TFRC	4825.5	-1.12227	0.0594618	-18.8738	1.87366e-79	1.08244e-76
THG1L	846.422	-0.634574	0.118592	-5.35092	8.75082e-08	7.94054e-07
THOC7	1426.4	-0.662456	0.0977672	-6.77584	1.23682e-11	1.90178e-10
THOP1	2459.63	-0.670718	0.073132	-9.17134	4.67185e-20	1.51548e-18
THSD8	473.588	-1.02743	0.175022	-5.87027	4.35073e-09	4.71699e-08
TIMM10	474.733	-0.651521	0.163781	-3.978	6.94974e-05	0.000371265
TIPIN	465.23	-1.3379	0.166201	-8.04991	8.28572e-16	1.91107e-14
TK1	3068.74	-1.23996	0.0681236	-18.2016	5.01218e-74	2.64382e-71
TLCD3B	116.727	-0.795385	0.310765	-2.55944	0.010484	0.0301403
TLN2	221.882	-0.632623	0.23142	-2.73366	0.00626355	0.0193708
TLR10	1588.95	-0.672908	0.0909366	-7.39975	1.36442e-13	2.54272e-12
TMED6	32.5347	-1.29495	0.610467	-2.12124	0.0339016	0.080567
TMEM198	78.8152	-0.864911	0.401988	-2.15159	0.03143	0.0756115
TMEM70	662.804	-0.743521	0.135073	-5.50459	3.70037e-08	3.52378e-07
TNF	330.652	-0.707583	0.192063	-3.68412	0.000229496	0.00107541
TNFAIP8	1959.25	-0.767825	0.0821341	-9.34843	8.89606e-21	2.99797e-19
TNFRSF21	1219.18	-1.00869	0.106187	-9.49916	2.11588e-21	7.39767e-20
TNFSF11	440.02	-1.34903	0.166654	-8.09477	5.73731e-16	1.34373e-14
TNFSF8	162.345	-0.623482	0.26826	-2.32417	0.0201161	0.0520915
TOE1	428.402	-0.94029	0.165323	-5.6876	1.2884e-08	1.31021e-07
TOMM40	1342.52	-0.659622	0.0971541	-6.78944	1.12566e-11	1.73968e-10
TPI1	25947.2	-0.714963	0.0443663	-16.115	2.00179e-58	6.74604e-56
TPI1P2	24.1305	-1.80381	0.710304	-2.53949	0.0111015	0.0316234
TRA2B	7733.61	-0.588241	0.0511606	-11.4979	1.35119e-30	9.47551e-29
TRIM61	123.684	-0.666797	0.302682	-2.20296	0.0275977	0.0679552
TRMT10A	481.959	-0.631485	0.15595	-4.04929	5.13736e-05	0.000281893
TRMT10C	527.997	-0.59723	0.157758	-3.78573	0.000153258	0.000752155
TRMT5	305.497	-0.830041	0.200596	-4.13787	3.50542e-05	0.00019938
TRMT6	952.356	-0.717969	0.11605	-6.18673	6.14234e-10	7.45935e-09
TSEN2	335.173	-0.929828	0.195277	-4.76159	1.92077e-06	1.39957e-05
TSTD2	750.344	-0.634468	0.133496	-4.7527	2.00719e-06	1.45207e-05
TTC26	126.459	-1.0347	0.301031	-3.43719	0.000587777	0.00247255
TTC30A	38.1005	-1.5499	0.589954	-2.62715	0.00861039	0.0254597
TTC30B	115.796	-1.2867	0.322996	-3.98364	6.78683e-05	0.000363362
TTLL11	77.978	-0.840372	0.380324	-2.20962	0.0271313	0.0670382
TTPAL	804.465	-0.851147	0.12635	-6.7364	1.62361e-11	2.4622e-10
TUBA1B	56052.3	-0.607906	0.0317305	-19.1584	8.22997e-82	5.547e-79
TUBGCP5	648.806	-0.722711	0.137702	-5.24838	1.53446e-07	1.34218e-06
TXNDC17	666.823	-1.02123	0.137049	-7.45155	9.22509e-14	1.74873e-12
TXNIP	3256.59	-1.40568	0.0789932	-17.7949	7.73783e-71	3.61059e-68
TYMS	5490.93	-0.83933	0.0537212	-15.6238	5.01134e-55	1.21595e-52
UBE2N	1745.69	-0.626067	0.086882	-7.20594	5.76454e-13	1.01503e-11
UBE2T	1603.7	-0.625263	0.0962087	-6.49903	8.08409e-11	1.12473e-09
UBLCP1	745.518	-0.586506	0.128825	-4.55275	5.29502e-06	3.55699e-05
UCK2	1169.51	-0.645362	0.102171	-6.31648	2.67591e-10	3.43536e-09
UHRF1	2969.3	-1.48536	0.0756144	-19.6439	6.52191e-86	4.94524e-83
UNG	1775.67	-1.47687	0.0921041	-16.0348	7.30373e-58	2.27202e-55
UPK3BL2	263.693	-0.674622	0.234441	-2.87758	0.00400733	0.0131929
USP37	1124.11	-0.885732	0.10498	-8.43714	3.25185e-17	8.57639e-16
USP40	133.707	-1.4701	0.297664	-4.93877	7.86158e-07	6.09436e-06
UTP20	985.262	-0.786266	0.112275	-7.00306	2.50427e-12	4.11677e-11
UTP4	811.116	-0.873516	0.123502	-7.07286	1.51768e-12	2.54667e-11
VDR	78.7454	-0.86056	0.385577	-2.23187	0.0256234	0.0638584
VEGFD	44.6756	-1.19359	0.529847	-2.25271	0.0242773	0.0610177
VRK1	2399.78	-0.804627	0.0859311	-9.36364	7.70386e-21	2.6107e-19
VSIG10	23.9612	-1.65098	0.70875	-2.32942	0.0198368	0.0514341
VXN	200.406	-1.84301	0.249383	-7.39029	1.46506e-13	2.71775e-12
WASF1	338.2	-0.854971	0.187351	-4.56349	5.03114e-06	3.39854e-05
WDR31	54.2798	-1.03617	0.486141	-2.13141	0.0330551	0.0787868
WDR4	646.612	-0.957366	0.135156	-7.08341	1.40648e-12	2.37322e-11
WDR54	986.461	-0.80192	0.115249	-6.95813	3.44826e-12	5.55567e-11
XK	59.3248	-1.64609	0.448022	-3.67414	0.000238653	0.00111359
XRCC2	932.212	-1.3164	0.115832	-11.3648	6.26214e-30	4.1743e-28
XRCC3	1000.96	-0.698111	0.111718	-6.24889	4.1337e-10	5.16478e-09
XXYLT1	116.919	-1.57858	0.340901	-4.6306	3.64601e-06	2.53341e-05
XYLB	98.0197	-0.953211	0.340547	-2.79906	0.00512513	0.0162983
YEATS4	1397.14	-0.786047	0.0991326	-7.92924	2.20491e-15	4.88137e-14
YY2	73.4704	-1.00334	0.414818	-2.41875	0.0155741	0.0419785
ZBED3	882.091	-0.756794	0.116322	-6.50603	7.71627e-11	1.07602e-09
ZC3H4	1256.63	-0.741306	0.102621	-7.22374	5.05752e-13	8.9443e-12
ZFP41	271.012	-0.744589	0.205806	-3.61791	0.00029699	0.00134193
ZMAT1	278.7	-1.44086	0.206589	-6.97453	3.06895e-12	4.98579e-11
ZNF117	771.107	-0.633441	0.123601	-5.12488	2.97726e-07	2.46386e-06
ZNF497	49.0224	-1.45037	0.497961	-2.91261	0.00358419	0.0119329
ZNF546	88.6313	-0.852478	0.36552	-2.33223	0.0196884	0.0511183
ZNF66	88.5829	-0.806775	0.386224	-2.08888	0.0367187	0.0858656
ZNF788P	461.426	-0.841843	0.16284	-5.16977	2.34377e-07	1.98013e-06
ZNF804A	466.676	-0.822354	0.15846	-5.18965	2.10688e-07	1.79373e-06
ZNF831	145.505	-0.918132	0.300797	-3.05233	0.0022707	0.00804899
ZNF837	108.563	-0.890286	0.343805	-2.58951	0.00961125	0.0280297
ZNF860	125.78	-1.78203	0.311217	-5.726	1.02823e-08	1.06529e-07
ZNF887P	39.598	-1.11149	0.537732	-2.067	0.0387346	0.0899211
ZSCAN16	137.456	-0.64151	0.302069	-2.12372	0.0336933	0.0801034
ZSCAN5A	88.5053	-0.769903	0.357512	-2.1535	0.0312791	0.0753229
ZWINT	2416.08	-1.08664	0.075259	-14.4387	2.95325e-47	4.6531e-45

## Sheet: KARPAS422-Up
Supplementary Data 11. Differentially expressed genes (fold change>1.5, q<0.1) upon MI-503 treatment in Farage, SUDHL5, KARPAS422 and DB, related to Figure 5.
	baseMean	log2FoldChange	lfcSE	stat	pvalue	padj
A1BG	693.809	0.746463	0.127035	5.87605	4.20177e-09	4.49832e-08
ABCA2	319.177	0.898387	0.179835	4.99561	5.86488e-07	4.47508e-06
ABCA3	47.0656	1.22594	0.474674	2.58269	0.00980322	0.027448
ABCD1	236.334	0.700027	0.206542	3.38928	0.000700769	0.00273656
ABHD4	237.878	1.31842	0.210703	6.25722	3.91912e-10	4.91941e-09
ABRAXAS1	837.161	0.713968	0.112792	6.32994	2.45254e-10	3.16368e-09
AC004951.3	24.2376	1.29435	0.643603	2.01111	0.0443142	0.0976572
AC005520.3	187.529	0.695517	0.259609	2.6791	0.00738213	0.0214843
AC008758.4	93.9465	0.70509	0.342464	2.05888	0.0395062	0.0887074
AC008770.2	24.5437	1.79001	0.685947	2.60955	0.00906613	0.0256904
AC011503.3	29.508	1.16588	0.583001	1.99979	0.0455225	0.0997612
AC017099.1	51.9358	1.43949	0.46502	3.09555	0.00196451	0.00679856
AC018630.2	48.259	1.22441	0.485874	2.52002	0.0117347	0.0320477
AC018755.3	89.4767	0.870077	0.333531	2.60868	0.00908915	0.0257499
AC020904.2	57.0281	1.30999	0.433378	3.02274	0.00250496	0.00838095
AC020909.1	802.882	0.660195	0.127625	5.17291	2.30478e-07	1.87838e-06
AC022137.3	157.511	0.628493	0.281567	2.23213	0.0256065	0.0617125
AC068533.4	59.5637	0.936092	0.411294	2.27597	0.0228478	0.0562814
AC073111.4	362.331	0.861456	0.167541	5.14177	2.72167e-07	2.18811e-06
AC074143.1	76.9178	1.25486	0.366378	3.42505	0.000614682	0.00244051
AC104452.1	201.096	0.910579	0.231234	3.93791	8.21928e-05	0.000408369
AC105052.3	901.01	0.643065	0.129027	4.98397	6.22939e-07	4.72458e-06
AC106782.1	75.5045	1.18281	0.44141	2.67961	0.00737069	0.0214607
AC114801.3	899.647	0.711268	0.128242	5.54628	2.91804e-08	2.76643e-07
AC118459.2	121.409	0.750247	0.298889	2.51012	0.012069	0.0327901
AC126323.1	1122.6	0.610963	0.102985	5.93253	2.98302e-09	3.30891e-08
AC133552.2	40.5512	1.16246	0.509144	2.28317	0.0224204	0.0553585
AC137834.1	68.2838	1.09939	0.465555	2.36147	0.0182026	0.0466744
AC145212.1	148.579	0.748595	0.262256	2.85445	0.00431119	0.013539
AC242842.3	49.2936	1.56293	0.462069	3.38246	0.000718385	0.00279237
AC245100.4	33.4232	1.22758	0.558239	2.19902	0.0278767	0.0661506
ACAP1	2593.02	0.60205	0.0667837	9.01492	1.97007e-19	6.77683e-18
ACP6	114.362	1.11437	0.296909	3.75322	0.000174575	0.000796051
ACSM3	107.958	1.13774	0.32973	3.45052	0.000559516	0.00225418
ACSS2	79.0195	1.21853	0.357933	3.40436	0.000663187	0.00261167
ADAM22	152.025	0.898606	0.267808	3.35541	0.000792473	0.00305114
ADAMTS6	52.2049	1.22235	0.45165	2.70642	0.00680133	0.0200301
ADGRB2	706.894	1.2916	0.130286	9.9135	3.63662e-23	1.60088e-21
ADPRH	90.9417	1.06093	0.333898	3.17739	0.00148607	0.00532735
ADSS1	53.6243	1.49063	0.472607	3.15407	0.00161013	0.00571997
AFG1L	347.518	0.597269	0.17685	3.37727	0.000732087	0.00284008
AGBL2	272.472	0.632593	0.191953	3.29555	0.000982281	0.00367626
AGO4	386.187	0.773277	0.164197	4.70944	2.48402e-06	1.68501e-05
AGTRAP	241.197	0.634934	0.210813	3.01184	0.00259667	0.00865785
AHDC1	406.192	0.672958	0.163196	4.12363	3.7295e-05	0.000199551
AIG1	87.0484	1.1016	0.347791	3.16742	0.00153799	0.00549312
AK1	104.119	0.849418	0.333184	2.5494	0.0107909	0.0298129
AK7	699.248	0.608688	0.125126	4.86459	1.14695e-06	8.31799e-06
AL049650.2	38.9675	1.68317	0.538127	3.12782	0.00176106	0.0061794
AL096711.2	31.417	1.26565	0.603146	2.09841	0.0358691	0.0819438
AL109918.1	282.765	0.713147	0.188031	3.79271	0.000149014	0.000693308
AL157935.3	336.761	0.939601	0.221501	4.24197	2.2157e-05	0.000124202
AL390879.1	109.511	0.702461	0.303913	2.31139	0.0208115	0.0520597
ALCAM	801.36	0.664081	0.118279	5.61455	1.97073e-08	1.91299e-07
ALDH3A2	86.2411	0.866758	0.348253	2.48888	0.0128148	0.0344298
ALDOC	1856.47	0.607103	0.0798857	7.59964	2.96956e-14	6.09898e-13
AMIGO2	904.402	0.713072	0.108108	6.59592	4.22637e-11	6.10906e-10
ANKDD1A	67.1138	1.01401	0.389906	2.60065	0.0093046	0.0262598
ANKRD20A4P	96.8595	0.993895	0.352618	2.81862	0.00482312	0.0149123
ANKRD24	146.737	0.805975	0.261653	3.08032	0.00206781	0.00710722
ANO10	70.293	0.933255	0.377982	2.46905	0.0135473	0.0361587
AP001273.2	255.472	1.44033	0.254937	5.64977	1.60666e-08	1.58154e-07
APLP1	353.782	1.0314	0.171326	6.02007	1.74343e-09	1.99725e-08
APOBEC3G	74.2633	1.05677	0.37451	2.82173	0.00477656	0.0147876
AR	90.6867	1.21395	0.334064	3.63388	0.000279189	0.0012129
ARFGAP3	1165.16	0.70483	0.099823	7.0608	1.65553e-12	2.82044e-11
ARG2	402.748	0.848348	0.160663	5.28028	1.28986e-07	1.10034e-06
ARHGAP22	63.3555	0.985222	0.39741	2.47911	0.0131712	0.0352819
ARHGAP26	2481.08	0.798735	0.081198	9.83687	7.80992e-23	3.35587e-21
ARHGAP44	275.202	1.28465	0.194292	6.61193	3.79348e-11	5.53417e-10
ARHGEF25	152.99	0.808356	0.25508	3.16903	0.0015295	0.00546903
ARHGEF40	78.0487	1.99607	0.375774	5.31188	1.08501e-07	9.35639e-07
ARHGEF6	142.087	1.30266	0.282966	4.6036	4.15241e-06	2.68786e-05
ARID3A	509.656	0.768573	0.147129	5.22379	1.75301e-07	1.46258e-06
ARID5B	209.568	0.760929	0.231586	3.28572	0.00101722	0.00379348
ASB13	298.787	1.00036	0.184191	5.43113	5.59984e-08	5.04667e-07
ASIC1	365.615	0.922646	0.174444	5.28907	1.22938e-07	1.05292e-06
ASIC3	205.154	1.03188	0.22133	4.66216	3.12914e-06	2.08224e-05
ASS1P1	62.7166	0.855893	0.428027	1.99962	0.0455412	0.0997849
ASTN2	364.867	0.892102	0.169313	5.26897	1.37193e-07	1.16236e-06
ATP11A	316.68	0.752846	0.189896	3.96451	7.35455e-05	0.000369399
ATP6V1G2	387.293	1.09414	0.164124	6.66656	2.61872e-11	3.92496e-10
ATP8B3	158.775	1.19124	0.255393	4.66433	3.09628e-06	2.06474e-05
ATP8B4	124.731	0.657398	0.281371	2.33641	0.01947	0.0492521
ATXN1	45.0464	1.02864	0.481827	2.13488	0.0327708	0.0758427
B3GALT4	146.575	0.789849	0.278747	2.83357	0.0046031	0.0143484
B3GNT7	83.0886	0.860129	0.351082	2.44993	0.0142882	0.0379512
BCAR3	210.333	0.594593	0.231055	2.57339	0.0100709	0.0280577
BCL3	26.2962	2.01956	0.641469	3.14834	0.00164201	0.0058217
BCL9L	73.6277	1.34825	0.382986	3.52036	0.000430966	0.00179308
BEGAIN	43.8471	1.96722	0.495199	3.97259	7.10954e-05	0.00035861
BEX5	211.538	0.851574	0.226383	3.76165	0.000168799	0.000771951
BIRC7	55.8822	1.07055	0.427812	2.50239	0.0123356	0.0333775
BLVRB	267.413	1.14582	0.200444	5.71644	1.08779e-08	1.10091e-07
BMP1	68.4594	0.809824	0.384187	2.10789	0.0350403	0.0803618
BMPR2	449.075	0.821931	0.151146	5.43798	5.38874e-08	4.86339e-07
BMX	144.205	0.883495	0.273494	3.2304	0.00123618	0.00450462
BTBD8	22.9346	3.17914	0.767537	4.142	3.44291e-05	0.000185478
C11orf65	133.39	0.638827	0.275221	2.32114	0.0202793	0.0509511
C16orf86	393.351	1.06156	0.166263	6.38486	1.71553e-10	2.2569e-09
C19orf57	67.1792	0.885907	0.385764	2.2965	0.0216474	0.0537875
C1orf54	148.848	1.33037	0.265469	5.01141	5.40329e-07	4.15308e-06
C20orf96	248.179	1.04388	0.202153	5.16378	2.42011e-07	1.96322e-06
C2orf15	74.0121	0.871274	0.368716	2.36299	0.0181279	0.0465207
C3orf18	79.4926	0.976754	0.357565	2.73168	0.00630121	0.0187591
C5	628.318	0.782784	0.141219	5.54305	2.97252e-08	2.81235e-07
CACNA1F	41.1332	1.90922	0.526585	3.62566	0.000288229	0.00124916
CACNB3	361.44	1.27418	0.172734	7.37653	1.62465e-13	3.08978e-12
CALHM1	638.003	1.34123	0.13568	9.88527	4.82269e-23	2.1156e-21
CALHM2	206.202	1.26778	0.230214	5.50696	3.65076e-08	3.39211e-07
CALHM3	101.931	0.898509	0.315311	2.84959	0.00437751	0.0137199
CAMK1	1116.28	0.870813	0.100794	8.63953	5.64457e-18	1.71241e-16
CAMKV	244.535	1.24545	0.204294	6.09636	1.08513e-09	1.27919e-08
CAMSAP3	64.2104	1.24045	0.414137	2.99527	0.00274203	0.00907523
CAPN14	123.148	0.980301	0.306204	3.20146	0.00136734	0.00493686
CARD16	101.432	0.839026	0.31305	2.68017	0.00735849	0.0214403
CASP1	112.199	0.893026	0.297582	3.00094	0.0026915	0.00893855
CASTOR1	145.042	1.74958	0.275133	6.35903	2.03037e-10	2.64471e-09
CASTOR3	161.739	0.741541	0.250127	2.96466	0.00303022	0.00989636
CBLN3	82.6259	1.28318	0.39001	3.29012	0.00100144	0.00374016
CBX7	244.697	0.603536	0.204747	2.94771	0.00320135	0.0103825
CCDC102B	80.9761	1.19433	0.352418	3.38895	0.000701596	0.00273895
CCDC112	348.385	0.837728	0.179501	4.66699	3.05646e-06	2.04142e-05
CCDC113	445.207	0.696964	0.150723	4.62414	3.76156e-06	2.46016e-05
CCDC114	64.3719	1.63262	0.400942	4.07195	4.66207e-05	0.000244056
CCDC151	71.729	1.48026	0.383377	3.8611	0.000112878	0.000541386
CCDC187	104.901	0.682966	0.309673	2.20544	0.0274231	0.0653647
CCDC28B	763.412	0.762179	0.118765	6.41755	1.38487e-10	1.85484e-09
CCDC3	117.831	0.799954	0.290023	2.75825	0.00581123	0.0175364
CCDC73	84.0864	0.812178	0.34499	2.35421	0.0185622	0.0474322
CCDC74A	186.709	0.95237	0.232766	4.09153	4.28541e-05	0.000225935
CCDC74B	64.0113	1.16453	0.403149	2.88857	0.00386992	0.0123036
CCDC9B	168.69	0.838214	0.250225	3.34984	0.000808588	0.00309992
CCND2	24.0615	1.72902	0.68755	2.51476	0.0119114	0.0324459
CCNG1	5241.62	0.658684	0.0539441	12.2105	2.73275e-34	2.19142e-32
CCNO	140.26	0.715631	0.271814	2.6328	0.00846846	0.0242644
CD1D	424.44	1.17598	0.176951	6.64576	3.0165e-11	4.47323e-10
CD33	3743.26	1.03964	0.0573409	18.1309	1.81774e-73	6.35705e-71
CD48	86.5434	1.38047	0.34455	4.00659	6.16015e-05	0.000314886
CD69	155.939	0.799788	0.268969	2.97354	0.00294389	0.00965828
CD70	1920.19	1.00432	0.0769844	13.0457	6.71932e-39	6.66112e-37
CD86	620.747	0.737885	0.12866	5.73513	9.74368e-09	9.91697e-08
CDC42EP2	114.888	1.04655	0.304011	3.44247	0.000576417	0.00231118
CDC42EP3	372.437	0.717262	0.168246	4.26319	2.01533e-05	0.000114087
CDK5R2	29.0638	1.38869	0.592143	2.34519	0.0190172	0.0483983
CDYL	240.325	0.643085	0.210729	3.05172	0.00227534	0.00771104
CEP126	292.939	0.786746	0.200911	3.91589	9.00729e-05	0.000444016
CEP170B	139.152	1.39145	0.271835	5.11873	3.07595e-07	2.44638e-06
CEP85L	173.872	0.638725	0.251066	2.54405	0.0109575	0.0302203
CERCAM	497.495	0.749674	0.145195	5.16324	2.42711e-07	1.96763e-06
CHCHD6	179.645	0.707928	0.244	2.90135	0.00371563	0.011855
CHI3L1	78.2128	1.05426	0.368766	2.85889	0.00425128	0.0133709
CHRD	625.895	0.690011	0.131398	5.25131	1.51021e-07	1.27181e-06
CHRNB1	171.81	0.796227	0.252645	3.15156	0.001624	0.00576441
CHST2	1642.59	0.687428	0.0812017	8.46568	2.54656e-17	7.22098e-16
CKB	181.777	0.940269	0.235364	3.99496	6.47064e-05	0.00032902
CLDND2	82.3731	0.978938	0.348773	2.80681	0.00500355	0.0153946
CLIP2	83.3197	1.3119	0.355249	3.69292	0.000221698	0.000986282
CLSTN3	659.092	0.957395	0.125039	7.65677	1.90672e-14	4.01431e-13
CLTCL1	162.147	0.863721	0.251987	3.42764	0.000608851	0.00241965
CLVS1	114.344	1.09017	0.30037	3.62943	0.000284044	0.00123314
CMAHP	42.7549	1.02215	0.503304	2.03087	0.0422681	0.0939373
CMTM7	202.961	0.890105	0.24028	3.70445	0.000211848	0.000949507
CNN1	90.1395	0.842686	0.345453	2.43937	0.014713	0.0388685
COL9A2	189.097	1.35499	0.240081	5.64386	1.66277e-08	1.63294e-07
COL9A3	188.303	1.01508	0.241633	4.20089	2.65864e-05	0.000146359
CORO2A	234.556	1.54731	0.216474	7.14776	8.82043e-13	1.55314e-11
CORO7-PAM16	46.8869	1.2163	0.507229	2.39794	0.0164877	0.0427997
CPT1A	829.49	0.869164	0.111354	7.80541	5.93101e-15	1.32867e-13
CRACD	60.3651	2.16748	0.430433	5.03559	4.7639e-07	3.70003e-06
CRIP1	4546.35	0.719294	0.057894	12.4243	1.92835e-35	1.60781e-33
CRIP3	928.47	0.649341	0.111306	5.83384	5.41647e-09	5.74019e-08
CTF1	186.038	0.626688	0.233097	2.68853	0.00717678	0.0209837
CTNNA1	947.191	0.604154	0.104551	5.77857	7.53397e-09	7.8068e-08
CTNNBIP1	210.848	0.633655	0.219657	2.88475	0.00391726	0.0124415
CTSH	282.245	1.1183	0.192226	5.81767	5.96737e-09	6.26076e-08
CXCL16	172.268	0.749333	0.242413	3.09114	0.00199391	0.00688705
CYP4F25P	41.0405	1.01662	0.507364	2.00372	0.0450997	0.099005
CYSTM1	548.23	0.695374	0.136247	5.10376	3.32968e-07	2.63818e-06
DBNDD1	70.9609	0.779922	0.389303	2.00338	0.0451365	0.0990187
DBP	555.38	0.810453	0.14837	5.46239	4.69773e-08	4.29516e-07
DDAH2	496.578	0.78807	0.146358	5.38452	7.26363e-08	6.404e-07
DENND11	2192.17	0.682492	0.070888	9.62774	6.10558e-22	2.50388e-20
DENND3	460.674	1.23606	0.149575	8.26381	1.41097e-16	3.67788e-15
DHDH	28.7335	1.24689	0.598838	2.08219	0.0373255	0.0846718
DIAPH2	28.7311	1.51173	0.601568	2.51298	0.0119717	0.0325818
DIXDC1	138.613	0.760174	0.27435	2.77082	0.00559149	0.0169795
DLG2	92.4626	1.22966	0.332034	3.70342	0.000212712	0.000952363
DNAAF3	60.8255	1.19614	0.420614	2.84379	0.00445811	0.0139413
DNAJB5	464.848	0.707646	0.149109	4.74584	2.07643e-06	1.42932e-05
DNAL4	145.92	0.675231	0.261573	2.58143	0.00983922	0.0275402
DNHD1	3110.5	0.655094	0.0744664	8.79718	1.40295e-18	4.49445e-17
DNMT3A	116.815	1.11457	0.295484	3.77201	0.000161939	0.00074491
DOC2GP	24.8272	1.69801	0.655627	2.5899	0.00960042	0.0269617
DOCK4	104.111	0.872977	0.326833	2.67102	0.0075622	0.0219576
DOCK6	385.03	0.782252	0.162205	4.82262	1.41687e-06	1.00725e-05
DSG1	1604.11	1.132	0.0860261	13.1588	1.51472e-39	1.55043e-37
DTNB	140.728	0.777373	0.266271	2.91948	0.00350612	0.0112665
DUSP16	205.783	0.949434	0.227546	4.1725	3.01279e-05	0.000163991
EBF4	100.238	1.43211	0.356348	4.01883	5.8487e-05	0.000300797
ECI2	264.398	1.49247	0.200569	7.44119	9.97842e-14	1.95075e-12
EEF1AKMT3	247.636	0.764678	0.205314	3.72444	0.000195751	0.000882704
EFCAB13	220.479	0.955495	0.21626	4.41828	9.94913e-06	5.99615e-05
EFEMP2	56.6938	1.57896	0.459389	3.43709	0.000587992	0.00234638
EFNA3	237.726	0.860252	0.20616	4.17274	3.0096e-05	0.000163888
EFR3B	30.0443	1.185	0.585316	2.02454	0.0429143	0.0950785
EHBP1L1	4555.18	0.637724	0.0526472	12.1132	8.99587e-34	7.07863e-32
EMILIN2	1685.86	0.973192	0.080557	12.0808	1.33429e-33	1.0434e-31
EML2	3649.25	0.653625	0.0571767	11.4317	2.90479e-30	1.9662e-28
EMP1	297.674	0.79014	0.183428	4.30762	1.65021e-05	9.52158e-05
EMP3	2930.79	0.6185	0.0646083	9.57307	1.03779e-21	4.21111e-20
ENO3	2054.66	0.593699	0.0758093	7.83148	4.82174e-15	1.08987e-13
EPHB1	472.862	0.638349	0.147005	4.34235	1.40965e-05	8.21641e-05
EPS8L2	317.699	0.81152	0.181623	4.46815	7.88985e-06	4.84316e-05
ERMP1	1579.84	0.745069	0.087763	8.48956	2.07427e-17	5.96235e-16
ETHE1	169.296	0.921794	0.245211	3.75919	0.000170466	0.000779007
F12	147.798	0.877573	0.262552	3.34248	0.000830336	0.00316978
FADS1	7298.73	0.634411	0.0441232	14.3782	7.09439e-47	1.03859e-44
FAHD2B	947.675	0.590107	0.106308	5.5509	2.84208e-08	2.69848e-07
FAHD2CP	123.33	0.699729	0.283486	2.4683	0.0135756	0.0362188
FAIM2	163.863	0.707779	0.246339	2.87319	0.00406351	0.0128413
FAM102B	251.803	1.55402	0.207908	7.47453	7.74827e-14	1.52423e-12
FAM131A	669.985	0.811017	0.125416	6.46661	1.00226e-10	1.37008e-09
FAM167B	88.1423	0.931277	0.338241	2.7533	0.00589987	0.0177518
FAM171A2	48.3522	1.34178	0.464257	2.89017	0.00385037	0.0122569
FAR2P1	345.691	0.609029	0.173948	3.50122	0.000463136	0.00190926
FBXL8	225.881	0.593719	0.21286	2.78924	0.00528315	0.0161522
FBXO24	40.8559	1.17744	0.512746	2.29634	0.0216562	0.0537882
FCGR2A	110.199	0.761564	0.302907	2.51418	0.0119309	0.0324919
FGFR1	84.3603	1.10487	0.348911	3.16662	0.00154221	0.00550195
FGR	83.3794	0.946007	0.351766	2.68931	0.00716008	0.0209397
FLI1	131.178	0.63193	0.284357	2.22231	0.0262622	0.0630458
FMNL2	170.373	0.837628	0.248824	3.36635	0.000761691	0.00294271
FNDC11	75.0266	0.76298	0.365469	2.08768	0.0368272	0.0837979
FOSL2	1159.5	0.80204	0.0970813	8.26152	1.43823e-16	3.74119e-15
FOXD1	122.48	0.629627	0.302527	2.08122	0.0374133	0.0848099
FYB1	85.9178	1.34113	0.355941	3.76785	0.000164661	0.000754948
FZD2	33.425	1.36095	0.554474	2.45449	0.0141083	0.0375051
FZD4	51.0571	0.999526	0.446046	2.24086	0.0250352	0.0606724
FZD7	305.818	1.16148	0.182313	6.3708	1.88045e-10	2.46101e-09
GAA	131.368	1.17333	0.276914	4.23717	2.26356e-05	0.000126659
GAB2	358.158	1.03802	0.169282	6.13192	8.68232e-10	1.03809e-08
GABBR1	104.879	2.01489	0.328803	6.12796	8.90118e-10	1.06324e-08
GAD1	173.479	0.744942	0.241125	3.08945	0.00200531	0.00692453
GADD45A	441.289	0.648318	0.152816	4.24248	2.21064e-05	0.000123973
GALNT12	343.924	0.942128	0.176773	5.32961	9.84255e-08	8.52841e-07
GAS2L3	108.47	0.898378	0.306583	2.93029	0.00338645	0.0109265
GCSAM	6531.97	0.718296	0.0471118	15.2466	1.73343e-52	3.2094e-50
GDPD1	97.0692	0.982942	0.325557	3.01927	0.00253388	0.00846646
GDPD3	76.8165	0.96926	0.36954	2.62289	0.00871883	0.0248912
GDPD5	1767.05	1.02654	0.0857205	11.9755	4.77788e-33	3.6679e-31
GEM	115.58	0.717349	0.294298	2.43749	0.0147895	0.0390275
GFY	56.5063	1.24736	0.421798	2.95724	0.00310405	0.0100982
GIPC1	92.1304	0.961502	0.341372	2.81658	0.00485376	0.0150034
GIPR	305.846	0.876573	0.184003	4.7639	1.89888e-06	1.32083e-05
GJA3	222.207	0.671661	0.213649	3.14375	0.00166796	0.00590043
GLIPR2	57.4157	0.930148	0.421447	2.20704	0.0273115	0.0651112
GLRX	197.37	1.33603	0.237517	5.625	1.85508e-08	1.8105e-07
GNAO1	74.9083	1.39019	0.368418	3.77342	0.000161028	0.000740987
GNB5	672.072	0.618694	0.128089	4.8302	1.36399e-06	9.74059e-06
GNG7	50.4436	0.997753	0.447165	2.23129	0.0256621	0.0617874
GNRHR2	142.418	1.25927	0.274589	4.58602	4.51765e-06	2.90338e-05
GOLGA2P10	266.801	0.840591	0.197733	4.25114	2.12684e-05	0.000119793
GOLGA2P11	302.837	0.707246	0.192501	3.67399	0.000238793	0.00105525
GOLGA6L5P	52.7245	1.17083	0.458415	2.55408	0.010647	0.0294541
GOLGA6L9	321.502	0.616446	0.18732	3.29087	0.000998788	0.00373248
GPC2	262.216	0.990719	0.201959	4.90555	9.31667e-07	6.8315e-06
GPR161	57.8122	1.04417	0.434555	2.40286	0.0162676	0.0423421
GPR4	286.995	1.24011	0.189769	6.53483	6.36798e-11	8.99808e-10
GPRIN3	619.015	0.838052	0.139738	5.99732	2.00597e-09	2.27809e-08
GRAMD1C	48.9571	1.25984	0.480718	2.62075	0.00877366	0.024991
GRASP	344.288	0.8216	0.178337	4.607	4.08522e-06	2.64982e-05
GSDMB	615.421	0.771604	0.130823	5.89809	3.67733e-09	4.00845e-08
GSS	632.094	0.600917	0.143436	4.18944	2.79646e-05	0.000153409
GSTM4	190.485	0.703306	0.228611	3.07643	0.00209492	0.00718276
GUCA1B	41.4441	1.58305	0.513254	3.08434	0.00204007	0.00702337
H4C15	114.386	0.632189	0.303577	2.08247	0.0373	0.0846291
HABP4	353.755	0.974985	0.170923	5.70424	1.16863e-08	1.17516e-07
HECW2	758.668	0.662729	0.123953	5.34662	8.96111e-08	7.82388e-07
HES1	197.702	0.60544	0.225555	2.68422	0.00726992	0.0212018
HES7	272.126	2.00525	0.204702	9.79593	1.1721e-22	4.95193e-21
HHLA2	63.5386	1.09495	0.420503	2.6039	0.00921704	0.026036
HIC1	360.933	0.86848	0.1707	5.08776	3.62319e-07	2.86123e-06
HIP1	46.3775	1.10888	0.484539	2.28853	0.0221069	0.0547239
HIP1R	669.714	1.04431	0.134041	7.79103	6.64668e-15	1.48372e-13
HLA-DPB1	7510.98	0.586351	0.0442861	13.2401	5.14983e-40	5.40303e-38
HMGN5	646.836	0.868242	0.132919	6.53213	6.48396e-11	9.11084e-10
HOMER2	1461.52	0.81198	0.0854458	9.50286	2.04206e-21	8.13593e-20
HOXA4	88.3559	1.02873	0.346726	2.96699	0.00300732	0.00983944
HOXC11	58.2451	1.23031	0.430666	2.85676	0.00427993	0.0134509
HSD11B1L	169.413	0.997262	0.250756	3.97703	6.97823e-05	0.00035241
HSD17B11	263.934	0.767546	0.195365	3.92878	8.53794e-05	0.000422867
HSF4	231.632	0.655227	0.226616	2.89135	0.00383593	0.0122148
HSPA6	40.5715	1.87691	0.509695	3.68242	0.000231027	0.00102272
HSPB1	524.939	0.895998	0.140418	6.38091	1.76036e-10	2.31105e-09
HTR3B	67.6084	0.818296	0.395514	2.06894	0.0385513	0.08692
HVCN1	498.021	0.802849	0.154039	5.21197	1.86841e-07	1.55269e-06
HYPK	1019.07	1.04106	0.105394	9.8778	5.19599e-23	2.27144e-21
ICAM2	40.7876	1.14603	0.501418	2.28558	0.0222787	0.0550735
ICAM5	442.949	0.628631	0.153856	4.08583	4.392e-05	0.000230878
ID3	1123.28	0.693193	0.0965765	7.17766	7.09133e-13	1.2628e-11
IER5L	82.4827	0.974667	0.350552	2.78037	0.00542963	0.0165518
IFITM2	370.051	0.59803	0.165754	3.60794	0.00030864	0.00132711
IFITM3P6	123.408	0.623859	0.292236	2.13477	0.0327795	0.075849
IGKV1-37	188.386	1.05016	0.244809	4.28971	1.78908e-05	0.000102524
IGKV1D-37	215.368	0.919945	0.232744	3.95259	7.73083e-05	0.000385928
IGKV2-29	475.24	0.968652	0.147016	6.58877	4.43495e-11	6.39588e-10
IGKV2-30	202.286	1.16968	0.227216	5.14788	2.63448e-07	2.12616e-06
IGKV2D-29	379.771	0.995243	0.168553	5.90464	3.53415e-09	3.87104e-08
IGKV2D-30	77.3815	1.171	0.384111	3.04859	0.00229915	0.00777498
IL11RA	167.576	0.742059	0.263778	2.8132	0.00490516	0.0151363
IL16	309.737	1.10279	0.182463	6.04388	1.50448e-09	1.73775e-08
IL27RA	135.902	1.51512	0.279366	5.42341	5.84731e-08	5.23257e-07
IL6ST	83.1113	0.813783	0.367564	2.21399	0.0268292	0.0642167
ILDR2	46.1554	0.985923	0.485766	2.02963	0.0423946	0.0941354
ILF2P2	65.6368	0.919671	0.408985	2.24867	0.0245337	0.0597099
IMPA2	138.489	1.04639	0.274729	3.8088	0.000139642	0.00065405
INAFM1	257.637	0.601863	0.218374	2.7561	0.00584943	0.0176225
INKA1	68.1316	1.10675	0.389683	2.84013	0.00450958	0.0140708
IRF5	209.93	0.912837	0.223623	4.08203	4.46437e-05	0.000234134
ISY1-RAB43	207.815	0.963068	0.241272	3.99162	6.56232e-05	0.000333413
ISYNA1	1446.1	0.717055	0.0871751	8.22546	1.9444e-16	4.95547e-15
ITGAV	331.452	0.653534	0.17574	3.71875	0.00020021	0.000901519
JAM3	135.129	0.600594	0.272736	2.20211	0.0276575	0.065774
JCHAIN	2663.85	0.628827	0.0680772	9.23696	2.536e-20	9.33575e-19
JUND	16969.5	0.691958	0.0451512	15.3253	5.17802e-53	9.87746e-51
KBTBD3	355.34	0.621053	0.179317	3.46344	0.000533316	0.00216037
KCNC4	222.072	0.857475	0.21225	4.03993	5.3466e-05	0.000277125
KCND1	292.628	0.750215	0.188913	3.97123	7.1504e-05	0.000360094
KCNQ4	100.293	1.31111	0.331959	3.94961	7.82789e-05	0.000390464
KIAA0513	98.7692	0.787605	0.327336	2.4061	0.0161237	0.0420025
KIAA0895	39.3169	1.09338	0.506895	2.15701	0.0310045	0.0722998
KIAA1210	51.0288	1.86267	0.46733	3.98577	6.7262e-05	0.000341326
KIF26B	1581.74	1.26812	0.0845552	14.9975	7.61993e-51	1.33243e-48
KIZ	532.286	0.604051	0.138353	4.36603	1.26527e-05	7.47176e-05
KLHDC8B	195.251	0.72944	0.235834	3.09302	0.00198128	0.00684719
KLHDC9	109.109	0.876683	0.316694	2.76823	0.00563618	0.0170904
KLHL13	71.8975	0.895775	0.374526	2.39175	0.0167681	0.043367
KLK1	139.759	1.44454	0.277272	5.20983	1.89016e-07	1.56766e-06
KREMEN2	268.901	1.59245	0.203329	7.83188	4.8062e-15	1.08831e-13
KRT18P17	67.0373	1.31612	0.388545	3.38731	0.000705804	0.00275281
L3MBTL3	73.3429	1.13453	0.370959	3.05837	0.00222545	0.00757459
LACTB	685.073	0.820234	0.122625	6.68897	2.24751e-11	3.40507e-10
LAMA5	506.243	0.887217	0.145024	6.1177	9.49344e-10	1.12697e-08
LENG9	189.005	0.73324	0.23482	3.12256	0.00179287	0.00627703
LGALS1	483.528	0.835974	0.149763	5.58198	2.37795e-08	2.28188e-07
LGALSL	149.971	0.799684	0.258167	3.09755	0.0019513	0.00675471
LIN7B	205.122	0.86766	0.226371	3.8329	0.00012664	0.000599623
LINC00869	126.424	0.931274	0.28144	3.30897	0.000936413	0.00352766
LMBRD1	827.557	0.59225	0.114462	5.17421	2.28882e-07	1.86876e-06
LMTK3	93.7576	1.14969	0.327293	3.51272	0.000443543	0.00183872
LPCAT4	3045.62	1.02793	0.0615432	16.7026	1.25478e-62	3.43427e-60
LRRC23	182.712	1.03924	0.235465	4.41359	1.01668e-05	6.11273e-05
LRRC32	212.113	1.34955	0.223787	6.03051	1.63441e-09	1.88092e-08
LRRC34	785.962	0.637673	0.118019	5.40314	6.54847e-08	5.806e-07
LST1	88.6899	1.0203	0.36399	2.80311	0.00506127	0.0155418
LTB	2289.08	1.2659	0.0834863	15.163	6.21699e-52	1.13438e-49
LTBP4	1509.29	1.1265	0.088911	12.67	8.67643e-37	7.91567e-35
LZTS2	1488.1	0.661582	0.086674	7.63299	2.29376e-14	4.7812e-13
LZTS3	699.226	0.800412	0.120977	6.61624	3.6844e-11	5.38753e-10
MACIR	183.656	0.695452	0.236136	2.94513	0.00322817	0.0104588
MAP3K21	233.443	0.871984	0.210819	4.13618	3.53138e-05	0.00019
MAP3K6	85.2405	1.29959	0.372933	3.48478	0.000492533	0.00201658
MAP6D1	128.241	0.58651	0.283718	2.06723	0.0387127	0.0872058
MAPRE3	94.6375	1.07797	0.325056	3.31627	0.000912278	0.0034488
MAST1	92.4362	1.15297	0.332986	3.46251	0.000535157	0.00216714
MBNL2	124.346	0.785344	0.291413	2.69496	0.00703978	0.0206358
MEIKIN	40.5888	1.0907	0.50748	2.14925	0.0316147	0.0735593
MEIS1	35.1871	1.1866	0.534508	2.22	0.0264191	0.0633676
MEIS3	256.354	0.911687	0.200412	4.54907	5.38836e-06	3.40559e-05
METRN	1160.15	0.78067	0.108451	7.19838	6.09304e-13	1.09588e-11
METRNL	67.509	0.988036	0.386705	2.55502	0.0106183	0.0293811
MEX3A	394.375	0.836489	0.160169	5.22256	1.7647e-07	1.47136e-06
MFSD4A	86.2639	0.85059	0.343854	2.47369	0.0133724	0.035745
MISP3	53.0776	1.46364	0.460947	3.17529	0.00149685	0.00535836
MLKL	50.456	1.10878	0.484491	2.28855	0.0221057	0.0547239
MMP14	259.219	1.23604	0.198746	6.2192	4.99709e-10	6.18009e-09
MMP24	49.2963	1.1179	0.506174	2.20852	0.0272078	0.0649377
MPEG1	26953.2	0.663365	0.0308409	21.5093	1.27494e-102	9.44205e-100
MPP1	78.4437	1.19407	0.368678	3.2388	0.00120034	0.00438799
MPST	517.171	0.802181	0.142972	5.61076	2.01435e-08	1.95232e-07
MPV17L	232.261	0.799787	0.216788	3.68926	0.000224909	0.000998098
MRO	763.038	0.993587	0.117258	8.47351	2.38102e-17	6.79753e-16
MS4A14	59.5762	0.912695	0.414204	2.20349	0.02756	0.0656041
MST1	708.678	0.695896	0.13055	5.33052	9.79334e-08	8.49746e-07
MT-ND4	290842	0.599398	0.0236631	25.3305	1.47269e-141	2.64874e-138
MT1DP	120.763	0.857349	0.289914	2.95725	0.00310393	0.0100982
MXI1	427.04	1.06755	0.157972	6.75782	1.40087e-11	2.17203e-10
MYB	157.281	1.1483	0.263527	4.35745	1.31588e-05	7.7235e-05
MYCBPAP	108.297	1.00844	0.310204	3.25088	0.00115047	0.00422656
MYEOV	138.642	0.973635	0.272714	3.57016	0.00035676	0.00150979
MYL4	99.515	0.796064	0.324555	2.45278	0.0141755	0.0376758
MYLK3	347.561	0.593482	0.177872	3.33658	0.000848174	0.00322841
MYO15B	31.0752	1.71629	0.577894	2.9699	0.00297896	0.0097568
MYO18A	576.393	0.711512	0.133811	5.3173	1.05319e-07	9.08816e-07
MYO6	444.977	1.17355	0.151808	7.73047	1.07147e-14	2.35424e-13
MYOM1	46.2509	1.12429	0.476522	2.35937	0.0183058	0.0469008
NAA80	565.668	0.69079	0.14428	4.78785	1.68581e-06	1.18044e-05
NBPF10	155.228	0.634268	0.257524	2.46295	0.0137801	0.0367177
NBPF14	135.434	1.18963	0.279345	4.25863	2.05682e-05	0.000116279
NBPF19	397.074	1.05119	0.16422	6.40107	1.5429e-10	2.0469e-09
NBPF26	342.13	0.722981	0.212847	3.39672	0.000681991	0.00267319
NCOA2	456.877	0.66011	0.151523	4.35649	1.32163e-05	7.75364e-05
NDRG4	248.13	0.647094	0.212077	3.05123	0.00227907	0.00771744
NDUFC2-KCTD14	124.716	0.878178	0.296925	2.95758	0.00310069	0.0100951
NEDD4L	957.253	0.606126	0.105679	5.73553	9.72061e-09	9.9015e-08
NEIL1	77.6	0.83837	0.361284	2.32053	0.0203122	0.0510238
NEIL2	251.914	1.00853	0.206332	4.88787	1.01934e-06	7.42679e-06
NEK3	921.974	0.687611	0.107273	6.40991	1.45607e-10	1.93783e-09
NEO1	506.626	0.612801	0.155037	3.95262	7.72993e-05	0.000385928
NEUROG2	249.394	0.679243	0.202848	3.34853	0.000812415	0.00311269
NFATC4	205.642	2.80644	0.248187	11.3078	1.20111e-29	7.95892e-28
NFIL3	416.14	0.631554	0.171726	3.67769	0.000235352	0.00104041
NIBAN3	150.872	0.587094	0.266281	2.20479	0.0274687	0.0654393
NME3	451.198	0.624517	0.15698	3.97833	6.94023e-05	0.000350773
NME4	2979.66	1.10269	0.0677862	16.2672	1.68735e-59	4.08532e-57
NOL4L	32.7121	1.32794	0.574887	2.30992	0.0208928	0.0522321
NOTCH2	603.877	0.969597	0.136073	7.12557	1.03651e-12	1.81245e-11
NOTCH2NLA	55.9625	0.932005	0.454167	2.05212	0.0401581	0.0899467
NOTCH2NLC	26.4417	1.42852	0.665786	2.14561	0.0319038	0.0740951
NOVA2	23.8723	1.71122	0.659987	2.59281	0.00951958	0.0267818
NPC2	1063.87	0.703027	0.103679	6.78078	1.19527e-11	1.8717e-10
NPHP3-ACAD11	68.4002	1.18229	0.478797	2.4693	0.0135378	0.036141
NR1D1	422.175	0.593007	0.155895	3.80388	0.000142448	0.000666232
NR4A1	5379.97	1.00955	0.048745	20.7109	2.76121e-95	1.73818e-92
NR4A3	514.869	0.587617	0.141815	4.14354	3.41989e-05	0.000184317
NRBP2	320.33	0.757654	0.193947	3.9065	9.36431e-05	0.000458385
NRP2	301.746	0.707107	0.18508	3.82055	0.000133152	0.000625516
NT5M	482.476	0.715546	0.150268	4.76179	1.91884e-06	1.33176e-05
NUDT7	1154.61	0.784954	0.0981048	8.00118	1.23233e-15	2.93289e-14
NUMBL	2612.6	0.706136	0.0770821	9.16082	5.15037e-20	1.85266e-18
NUPR2	92.0735	0.799877	0.334574	2.39073	0.0168149	0.0434612
OPN3	725.018	1.1169	0.120042	9.30431	1.3487e-20	5.0536e-19
OR55B1P	64.4929	0.897545	0.438186	2.04832	0.0405285	0.0906958
OTUD1	52.8395	0.981859	0.437577	2.24386	0.0248417	0.0602963
P2RY13	64.9649	1.7961	0.407188	4.41098	1.02902e-05	6.18101e-05
P3H3	55.0524	1.40572	0.433715	3.24111	0.00119067	0.00435899
PAIP2B	241.766	0.942219	0.205419	4.58681	4.50061e-06	2.89391e-05
PAK1	354.188	0.837003	0.174493	4.79677	1.61243e-06	1.13601e-05
PAK6	124.01	1.03801	0.311964	3.32733	0.000876822	0.00332907
PAOX	102.592	0.935915	0.315686	2.9647	0.00302975	0.00989636
PAPLN	1788.11	0.835923	0.0852793	9.80218	1.10187e-22	4.67087e-21
PAQR7	203.303	0.599144	0.23128	2.59056	0.00958202	0.026922
PARVB	831.029	0.586399	0.111495	5.25943	1.445e-07	1.22098e-06
PCGF2	135.295	1.02393	0.2852	3.5902	0.00033043	0.00141069
PCK1	62.8975	1.56185	0.406529	3.84191	0.000122081	0.000580658
PCOLCE	370.639	1.04285	0.171066	6.09615	1.08655e-09	1.27967e-08
PCSK4	105.345	0.967837	0.317025	3.05288	0.0022666	0.0076897
PDE4A	531.18	1.04068	0.139891	7.43924	1.01263e-13	1.9766e-12
PEX5L	26.7912	1.43519	0.615935	2.33011	0.0198006	0.0499477
PGAP1	2189.6	0.590634	0.0727675	8.11672	4.78961e-16	1.17776e-14
PGF	334.286	0.730423	0.176624	4.13547	3.54229e-05	0.000190506
PGGHG	380.734	0.987449	0.165281	5.97436	2.30988e-09	2.59656e-08
PGM2L1	68.906	0.956354	0.386259	2.47594	0.0132885	0.0355434
PGPEP1	986.631	0.612115	0.104526	5.85609	4.73895e-09	5.0648e-08
PHACTR1	436	0.768318	0.153418	5.00799	5.50022e-07	4.21728e-06
PHC1	2408.85	0.594401	0.0696401	8.53533	1.39761e-17	4.1305e-16
PHF7	597.141	0.655889	0.131161	5.00064	5.71396e-07	4.36522e-06
PHLDA1	12754.5	0.65273	0.0415681	15.7027	1.4501e-55	3.0428e-53
PHLDB3	57.163	1.73683	0.437646	3.96859	7.23005e-05	0.000363814
PHYH	158.677	0.925933	0.253541	3.652	0.000260206	0.00113987
PIEZO1	90.0022	0.860482	0.334009	2.57622	0.00998866	0.0278779
PINK1	339.13	0.599391	0.182814	3.2787	0.00104286	0.00387418
PITPNC1	363.248	0.984804	0.167216	5.8894	3.87592e-09	4.18148e-08
PLA2G4B	110.474	0.81129	0.326912	2.48168	0.0130765	0.0350432
PLCD1	52.3582	1.0723	0.44199	2.42607	0.0152631	0.0400589
PLPP1	33.1742	1.26132	0.561015	2.24828	0.0245586	0.0597589
PLPP4	129.275	0.727056	0.27811	2.61428	0.00894161	0.0254062
PLPPR2	49.2259	1.28416	0.4551	2.82171	0.00477689	0.0147876
PMEL	211.697	0.778734	0.217487	3.58059	0.000342813	0.00145713
PODXL	213.933	0.616774	0.224705	2.74481	0.00605454	0.0181449
PPFIA3	625.339	0.678755	0.131848	5.148	2.63276e-07	2.12614e-06
PPFIBP1	131.186	0.680756	0.282209	2.41224	0.0158549	0.0413791
PPFIBP2	717.943	0.752962	0.129226	5.82669	5.65364e-09	5.96141e-08
PPM1J	26.4266	2.01171	0.670878	2.99863	0.00271199	0.00899236
PPP1R26	325.461	0.693303	0.187425	3.69909	0.000216375	0.00096533
PRAMENP	582.756	0.621602	0.136717	4.54662	5.45137e-06	3.44196e-05
PRKAR2B	69.3897	0.990135	0.380163	2.6045	0.00920082	0.0260136
PRKCA	285.417	0.727666	0.190039	3.82903	0.000128648	0.000606621
PRKCI	398.366	0.678289	0.159438	4.25424	2.09757e-05	0.00011837
PRKX	1196.46	0.679394	0.0937091	7.25003	4.16676e-13	7.62493e-12
PROCA1	345.83	0.618652	0.172624	3.58382	0.000338608	0.00144169
PRORSD1P	119.421	0.61746	0.2891	2.1358	0.0326957	0.0756966
PROX2	82.0716	0.943741	0.348645	2.70688	0.00679179	0.0200067
PRRT1	134.425	1.25075	0.278194	4.49597	6.92526e-06	4.29291e-05
PRX	83.8302	0.953575	0.346547	2.75165	0.00592964	0.0178215
PRXL2C	135.882	0.878317	0.281085	3.12473	0.00177966	0.0062412
PTGR2	717.788	0.782932	0.119527	6.55026	5.74369e-11	8.15254e-10
PTMS	1448.84	0.802386	0.0942007	8.51783	1.62566e-17	4.77088e-16
PTPN12	1155.94	0.608345	0.102919	5.9109	3.40245e-09	3.73469e-08
PTPRM	25.457	1.46171	0.651918	2.24216	0.0249508	0.0605144
PTPRT	2143.24	0.608072	0.0738172	8.23754	1.7578e-16	4.49812e-15
PTPRVP	67.2037	1.11529	0.405602	2.7497	0.00596493	0.0179062
PUS10	2736.83	0.831615	0.0639842	12.9972	1.26918e-38	1.24835e-36
RAB26	65.4458	2.09022	0.408141	5.12133	3.03396e-07	2.41451e-06
RAB29	423.616	0.895182	0.158305	5.6548	1.56024e-08	1.53825e-07
RAB33A	46.2461	1.42542	0.494305	2.88368	0.0039306	0.0124745
RAB3A	302.824	0.786417	0.20303	3.8734	0.000107329	0.000517927
RAB3D	524.55	0.802624	0.140527	5.71154	1.11959e-08	1.13036e-07
RAB6C-AS1	542.396	0.76799	0.150272	5.11065	3.21046e-07	2.55013e-06
RAC3	149.261	0.791322	0.266788	2.96611	0.00301592	0.00986246
RALGPS1	309.68	0.782351	0.180053	4.34513	1.39195e-05	8.12079e-05
RAPGEF3	139.517	0.680228	0.271963	2.50118	0.0123782	0.0334638
RARG	118.611	1.00371	0.29673	3.38258	0.000718073	0.00279201
RASA3	224.934	0.603772	0.213764	2.82448	0.0047357	0.0146853
RASA4	863.768	0.679815	0.12082	5.6267	1.83695e-08	1.7942e-07
RASGRF2	1829.34	0.698276	0.0799039	8.73895	2.35281e-18	7.387e-17
RASGRP2	139.294	1.67369	0.275379	6.07777	1.21867e-09	1.42859e-08
RASSF4	71.4747	1.11615	0.376478	2.96471	0.00302969	0.00989636
RBKS	195.467	0.82058	0.233332	3.5168	0.00043679	0.00181491
RBMS2	61.7976	1.45419	0.408301	3.56156	0.000368652	0.00155645
RCAN3	391.746	1.22084	0.162156	7.52882	5.12e-14	1.01995e-12
RCOR2	90.927	1.01278	0.332845	3.04279	0.00234396	0.00790741
RDM1	203.044	0.610318	0.221811	2.75152	0.00593186	0.0178239
RELB	357.443	0.618478	0.170031	3.63744	0.000275357	0.00119832
RGPD1	102.465	1.36698	0.336014	4.06822	4.73737e-05	0.000247792
RGS1	29.8751	4.53473	0.803561	5.6433	1.66824e-08	1.63703e-07
RGS12	69.2107	0.962078	0.382241	2.51694	0.0118379	0.0322876
RGS2	3051.2	0.651842	0.0623778	10.4499	1.46692e-25	7.69524e-24
RGS8	1338.04	0.833823	0.089604	9.30565	1.3318e-20	5.00518e-19
RHOC	372.479	1.01098	0.166432	6.07443	1.24431e-09	1.45593e-08
RHOF	410.616	0.683144	0.156262	4.37178	1.23236e-05	7.29796e-05
RHPN1	193.999	1.34145	0.23094	5.80867	6.29706e-09	6.59019e-08
RIMS3	481.841	0.684705	0.144757	4.73005	2.2447e-06	1.53842e-05
RIPOR1	189.412	1.25718	0.232194	5.41433	6.15186e-08	5.48138e-07
RND2	64.7413	0.959012	0.394218	2.43269	0.014987	0.0394494
ROBO3	76.4138	1.0463	0.365705	2.86104	0.00422253	0.0132971
RPL23AP7	701.248	0.797626	0.12433	6.4154	1.40455e-10	1.87921e-09
RPS4XP16	96.9569	0.877187	0.334703	2.6208	0.00877247	0.024991
RPS6KL1	2845.71	0.71331	0.0674779	10.571	4.06061e-26	2.20358e-24
RRAS	85.6492	1.16893	0.346698	3.37161	0.000747307	0.00289317
RSPH1	39.9487	1.43397	0.519378	2.76093	0.00576373	0.0174263
RTN2	228.488	0.716273	0.208625	3.4333	0.000596282	0.00237795
RUNDC3A	98.9224	0.793147	0.320323	2.47609	0.0132831	0.0355364
S100A6	183.561	0.767912	0.248872	3.08557	0.0020316	0.00699994
SAP25	180.666	0.879155	0.250242	3.51322	0.000442719	0.00183591
SAT1	6298.53	0.650583	0.0587531	11.0732	1.69283e-28	1.06034e-26
SATB1	84.7673	1.27235	0.38346	3.31806	0.000906438	0.00342807
SCRN2	1422.02	0.701855	0.0895708	7.83576	4.65999e-15	1.0571e-13
SCRT1	269.319	0.825816	0.21124	3.90936	9.25395e-05	0.000453865
SDCBP	2243.95	0.645957	0.0708178	9.1214	7.41575e-20	2.6524e-18
SDHAF4	649.721	0.794248	0.12555	6.32614	2.51375e-10	3.2327e-09
SELENOM	86.2954	1.10586	0.341988	3.23364	0.00122224	0.00446158
SELENON	153.103	0.694133	0.254403	2.72847	0.00636284	0.0189082
SEMA3B	34.643	1.4403	0.547448	2.63093	0.00851505	0.0243813
SEMA4F	446.228	0.776063	0.154523	5.02232	5.10498e-07	3.94063e-06
SEMA6C	40.2872	1.16502	0.512859	2.27163	0.0231091	0.0567994
SERHL2	55.8179	1.99958	0.442891	4.51483	6.33671e-06	3.94946e-05
SERTAD3	756.632	0.640024	0.123331	5.18947	2.10889e-07	1.73422e-06
SESN3	5333.07	1.18392	0.054743	21.6268	1.00428e-103	7.90241e-101
SEZ6L	23.9676	1.92625	0.712896	2.702	0.00689235	0.0202839
SEZ6L2	48.2254	1.05103	0.455153	2.30918	0.0209334	0.0523024
SFTPB	57.6587	0.909591	0.440491	2.06495	0.038928	0.0875811
SFXN3	383.388	1.2198	0.165319	7.37847	1.60116e-13	3.0497e-12
SGK3	136.572	0.591034	0.273523	2.16082	0.0307093	0.071731
SH2D1A	79.8292	0.875899	0.353873	2.47518	0.0133169	0.0356116
SH2D3A	237.711	0.645315	0.210462	3.06618	0.00216809	0.00741083
SHISA8	298.279	0.656617	0.196907	3.33466	0.000854049	0.00324848
SIDT2	806.029	0.59244	0.120737	4.90684	9.25537e-07	6.79447e-06
SIGLEC14	54.5353	0.94958	0.443163	2.14274	0.0321344	0.074548
SIGLEC15	37.767	1.44804	0.523735	2.76484	0.00569514	0.0172526
SIRT5	865.526	0.623944	0.113966	5.47481	4.37972e-08	4.03075e-07
SIT1	305.704	0.794949	0.187739	4.23434	2.29227e-05	0.000128037
SIX4	6076.5	0.627971	0.0501341	12.5258	5.39301e-36	4.68262e-34
SLC12A4	515.049	0.686422	0.143017	4.79959	1.58993e-06	1.12204e-05
SLC16A4	2537.92	0.677542	0.0679175	9.97597	1.94199e-23	8.6701e-22
SLC17A5	632.11	0.65465	0.126726	5.16585	2.39344e-07	1.94284e-06
SLC17A7	179.086	1.06584	0.238035	4.47765	7.5469e-06	4.6599e-05
SLC18B1	119.87	0.877303	0.28911	3.0345	0.00240939	0.00810207
SLC19A2	47.5604	2.14846	0.487245	4.40941	1.03653e-05	6.22016e-05
SLC22A18	63.9159	0.882583	0.426014	2.07172	0.0382912	0.0863805
SLC25A27	3856.43	0.661387	0.0590092	11.2082	3.71628e-29	2.39938e-27
SLC25A29	1127.39	1.44708	0.102213	14.1575	1.67878e-45	2.27268e-43
SLC25A43	82.579	1.13149	0.360063	3.14247	0.00167527	0.00592129
SLC2A3	666.767	1.1262	0.125104	9.00218	2.21287e-19	7.59129e-18
SLC39A10	2099.56	0.864982	0.07694	11.2423	2.52736e-29	1.65727e-27
SLC41A1	1305.26	0.707373	0.0918284	7.70321	1.32693e-14	2.89533e-13
SLC49A4	220.23	0.728968	0.212671	3.42767	0.000608782	0.00241965
SLC6A16	14210.2	0.996824	0.034379	28.9951	7.58357e-185	3.18257e-181
SLC7A8	33.7845	1.82596	0.557054	3.27788	0.00104589	0.0038843
SLC8B1	117.93	0.674593	0.293063	2.30187	0.0213424	0.0531765
SLC9A3R2	60.7477	1.50756	0.430024	3.50575	0.000455315	0.00188071
SLC9A9	24.1351	1.32551	0.653843	2.02726	0.0426357	0.0945874
SLITRK6	837.507	1.88943	0.305726	6.18012	6.40523e-10	7.80656e-09
SMAD6	62.1342	1.44629	0.409464	3.53214	0.000412207	0.001723
SMAGP	103.506	0.770683	0.316572	2.43446	0.0149139	0.0393092
SMARCD3	66.2208	1.41151	0.410474	3.43872	0.000584472	0.00233812
SMIM11B	525.032	0.818578	0.172939	4.73333	2.20862e-06	1.51617e-05
SNURF	255.704	0.632903	0.219052	2.88928	0.00386122	0.0122821
SOX4	689.201	0.626217	0.123874	5.05528	4.29756e-07	3.35855e-06
SOX5	159.376	1.13275	0.253869	4.46196	8.12136e-06	4.97799e-05
SPATA12	94.7567	1.51197	0.329889	4.58328	4.57741e-06	2.93579e-05
SPATA7	214.721	0.737676	0.226707	3.25387	0.00113843	0.00418843
SPATC1L	582.169	0.61412	0.133036	4.6162	3.90836e-06	2.53771e-05
SPINT1	232.655	0.985917	0.208683	4.72447	2.30719e-06	1.57781e-05
SPINT2	49.3542	1.67763	0.463649	3.61833	0.000296512	0.00128048
SPON2	285.318	1.03732	0.191226	5.42458	5.80903e-08	5.21281e-07
SPSB2	133.649	0.660983	0.281893	2.3448	0.0190371	0.0484294
SPTBN1	1020.13	0.83168	0.101783	8.17112	3.05543e-16	7.70898e-15
SPTBN4	104.28	1.16511	0.314851	3.70051	0.000215166	0.000961541
SSBP3	111.679	0.722343	0.302272	2.38972	0.0168614	0.0435634
ST3GAL1	374.103	0.916438	0.169284	5.4136	6.17688e-08	5.49979e-07
STARD10	82.8849	0.791786	0.358699	2.20738	0.0272872	0.0650655
STARD5	62.1121	1.28596	0.412603	3.1167	0.00182886	0.00638176
STARD9	147.322	0.622407	0.259843	2.39532	0.0166058	0.0430269
STK32C	182.508	0.734185	0.238385	3.07983	0.00207119	0.00711493
STMN3	105.421	0.664886	0.316003	2.10405	0.0353739	0.0810034
STN1	1083.29	0.796053	0.0992362	8.02179	1.04212e-15	2.4991e-14
STX1A	144.33	0.84664	0.27194	3.11334	0.00184986	0.00644609
STX1B	58.0421	0.956718	0.445381	2.14809	0.0317069	0.0737192
STX3	674.294	0.749743	0.12721	5.89374	3.77562e-09	4.10138e-08
STXBP1	573.676	0.811636	0.138539	5.85854	4.66941e-09	4.99472e-08
SULT1A1	9085.39	0.631393	0.0465164	13.5736	5.74604e-42	6.761e-40
SULT1A2	808.912	1.143	0.116478	9.81297	9.90145e-23	4.22574e-21
SUSD3	38.2898	1.14128	0.521397	2.18888	0.0286055	0.0676199
SWT1	117.639	0.954351	0.292868	3.25864	0.00111948	0.00412837
SYNGR2	1374.34	0.686733	0.088977	7.7181	1.18077e-14	2.58089e-13
SYNGR3	497.658	1.35592	0.144592	9.37752	6.75449e-21	2.58477e-19
SYT12	91.7078	1.25524	0.335369	3.74286	0.000181938	0.000826931
TAGLN	188.502	0.585276	0.244596	2.39283	0.0167191	0.0432581
TBC1D1	405.484	0.810905	0.163658	4.95489	7.23714e-07	5.41066e-06
TBKBP1	133.731	1.90748	0.300644	6.34467	2.22908e-10	2.88726e-09
TBX6	204.579	0.973509	0.230887	4.21639	2.48243e-05	0.000137686
TDRKH	740.364	0.619001	0.121816	5.08144	3.74589e-07	2.95124e-06
TESMIN	34.8157	1.1571	0.549422	2.10604	0.0352012	0.0806668
TG	1200.68	0.614658	0.0946014	6.49735	8.17475e-11	1.13595e-09
TGFB3	55.9973	0.936726	0.421042	2.22478	0.026096	0.0627121
TGFBR3L	46.3167	1.32992	0.480041	2.77043	0.00559826	0.0169959
TGIF1	2504.03	0.750908	0.0750066	10.0112	1.36054e-23	6.13952e-22
TGM1	107.694	0.657854	0.303471	2.16776	0.0301766	0.0707098
THBS3	717.936	0.773204	0.120625	6.40999	1.45525e-10	1.93783e-09
THEMIS2	170.447	0.774332	0.253252	3.05755	0.00223152	0.00759
THRA	101.369	1.03007	0.316593	3.2536	0.00113953	0.00419128
TIGIT	85.3813	0.799864	0.345326	2.31626	0.0205441	0.0515136
TLCD1	53.2137	0.925705	0.43637	2.12138	0.0338902	0.0780747
TLR3	339.553	0.685933	0.182939	3.74952	0.000177173	0.000807023
TMCC2	90.5529	0.907925	0.347219	2.61485	0.00892662	0.0253751
TMEM132A	117.17	1.02202	0.297827	3.43159	0.000600057	0.00239073
TMEM59L	49.7753	1.07687	0.456942	2.35668	0.0184392	0.0471671
TMEM63A	117.118	1.02099	0.293478	3.47894	0.000503409	0.0020551
TMEM63C	719.444	0.772214	0.119663	6.45321	1.09503e-10	1.48881e-09
TMEM64	270.56	0.934778	0.205868	4.54066	5.60777e-06	3.53186e-05
TMEM65	459.439	0.605751	0.155007	3.90789	9.3107e-05	0.000455938
TMEM8B	279.988	1.30536	0.193276	6.75389	1.43932e-11	2.22343e-10
TMOD2	142.764	0.6133	0.265528	2.30974	0.0209027	0.0522463
TNF	6900.52	0.759354	0.120673	6.29265	3.12092e-10	3.96093e-09
TNFRSF11A	111.651	1.54916	0.307709	5.0345	4.79095e-07	3.71645e-06
TNFRSF14	144.946	1.19592	0.28187	4.24281	2.20743e-05	0.000123848
TNFSF8	109.115	0.776752	0.309731	2.50783	0.0121477	0.0329824
TNNI3K	137.655	1.30465	0.285722	4.56614	4.96787e-06	3.15727e-05
TNNT1	280.75	1.28596	0.19429	6.61873	3.62298e-11	5.31624e-10
TNXB	84.7251	1.30904	0.349113	3.74963	0.000177098	0.000806972
TPK1	142.644	0.790085	0.266527	2.96437	0.00303308	0.00990313
TPPP	61.2088	1.11857	0.407746	2.74329	0.00608261	0.0182126
TPTE2P5	42.5564	1.12689	0.51407	2.1921	0.0283721	0.0671059
TPTEP2	89.122	0.751933	0.334648	2.24694	0.0246439	0.0599434
TRAF1	4678.74	0.605955	0.0542432	11.1711	5.64852e-29	3.62831e-27
TRAF5	311.562	0.818934	0.188056	4.35473	1.33234e-05	7.80555e-05
TRIB1	1348.06	0.591728	0.0913661	6.47646	9.39015e-11	1.29063e-09
TRIM16	507.362	0.785478	0.143897	5.45861	4.79873e-08	4.37797e-07
TRIM16L	101.602	1.03394	0.315689	3.27518	0.00105594	0.00391929
TRIM7	25.7054	2.31337	0.664058	3.48368	0.000494566	0.00202359
TRIM73	124.982	0.912948	0.298464	3.05882	0.00222212	0.00756558
TRIO	362.764	0.735714	0.167162	4.4012	1.07655e-05	6.43581e-05
TRIP10	1295.45	0.963065	0.0917044	10.5018	8.47104e-26	4.50001e-24
TSC22D1	755.997	0.807404	0.121944	6.62113	3.56474e-11	5.243e-10
TSPAN33	404.224	1.23414	0.16077	7.67646	1.63547e-14	3.4912e-13
TTC21A	735.213	0.812079	0.118571	6.84889	7.44242e-12	1.18909e-10
TTYH3	137.945	0.656935	0.270304	2.43035	0.0150841	0.0396718
TUBB4A	394.916	1.27848	0.161425	7.91995	2.3761e-15	5.51939e-14
UNC5CL	67.7824	1.11112	0.391199	2.84029	0.00450731	0.0140672
UPB1	141.439	0.684074	0.266275	2.56905	0.0101978	0.0283484
USP2	1626.51	0.660984	0.0818118	8.07933	6.51257e-16	1.58288e-14
USP3	455.659	0.875619	0.151384	5.7841	7.29005e-09	7.579e-08
VAT1	3972.62	0.856553	0.0552908	15.4918	3.94324e-54	7.88022e-52
VAT1L	362.593	0.698112	0.16642	4.19487	2.73025e-05	0.000150038
VGF	2033.77	2.60711	0.087024	29.9585	3.41142e-197	2.14749e-193
VPS26B	501.249	0.606717	0.143109	4.23954	2.23982e-05	0.000125498
VSIG10L	1345.82	0.783539	0.0897276	8.73242	2.49287e-18	7.78089e-17
WDR63	43.9584	0.972482	0.483934	2.00953	0.0444806	0.097921
WFS1	54.5095	1.15414	0.448223	2.57493	0.010026	0.0279574
WNT10B	43.6433	1.06997	0.493476	2.16824	0.0301402	0.0706376
WNT5A	9280.73	0.626267	0.0432628	14.4759	1.72117e-47	2.61078e-45
YPEL5	1274.05	0.616449	0.0954184	6.46048	1.04368e-10	1.42208e-09
Z83844.3	992.185	0.664752	0.108662	6.11764	9.49733e-10	1.12697e-08
ZBTB7B	2852.67	0.594178	0.0660832	8.99136	2.442e-19	8.28701e-18
ZC3H6	1098.58	0.601835	0.102906	5.84839	4.96345e-09	5.29575e-08
ZCCHC18	34.8006	1.36855	0.54773	2.49858	0.0124694	0.0336526
ZCCHC24	42.8159	1.30545	0.506967	2.57501	0.0100236	0.0279569
ZCWPW1	483.387	0.691272	0.161031	4.2928	1.76433e-05	0.000101244
ZFHX2	107.947	0.613635	0.305442	2.009	0.0445366	0.0980102
ZFHX3	1163.74	1.34009	0.648781	2.06556	0.0388705	0.0874985
ZFP36	1767.07	0.661648	0.0786702	8.4104	4.08598e-17	1.1356e-15
ZNF217	88.5233	1.39078	0.35579	3.90898	9.26858e-05	0.000454406
ZNF341	446.548	0.630839	0.166896	3.77984	0.000156929	0.000724773
ZNF354A	1499.81	0.670875	0.0883975	7.58929	3.21652e-14	6.56337e-13
ZNF354B	594.634	0.66289	0.130922	5.06326	4.12147e-07	3.23051e-06
ZNF382	407.518	0.596299	0.171358	3.47985	0.000501688	0.00204873
ZNF449	246.425	0.650874	0.202181	3.21927	0.00128518	0.00466968
ZNF491	96.1093	0.66267	0.33032	2.00615	0.0448408	0.0985589
ZNF540	255.486	0.835597	0.198493	4.20971	2.55698e-05	0.000141505
ZNF555	184.773	0.865572	0.233556	3.70605	0.000210513	0.000944534
ZNF575	58.4892	0.942905	0.425031	2.21844	0.0265251	0.0635733
ZNF703	278.926	0.737624	0.19019	3.87835	0.000105166	0.000507877
ZNF771	552.732	0.819675	0.139174	5.88955	3.87239e-09	4.18148e-08
ZNF792	289.719	0.675904	0.188623	3.58336	0.000339207	0.00144375
ZNF823	380.443	0.674386	0.163977	4.1127	3.91066e-05	0.000208271
ZSCAN31	142.178	0.860828	0.277295	3.10438	0.00190681	0.00662622

## Sheet: KARPAS422-Down
Supplementary Data 11. Differentially expressed genes (fold change>1.5, q<0.1) upon MI-503 treatment in Farage, SUDHL5, KARPAS422 and DB, related to Figure 5.
	baseMean	log2FoldChange	lfcSE	stat	pvalue	padj
AC004922.1	120.459	-0.793164	0.3405	-2.32941	0.0198375	0.0500107
AC005670.2	323.89	-0.811674	0.183089	-4.43322	9.28364e-06	5.63011e-05
AC008764.4	29.164	-1.43716	0.608292	-2.36261	0.0181467	0.0465498
AC011511.1	96.3911	-0.771457	0.330174	-2.33652	0.0194643	0.0492474
AC023055.1	58.7027	-1.55806	0.454323	-3.42941	0.000604886	0.00240592
AC027644.4	142.839	-0.772941	0.308269	-2.50736	0.0121638	0.0330119
AC040162.1	283.16	-0.711468	0.202729	-3.50945	0.00044904	0.00185723
AC068631.3	302.649	-0.631962	0.189562	-3.3338	0.000856677	0.00325749
AC073896.1	251.293	-0.645615	0.247831	-2.60506	0.00918575	0.0259768
AC083899.1	154.323	-0.595572	0.261481	-2.27769	0.0227451	0.0560831
AC091390.3	129.759	-0.642558	0.283622	-2.26555	0.0234793	0.0575479
AC093155.3	32.9429	-1.28962	0.563884	-2.28704	0.0221936	0.0548954
AC097637.1	2698.59	-0.624084	0.0709509	-8.796	1.41776e-18	4.53036e-17
ACTR3C	33.6832	-1.16847	0.578323	-2.02045	0.0433365	0.0958382
ADAM9	1134.86	-0.59632	0.0998528	-5.97199	2.34379e-09	2.62998e-08
ADAMTS7P4	596.915	-0.644135	0.135287	-4.76124	1.92409e-06	1.33394e-05
ADGRF3	64.8906	-1.29911	0.422784	-3.07276	0.00212092	0.00726992
AEBP1	134.475	-0.615196	0.28356	-2.16954	0.0300416	0.0704871
AGA	986.443	-0.792557	0.103851	-7.63165	2.31775e-14	4.82321e-13
AL109811.3	44.7237	-0.983826	0.482317	-2.03979	0.0413712	0.0922777
AL773545.3	42.3824	-1.19864	0.510392	-2.34847	0.0188506	0.0480617
ALDH3B2	112.355	-0.711368	0.306085	-2.32408	0.020121	0.0506546
ALG1	952.789	-0.606717	0.106694	-5.6865	1.29672e-08	1.29364e-07
AMH	241.646	-0.62471	0.206697	-3.02234	0.0025083	0.00838987
ANKRD11	4503.75	-0.881555	0.0547148	-16.1118	2.1071e-58	4.82334e-56
AP4S1	547.607	-0.758855	0.14429	-5.25924	1.4465e-07	1.22143e-06
AP5Z1	667.398	-0.636892	0.128921	-4.94018	7.80509e-07	5.79399e-06
APC2	150.999	-1.36283	0.271556	-5.01859	5.20519e-07	4.00815e-06
APOL6	145.684	-0.921967	0.277776	-3.3191	0.000903072	0.00341637
ARTN	54.2217	-1.09939	0.438782	-2.50556	0.0122257	0.0331583
ASF1B	2911.89	-0.630559	0.0640181	-9.8497	6.87522e-23	2.97454e-21
ASNS	22160.5	-1.82635	0.178524	-10.2303	1.45081e-24	7.07974e-23
ATF3	190.079	-0.889869	0.240009	-3.70764	0.000209198	0.000938969
ATF4	22562.7	-1.30556	0.0870738	-14.9937	8.07547e-51	1.39274e-48
ATF5	9786.58	-2.16317	0.172695	-12.526	5.38344e-36	4.68262e-34
ATP6V1FNB	183.743	-0.648925	0.259549	-2.5002	0.0124123	0.0335417
BCAT1	10296.7	-0.832344	0.0489012	-17.0209	5.74637e-65	1.64425e-62
BLOC1S5-TXNDC5	307.578	-1.35582	0.581925	-2.32989	0.0198121	0.0499667
BORCS7	497.84	-0.67823	0.145557	-4.65955	3.16908e-06	2.10436e-05
BUD31	2942.27	-0.666171	0.0625995	-10.6418	1.90424e-26	1.05151e-24
C15orf62	324.827	-1.52343	0.191102	-7.97184	1.56327e-15	3.6926e-14
CADM1	106.681	-0.91615	0.365375	-2.50742	0.0121615	0.0330119
CARS1	3657.03	-1.20531	0.0633205	-19.0351	8.73457e-81	4.22955e-78
CBS	366.905	-1.41622	0.192255	-7.36634	1.7537e-13	3.31021e-12
CCDC47	3659.14	-0.722541	0.0572301	-12.6252	1.53333e-36	1.35948e-34
CCL3	982.934	-1.11249	0.112173	-9.91761	3.49025e-23	1.54183e-21
CCL4	1158.35	-1.59011	0.101377	-15.6851	1.91317e-55	3.94866e-53
CCL4L2	1947.5	-1.08399	0.0784819	-13.812	2.15867e-43	2.69086e-41
CCNE2	2234.61	-0.795998	0.0830533	-9.58418	9.31909e-22	3.797e-20
CDC45	4560.84	-0.667966	0.0544771	-12.2614	1.45949e-34	1.17788e-32
CDC6	3331.61	-0.621141	0.0613968	-10.1168	4.65261e-24	2.1695e-22
CDKN1A	537.813	-1.20356	0.150834	-7.97939	1.47056e-15	3.48014e-14
CEBPB	1517.81	-1.27638	0.10761	-11.8612	1.88329e-32	1.41135e-30
CHAC1	1295.27	-3.43768	0.299098	-11.4935	1.42213e-30	9.73079e-29
CHAF1A	4716.3	-0.710897	0.051572	-13.7846	3.1572e-43	3.89698e-41
CHGB	89.8496	-1.19323	0.413916	-2.88279	0.0039417	0.0125003
CILP2	37.1234	-1.07759	0.527001	-2.04475	0.0408793	0.0913507
CLIC4	7262.66	-0.587546	0.0464302	-12.6544	1.05792e-36	9.55391e-35
CMPK2	6508.18	-0.820185	0.0494376	-16.5903	8.18738e-62	2.14748e-59
COL23A1	843.779	-0.67939	0.116579	-5.82774	5.61816e-09	5.92897e-08
CPXM1	28.1286	-1.54481	0.627821	-2.46058	0.0138712	0.0369365
CTH	629.559	-1.0962	0.130948	-8.37128	5.69963e-17	1.5702e-15
CUEDC1	875.162	-0.78624	0.110439	-7.11921	1.08547e-12	1.88498e-11
CXCR4	83.0022	-0.825153	0.356471	-2.31478	0.020625	0.0516547
CYB561D2	444.985	-0.707554	0.152035	-4.65388	3.25754e-06	2.16082e-05
CYBB	4241.82	-0.816416	0.0601329	-13.5769	5.49254e-42	6.52369e-40
DCAF4L1	56.2688	-0.87406	0.431527	-2.0255	0.0428156	0.0949364
DDIT4	6662.4	-0.707406	0.0490921	-14.4098	4.49275e-47	6.65455e-45
DDX49	1716.19	-0.670115	0.0860304	-7.78928	6.73923e-15	1.49906e-13
DDX58	4943.43	-0.784486	0.0639273	-12.2715	1.28779e-34	1.04602e-32
DERPC	201.913	-1.08963	0.28582	-3.81231	0.000137677	0.000645327
DGCR8	2110.53	-0.599981	0.0808167	-7.42397	1.13661e-13	2.19814e-12
DHCR24	9761.45	-0.678348	0.0475874	-14.2548	4.1859e-46	5.79126e-44
DHFR	9634.41	-0.751418	0.0405008	-18.5532	7.68877e-77	2.84711e-74
DHRS2	169.852	-1.65211	0.261143	-6.32645	2.50858e-10	3.22935e-09
DNAJC30	537.305	-0.661927	0.139156	-4.75674	1.96745e-06	1.3625e-05
DNASE2	1570.46	-0.716215	0.0842907	-8.49696	1.94617e-17	5.63271e-16
DOK7	49.0587	-0.999346	0.457013	-2.18669	0.0287651	0.0679334
DPY19L2P1	60.888	-1.02083	0.427811	-2.38618	0.0170246	0.0439311
DSTNP2	168.219	-0.601031	0.261276	-2.30037	0.0214275	0.0533433
DTL	2791.54	-0.630861	0.0640704	-9.84637	7.10612e-23	3.06391e-21
EDEM1	7152.47	-0.590302	0.0440244	-13.4085	5.39016e-41	5.95282e-39
EGR3	360.376	-0.845141	0.173924	-4.85926	1.17824e-06	8.52041e-06
EHD3	7715.83	-0.704023	0.0429442	-16.3939	2.11407e-60	5.32322e-58
EIF1	18422.7	-0.693952	0.0373112	-18.599	3.27102e-77	1.24794e-74
EIF3F	321.23	-0.612084	0.181737	-3.36797	0.000757243	0.00292984
EIF4EBP1	1544.27	-1.14801	0.0870119	-13.1937	9.54039e-40	9.84537e-38
ENDOU	150.52	-1.27684	0.272491	-4.6858	2.78863e-06	1.87547e-05
EPRS1	14186.9	-0.730195	0.0399274	-18.2881	1.02961e-74	3.70364e-72
ESCO2	2921.25	-0.613402	0.0661192	-9.27721	1.73976e-20	6.46122e-19
ETF1	8033.94	-0.617876	0.0456277	-13.5417	8.87129e-42	1.03416e-39
EVI2A	60.6424	-1.15126	0.417293	-2.75888	0.00580003	0.0175156
FAM111B	3422.62	-0.791568	0.0641041	-12.3482	4.98293e-35	4.10033e-33
FAM13B	2658.34	-0.95782	0.0671511	-14.2637	3.68614e-46	5.1565e-44
FAM149A	107.991	-0.998283	0.310656	-3.21347	0.00131141	0.00475264
FAM53B	6752.31	-0.586056	0.0468809	-12.501	7.3761e-36	6.27467e-34
FBXO39	27.5472	-1.7203	0.64895	-2.6509	0.00802776	0.0231174
FERMT3	7481.16	-0.696966	0.0429291	-16.2353	2.84016e-59	6.74672e-57
FFAR1	209.691	-0.82038	0.23125	-3.54759	0.00038877	0.00163645
FKRP	881.157	-0.649837	0.119915	-5.41914	5.98863e-08	5.3473e-07
FLACC1	29.6221	-1.60152	0.619669	-2.58448	0.00975266	0.0273344
FOXD4	58.1667	-0.897848	0.428646	-2.09462	0.036205	0.0825912
FP565260.3	460.29	-0.969658	0.18154	-5.34129	9.2285e-08	8.03505e-07
FUS	19971	-0.718215	0.0325812	-22.0438	1.09462e-107	1.0601e-104
GABPB2	779.809	-0.726912	0.119747	-6.07039	1.27601e-09	1.49026e-08
GARS1	20141.8	-1.29151	0.0989083	-13.0576	5.7477e-39	5.78909e-37
GBA	1551.69	-0.93696	0.0864708	-10.8356	2.33524e-27	1.37386e-25
GINS2	1764.38	-0.614659	0.0785234	-7.82771	4.96828e-15	1.12098e-13
GINS4	1288.62	-0.619385	0.0909479	-6.81032	9.73788e-12	1.54214e-10
GPD1	140.192	-0.767077	0.269092	-2.85061	0.0043635	0.0136794
GPR18	2676.69	-1.1039	0.0719153	-15.3501	3.53831e-53	6.85343e-51
GPR75	189.939	-0.693823	0.231249	-3.00033	0.00269688	0.00895167
GPT2	3857.56	-1.46928	0.0636219	-23.0939	5.32847e-118	5.59045e-115
GRPEL2	1578.06	-0.719588	0.0883762	-8.14233	3.87728e-16	9.66585e-15
GUSBP3	41.7741	-1.43806	0.523165	-2.74876	0.00598213	0.0179535
H1-2	881.911	-0.666433	0.125511	-5.30977	1.09764e-07	9.45228e-07
H2AX	2248.21	-0.892269	0.0756823	-11.7897	4.41252e-32	3.26786e-30
H2AZ1	26197.3	-0.600611	0.0320184	-18.7583	1.65546e-78	7.44367e-76
H2BC11	274.94	-0.685436	0.199344	-3.43846	0.000585024	0.00233812
H2BC12	1799.55	-0.638404	0.0817139	-7.81267	5.59882e-15	1.26099e-13
H4C14	99.6265	-2.0812	0.371572	-5.60107	2.13034e-08	2.05841e-07
HAX1	5232.35	-0.639568	0.049256	-12.9846	1.49676e-38	1.46079e-36
HERC6	1962.02	-0.70111	0.0880733	-7.96053	1.713e-15	4.02364e-14
HERPUD1	3712.83	-0.85704	0.0577665	-14.8363	8.5351e-50	1.41391e-47
HIRA	3512.06	-0.586439	0.0601944	-9.74243	1.98751e-22	8.31322e-21
HNRNPM	14589	-0.685533	0.0351807	-19.486	1.44284e-84	8.25698e-82
HSPA13	2930.77	-0.646663	0.0685583	-9.43231	4.01166e-21	1.56853e-19
IARS1	12948.5	-0.72525	0.0372846	-19.4518	2.81592e-84	1.54141e-81
ICOSLG	798.374	-0.634216	0.114253	-5.55097	2.84088e-08	2.69848e-07
IFI35	1332	-0.706089	0.0967035	-7.30159	2.84392e-13	5.29659e-12
IFIT1	5794.4	-1.07521	0.202513	-5.30934	1.10021e-07	9.46793e-07
IFIT3	3976.77	-0.806257	0.133078	-6.05851	1.37384e-09	1.59859e-08
IFIT5	481.559	-0.823224	0.165029	-4.98837	6.08896e-07	4.63763e-06
IGLV1-51	29.5222	-1.31125	0.649521	-2.0188	0.0435083	0.0961168
IL9R	146.931	-0.933414	0.266402	-3.50378	0.000458705	0.00189348
IL9RP3	188.976	-0.613488	0.250864	-2.4455	0.0144652	0.0383888
INHBE	309.24	-1.32081	0.189515	-6.9694	3.18294e-12	5.27974e-11
IPO4	5392.65	-0.602527	0.0505486	-11.9198	9.3379e-33	7.03977e-31
IRF7	5929.69	-0.684748	0.0502774	-13.6194	3.07108e-42	3.68237e-40
ISG15	127.12	-0.730413	0.30555	-2.39048	0.0168262	0.0434814
ITPRIP	1217.55	-0.672151	0.102817	-6.53733	6.26275e-11	8.85933e-10
JDP2	42.2032	-1.57518	0.517955	-3.04115	0.00235677	0.00794637
KLKB1	40.3277	-1.13153	0.512511	-2.20782	0.0272571	0.0650185
KLLN	328.111	-0.760939	0.177546	-4.28587	1.82025e-05	0.000104168
LCT	42.8315	-3.02336	0.604531	-5.00117	5.6984e-07	4.35597e-06
LDLR	4360.85	-0.668045	0.0578055	-11.5568	6.82171e-31	4.82502e-29
LONP1	7040.94	-0.785795	0.0494626	-15.8867	7.83903e-57	1.70161e-54
LRRC56	164.502	-0.617477	0.248593	-2.48389	0.0129957	0.0348564
LRRK1	11293.7	-0.588948	0.0418326	-14.0787	5.13517e-45	6.73456e-43
MARS1	14144.4	-0.94318	0.0919573	-10.2567	1.10394e-24	5.40801e-23
MCM10	2646.07	-0.586594	0.0661194	-8.87173	7.20202e-19	2.33695e-17
MCM2	10617.8	-0.682914	0.0395856	-17.2516	1.08879e-66	3.26378e-64
MCM5	10686.9	-0.720503	0.037987	-18.9671	3.18865e-80	1.48686e-77
MPDU1	884.305	-0.762949	0.110487	-6.9053	5.00966e-12	8.13828e-11
MRPL1	661.034	-0.601331	0.132419	-4.54112	5.5955e-06	3.52589e-05
MTHFD1L	5103.55	-0.695789	0.0603845	-11.5226	1.01456e-30	7.05707e-29
MTHFD2	19245.3	-0.800102	0.0378105	-21.1608	2.19319e-99	1.53402e-96
MX1	36323.3	-0.73107	0.037204	-19.6503	5.7458e-86	3.44474e-83
MX2	6375.59	-0.71662	0.0521724	-13.7356	6.21197e-43	7.52007e-41
MYBL1	5756.93	-0.749414	0.0507401	-14.7697	2.29869e-49	3.71032e-47
MYBL2	10698.3	-0.655922	0.0386156	-16.9859	1.04412e-64	2.92121e-62
MYLK2	31.5822	-1.49626	0.625201	-2.39325	0.0167	0.0432412
MYO7B	179.646	-1.31408	0.257503	-5.10316	3.34021e-07	2.64486e-06
NAPA	3254.18	-0.667848	0.0598284	-11.1627	6.20595e-29	3.96614e-27
NARS1	13815	-0.610429	0.0375073	-16.2749	1.48658e-59	3.66981e-57
NCAPH2	2342.36	-0.66847	0.0693832	-9.63447	5.71862e-22	2.36057e-20
NCEH1	337.181	-0.588109	0.174697	-3.36645	0.00076143	0.00294271
NCOA5	3301.23	-0.814437	0.0607316	-13.4104	5.25264e-41	5.85228e-39
NFE2L1	7711.83	-0.823446	0.0442608	-18.6044	2.95983e-77	1.16451e-74
NHSL1	129.395	-0.691252	0.294058	-2.35074	0.0187363	0.0478091
NIBAN1	40.3735	-1.71931	0.52822	-3.25491	0.00113427	0.00417437
NINJ2	149.656	-0.675912	0.261477	-2.58498	0.00973846	0.0273067
NOTCH3	134.581	-0.917183	0.280336	-3.27173	0.00106893	0.0039605
NPM1P25	56.8738	-1.24748	0.442516	-2.81907	0.00481634	0.014895
NXF1	4132.71	-0.628163	0.0575933	-10.9069	1.06855e-27	6.4062e-26
OAS3	10102.9	-0.749081	0.105598	-7.09373	1.30545e-12	2.23614e-11
OGDHL	76.4626	-1.03617	0.376678	-2.75083	0.00594452	0.0178491
OR7E122P	231.675	-0.726837	0.211016	-3.44446	0.000572203	0.00229574
ORC1	2105.17	-0.597154	0.0777564	-7.6798	1.59335e-14	3.42325e-13
P2RY11	1154.24	-0.68334	0.101415	-6.73807	1.60505e-11	2.47036e-10
PCDHGB5	114.376	-1.40485	0.309429	-4.54014	5.62178e-06	3.53891e-05
PCK2	11510.9	-1.02485	0.0430711	-23.7944	3.81575e-125	5.33781e-122
PCLAF	2521.98	-0.779777	0.0757854	-10.2893	7.87581e-25	3.91923e-23
PDF	870.15	-0.790075	0.117872	-6.70281	2.0445e-11	3.12761e-10
PHGDH	55.1203	-1.88832	0.452477	-4.17329	3.00232e-05	0.000163562
PIGW	727.936	-0.87344	0.122749	-7.11565	1.1139e-12	1.92903e-11
PLAGL2	4517.33	-0.779485	0.0530771	-14.6859	7.93603e-49	1.26474e-46
PLSCR1	3776.65	-0.944335	0.169162	-5.58242	2.37196e-08	2.27788e-07
PLXNA1	420.889	-1.32278	0.164235	-8.05419	8.00095e-16	1.92973e-14
PMAIP1	3826.63	-1.47826	0.0635032	-23.2786	7.31166e-120	8.36852e-117
POFUT1	2283.83	-0.81357	0.0703242	-11.5688	5.92723e-31	4.26422e-29
POLA1	2798.96	-0.759754	0.0660895	-11.4958	1.38447e-30	9.52484e-29
POLR2J4	454.382	-0.610176	0.152219	-4.00855	6.10935e-05	0.000312415
POLR3H	1806.54	-0.77895	0.0790446	-9.85456	6.55033e-23	2.84375e-21
POP1	465.033	-0.839476	0.159811	-5.25294	1.49688e-07	1.26142e-06
PRDM11	379.159	-0.692505	0.167594	-4.13204	3.59563e-05	0.000193127
PRIM1	1655.96	-0.5851	0.0810887	-7.21555	5.37148e-13	9.68867e-12
PRKXP1	69.3908	-1.06111	0.390957	-2.71414	0.00664473	0.019647
PRR22	22.6353	-1.89885	0.711705	-2.66803	0.00762985	0.0221285
PSAT1	5894.49	-1.8718	0.17921	-10.4447	1.54878e-25	8.09095e-24
PSMC3IP	832.064	-0.995766	0.114302	-8.71171	2.99316e-18	9.28176e-17
PSPH	2396.95	-0.629034	0.0692222	-9.08716	1.01659e-19	3.56515e-18
RAB39B	816.368	-0.597192	0.113952	-5.24071	1.59961e-07	1.34261e-06
RAD51	1530.89	-0.652687	0.0865841	-7.53819	4.76556e-14	9.53869e-13
RBM3	5516.77	-0.921835	0.0493465	-18.6809	7.08715e-78	2.97424e-75
RFC2	2214.9	-0.711611	0.0720896	-9.8712	5.54949e-23	2.41758e-21
RGSL1	31.9719	-1.55909	0.613202	-2.54254	0.0110049	0.030331
RMDN3	1449.88	-0.610653	0.0867803	-7.03677	1.96744e-12	3.32887e-11
RNF144B	3571.83	-0.802727	0.0578485	-13.8764	8.81066e-44	1.10926e-41
RNF145	5383.31	-0.649296	0.0487072	-13.3306	1.53667e-40	1.63955e-38
RNF41	2839.94	-0.593834	0.0638751	-9.29679	1.44745e-20	5.40752e-19
RRM2	10001	-0.767231	0.0402517	-19.0608	5.34237e-81	2.69042e-78
RSAD2	7255.33	-0.946619	0.149783	-6.31993	2.61681e-10	3.35154e-09
SAC3D1	196.171	-0.890971	0.292631	-3.04469	0.00232922	0.00786824
SAMD15	219.612	-0.727551	0.223346	-3.25751	0.00112396	0.00414206
SAMHD1	6785.37	-0.824657	0.0467058	-17.6564	9.08078e-70	2.93146e-67
SARS1	6518.22	-0.908791	0.047347	-19.1943	4.13312e-82	2.16817e-79
SDC3	144.086	-0.669165	0.265388	-2.52146	0.0116868	0.0319446
SELENOI	4491.26	-0.65258	0.0521491	-12.5137	6.27962e-36	5.4151e-34
SERINC2	129.131	-1.66155	0.300533	-5.52869	3.22639e-08	3.0355e-07
SESN2	2184.56	-1.97964	0.0838766	-23.6018	3.69441e-123	4.65126e-120
SH2B3	2905.6	-0.876754	0.0723432	-12.1194	8.3397e-34	6.60357e-32
SHCBP1	3938.94	-0.590039	0.0559544	-10.545	5.35729e-26	2.87014e-24
SHMT2	12448.3	-1.08174	0.0421764	-25.6479	4.46097e-145	9.36061e-142
SLC1A5	8235.42	-1.47788	0.100732	-14.6714	9.82713e-49	1.54654e-46
SLC35D2	26.4	-1.76176	0.65659	-2.68319	0.00729231	0.0212573
SLC38A2	10528.6	-0.61527	0.0479544	-12.8303	1.10898e-37	1.03423e-35
SLC3A2	7850.32	-1.37039	0.0488186	-28.0711	2.20957e-173	6.95461e-170
SLC43A1	4810.58	-1.28687	0.0594022	-21.6637	4.51553e-104	3.79003e-101
SLC7A1	9825.12	-1.20162	0.0440903	-27.2536	1.50768e-163	3.79633e-160
SLC7A5	29774.2	-1.74142	0.133162	-13.0775	4.42683e-39	4.49466e-37
SMIM11A	249.84	-1.56526	0.239587	-6.53317	6.43924e-11	9.07275e-10
SP2	1653.45	-0.621712	0.0835956	-7.43713	1.02893e-13	2.0053e-12
SPECC1L-ADORA2A	118.314	-0.884326	0.340689	-2.5957	0.00943989	0.026582
SPTBN5	60.3785	-1.55388	0.424998	-3.6562	0.000255985	0.00112373
SRSF6	14595.6	-0.626635	0.0398128	-15.7395	8.1031e-56	1.72912e-53
STK40	4980.08	-0.586288	0.0576592	-10.1682	2.75044e-24	1.31167e-22
SUPT6H	11526	-0.725644	0.0387899	-18.707	4.33749e-78	1.88307e-75
TARS1	6728.26	-0.687585	0.0491397	-13.9925	1.73324e-44	2.24964e-42
TAS1R3	2748.21	-0.632898	0.0706811	-8.95428	3.41968e-19	1.14505e-17
TBXT	1304.82	-0.656698	0.0917635	-7.15642	8.2814e-13	1.46436e-11
TCTA	922.94	-0.66808	0.108908	-6.13435	8.55094e-10	1.0253e-08
TIMM44	2275.12	-0.605718	0.071116	-8.51732	1.63282e-17	4.78074e-16
TIPIN	1213.25	-0.729417	0.102382	-7.12447	1.04485e-12	1.82198e-11
TK1	2096.87	-0.70092	0.0730134	-9.59987	8.00438e-22	3.27192e-20
TLR9	1996.24	-0.843417	0.0828903	-10.1751	2.5613e-24	1.22611e-22
TMEM140	145.815	-0.85474	0.271118	-3.15264	0.001618	0.0057463
TMEM268	1957.13	-0.706259	0.0807457	-8.74671	2.1966e-18	6.93112e-17
TPI1P2	174.519	-0.766281	0.244477	-3.13437	0.00172224	0.00606516
TRIM25	7051.18	-0.735371	0.0442063	-16.635	3.88723e-62	1.04128e-59
TSNAXIP1	41.6895	-1.61154	0.526038	-3.06355	0.00218729	0.00746491
TUBE1	2553.95	-0.619156	0.0679188	-9.11613	7.78558e-20	2.77678e-18
TXNIP	18659.1	-0.897396	0.0376932	-23.8079	2.76481e-125	4.35112e-122
UCP3	114.009	-0.875464	0.299782	-2.92033	0.00349657	0.0112415
UHRF1	5444.05	-0.758995	0.0502813	-15.095	1.74774e-51	3.09915e-49
ULBP1	148.59	-0.841604	0.276054	-3.04869	0.00229839	0.00777451
USP18	1859.22	-1.0017	0.0875189	-11.4455	2.47682e-30	1.68558e-28
USP37	1324.96	-0.664357	0.090443	-7.34559	2.0486e-13	3.83808e-12
USP40	741.622	-0.614085	0.129794	-4.73124	2.23158e-06	1.53026e-05
VEGFA	2594.4	-1.22242	0.0847434	-14.425	3.60448e-47	5.40243e-45
VLDLR	586.023	-0.688754	0.139267	-4.94557	7.59203e-07	5.64582e-06
WARS1	11171.7	-1.37098	0.0436539	-31.4058	1.68759e-216	2.12468e-212
XAF1	5879.79	-0.958454	0.0537403	-17.8349	3.78729e-71	1.25479e-68
XBP1	3964.75	-1.3111	0.0627759	-20.8854	7.26293e-97	4.81265e-94
XPOT	11920.2	-0.692184	0.0394834	-17.531	8.30909e-69	2.5515e-66
XRCC2	2252.83	-0.624845	0.0732772	-8.52714	1.50015e-17	4.42315e-16
XRCC3	3818.54	-0.591166	0.0613954	-9.62882	6.04198e-22	2.4859e-20
YARS1	8161.59	-1.08691	0.050107	-21.6919	2.44825e-104	2.20168e-101
ZBED3	1199.8	-0.921345	0.0974599	-9.45359	3.27405e-21	1.29217e-19
ZCCHC8	2417.18	-0.617246	0.0740599	-8.33442	7.78821e-17	2.09965e-15
ZMYND11	184.497	-0.892089	0.24758	-3.60324	0.000314279	0.00134873
ZNF425	104.834	-0.666003	0.313799	-2.12239	0.0338053	0.0779075
ZNF860	1191.99	-0.70789	0.0959328	-7.37902	1.59454e-13	3.04171e-12
ZSCAN16	261.077	-0.678398	0.201785	-3.36199	0.000773835	0.00298577
ZWINT	3945.86	-0.832253	0.0560592	-14.846	7.38873e-50	1.24032e-47

## Sheet: DB-Up
Supplementary Data 11. Differentially expressed genes (fold change>1.5, q<0.1) upon MI-503 treatment in Farage, SUDHL5, KARPAS422 and DB, related to Figure 5.
	baseMean	log2FoldChange	lfcSE	stat	pvalue	padj
A1BG	366.474	0.640831	0.164458	3.89662	9.75451e-05	0.000357689
AAK1	130.632	1.14335	0.28496	4.01234	6.01209e-05	0.000227799
AARS1	19864.8	1.03512	0.0313518	33.0163	4.74034e-239	2.89104e-236
AATK	29.6609	1.36593	0.608939	2.24313	0.0248882	0.0558702
ABAT	201.334	0.748155	0.2273	3.29149	0.000996592	0.00308144
ABCA1	21.3801	4.46935	1.18132	3.78335	0.000154731	0.000548902
ABCA3	266.399	1.80691	0.216168	8.35879	6.33629e-17	7.28577e-16
ABCA5	157.815	1.43881	0.263633	5.45763	4.82534e-08	2.68413e-07
ABCA7	3123.54	0.896741	0.0611527	14.664	1.09689e-48	4.50788e-47
ABCB4	246.321	0.805427	0.202069	3.9859	6.72236e-05	0.000252764
ABCB9	82.5039	0.730455	0.351169	2.08006	0.0375197	0.0798858
ABCD1	508.925	0.594886	0.141163	4.21417	2.507e-05	0.000100749
ABCG1	21.1087	2.48014	0.832368	2.97962	0.00288602	0.00810371
ABHD4	546.712	2.04468	0.151327	13.5117	1.33464e-41	4.51202e-40
ABITRAM	422.126	0.757415	0.155558	4.86903	1.12147e-06	5.3418e-06
ABTB1	251.124	1.06076	0.204367	5.19049	2.09739e-07	1.08293e-06
AC000093.1	6.43997	5.24328	1.81743	2.88501	0.00391407	0.0106491
AC004951.3	79.8866	1.057	0.364379	2.90084	0.00372161	0.0101855
AC005020.2	24.2207	1.77152	0.728555	2.43155	0.0150342	0.0357998
AC005077.2	151.004	0.885624	0.26131	3.38917	0.000701041	0.00222497
AC005077.4	1237.02	0.870965	0.0938428	9.28111	1.6772e-20	2.36562e-19
AC005154.2	48.1009	2.46217	0.539823	4.56106	5.08961e-06	2.24931e-05
AC005154.5	99.4202	1.08557	0.323075	3.36012	0.00077909	0.00245126
AC006042.2	12.4724	2.15222	1.02165	2.10662	0.0351504	0.075463
AC006453.3	232.308	0.672751	0.207056	3.24912	0.00115761	0.00352085
AC007068.1	89.5099	1.45648	0.364836	3.99214	6.54801e-05	0.000246644
AC007386.1	41.0562	1.88316	0.54156	3.47728	0.000506523	0.00164458
AC007546.3	160.957	1.32791	0.265202	5.00716	5.52403e-07	2.72926e-06
AC007731.5	4.00914	4.55991	2.01399	2.26411	0.0235671	0.0532653
AC007842.1	50.3369	1.01392	0.454458	2.23107	0.0256768	0.0574123
AC007842.2	50.3369	1.01392	0.454458	2.23107	0.0256768	0.0574123
AC008267.6	22.5842	1.45864	0.708667	2.05829	0.0395624	0.0836743
AC008758.4	67.2156	0.953603	0.439037	2.17203	0.0298533	0.0655019
AC009690.1	46.5833	1.52555	0.490571	3.10975	0.00187246	0.00546819
AC009977.1	62.4879	1.20429	0.412841	2.91707	0.00353333	0.00972608
AC010186.2	548.88	0.775316	0.136848	5.66554	1.46563e-08	8.55531e-08
AC010970.1	60.5931	1.68501	0.441697	3.81486	0.000136261	0.00048815
AC011511.1	66.1238	0.808973	0.400953	2.01762	0.0436303	0.0911901
AC015813.2	71.33	1.94194	0.417666	4.64951	3.32722e-06	1.50401e-05
AC017099.1	94.0305	0.772155	0.330521	2.33617	0.0194822	0.0450705
AC018638.2	115.728	0.630047	0.304021	2.07238	0.0382296	0.0812307
AC018638.4	390.325	0.628012	0.179324	3.50211	0.000461588	0.00150994
AC018755.2	511.579	0.849861	0.141848	5.99135	2.08102e-09	1.32647e-08
AC022137.3	51.5438	0.944634	0.453553	2.08274	0.0372745	0.0794083
AC024592.3	91.8867	0.888085	0.338748	2.62166	0.00875014	0.0220191
AC055811.2	154.246	1.86255	0.27705	6.7228	1.78271e-11	1.36725e-10
AC055839.2	214.367	1.13191	0.23088	4.9026	9.45746e-07	4.54739e-06
AC073612.1	4.0087	4.56275	2.05973	2.21522	0.0267449	0.0595126
AC079447.1	8.08242	2.97245	1.44399	2.05851	0.0395416	0.0836651
AC092070.2	454.459	0.661177	0.1485	4.45235	8.49338e-06	3.63046e-05
AC093525.2	6.09289	5.16248	1.8423	2.80219	0.00507571	0.0134801
AC098850.3	100.379	1.57168	0.354312	4.43587	9.16995e-06	3.89672e-05
AC104389.5	48.2587	1.17747	0.472868	2.49005	0.0127724	0.0309555
AC104452.1	214.377	1.23121	0.230066	5.35157	8.71929e-08	4.70428e-07
AC104532.1	8.38119	5.62423	1.73728	3.23738	0.00120633	0.00365592
AC104986.1	11.3503	2.36379	1.08592	2.17676	0.0294981	0.0648253
AC105052.1	17.1724	6.65976	1.59756	4.16872	3.06317e-05	0.000121121
AC105339.1	19.7564	1.88607	0.822817	2.29221	0.0218933	0.0499487
AC114490.2	273.075	0.92496	0.193302	4.78505	1.70946e-06	7.98217e-06
AC114490.3	53.921	1.16391	0.440992	2.63931	0.00830757	0.0210198
AC114801.3	6588.5	1.23702	0.0447061	27.6701	1.59935e-168	5.54211e-166
AC135506.1	50.075	1.12508	0.458391	2.45441	0.0141117	0.0338007
AC135721.1	40.598	1.57038	0.542908	2.89253	0.00382148	0.0104262
AC241952.2	191.249	0.994979	0.238284	4.1756	2.97201e-05	0.000117761
AC243919.1	317.397	0.744779	0.205359	3.62672	0.000287048	0.000971936
AC244255.1	51.757	2.48934	0.524905	4.74246	2.11138e-06	9.75228e-06
AC244255.2	51.757	2.48934	0.524905	4.74246	2.11138e-06	9.75228e-06
AC245078.1	15.0072	2.47829	1.01163	2.44981	0.0142931	0.0341899
AC245100.4	142.191	1.53414	0.27951	5.48866	4.05001e-08	2.26691e-07
ACACB	197.515	0.644393	0.224357	2.87218	0.00407646	0.0110397
ACAP1	2972.66	0.682464	0.0629188	10.8467	2.06652e-27	4.12951e-26
ACBD4	297.258	0.741254	0.183905	4.03063	5.56277e-05	0.000211721
ACBD7	127.759	0.665169	0.288425	2.30622	0.0210985	0.0483598
ACKR3	16.0387	3.40558	1.07821	3.15854	0.00158562	0.00471175
ACSF2	1162.84	0.716518	0.0950672	7.53696	4.81047e-14	4.51221e-13
ACSL1	2383.58	0.810867	0.0702046	11.5501	7.3775e-31	1.71915e-29
ACSM3	198.164	1.32941	0.236507	5.621	1.89855e-08	1.09482e-07
ACTN1	127.761	0.630891	0.295661	2.13383	0.0328566	0.0711598
AD000671.1	143.334	0.926571	0.267059	3.46954	0.000521356	0.00168857
ADAM11	209.593	1.22308	0.225214	5.43073	5.61235e-08	3.10492e-07
ADAM20P1	8.54078	3.05792	1.39819	2.18706	0.0287382	0.0634388
ADAMTS13	143.511	0.683179	0.266264	2.56579	0.010294	0.0255001
ADAMTS6	12.068	2.45847	1.07354	2.29007	0.0220173	0.0502015
ADAMTS7	64.5068	0.853069	0.407795	2.09191	0.036447	0.0778302
ADAMTSL2	20.8728	1.46612	0.724356	2.02404	0.0429662	0.0899499
ADARB1	100.129	1.00409	0.32394	3.09962	0.00193766	0.00563808
ADCY4	58.262	2.0085	0.46721	4.29892	1.71633e-05	7.04982e-05
ADGB	63.6058	1.33765	0.411541	3.25034	0.00115267	0.00350654
ADGRB1	41.4221	1.53839	0.518547	2.96673	0.00300989	0.00841435
ADGRD1	83.7748	2.16889	0.388615	5.58107	2.3905e-08	1.35949e-07
ADGRG1	10.7174	5.97826	1.67601	3.56697	0.00036113	0.00120353
ADGRL1	123.928	1.33822	0.295106	4.53472	5.768e-06	2.52279e-05
ADPRM	304.169	0.751633	0.184599	4.07171	4.6669e-05	0.000179325
ADSS1	99.435	1.80459	0.346695	5.20512	1.93873e-07	1.00612e-06
AFF1	897.391	2.27824	0.123752	18.4097	1.0974e-75	8.40806e-74
AFF3	1124.41	0.822202	0.0972029	8.45862	2.7057e-17	3.18808e-16
AGAP5	233.427	0.954892	0.214259	4.45671	8.32258e-06	3.56245e-05
AGAP7P	23.1663	1.99631	0.746144	2.67551	0.00746158	0.0190756
AGAP9	573.873	0.597935	0.132087	4.52682	5.98773e-06	2.61515e-05
AGRN	356.116	1.22688	0.188332	6.51448	7.2943e-11	5.30611e-10
AHDC1	259.181	0.641306	0.196307	3.26685	0.0010875	0.00332955
AKAP17A	2787.57	0.637233	0.0631641	10.0885	6.20973e-24	1.06382e-22
AL109811.3	75.5518	1.05668	0.372137	2.83949	0.00451857	0.0121229
AL117339.4	163.236	0.70323	0.259231	2.71275	0.00667267	0.0172642
AL121900.1	9.18707	5.75392	1.73778	3.31108	0.000929373	0.00289043
AL121985.3	38.1	2.55103	0.607898	4.19648	2.71101e-05	0.000108291
AL133352.1	102.899	0.724763	0.312057	2.32253	0.0202044	0.0465552
AL136126.1	11.2858	3.47616	1.31655	2.64035	0.00828202	0.0209691
AL136295.10	55.2031	0.938391	0.432087	2.17176	0.0298736	0.0655278
AL136295.5	55.2031	0.938391	0.432087	2.17176	0.0298736	0.0655278
AL353743.1	67.8034	0.82567	0.388621	2.12461	0.0336189	0.0726045
AL354822.1	113.688	0.62157	0.293889	2.11499	0.0344311	0.0741203
AL357673.1	22.9553	1.48417	0.706081	2.10198	0.0355553	0.0762142
AL359976.1	46.9196	1.05491	0.469586	2.24646	0.0246744	0.0554555
AL589743.1	162.124	0.612168	0.266076	2.30073	0.0214069	0.0489856
AL591499.1	6.5187	5.26165	1.81381	2.90089	0.00372109	0.0101855
AL591806.4	80.5246	1.66801	0.40217	4.14751	3.36105e-05	0.000132056
AL604028.2	6.3929	5.23141	1.83076	2.85751	0.00426983	0.0115143
AL627309.6	8.807	5.69686	1.73486	3.28375	0.00102437	0.00315399
AL713999.1	6.29744	5.21315	1.83889	2.83495	0.00458335	0.0122781
AL731733.1	8.44453	4.10607	1.71776	2.39037	0.0168314	0.0396092
AL844853.2	3.64623	4.42201	2.06634	2.14002	0.0323531	0.0702692
AL845464.1	14.6803	2.07801	0.985755	2.10804	0.0350275	0.0752309
ALDOC	1890.53	0.908994	0.0790442	11.4998	1.32186e-30	3.03529e-29
ALKBH7	1349.11	0.622275	0.0870877	7.14539	8.97411e-13	7.60157e-12
ALPK1	3417.41	1.34039	0.0586696	22.8464	1.58727e-115	2.20009e-113
AMFR	6120.18	0.678623	0.0453354	14.969	1.17146e-50	5.10323e-49
AMIGO1	193.068	0.647721	0.227229	2.85053	0.0043647	0.0117453
AMIGO2	3799.96	1.47125	0.0612619	24.0157	1.90542e-127	3.37813e-125
AMN1	963.565	1.21356	0.107136	11.3273	9.61009e-30	2.13283e-28
AMT	74.7317	1.03643	0.372806	2.78007	0.00543467	0.0143435
ANK2	157.985	1.03612	0.259541	3.99213	6.54827e-05	0.000246644
ANKAR	113.597	0.837008	0.31501	2.65709	0.00788195	0.0200594
ANKFN1	38.0592	1.19404	0.526904	2.26614	0.0234426	0.0530153
ANKK1	4.59331	4.7551	1.95352	2.43412	0.014928	0.0355692
ANKRD20A1	68.0964	1.27371	0.400715	3.1786	0.00147988	0.00442512
ANKRD20A5P	39.2978	1.34096	0.52724	2.54336	0.0109792	0.0270391
ANKRD24	214.615	0.711414	0.217136	3.27635	0.00105158	0.00322996
ANKRD30BL	615.946	1.52429	0.173483	8.78641	1.54409e-18	1.9473e-17
ANKRD34C	17.5789	2.1455	0.844729	2.53987	0.0110893	0.0272664
ANKRD36BP2	6003.71	0.836494	0.0439696	19.0244	1.07191e-80	8.60182e-79
ANKRD6	143.208	1.17675	0.271517	4.33398	1.46434e-05	6.06049e-05
ANO10	30.7159	1.42203	0.600317	2.3688	0.0178459	0.041678
ANO8	410.448	0.66174	0.155855	4.24586	2.17759e-05	8.81851e-05
ANO9	583.688	0.98236	0.137471	7.14593	8.93862e-13	7.57993e-12
ANPEP	8.27078	5.60482	1.74014	3.2209	0.0012779	0.003859
ANXA1	7.01683	3.83207	1.76847	2.16689	0.0302436	0.0662174
ANXA2R	123.95	0.780337	0.29014	2.68952	0.00715549	0.0183824
AP003071.5	384.041	1.80771	0.183782	9.83616	7.8653e-23	1.25311e-21
APOBEC3F	211.352	0.918199	0.225655	4.06903	4.72086e-05	0.000181262
APOBEC3G	595.417	0.745944	0.132905	5.61259	1.99319e-08	1.14637e-07
APOE	69.0961	1.49981	0.408528	3.67125	0.000241369	0.000829423
APOL2	260.615	1.41092	0.206607	6.82903	8.54908e-12	6.76429e-11
APOL6	76.7644	1.06251	0.374376	2.83809	0.00453846	0.0121699
APOLD1	180.13	0.665862	0.237871	2.79925	0.00512211	0.0135962
APP	14.8635	2.12562	0.916493	2.3193	0.0203788	0.0469075
AREG	3.78832	4.47698	2.04764	2.18641	0.0287859	0.0635072
ARF6	6496.31	0.789952	0.0435089	18.1561	1.14917e-73	8.3435e-72
ARHGAP17	693.657	0.972504	0.123845	7.85261	4.07469e-15	4.08998e-14
ARHGAP24	2142.93	0.613705	0.0714678	8.58715	8.91495e-18	1.07964e-16
ARHGAP25	2108.8	0.604461	0.0775389	7.79558	6.41114e-15	6.34332e-14
ARHGEF11	539.333	0.962312	0.142496	6.75325	1.44568e-11	1.12117e-10
ARHGEF4	41.4906	2.21712	0.57268	3.87149	0.000108173	0.000394009
ARHGEF40	135.519	1.92712	0.299385	6.43692	1.21923e-10	8.67859e-10
ARID3A	379.909	1.87812	0.178591	10.5163	7.26584e-26	1.36937e-24
ARID3C	16.8141	2.07244	0.857902	2.4157	0.0157048	0.0372049
ARID5B	995.579	0.636412	0.102775	6.19227	5.9303e-10	3.96055e-09
ARL4C	16.1165	4.04942	1.24056	3.26418	0.00109782	0.00335843
ARL6IP5	921.955	0.689803	0.1102	6.25954	3.86119e-10	2.62937e-09
ARMCX3	1588.81	0.594234	0.0814332	7.29719	2.93833e-13	2.58964e-12
ARMH1	81.6706	1.07258	0.364033	2.94638	0.00321519	0.00893421
ARPC4-TTLL3	241.216	0.628642	0.21641	2.90486	0.00367414	0.0100719
AS3MT	28.7221	3.22671	0.777417	4.15055	3.31674e-05	0.000130437
ASAH1	5869.33	1.80302	0.0517675	34.8293	8.77443e-266	7.43243e-263
ASAH2B	112.288	0.691066	0.296511	2.33066	0.0197714	0.045661
ASIC3	384.997	0.939697	0.171757	5.47109	4.47285e-08	2.49169e-07
ASIP	8.6812	5.67458	1.72688	3.28602	0.00101613	0.00313243
ATAD3C	25.3707	2.56055	0.758861	3.3742	0.000740309	0.00233889
ATF3	85.3237	1.47674	0.3691	4.00093	6.30953e-05	0.000238151
ATL1	62.5777	0.963246	0.408415	2.3585	0.0183489	0.0427385
ATN1	183.814	1.1963	0.24004	4.98374	6.23668e-07	3.05758e-06
ATP13A4	210.116	0.68052	0.219273	3.10354	0.00191223	0.00556986
ATP1B2	16.0233	2.24984	0.900333	2.4989	0.0124579	0.0303041
ATP2A1	107.542	0.692256	0.304024	2.27698	0.0227875	0.0516718
ATP6AP1L	112.021	1.57579	0.317427	4.96424	6.89693e-07	3.36827e-06
ATP6V0A1	2691.25	1.16844	0.0660245	17.6971	4.41194e-70	2.95039e-68
ATP6V1D	945.216	0.648495	0.106851	6.06913	1.28609e-09	8.33716e-09
AURKC	42.0478	1.02074	0.495049	2.06189	0.0392185	0.0830736
AZIN2	17.8306	1.91492	0.858706	2.23	0.0257471	0.0575331
B2M	9237.53	1.01027	0.0388394	26.0116	3.66405e-149	9.97604e-147
B3GALT2	128.97	0.998294	0.284708	3.50638	0.000454242	0.00148783
B3GALT4	136.69	0.96457	0.279141	3.45549	0.000549296	0.00177251
B3GNT7	102.741	1.39508	0.339597	4.10805	3.99005e-05	0.000155274
B3GNT9	70.4806	1.20373	0.39679	3.03367	0.00241602	0.00689186
BAIAP2	48.8191	2.48451	0.533361	4.65821	3.18976e-06	1.44573e-05
BATF	76.6477	2.94659	0.458282	6.42965	1.27897e-10	9.09114e-10
BBC3	575.774	0.750182	0.132627	5.65635	1.54624e-08	8.99486e-08
BBOF1	71.4929	0.740245	0.372939	1.9849	0.047156	0.0975295
BCAN	21.8413	2.53311	0.804427	3.14896	0.00163852	0.00484815
BCL2L2	933.55	0.587053	0.105201	5.5803	2.40111e-08	1.36501e-07
BCL9L	112.214	2.30387	0.346711	6.64494	3.0334e-11	2.28735e-10
BEST1	407.616	0.935364	0.163044	5.7369	9.6427e-09	5.78372e-08
BEX2	62.9645	2.29575	0.460935	4.98064	6.3373e-07	3.10491e-06
BGLAP	12.2974	2.5006	1.0609	2.35706	0.0184202	0.0428805
BHLHE40	86.4635	3.62528	0.487515	7.43623	1.03598e-13	9.47542e-13
BIN2	127.625	0.623502	0.281656	2.2137	0.0268493	0.0597185
BIRC7	93.6804	1.08493	0.33223	3.26558	0.00109239	0.00334317
BLVRA	8.01186	2.93715	1.41065	2.08213	0.0373307	0.0795056
BLVRB	727.39	0.904877	0.119785	7.55418	4.21515e-14	3.97454e-13
BMF	1042.26	0.620617	0.0989039	6.27495	3.4975e-10	2.3881e-09
BMPR2	329.759	1.02004	0.179043	5.69719	1.21796e-08	7.19219e-08
BMS1P17	6.11682	3.62162	1.81927	1.9907	0.0465141	0.0964636
BNIPL	48.7131	1.27788	0.490798	2.60367	0.00922307	0.0231024
BRI3	2179.88	0.953334	0.0709558	13.4356	3.7401e-41	1.23968e-39
BRMS1L	591.309	0.6608	0.130445	5.06574	4.06807e-07	2.03965e-06
BSCL2	307.784	0.708869	0.180269	3.93228	8.41446e-05	0.000311751
BTBD8	22.9886	1.66321	0.708465	2.34762	0.0188939	0.0438336
BTG1	3318.68	0.991806	0.0641834	15.4527	7.23641e-54	3.46961e-52
BTK	2259.81	0.802613	0.0713032	11.2563	2.1554e-29	4.72175e-28
BTN3A3	185.821	0.884999	0.240129	3.68551	0.000228244	0.00078734
BX470111.1	50.0003	1.10552	0.509453	2.17001	0.030006	0.0657709
C15orf65	134.063	0.754899	0.273877	2.75634	0.00584518	0.0153051
C16orf86	230.683	0.713553	0.208605	3.4206	0.000624842	0.00199999
C18orf32	707.609	0.614989	0.123367	4.98505	6.19462e-07	3.03891e-06
C19orf18	21.2015	2.73869	0.836253	3.27495	0.00105681	0.00324341
C1QL1	51.1881	1.43596	0.467811	3.06953	0.00214397	0.00618058
C1QTNF4	35.3084	2.15611	0.597747	3.60707	0.000309678	0.00104415
C1QTNF6	401.488	0.786574	0.15825	4.97046	6.6795e-07	3.26627e-06
C1S	51.6743	1.65351	0.472072	3.50266	0.000460636	0.00150715
C2	72.5513	1.31767	0.384051	3.43098	0.000601408	0.00192883
C20orf194	80.0953	0.768417	0.355575	2.16106	0.030691	0.0670314
C20orf203	21.7301	2.28148	0.775999	2.94005	0.00328155	0.00910037
C20orf96	1093.98	0.587591	0.0982095	5.98304	2.19005e-09	1.39306e-08
C2orf27A	254.479	0.702301	0.199716	3.51649	0.000437291	0.00143693
C2orf76	97.7387	0.924225	0.326559	2.83019	0.00465197	0.012448
C2orf92	213.613	0.658127	0.220366	2.98652	0.00282175	0.00793785
C3	22.3626	2.34168	0.769241	3.04414	0.00233347	0.00667167
C3orf18	104.516	1.44446	0.332297	4.34688	1.38085e-05	5.73363e-05
C4A	84.5534	0.999655	0.350075	2.85554	0.00429631	0.0115735
C4orf33	216.463	0.695835	0.217724	3.19595	0.00139371	0.00418553
C7orf61	76.1981	1.73777	0.401746	4.32556	1.52147e-05	6.28668e-05
CACFD1	215.695	0.816904	0.216052	3.78105	0.000156168	0.000553227
CACNA1A	79.4222	0.81884	0.362678	2.25776	0.0239607	0.0540508
CACNA1F	208.654	1.92416	0.244637	7.86538	3.67985e-15	3.70341e-14
CACNA1G	22.4486	2.57354	0.790653	3.25496	0.00113408	0.00345826
CACNB3	544.085	1.30698	0.146123	8.94438	3.74029e-19	4.89933e-18
CADM4	155.055	0.954575	0.26294	3.63039	0.000282997	0.000959923
CALCOCO1	1632.45	0.848318	0.0819407	10.3528	4.06299e-25	7.40124e-24
CALHM2	176.358	0.987518	0.242009	4.0805	4.49381e-05	0.000173198
CALR	22453	0.751425	0.0336497	22.3308	1.8557e-110	2.37763e-108
CALY	12.3924	2.51256	1.05218	2.38796	0.0169423	0.0398396
CAMK1D	48.2673	1.10874	0.468261	2.36779	0.0178946	0.0417825
CAMK2B	31.8843	1.6068	0.602656	2.6662	0.00767144	0.0195727
CAMK2N1	48.837	2.00908	0.505058	3.97792	6.95205e-05	0.000260629
CAMSAP3	1049.1	0.780285	0.103376	7.54805	4.41813e-14	4.1608e-13
CAPG	114.092	0.774232	0.297228	2.60484	0.00919165	0.0230312
CAPN12	170.461	1.73532	0.267681	6.48278	9.0048e-11	6.50385e-10
CAPN14	130.346	0.979862	0.280538	3.4928	0.000477992	0.00155892
CAPN2	21.8965	1.71983	0.740117	2.32372	0.0201402	0.0464145
CAPS	750.641	1.14042	0.119854	9.51508	1.81566e-21	2.69032e-20
CASP10	80.2356	1.07546	0.363465	2.95891	0.00308731	0.00860868
CASTOR1	153.743	1.09771	0.260397	4.21552	2.49199e-05	0.000100199
CASTOR2	25.4605	1.42409	0.657901	2.1646	0.0304184	0.0665218
CATSPERG	176.033	1.55175	0.256055	6.06023	1.3593e-09	8.79681e-09
CAV1	5.19288	4.93352	1.89797	2.59936	0.00933968	0.0233484
CBARP	85.2764	0.900517	0.371166	2.42619	0.0152585	0.0362829
CBX7	314.435	0.656073	0.184767	3.55081	0.000384047	0.00127295
CCDC102B	91.5789	1.0624	0.347416	3.05801	0.00222812	0.00640259
CCDC110	20.3657	2.17234	0.788356	2.75553	0.00585978	0.015338
CCDC112	141.699	0.866431	0.275125	3.14923	0.00163704	0.00484471
CCDC114	82.6929	0.848658	0.359845	2.3584	0.0183539	0.0427435
CCDC120	409.775	0.618819	0.155761	3.97287	7.10125e-05	0.000265974
CCDC14	3195.85	0.591034	0.0590605	10.0073	1.41613e-23	2.36492e-22
CCDC144A	511.338	1.34276	0.149258	8.99626	2.3353e-19	3.1016e-18
CCDC144B	323.179	1.21273	0.181973	6.66436	2.6583e-11	2.01147e-10
CCDC146	364.308	1.0144	0.168955	6.00398	1.92536e-09	1.23056e-08
CCDC151	73.7607	1.35517	0.387685	3.49554	0.000473096	0.00154427
CCDC159	326.477	0.847704	0.18643	4.54704	5.44049e-06	2.39052e-05
CCDC163	254.949	0.621322	0.209541	2.96516	0.00302525	0.00845262
CCDC183	49.3136	0.916368	0.455789	2.01051	0.0443776	0.0925742
CCDC187	26.824	1.80018	0.66489	2.70748	0.00677962	0.0175142
CCDC191	182.461	0.997044	0.239917	4.1558	3.24156e-05	0.000127711
CCDC194	18.7391	2.53276	0.863659	2.93259	0.00336143	0.00929991
CCDC50	26.738	1.38315	0.637314	2.17028	0.0299854	0.0657423
CCDC74A	1085.43	0.89737	0.100649	8.91583	4.84187e-19	6.27222e-18
CCDC74B	2216.66	1.13135	0.0732505	15.4449	8.16625e-54	3.90316e-52
CCDC88B	2992.53	0.65643	0.0671154	9.78061	1.36381e-22	2.14593e-21
CCDC9B	539.937	0.973421	0.140681	6.91933	4.53773e-12	3.66067e-11
CCL3L3	58.1883	1.87972	0.459468	4.09108	4.29377e-05	0.000165907
CCL4L2	147.654	1.08976	0.267829	4.06886	4.72429e-05	0.000181347
CCNG1	4561.68	0.896759	0.0505054	17.7557	1.55657e-70	1.05951e-68
CCNI	12569.6	0.746095	0.0341008	21.8791	4.10809e-106	4.93197e-104
CCPG1	2727.2	0.748586	0.062629	11.9527	6.28465e-33	1.59703e-31
CCR7	45.8918	2.27521	0.535458	4.24909	2.14645e-05	8.71092e-05
CD22	12731.8	1.82225	0.0404758	45.0207	0	0
CD226	918.756	1.18099	0.108306	10.9042	1.10051e-27	2.22835e-26
CD44	166.928	0.814471	0.244965	3.32485	0.000884662	0.00276176
CD47	5450.27	0.789327	0.0459783	17.1674	4.66067e-66	2.9486e-64
CD48	8890.1	0.689869	0.0413606	16.6794	1.85137e-62	1.08153e-60
CD53	713.213	0.872599	0.121272	7.19541	6.22743e-13	5.34325e-12
CD6	168.996	1.47137	0.256346	5.73978	9.48021e-09	5.69074e-08
CD68	59.0841	1.9661	0.45555	4.31589	1.58961e-05	6.55401e-05
CD70	556.83	1.70988	0.149901	11.4068	3.86894e-30	8.75218e-29
CD72	2980.02	0.651436	0.0607543	10.7225	7.98457e-27	1.56681e-25
CDC14B	52.7772	2.24052	0.495887	4.5182	6.23685e-06	2.71773e-05
CDC42BPB	24.5494	2.30115	0.733283	3.13815	0.00170019	0.0050131
CDC42BPG	220.004	0.835851	0.215456	3.87945	0.000104692	0.00038206
CDC42EP4	17.0028	2.67972	0.932977	2.87222	0.00407593	0.0110397
CDH24	92.3697	0.713935	0.339857	2.1007	0.0356677	0.0764122
CDH26	54.7526	1.62552	0.458014	3.54906	0.000386607	0.00128032
CDH3	63.6838	2.32139	0.457671	5.07217	3.93312e-07	1.97524e-06
CDH8	7.76621	2.87213	1.42666	2.01319	0.0440947	0.0920344
CDK18	299.874	0.617999	0.182599	3.38446	0.00071319	0.00226024
CDK5R2	113.517	1.2164	0.30791	3.95052	7.7983e-05	0.000290498
CDKL3	133.911	0.839236	0.274213	3.06052	0.00220949	0.00635626
CDKN1B	603.211	0.766737	0.132499	5.78672	7.17731e-09	4.35466e-08
CDKN2B	12.7943	3.68242	1.2753	2.88749	0.00388329	0.0105767
CEACAM21	87.6453	0.809524	0.338289	2.39299	0.0167115	0.0393635
CEBPB	1349.88	0.909715	0.0942315	9.65405	4.72537e-22	7.14051e-21
CEBPD	24.1626	2.08033	0.714278	2.91249	0.00358556	0.00985561
CECR2	20.4612	1.77058	0.763254	2.31978	0.0203531	0.0468554
CELF2	81.4726	1.42353	0.369709	3.8504	0.000117924	0.000426534
CELF5	35.2325	1.49517	0.558929	2.67506	0.00747169	0.0190982
CELF6	49.8639	1.19099	0.467645	2.54678	0.0108721	0.0267971
CELSR1	27.6611	1.45619	0.635147	2.29269	0.021866	0.0498938
CEP170B	126.72	0.935695	0.286324	3.26796	0.00108327	0.00331831
CFAP53	35.1996	1.69245	0.568322	2.97799	0.0029015	0.00814268
CFAP58	36.7732	1.29965	0.538475	2.41357	0.0157969	0.0373941
CFAP70	70.6287	1.2954	0.410317	3.15708	0.00159359	0.0047345
CFL1P5	13.9489	2.35571	1.02221	2.30453	0.0211932	0.0485548
CGB7	7.86081	5.52994	1.76145	3.13943	0.00169276	0.00499507
CHD2	4703.5	1.09079	0.0499284	21.8471	8.27403e-106	9.77939e-104
CHIC1	698.854	0.624264	0.120087	5.19843	2.00981e-07	1.04053e-06
CHL1	2266.07	0.721033	0.0683695	10.5461	5.29405e-26	1.00396e-24
CHMP4C	35.6998	1.24722	0.560279	2.22607	0.0260094	0.0580452
CHST2	352.398	0.599023	0.174975	3.42347	0.00061827	0.00198124
CIART	130.483	1.51888	0.292162	5.19877	2.00608e-07	1.03895e-06
CIB2	297.816	0.671304	0.186994	3.58997	0.000330714	0.00110919
CIITA	61.8322	1.02965	0.407611	2.52605	0.0115352	0.0282534
CILP2	78.8733	2.17616	0.404645	5.37794	7.5341e-08	4.09819e-07
CISH	17.8605	3.56834	1.05655	3.37736	0.000731852	0.00231409
CKB	108.312	1.73574	0.332428	5.22139	1.77587e-07	9.25065e-07
CKS1BP3	7.08793	5.37879	1.84887	2.90923	0.00362321	0.00994654
CLCN6	1832.19	0.674725	0.0755208	8.93429	4.09814e-19	5.35886e-18
CLDN23	567.565	0.621534	0.132319	4.69723	2.63713e-06	1.20456e-05
CLEC2D	804.933	1.56663	0.120815	12.9671	1.87893e-38	5.78749e-37
CLEC4A	45.6919	1.40908	0.489047	2.88128	0.0039606	0.0107623
CLGN	42.815	1.13946	0.500261	2.27773	0.0227424	0.0515926
CLIP1	2008.55	1.26371	0.0750913	16.829	1.49661e-63	9.01932e-62
CLIP2	183.796	1.81898	0.255628	7.11572	1.11327e-12	9.34177e-12
CLIP3	369.719	1.62329	0.176787	9.1822	4.22378e-20	5.86521e-19
CLK1	1456.24	0.640495	0.0855316	7.4884	6.97174e-14	6.46189e-13
CLK3	1940.99	0.668571	0.080422	8.31328	9.30912e-17	1.05294e-15
CLMN	2875.11	0.775644	0.062423	12.4256	1.8977e-35	5.26076e-34
CLSTN3	657.311	0.677629	0.126504	5.35658	8.48116e-08	4.59042e-07
CLYBL	154.176	0.765024	0.261875	2.92134	0.00348533	0.00961302
CMTM3	129.367	0.821614	0.282056	2.91295	0.0035803	0.00984293
CMTR2	729.256	0.672071	0.119951	5.6029	2.10791e-08	1.20824e-07
CNFN	61.5802	1.0203	0.407965	2.50094	0.0123863	0.0301443
CNGA4	61.7776	2.27535	0.47178	4.8229	1.41489e-06	6.66652e-06
CNKSR2	40.4552	1.0227	0.509525	2.00716	0.0447325	0.0932126
CNN2	694.259	1.05819	0.128651	8.22528	1.9473e-16	2.15617e-15
CNNM2	260.111	0.633363	0.196437	3.22425	0.00126304	0.00381641
CNPY1	8.5391	4.12358	1.71816	2.4	0.016395	0.0386897
CNTNAP1	57.2924	0.966289	0.432682	2.23326	0.025532	0.0571554
COL27A1	14.9807	2.83002	1.00808	2.80735	0.00499512	0.01328
COL28A1	30.6959	2.48896	0.677862	3.67179	0.000240858	0.000827856
COL6A4P2	3.81955	4.49143	2.04671	2.19446	0.0282022	0.0624001
COL7A1	37.8859	1.18402	0.529061	2.23796	0.0252236	0.0565481
COL9A2	134.438	1.1337	0.280114	4.04728	5.18159e-05	0.000197856
COL9A3	175.942	0.702734	0.239274	2.93694	0.00331467	0.00918218
CORO1B	484.516	0.685334	0.150904	4.54152	5.58512e-06	2.4475e-05
CORO1C	426.344	0.998779	0.15593	6.40529	1.50086e-10	1.06238e-09
CPEB2	193.705	0.756244	0.228495	3.30967	0.000934053	0.00290406
CPEB4	77.6534	1.24666	0.375854	3.31688	0.000910271	0.0028359
CPZ	9.70788	3.23438	1.35776	2.38215	0.017212	0.0403927
CRACR2B	284.955	1.03649	0.191584	5.4101	6.29904e-08	3.4647e-07
CREBRF	531.83	0.795201	0.137952	5.76432	8.19879e-09	4.95273e-08
CRELD2	750.627	0.697645	0.122998	5.67199	1.41151e-08	8.24889e-08
CROCCP3	305.927	0.601384	0.182355	3.29788	0.000974183	0.00301836
CRTC3	314.226	1.3581	0.186097	7.29782	2.92466e-13	2.58058e-12
CRY2	1342.96	0.836549	0.0945293	8.84963	8.78094e-19	1.1213e-17
CRYGS	95.4586	0.777902	0.326967	2.37915	0.0173528	0.0406918
CRYL1	30.0619	1.62377	0.615507	2.6381	0.00833717	0.0210877
CRYM	671.951	1.38867	0.127968	10.8517	1.95759e-27	3.91698e-26
CSF1R	27.2373	1.44137	0.659016	2.18716	0.0287307	0.0634313
CSGALNACT1	8.43767	3.02312	1.37933	2.19174	0.0283985	0.0627615
CSTA	25.5149	1.29391	0.645282	2.00518	0.0449435	0.0936011
CTBP2P7	11.8716	2.04546	1.01832	2.00866	0.0445733	0.092919
CTDSP2	990.879	0.687112	0.103911	6.6125	3.77885e-11	2.82709e-10
CTF1	83.9462	0.766794	0.355707	2.15569	0.0311078	0.0678444
CTIF	44.5292	1.58514	0.509818	3.10922	0.00187579	0.00547582
CTSB	78.6434	3.47814	0.495329	7.02187	2.18924e-12	1.80429e-11
CTSD	2458.37	0.676808	0.0672031	10.0711	7.41523e-24	1.26324e-22
CTSF	401.603	1.04308	0.160892	6.48308	8.98708e-11	6.49412e-10
CTSH	292.04	1.0332	0.19491	5.30092	1.15222e-07	6.12974e-07
CTSS	3499.97	0.841708	0.0572404	14.7048	6.00515e-49	2.49484e-47
CTSV	45.465	1.56493	0.50897	3.0747	0.00210714	0.00608938
CTTNBP2NL	64.6222	1.31291	0.414843	3.16484	0.00155167	0.00461896
CXCR5	873.624	1.31099	0.115923	11.3091	1.18295e-29	2.61398e-28
CYB5R2	66.5702	0.816945	0.396955	2.05803	0.0395871	0.083715
CYP2B7P	119.371	1.64221	0.327006	5.02196	5.11456e-07	2.54045e-06
CYP3A5	54.6087	0.855698	0.433219	1.97521	0.0482443	0.0994432
CYP4A11	36.2559	1.74224	0.569043	3.06171	0.00220077	0.00633712
DACT3	61.1493	1.59229	0.428504	3.71593	0.000202454	0.000704593
DAPK2	76.2705	1.6875	0.39249	4.29948	1.71203e-05	7.03403e-05
DBP	450.442	0.975913	0.160426	6.08324	1.1778e-09	7.66774e-09
DCBLD1	45.7895	1.80005	0.528588	3.40539	0.000660693	0.00210612
DCDC2	17.0867	3.49941	1.07395	3.25844	0.00112026	0.0034216
DCST2	50.3871	1.38381	0.491343	2.81638	0.00485685	0.0129535
DDAH2	1030.42	1.22808	0.103302	11.8882	1.36301e-32	3.41245e-31
DDIT3	3252.24	1.5242	0.0630058	24.1914	2.74068e-129	5.0346e-127
DDIT4	878.211	0.880959	0.114141	7.71819	1.17996e-14	1.14664e-13
DDR1	68.7307	1.48265	0.42827	3.46196	0.000536265	0.00173376
DDRGK1	3194.33	0.980976	0.0636455	15.4131	1.33604e-53	6.32629e-52
DEGS2	79.9374	0.98968	0.358095	2.76374	0.00571436	0.0150038
DENND1B	25.063	1.97154	0.700606	2.81404	0.00489224	0.0130383
DENND3	36.9928	1.68439	0.564262	2.98513	0.00283462	0.00796965
DHDH	8.59515	3.05474	1.3787	2.21566	0.0267145	0.0594536
DHRS1	536.543	0.661429	0.143834	4.59857	4.254e-06	1.89651e-05
DHX58	72.6242	1.80449	0.401011	4.49986	6.79996e-06	2.9513e-05
DIP2A	3392.39	0.68608	0.0583106	11.7659	5.84677e-32	1.43091e-30
DIP2B	3727.48	0.872575	0.0577168	15.1182	1.22846e-51	5.55795e-50
DIP2C	94.8984	0.952176	0.327894	2.90391	0.00368534	0.0100989
DISP3	202.815	0.777412	0.225522	3.44716	0.000566514	0.00182421
DLG5	58.7036	1.11382	0.430671	2.58624	0.00970304	0.0241854
DLL1	55.1375	3.80492	0.639191	5.95271	2.63735e-09	1.66508e-08
DMD	562.316	0.703251	0.13556	5.18773	2.12869e-07	1.09797e-06
DMKN	36.5921	1.20428	0.535243	2.24997	0.0244509	0.0550018
DMPK	1534.31	0.704265	0.085866	8.20191	2.36598e-16	2.59713e-15
DMRTC1	32.5532	2.00824	0.612846	3.2769	0.00104952	0.00322491
DMRTC1B	53.6539	1.10432	0.450188	2.45302	0.0141661	0.0339181
DMTN	137.05	0.866193	0.272194	3.18226	0.00146129	0.00437384
DMXL2	227.832	0.68909	0.209907	3.28284	0.00102768	0.00316355
DNAH1	548.372	0.637673	0.136957	4.65602	3.22387e-06	1.45988e-05
DNAH10OS	94.99	1.32025	0.343253	3.84628	0.000119925	0.000432984
DNAH17	20.4035	2.95811	0.907926	3.25809	0.00112163	0.00342501
DNAI1	14.6812	2.41765	0.958904	2.52127	0.0116933	0.0285948
DNAJB5	232.543	0.845662	0.208681	4.05241	5.06919e-05	0.000193855
DNAJC28	91.7735	0.778999	0.337635	2.30722	0.0210423	0.0482672
DNAJC4	978.62	0.838233	0.102459	8.18114	2.81164e-16	3.05553e-15
DNAJC6	8.54808	3.04454	1.37493	2.21432	0.0268068	0.0596328
DNHD1	1467.23	0.827609	0.0970663	8.52623	1.51191e-17	1.80943e-16
DNM1	126.362	1.71295	0.302819	5.65666	1.54343e-08	8.98194e-08
DNMBP	101.735	0.926086	0.317176	2.91979	0.00350268	0.00965739
DNMT3A	374.428	1.82938	0.1799	10.1689	2.72994e-24	4.76786e-23
DOK3	2679.49	0.747328	0.071285	10.4837	1.02691e-25	1.9235e-24
DOK4	186.493	1.29115	0.242435	5.32575	1.00536e-07	5.37474e-07
DPEP2	75.4654	1.72073	0.394064	4.36663	1.2618e-05	5.2622e-05
DPYSL2	4372.27	0.629459	0.0501903	12.5415	4.42818e-36	1.25964e-34
DPYSL3	5.00329	4.88094	1.92162	2.54001	0.011085	0.0272646
DRAM2	3732.88	1.06081	0.0565825	18.748	2.00945e-78	1.58746e-76
DSP	8.7689	3.08644	1.36885	2.25476	0.0241482	0.0543904
DTWD2	66.5676	1.04457	0.39847	2.62146	0.00875553	0.022029
DTX3	122.377	0.627857	0.28839	2.17711	0.0294722	0.0647964
DTX3L	196.683	3.62	0.323676	11.184	4.88262e-29	1.04411e-27
DUOXA1	10.9314	3.43731	1.30842	2.62707	0.00861236	0.0217118
DUSP15	80.8397	1.40226	0.37209	3.7686	0.000164168	0.000580218
DUSP22	2178.81	0.661461	0.0700099	9.44811	3.45e-21	5.04335e-20
DYNC2LI1	433.764	0.614825	0.152508	4.03143	5.54392e-05	0.000211109
DYRK1B	503.149	0.62709	0.141909	4.41896	9.91762e-06	4.19456e-05
EBF4	172.292	1.26882	0.276104	4.59543	4.3185e-06	1.92358e-05
EEF1A1P19	37.5675	1.61327	0.547957	2.94415	0.00323841	0.0089938
EFCAB13	146.433	0.634021	0.263492	2.40623	0.0161182	0.0380719
EFCAB5	254.277	1.1326	0.216593	5.22919	1.70257e-07	8.89008e-07
EFEMP2	64.0529	0.821285	0.402452	2.0407	0.0412806	0.08689
EFNB3	12.9599	3.06856	1.13799	2.69648	0.00700766	0.0180476
EFR3B	138.216	5.0121	0.538169	9.31324	1.23992e-20	1.76025e-19
EIF1	21372.7	0.667147	0.0285024	23.4067	3.65432e-121	5.46249e-119
ELFN2	67.638	1.61968	0.408709	3.96293	7.40365e-05	0.000276344
EMILIN2	667.901	0.720383	0.123229	5.84591	5.03814e-09	3.09495e-08
EML2	2567.16	0.64377	0.063947	10.0672	7.71079e-24	1.31213e-22
ENDOV	730.176	0.828771	0.120004	6.90619	4.97851e-12	4.00355e-11
ENO2	216.552	1.39798	0.224214	6.23503	4.51701e-10	3.05414e-09
EPB41L1	155.53	2.93391	0.325298	9.01913	1.89583e-19	2.54228e-18
EPG5	1879.04	0.681083	0.0784089	8.6863	3.74444e-18	4.62654e-17
EPSTI1	1233.67	0.594009	0.0940258	6.31751	2.65815e-10	1.83472e-09
ERBB2	471.174	0.609453	0.152619	3.9933	6.51602e-05	0.000245611
ERFE	275.085	0.681047	0.191358	3.55902	0.000372237	0.0012373
ERICH2	20.3743	1.76973	0.751682	2.35436	0.0185548	0.0431455
ERN1	586.92	1.63922	0.141126	11.6153	3.4462e-31	8.15904e-30
ERN2	61.2343	0.816618	0.405134	2.01567	0.0438342	0.0915786
ESPN	44.0613	1.0516	0.486998	2.15935	0.0308229	0.0672905
ESPNL	515.539	0.986783	0.149367	6.60642	3.93736e-11	2.93847e-10
ESR2	1580.97	1.44528	0.0861096	16.7842	3.18566e-63	1.89734e-61
ESRP1	9.68474	2.57578	1.20358	2.14009	0.0323474	0.0702692
ESYT2	9614.45	0.58926	0.036188	16.2833	1.29685e-59	7.03665e-58
ETFRF1	144.083	0.700825	0.318044	2.20355	0.0275559	0.0611119
ETHE1	216.243	0.676555	0.215656	3.13719	0.00170574	0.00502656
EVA1B	30.585	2.48323	0.681478	3.64389	0.000268547	0.000914777
EVC2	233.831	0.724319	0.208692	3.47076	0.000518994	0.00168292
EVI5L	739.882	0.621538	0.116581	5.33139	9.74643e-08	5.21966e-07
EVL	2513.87	0.627331	0.0678827	9.2414	2.43289e-20	3.40939e-19
EXD3	248.956	1.18986	0.209103	5.69031	1.26811e-08	7.47388e-08
EXOC8	609.253	0.80782	0.131339	6.15066	7.71594e-10	5.09506e-09
EZH1	4586.83	0.746479	0.0539647	13.8327	1.61738e-43	5.7483e-42
F11R	467.581	0.811661	0.149663	5.42325	5.85249e-08	3.22957e-07
FABP3	109.486	3.21395	0.406129	7.91361	2.50037e-15	2.55517e-14
FAM102A	1667.73	0.916993	0.0834537	10.988	4.3625e-28	8.98852e-27
FAM102B	242.585	1.41631	0.213207	6.64292	3.0753e-11	2.3178e-10
FAM106C	32.8261	1.46161	0.582586	2.50883	0.0121133	0.0295661
FAM110A	625.661	0.881019	0.128918	6.83395	8.26082e-12	6.543e-11
FAM117A	34.5269	2.12077	0.603861	3.51202	0.000444713	0.00145849
FAM124A	39.4363	1.20089	0.527921	2.27475	0.0229212	0.0519518
FAM157B	132.944	0.728919	0.280463	2.59899	0.0093499	0.0233701
FAM167B	87.3951	1.10568	0.344456	3.20992	0.0013277	0.00399751
FAM214B	189.421	1.24592	0.246198	5.06065	4.17825e-07	2.09421e-06
FAM220A	273.412	1.64023	0.209238	7.83907	4.53911e-15	4.53524e-14
FAM227B	179.581	0.662219	0.247139	2.67955	0.00737222	0.0188629
FAM229A	250.82	0.745742	0.2	3.7287	0.000192468	0.000673065
FAM238C	21.2422	1.66746	0.738097	2.25913	0.0238751	0.0538735
FAM241A	215.704	0.620816	0.213586	2.90664	0.00365338	0.0100221
FAM43A	72.4999	0.929829	0.374092	2.48556	0.0129346	0.0312939
FBXL16	306.248	0.622783	0.179828	3.46322	0.000533749	0.00172783
FBXL8	100.139	0.766769	0.323449	2.3706	0.0177593	0.0415173
FBXO2	317.521	0.801672	0.182079	4.40288	1.06824e-05	4.50429e-05
FBXO24	42.0127	1.65043	0.519526	3.1768	0.00148908	0.00444652
FBXO31	1413.54	0.609642	0.0854794	7.13204	9.88951e-13	8.3399e-12
FBXO48	480.664	0.793471	0.145834	5.44091	5.30104e-08	2.9423e-07
FBXO6	154.707	0.590368	0.261133	2.2608	0.0237717	0.05368
FCER2	8.96659	3.13746	1.38836	2.25983	0.0238316	0.0537943
FCHO2	151.633	0.870827	0.257994	3.37538	0.000737133	0.00232982
FCHSD1	1674.36	0.643491	0.081806	7.86606	3.65976e-15	3.68562e-14
FCMR	9.26536	4.24747	1.6939	2.50751	0.0121586	0.0296517
FCRL5	353.859	0.917327	0.171944	5.33505	9.55195e-08	5.12271e-07
FER1L4	45.193	1.61252	0.511212	3.15432	0.00160874	0.00477094
FEZ1	24.7471	2.5249	0.77444	3.26029	0.00111298	0.00340096
FFAR1	38.3177	1.55943	0.541391	2.88041	0.00397163	0.0107884
FGB	4.95622	4.86563	1.91679	2.53843	0.0111351	0.0273526
FGD2	802.492	0.817744	0.118083	6.92516	4.35496e-12	3.51509e-11
FGD3	1181.05	1.14947	0.09874	11.6414	2.53862e-31	6.06683e-30
FGF17	22.2492	3.47238	0.942706	3.68341	0.000230132	0.000793672
FGF23	1355.61	0.664723	0.31272	2.12562	0.0335353	0.0724546
FHL1	72.1502	0.765093	0.380935	2.00846	0.0445942	0.0929498
FHL3	173.269	0.602847	0.240966	2.50179	0.0123568	0.0300965
FICD	116.642	0.848181	0.300311	2.82434	0.00473782	0.0126622
FILIP1L	406.784	1.17381	0.165626	7.08713	1.36919e-12	1.14077e-11
FKBP10	134.307	0.651528	0.271493	2.3998	0.016404	0.038705
FKBP9	12.0778	2.09541	1.03096	2.03249	0.042104	0.0884241
FLCN	2646.95	1.50513	0.0748922	20.0973	7.79101e-90	7.66384e-88
FLT3LG	120.372	1.56007	0.304312	5.12657	2.95072e-07	1.49816e-06
FLVCR2	10.9712	3.45603	1.32765	2.60311	0.00923819	0.0231288
FMNL1	2441.64	0.690144	0.0667179	10.3442	4.44598e-25	8.07959e-24
FN3K	84.6711	1.11056	0.350022	3.17283	0.00150959	0.0045016
FNBP1	29.3267	2.11238	0.667617	3.16406	0.00155585	0.00462958
FNBP1P1	318.518	0.600249	0.175989	3.41073	0.0006479	0.00206923
FNDC3B	74.4988	0.75494	0.366755	2.05843	0.0395489	0.0836688
FNIP1	1650.43	0.751028	0.0808743	9.28636	1.59653e-20	2.25392e-19
FNIP2	182.195	1.16619	0.255639	4.56187	5.07004e-06	2.24132e-05
FO393400.1	53.4119	1.64506	0.460405	3.57307	0.000352815	0.00117865
FOS	52.7322	1.5533	0.464551	3.34366	0.000826821	0.00259287
FOSL2	197.397	2.05202	0.250728	8.18426	2.73982e-16	2.98173e-15
FOXD1	93.577	0.945124	0.342008	2.76345	0.0057193	0.015009
FOXD2	36.6461	1.19797	0.540887	2.21483	0.0267719	0.0595638
FOXJ2	465.526	0.680776	0.14695	4.63271	3.60909e-06	1.62372e-05
FOXN3	3891	0.884087	0.0540259	16.3641	3.44928e-60	1.8986e-58
FOXO6	67.5458	0.777405	0.386848	2.00959	0.0444748	0.0927643
FPGT-TNNI3K	24.2884	2.09051	0.716287	2.91854	0.00351672	0.00968909
FRK	203.882	0.596591	0.222437	2.68207	0.00731686	0.0187421
FSD2	73.8169	1.68029	0.393916	4.2656	1.99364e-05	8.1232e-05
FSTL3	401.713	0.617171	0.158794	3.88661	0.000101655	0.000371776
FTH1	10329.4	0.633714	0.0350643	18.0729	5.2121e-73	3.69623e-71
FTH1P16	4.08788	4.58927	2.01138	2.28165	0.0225099	0.0511259
FTL	27782.5	0.653229	0.0274385	23.807	2.82519e-125	4.63179e-123
FURIN	524.256	0.721196	0.140235	5.14276	2.70725e-07	1.3819e-06
FUT3	66.1254	3.5921	0.556831	6.45096	1.11143e-10	7.95215e-10
FUT5	27.3591	1.81921	0.666626	2.72898	0.00635312	0.0165272
FUT8	365.259	1.06507	0.170277	6.25493	3.97707e-10	2.70224e-09
FXYD1	3.78832	4.47698	2.04764	2.18641	0.0287859	0.0635072
FXYD2	5.27162	4.95622	1.89916	2.60969	0.00906232	0.0227258
FXYD4	6.34495	5.2233	1.82715	2.85872	0.00425356	0.0114766
FXYD5	3534.41	0.61181	0.0584095	10.4745	1.13131e-25	2.1087e-24
GAA	1636.96	0.97651	0.0846739	11.5326	9.03742e-31	2.09413e-29
GAB2	476.414	2.63529	0.178443	14.7682	2.34896e-49	9.92093e-48
GABRD	12.0676	3.59313	1.28764	2.79047	0.0052632	0.0139274
GAL3ST4	265.076	1.07373	0.203683	5.27158	1.35256e-07	7.14571e-07
GALNT3	435.355	2.0898	0.173425	12.0502	1.93488e-33	4.99173e-32
GAS2L2	64.8491	1.58561	0.419141	3.78301	0.000154942	0.000549522
GATAD1	4099.15	1.18314	0.0561156	21.084	1.11487e-98	1.19707e-96
GCHFR	145.595	0.978505	0.273037	3.58378	0.000338652	0.00113432
GCNT1	1155.47	0.58546	0.0949001	6.16922	6.8627e-10	4.55333e-09
GDF7	352.649	1.12391	0.172767	6.50538	7.74994e-11	5.62683e-10
GDPD3	103.875	1.26885	0.33413	3.79747	0.000146183	0.000520638
GEM	13.7795	4.84639	1.61456	3.00168	0.00268492	0.00758513
GFAP	49.5279	3.44868	0.619648	5.56555	2.61325e-08	1.48065e-07
GFI1	268.374	0.832928	0.194109	4.29103	1.77844e-05	7.29312e-05
GH1	29.3811	2.26717	0.674429	3.36161	0.000774884	0.00243903
GIPR	201.525	1.71797	0.247515	6.94085	3.89748e-12	3.14751e-11
GJC3	44.3429	1.43402	0.503884	2.84593	0.00442824	0.0119015
GKAP1	365.76	0.979081	0.173406	5.64617	1.64066e-08	9.50782e-08
GLI1	300.458	1.66676	0.200758	8.30233	1.02087e-16	1.15298e-15
GLIPR2	73.8701	1.8869	0.401536	4.6992	2.61181e-06	1.19335e-05
GLIS2	70.6781	0.874232	0.382869	2.28337	0.0224086	0.0509413
GLUL	7.87663	3.9978	1.73615	2.30268	0.0212967	0.0487555
GM2A	5493.94	0.999542	0.0492049	20.3139	9.69532e-92	9.7253e-90
GNB5	1055.09	0.636524	0.100113	6.35802	2.04367e-10	1.43132e-09
GNG2	75.2506	2.03386	0.405414	5.01674	5.25545e-07	2.60585e-06
GNG7	1369.89	2.52209	0.107778	23.4009	4.18619e-121	6.19677e-119
GNPDA1	1883.32	0.804563	0.0782502	10.2819	8.50031e-25	1.52296e-23
GNRH1	97.8226	0.777964	0.320127	2.43017	0.0150917	0.0359312
GNS	2111.94	0.913496	0.0753012	12.1312	7.21635e-34	1.90359e-32
GOLGA1	882.833	1.10925	0.111877	9.91485	3.58813e-23	5.84489e-22
GOLGA6A	27.4553	1.4326	0.636352	2.25127	0.0243685	0.0548331
GOLGA6L5P	431.861	0.601834	0.153116	3.93057	8.47434e-05	0.000313688
GOLGA7B	27.1309	1.95577	0.672998	2.90605	0.00366025	0.0100374
GOLGA8N	558.681	1.30621	0.142889	9.1414	6.16494e-20	8.47582e-19
GOLGA8R	25.9039	2.81389	0.793578	3.54582	0.000391391	0.00129504
GPC1	104.251	1.23562	0.332788	3.71295	0.00020486	0.000711829
GPCPD1	1967	0.951394	0.0739548	12.8645	7.12656e-38	2.16884e-36
GPM6A	44.0478	1.64331	0.521781	3.14944	0.00163586	0.00484217
GPR137C	113.315	0.704675	0.316821	2.2242	0.0261347	0.0583164
GPR153	298.087	0.683307	0.184869	3.69616	0.000218883	0.000756418
GPR160	95.7924	1.00726	0.334878	3.00785	0.00263103	0.00744354
GPR179	13.7906	1.99008	0.935315	2.12771	0.0333612	0.0721092
GPR18	319.845	1.68843	0.189437	8.91286	4.97332e-19	6.43702e-18
GPR35	135.774	0.656831	0.278264	2.36046	0.0182525	0.0425529
GPR55	37.7348	1.17383	0.533554	2.20002	0.0278056	0.0616189
GPR78	24.7109	4.07057	0.999082	4.07431	4.61506e-05	0.000177512
GRAMD1C	242.064	0.818358	0.207826	3.93771	8.22616e-05	0.000305391
GRINA	1132.52	1.06291	0.107233	9.91217	3.68565e-23	5.99735e-22
GSDMB	1935.25	1.08789	0.0820504	13.2588	4.01067e-40	1.29283e-38
GSDMD	88.318	0.663573	0.333568	1.98932	0.0466661	0.0967
GSDME	94.4786	2.91128	0.408615	7.12475	1.04268e-12	8.77844e-12
GSE1	184.484	1.68117	0.250995	6.69801	2.11278e-11	1.60987e-10
GSTA4	118.188	0.667996	0.290842	2.29676	0.0216322	0.0494493
GSTM2	390.267	1.10562	0.166519	6.6396	3.14541e-11	2.36597e-10
GSTM4	308.193	0.849208	0.18221	4.6606	3.15295e-06	1.43032e-05
GTF2IP7	247.352	0.664149	0.200909	3.30572	0.000947344	0.00294178
GTF2IRD2	305.06	0.744263	0.18137	4.10357	4.06831e-05	0.000158037
GTF2IRD2B	411.93	1.02706	0.164458	6.24516	4.23363e-10	2.87145e-09
GTSF1L	16.5989	2.61705	0.94073	2.78193	0.00540365	0.014269
GUCA1B	39.7728	1.28658	0.519207	2.47797	0.0132134	0.0318924
GYPC	166.995	0.62122	0.266155	2.33405	0.0195932	0.0452838
H1-10	1124.6	1.3082	0.101817	12.8485	8.76603e-38	2.65717e-36
H2AC6	149.099	0.754301	0.262125	2.87764	0.00400664	0.010868
H2BW2	69.396	0.956988	0.384135	2.49128	0.0127284	0.0308684
H2BW3P	56.4381	0.89143	0.441544	2.01889	0.0434985	0.0909519
HABP4	431.595	0.681579	0.15214	4.47996	7.46569e-06	3.21825e-05
HACD2	3063.19	0.705196	0.061689	11.4315	2.91134e-30	6.62524e-29
HAPLN2	17.8926	3.57006	1.05377	3.38788	0.000704354	0.00223456
HAPLN3	11.3191	2.84608	1.16088	2.45166	0.0142198	0.0340306
HARS2	347.97	0.76993	0.177656	4.33383	1.46538e-05	6.06312e-05
HAVCR2	17.272	1.87609	0.826769	2.26918	0.0232574	0.0526198
HCFC2	419.932	0.812624	0.155488	5.22627	1.72967e-07	9.02234e-07
HCK	22.6853	2.59138	0.789085	3.28403	0.00102335	0.00315149
HCN2	110.358	0.884168	0.302566	2.92223	0.00347532	0.00959064
HDAC10	1639.61	0.623045	0.0801364	7.77481	7.55589e-15	7.42776e-14
HDAC11	21.876	1.56191	0.722304	2.1624	0.0305874	0.0668433
HEBP1	32.5894	1.44721	0.584562	2.47572	0.0132967	0.0320631
HEG1	114.43	2.32987	0.343731	6.77817	1.21704e-11	9.50136e-11
HELZ2	290.96	1.67444	0.207833	8.05668	7.83937e-16	8.35853e-15
HERPUD1	5868.79	0.893214	0.045532	19.6173	1.10081e-85	9.59089e-84
HEXB	563.265	0.817833	0.13779	5.93537	2.93182e-09	1.84108e-08
HEXIM1	430.415	0.904138	0.157518	5.73992	9.47228e-09	5.68822e-08
HEXIM2	224.856	0.67306	0.215573	3.12219	0.00179512	0.00526351
HHEX	83.6374	1.67832	0.376078	4.46269	8.09374e-06	3.47229e-05
HHIPL1	21.2649	1.83158	0.77585	2.36074	0.0182385	0.0425386
HHLA2	27.6286	1.84531	0.653156	2.82522	0.00472485	0.0126341
HID1	154.262	1.20581	0.261586	4.60962	4.03403e-06	1.80584e-05
HIP1	207.06	1.28336	0.24219	5.29896	1.16461e-07	6.19137e-07
HLA-A	1212.96	0.907756	0.0943019	9.62606	6.20629e-22	9.35977e-21
HLA-B	377.684	3.05029	0.209579	14.5544	5.47848e-48	2.2098e-46
HLA-C	511.742	1.91472	0.158277	12.0972	1.09225e-33	2.86636e-32
HLA-DMB	1818.34	0.894339	0.0764135	11.7039	1.21673e-31	2.94469e-30
HLA-DQA1	1200.18	1.19416	0.0973963	12.2608	1.46959e-34	3.9588e-33
HLA-DQA2	31.8947	6.0881	1.535	3.96619	7.30295e-05	0.000272912
HLA-DQB1	214.367	2.47168	0.260974	9.471	2.77185e-21	4.0676e-20
HLA-DRA	181.529	0.931736	0.238651	3.90418	9.45465e-05	0.000347697
HLA-DRB1	211.575	1.21748	0.23002	5.29293	1.2037e-07	6.3836e-07
HLA-E	60.8576	2.48177	0.474549	5.22975	1.69738e-07	8.86604e-07
HLA-L	97.2354	0.7606	0.32295	2.35516	0.0185147	0.0430719
HMGN2P40	8.87122	4.17933	1.71017	2.44381	0.014533	0.0347203
HMOX1	130.557	0.760915	0.278393	2.73324	0.00627147	0.0163371
HNF4A	25.5701	1.71448	0.678975	2.5251	0.0115665	0.0283256
HOMER2	345.838	0.684823	0.169897	4.03082	5.5582e-05	0.0002116
HOMER3	248.908	0.642564	0.205334	3.12936	0.00175185	0.0051495
HOXA4	86.0944	0.971273	0.346161	2.80584	0.00501848	0.0133374
HPS1	1233.22	0.789975	0.0964474	8.19073	2.5964e-16	2.83581e-15
HRC	25.862	1.45196	0.648737	2.23813	0.0252126	0.0565319
HRK	143.478	2.31332	0.304976	7.58524	3.31867e-14	3.15264e-13
HS1BP3	543.37	1.03902	0.138877	7.48156	7.3444e-14	6.79491e-13
HSD11B1L	340.652	0.728309	0.178286	4.08506	4.40645e-05	0.000170003
HSD17B1	73.3848	2.42133	0.428808	5.64665	1.63607e-08	9.48484e-08
HSD17B14	392.86	2.26134	0.189553	11.9299	8.27056e-33	2.08777e-31
HSF4	238.01	1.37774	0.226648	6.07874	1.21128e-09	7.87563e-09
HSP90B1	18559	0.627887	0.0303297	20.7021	3.31842e-95	3.46547e-93
HSPA1A	6.1558	5.17843	1.83271	2.82556	0.00471988	0.012623
HSPB6	26.587	1.63252	0.652562	2.50172	0.0123593	0.0300978
HSPE1P18	13.9464	2.70277	1.03252	2.61765	0.00885388	0.0222434
HSPG2	204.692	1.74302	0.238681	7.30272	2.82005e-13	2.48971e-12
HUNK	599.446	0.72484	0.133958	5.41097	6.26854e-08	3.44917e-07
HVCN1	36.3706	2.61767	0.632511	4.13854	3.49528e-05	0.000136999
HYI	98.7984	0.91608	0.323544	2.83139	0.00463457	0.0124079
HYPK	624.317	0.585642	0.128207	4.56795	4.9252e-06	2.18552e-05
ICAM1	156.179	1.80869	0.276961	6.53049	6.55556e-11	4.78471e-10
IFI27	53.2979	1.52046	0.476184	3.19301	0.00140797	0.00422667
IFI27L2	532.219	0.629607	0.140154	4.49226	7.04697e-06	3.05329e-05
IFI30	5043.47	1.39252	0.0556145	25.0388	2.30976e-138	5.1039e-136
IFI35	56.7059	1.14852	0.439528	2.61308	0.00897291	0.0225239
IFITM10	89.9343	1.90671	0.364537	5.23049	1.69063e-07	8.83682e-07
IFITM3P6	31.3232	2.08048	0.631572	3.29412	0.000987296	0.00305589
IFT27	1046.74	0.593774	0.0988369	6.00762	1.88267e-09	1.20458e-08
IGBP1	3443.59	0.614863	0.056611	10.8612	1.76434e-27	3.5396e-26
IGF2R	1902.72	0.829978	0.0744975	11.141	7.92097e-29	1.68439e-27
IGFLR1	308.069	0.627615	0.182422	3.44046	0.000580724	0.00186878
IGHE	14.762	1.83676	0.889424	2.06511	0.0389124	0.0825401
IGIP	90.9116	0.951659	0.343346	2.77172	0.00557612	0.0146762
IGKC	15.1212	6.47499	1.61072	4.01994	5.82121e-05	0.000220896
IGKV2-30	110.473	1.12264	0.324871	3.45565	0.000548965	0.00177182
IGKV2D-28	215.304	2.02031	0.245329	8.23509	1.79428e-16	1.99252e-15
IGKV2D-29	299.236	1.44149	0.19866	7.25605	3.98558e-13	3.47644e-12
IGKV2D-30	88.8914	0.782249	0.37562	2.08255	0.0372918	0.079434
IL10RB	795.273	1.19207	0.121589	9.80415	1.08055e-22	1.71259e-21
IL11RA	309.756	1.08429	0.183804	5.89916	3.65366e-09	2.27284e-08
IL16	363.546	1.70968	0.183391	9.32257	1.1356e-20	1.61969e-19
IL17RD	52.8635	1.18742	0.449251	2.6431	0.008215	0.02081
IL18BP	439.257	0.619635	0.150179	4.12598	3.6916e-05	0.000144323
IL36G	6.59789	5.27788	1.81065	2.91491	0.00355795	0.00978676
IL37	8.99704	5.72559	1.71824	3.33224	0.000861507	0.00269334
IL6R	14.5168	2.08161	0.925922	2.24815	0.0245669	0.0552222
IL6ST	7.8381	2.90191	1.40957	2.05873	0.0395204	0.0836318
ILDR2	182.063	0.747856	0.234646	3.18717	0.00143672	0.0043062
INAFM1	116.06	0.626188	0.298467	2.09801	0.0359043	0.076865
INHBE	895.168	1.29741	0.112798	11.5021	1.28799e-30	2.96199e-29
INHCAP	10.1658	3.30747	1.35055	2.44898	0.0143263	0.034264
INKA1	98.3716	1.19403	0.335961	3.55407	0.000379314	0.0012589
INPP1	38.462	1.38286	0.552787	2.50162	0.0123627	0.0300995
INSL6	4.16706	4.61508	1.99603	2.31213	0.0207706	0.047723
INSR	13.4491	3.1055	1.14146	2.72064	0.00651552	0.0168892
INTU	139.968	0.665525	0.268782	2.47607	0.0132836	0.0320517
IQGAP2	46.8517	1.45608	0.488997	2.97768	0.00290439	0.00814824
IQSEC3	12.7005	2.56433	1.05821	2.42327	0.0153817	0.0365417
IQUB	18.5174	1.77351	0.820724	2.16091	0.0307021	0.067046
IRF1	199.165	1.45952	0.236181	6.17968	6.4233e-10	4.27482e-09
IRF2	185.784	1.89562	0.261772	7.24148	4.43812e-13	3.85793e-12
IRF2BP2	323.638	1.84089	0.191982	9.58885	8.9072e-22	1.33669e-20
IRF4	82.8322	3.67864	0.504544	7.29102	3.07614e-13	2.70484e-12
IRF5	606.987	2.01962	0.143999	14.0252	1.09262e-44	4.02394e-43
IRF7	643.152	1.5461	0.133302	11.5984	4.19622e-31	9.91935e-30
IRF9	549.675	1.02902	0.139693	7.36625	1.75493e-13	1.57489e-12
ISY1-RAB43	412.767	1.87315	0.179195	10.4531	1.41742e-25	2.62592e-24
ITGA3	101.461	1.41822	0.336785	4.21107	2.54167e-05	0.000102008
ITGA6	61.7984	3.4776	0.561245	6.19623	5.7833e-10	3.87085e-09
ITGA7	151.226	0.616939	0.257892	2.39224	0.016746	0.0394266
ITGAV	206.495	0.840591	0.222326	3.78089	0.000156267	0.000553452
ITGB4	247.252	1.37357	0.210183	6.53511	6.35613e-11	4.64138e-10
ITM2B	134.897	0.789863	0.272408	2.89955	0.00373696	0.0102165
ITM2C	126.852	1.04198	0.292935	3.55703	0.000375064	0.00124588
ITPKB	4339.73	0.628676	0.0542107	11.5969	4.27353e-31	1.00865e-29
JAG2	180.171	2.16865	0.266576	8.13521	4.11226e-16	4.43106e-15
JAK2	530.982	0.771806	0.140594	5.48961	4.02819e-08	2.25552e-07
JAK3	960.563	0.782368	0.104956	7.45424	9.03898e-14	8.31728e-13
JAM2	58.2112	0.954925	0.421538	2.26534	0.023492	0.0531191
JDP2	77.0319	2.18542	0.409006	5.34325	9.12962e-08	4.91176e-07
JMJD1C	8060.24	0.95401	0.0434527	21.9552	7.73108e-107	9.5834e-105
JMJD7-PLA2G4B	714.715	1.0104	0.128253	7.87819	3.32168e-15	3.35624e-14
JSRP1	28.7461	2.98262	0.747604	3.98957	6.6193e-05	0.000249135
KAZN	50.9093	0.995306	0.460377	2.16194	0.0306232	0.0668928
KCNAB2	6169.21	0.60592	0.0459599	13.1837	1.08948e-39	3.4535e-38
KCNC4	333.969	1.65732	0.18512	8.95266	3.47024e-19	4.56521e-18
KCND1	832.125	1.17136	0.120846	9.69304	3.22788e-22	4.95126e-21
KCNH6	10.3489	2.21308	1.11529	1.9843	0.0472222	0.0976267
KCNH8	522.747	1.33027	0.145837	9.12162	7.40124e-20	1.01481e-18
KCNIP2	111.614	0.924542	0.318754	2.90049	0.00372582	0.0101879
KCNJ10	11.3435	2.37112	1.08684	2.18166	0.0291343	0.064146
KCNJ11	228.749	0.844768	0.215079	3.92771	8.57571e-05	0.000317287
KCNJ5	7.62493	2.87657	1.44577	1.98965	0.0466298	0.096651
KCNK10	21.1245	1.66178	0.735495	2.2594	0.0238584	0.0538439
KCNK6	89.1732	0.841263	0.339062	2.48115	0.013096	0.0316242
KCNN4	63.8182	0.824264	0.400324	2.05899	0.0394952	0.0835902
KCTD11	273.479	0.758123	0.193504	3.91786	8.93378e-05	0.000329814
KCTD21	306.545	0.671039	0.180322	3.72134	0.000198172	0.00069111
KDELR1	6255.94	0.641171	0.0466645	13.74	5.84559e-43	2.04891e-41
KDM4B	5146.5	0.638551	0.0469407	13.6034	3.82397e-42	1.32209e-40
KDM6B	3388.74	0.71315	0.0640412	11.1358	8.39864e-29	1.77606e-27
KDM7A	879.024	0.633503	0.111531	5.68005	1.34654e-08	7.90551e-08
KIAA0408	571.731	0.610664	0.1441	4.23779	2.2573e-05	9.12437e-05
KIAA0513	299.171	0.679589	0.18305	3.71259	0.000205151	0.000712515
KIAA1324L	60.3103	0.931625	0.417304	2.23248	0.025583	0.0572362
KIAA1522	21.5738	1.6963	0.729184	2.3263	0.0200025	0.0461249
KIAA1671	21.0124	2.22843	0.780444	2.85533	0.00429917	0.0115791
KIF13B	276.501	0.661901	0.190369	3.47694	0.000507162	0.00164631
KIF1A	7.10288	5.38474	1.78507	3.01655	0.00255672	0.00724983
KIF27	173.909	0.599413	0.242532	2.47148	0.0134556	0.0324104
KIZ	1464.72	0.71358	0.0838662	8.50855	1.76127e-17	2.1029e-16
KLF15	57.1094	1.16468	0.440649	2.6431	0.0082151	0.02081
KLF2	193.54	0.933172	0.230437	4.04958	5.13103e-05	0.000196121
KLF3	36.9563	1.14446	0.535022	2.13908	0.032429	0.0704136
KLHDC1	91.3645	0.95333	0.356058	2.67746	0.0074183	0.0189777
KLHDC7B	150.895	1.55171	0.275501	5.63232	1.77801e-08	1.02765e-07
KLHDC8B	696.714	2.64279	0.146007	18.1004	3.16348e-73	2.25391e-71
KLHL24	1728.47	0.639454	0.0825219	7.7489	9.26899e-15	9.04765e-14
KLHL30	96.2305	1.98326	0.360627	5.49948	3.80923e-08	2.13527e-07
KLHL36	2015.9	1.06225	0.0758162	14.0108	1.33813e-44	4.88099e-43
KLHL6	5594.12	1.11101	0.0470116	23.6327	1.77597e-123	2.82064e-121
KLRD1	108.261	0.629712	0.305091	2.06402	0.0390163	0.0827027
KMO	1390.24	0.882436	0.0873295	10.1047	5.26722e-24	9.09506e-23
KRBA2	123.583	0.694508	0.286414	2.42484	0.0153151	0.0364005
KRT17	17.0624	6.64962	1.59264	4.17523	2.9769e-05	0.000117862
KRT18	4.75079	4.80602	1.94123	2.47576	0.0132953	0.0320631
KRT5	34.3614	7.65968	1.51904	5.04246	4.59576e-07	2.29217e-06
KRT6A	21.3557	6.9733	1.5632	4.46092	8.16097e-06	3.49917e-05
KRT7	24.1331	7.15033	1.55251	4.60565	4.1117e-06	1.83683e-05
KRT81	59.805	8.45915	1.48718	5.68803	1.28514e-08	7.5684e-08
LAMA3	8.09701	4.04262	1.73844	2.32542	0.0200493	0.0462188
LAMB1	7.60786	3.9463	1.74948	2.2557	0.0240896	0.0543093
LAMB3	13.3241	2.24848	0.982661	2.28816	0.0221285	0.0504248
LAMC2	18.9432	2.53825	0.860797	2.94872	0.00319096	0.00887687
LAPTM5	92.0678	0.667451	0.327049	2.04083	0.0412679	0.0868836
LDB3	37.3797	1.23578	0.54385	2.27229	0.0230692	0.0522097
LDLRAD4	129.961	0.744415	0.279072	2.66747	0.00764247	0.0195086
LDLRAP1	118.044	1.05519	0.296069	3.56399	0.000365265	0.00121598
LEAP2	64.861	0.981613	0.411611	2.38481	0.017088	0.0401326
LENG1	338.934	0.613245	0.171431	3.57722	0.000347273	0.00116166
LGALS1	44.7342	1.67625	0.510397	3.28422	0.00102266	0.00315107
LGALS8	28.0874	1.88373	0.652039	2.88899	0.00386482	0.0105321
LGALSL	576.635	0.743044	0.143114	5.19198	2.08069e-07	1.07504e-06
LILRB3	10.6867	5.97213	1.70054	3.5119	0.000444916	0.00145853
LIMD1	135.333	0.650514	0.274123	2.37307	0.0176409	0.0412658
LINC00869	164.732	0.711775	0.250226	2.84453	0.00444769	0.0119475
LINC01529	5.58746	5.03926	1.86934	2.69574	0.00702324	0.0180823
LINGO1	7.77476	2.8897	1.40492	2.05685	0.0397007	0.0839087
LITAF	128.557	2.15997	0.317763	6.79742	1.06508e-11	8.35353e-11
LLGL2	618.555	0.594734	0.128694	4.6213	3.81336e-06	1.71158e-05
LMBR1L	566.502	1.05336	0.138825	7.58769	3.25666e-14	3.09565e-13
LMNA	435.88	0.720484	0.153522	4.69303	2.69189e-06	1.22847e-05
LMO4	585.888	0.706016	0.130923	5.39259	6.94474e-08	3.79657e-07
LMTK3	290.71	1.11321	0.189507	5.87425	4.24759e-09	2.63157e-08
LPAR2	548.483	0.85832	0.14096	6.08912	1.13531e-09	7.40383e-09
LPCAT4	1608.09	0.762929	0.0820014	9.30385	1.35445e-20	1.91749e-19
LPIN1	1055.88	1.78935	0.115862	15.4439	8.29547e-54	3.95253e-52
LRCH4	3469.15	0.806557	0.0607787	13.2704	3.43803e-40	1.11295e-38
LRG1	83.8113	1.12749	0.352206	3.20122	0.00136849	0.00411463
LRP1	595.411	1.27126	0.142091	8.94686	3.65752e-19	4.79916e-18
LRRC14B	11.8232	3.57365	1.31708	2.71331	0.00666148	0.0172382
LRRC32	113.668	3.94334	0.453451	8.6963	3.42885e-18	4.25038e-17
LRRC37A	150.002	0.722503	0.276434	2.61365	0.00895795	0.0224937
LRRC4	689.893	1.57692	0.132223	11.9263	8.63658e-33	2.17297e-31
LRRC4B	21.1951	2.03665	0.760019	2.67974	0.00736793	0.0188551
LRRC66	26.4732	2.61342	0.747513	3.49616	0.000472012	0.00154106
LRRC75A	84.9315	0.774077	0.345713	2.23908	0.0251509	0.0564101
LRRC75B	142.699	0.641996	0.269775	2.37975	0.0173244	0.0406314
LTBP1	10818.8	0.784672	0.0351995	22.2922	4.40324e-110	5.59468e-108
LTBP2	120.713	1.69132	0.31908	5.30062	1.15411e-07	6.13767e-07
LTBP3	372.929	0.589294	0.16694	3.52999	0.000415583	0.00137003
LTK	160.695	0.927643	0.255544	3.63007	0.000283346	0.000960892
LURAP1	16.3335	1.77919	0.846389	2.10209	0.0355453	0.0762036
LY6E	3.9458	4.53848	2.03181	2.23371	0.0255022	0.0570971
LY9	5906.52	2.6104	0.05638	46.3002	0	0
LY96	377.105	0.9335	0.170529	5.47415	4.39609e-08	2.45161e-07
LYN	529.36	0.629982	0.149138	4.22416	2.39835e-05	9.66375e-05
LYPD6B	28.0096	5.8995	1.52575	3.86663	0.00011035	0.000401456
LYRM9	90.3351	0.906527	0.33477	2.70791	0.00677091	0.0174947
LYST	118.107	0.861554	0.297163	2.89927	0.00374036	0.010224
M1AP	22.8445	1.97369	0.73455	2.68694	0.00721108	0.0185034
MADCAM1	70.752	1.86166	0.409925	4.54147	5.58622e-06	2.4475e-05
MAEL	4.89332	4.84581	1.93199	2.50819	0.0121351	0.0296039
MAFB	162.929	1.35294	0.264278	5.11937	3.06552e-07	1.55489e-06
MAFF	102.991	1.04193	0.320184	3.25416	0.0011373	0.00346669
MAFIP	157.871	0.598607	0.249455	2.39966	0.0164105	0.0387144
MAL2	3.81955	4.49143	2.04671	2.19446	0.0282022	0.0624001
MALT1	1154.16	0.622869	0.0937694	6.64256	3.08291e-11	2.32239e-10
MAN1C1	20.5086	1.98388	0.773333	2.56536	0.0103069	0.0255277
MAN2A2	1723.99	0.92703	0.0802932	11.5456	7.77231e-31	1.80647e-29
MANBA	2355.14	0.893435	0.0691127	12.9272	3.16098e-38	9.69727e-37
MAP1B	8.88829	2.44242	1.23159	1.98313	0.0473525	0.0978253
MAP1LC3B	6465.96	0.746077	0.042924	17.3814	1.14206e-67	7.37837e-66
MAP2	7.6558	2.84806	1.43223	1.98855	0.046751	0.0968364
MAP2K2	9836.91	0.607861	0.0386758	15.7168	1.15982e-55	5.81704e-54
MAP3K1	2755.07	0.744572	0.0639605	11.6411	2.54669e-31	6.07659e-30
MAP3K6	192.576	0.995247	0.235723	4.22211	2.42027e-05	9.74691e-05
MAP3K8	1530.95	1.18425	0.0846882	13.9836	1.96311e-44	7.12656e-43
MAP4K2	4036.22	0.608249	0.0543267	11.1961	4.25907e-29	9.19802e-28
MAPK13	346.592	0.816621	0.173573	4.70475	2.54172e-06	1.16342e-05
MAPK15	6.09289	3.59982	1.81173	1.98695	0.046928	0.0971106
MAPK8IP1	379.811	0.739696	0.162244	4.55916	5.13577e-06	2.26776e-05
MAPK8IP2	169.378	0.96956	0.247432	3.91849	8.91072e-05	0.000329043
MAPRE3	255.039	0.777028	0.206047	3.77113	0.000162512	0.000574502
MAPT	640.338	0.951274	0.128517	7.40193	1.34222e-13	1.21742e-12
MARCHF2	381.139	0.606965	0.161313	3.76266	0.000168119	0.00059322
MARCKS	6.11726	3.61909	1.81437	1.99469	0.046077	0.0956612
MARK4	3834.31	0.61991	0.054289	11.4187	3.37162e-30	7.64985e-29
MARVELD2	15.7322	1.94603	0.873277	2.22842	0.0258525	0.0577458
MAST3	2275.56	0.741228	0.0703082	10.5426	5.49794e-26	1.04004e-24
MCF2L	15.2576	2.86794	1.00903	2.84227	0.00447938	0.0120241
MDGA1	2441.8	0.650529	0.0670141	9.70735	2.80536e-22	4.3249e-21
MDK	510.426	1.6581	0.150655	11.0059	3.57891e-28	7.38399e-27
MED13L	1290.11	0.677818	0.0952333	7.11745	1.0994e-12	9.23046e-12
MEGF11	9.72496	2.59409	1.20566	2.15159	0.0314295	0.0684872
MEGF6	86.0799	1.81455	0.39346	4.61179	3.99225e-06	1.78819e-05
MERTK	15.7212	3.99287	1.23771	3.22601	0.00125529	0.00379676
METRN	45.277	1.33433	0.504743	2.64358	0.00820347	0.0207909
METRNL	25.7311	3.05573	0.80232	3.80862	0.000139744	0.000499454
MFAP4	156.455	3.11894	0.328331	9.49936	2.11187e-21	3.11108e-20
MFGE8	263.21	1.48809	0.208869	7.12454	1.04433e-12	8.78743e-12
MFHAS1	14277.8	0.764395	0.0311601	24.5312	6.85861e-133	1.32371e-130
MFN1	2065.44	0.83754	0.0719378	11.6426	2.50394e-31	5.99334e-30
MGAT4A	435.736	1.47227	0.15979	9.21379	3.14803e-20	4.39542e-19
MIB2	989.459	0.631595	0.107858	5.8558	4.74733e-09	2.91983e-08
MIDEAS	3132.84	0.931647	0.0681507	13.6704	1.52533e-42	5.30974e-41
MIOS	1972.57	0.694992	0.0769325	9.03378	1.65836e-19	2.22972e-18
MISP3	50.3826	1.54242	0.480115	3.2126	0.0013154	0.00396283
MITD1	888.435	0.804287	0.107902	7.45387	9.06427e-14	8.33552e-13
MKNK2	5034.69	0.693989	0.0511755	13.561	6.82313e-42	2.32734e-40
MMP11	1562.24	0.630127	0.0835059	7.5459	4.49184e-14	4.2276e-13
MMP14	145.314	1.37774	0.293884	4.68804	2.75832e-06	1.25804e-05
MMP28	18.8036	2.04395	0.821807	2.48715	0.0128772	0.0311798
MORN4	239.33	1.44365	0.219044	6.59072	4.37706e-11	3.23966e-10
MOV10	36.9046	1.67805	0.555053	3.02322	0.00250101	0.00710638
MPP7	10.2689	2.67353	1.1876	2.25121	0.0243723	0.0548331
MPV17L	823.282	1.45899	0.12022	12.136	6.80886e-34	1.79922e-32
MPZL3	248.534	0.594374	0.209537	2.8366	0.00455961	0.0122201
MR1	713.831	0.725747	0.121447	5.97585	2.28894e-09	1.45173e-08
MROH1	854.45	0.770518	0.112568	6.8449	7.65315e-12	6.08382e-11
MROH6	30.7638	1.43321	0.598029	2.39656	0.01655	0.0390132
MS4A14	29.0876	2.23745	0.665124	3.36396	0.000768319	0.00241937
MS4A7	135.199	0.624235	0.272184	2.29343	0.0218231	0.0498259
MSS51	70.6101	1.21666	0.386029	3.15174	0.00162298	0.00480683
MST1L	116.269	0.738389	0.303385	2.43383	0.0149399	0.0355919
MST1P2	108.291	0.901418	0.317833	2.83613	0.00456632	0.012236
MT1DP	12.2966	3.60923	1.2965	2.78381	0.00537239	0.014189
MT1E	6.45536	5.24851	1.82469	2.87639	0.00402253	0.0109053
MT2A	40.6541	4.39614	0.841963	5.2213	1.77672e-07	9.25192e-07
MTCL1	1194.46	1.02739	0.0942433	10.9015	1.13352e-27	2.28911e-26
MTDHP1	12.4878	2.54703	1.10267	2.30987	0.0208951	0.0479729
MTHFR	2241.99	0.599347	0.0681438	8.79533	1.42625e-18	1.80016e-17
MTMR3	1819.84	0.610051	0.0781331	7.80784	5.81782e-15	5.77878e-14
MTRNR2L1	19659.8	0.822711	0.0328959	25.0095	4.8184e-138	1.03473e-135
MTRNR2L10	52.9389	1.36344	0.453751	3.00481	0.00265745	0.0075131
MTRNR2L11	3533.2	0.864843	0.059882	14.4424	2.7973e-47	1.09641e-45
MTRNR2L12	208888	0.924064	0.0180771	51.1178	0	0
MTRNR2L4	99.981	1.34523	0.331904	4.05307	5.0549e-05	0.000193357
MTRNR2L6	3040.98	1.1171	0.0636742	17.544	6.61137e-69	4.28951e-67
MTRNR2L8	31561.4	0.994239	0.0244884	40.6004	0	0
MUC1	102.05	0.835175	0.335988	2.48573	0.0129285	0.031289
MUC20	34.8492	2.55592	0.638447	4.00334	6.2454e-05	0.000235994
MVB12B	141.926	0.921007	0.270248	3.408	0.000654401	0.00208825
MVP	422.258	1.41946	0.16319	8.69821	3.37169e-18	4.18633e-17
MXRA7	281.469	1.48136	0.2024	7.319	2.49826e-13	2.21459e-12
MYBPC2	19.5907	3.27786	0.974251	3.3645	0.000766835	0.00241519
MYCBPAP	182.303	1.04537	0.240049	4.3548	1.33188e-05	5.54082e-05
MYH7B	57.1196	0.849517	0.424307	2.00213	0.0452711	0.0941803
MYLIP	548.17	1.66781	0.146626	11.3746	5.59889e-30	1.24987e-28
MYLK	29.147	1.4436	0.613559	2.35283	0.0186312	0.0432902
MYO15A	84.1298	1.44226	0.360833	3.99705	6.41376e-05	0.000241996
MYO15B	448.872	1.71086	0.165352	10.3468	4.32864e-25	7.87575e-24
MYO1D	56.9399	1.63615	0.445784	3.67027	0.000242294	0.000832413
MYO3B	981.842	0.898985	0.103884	8.65374	4.98404e-18	6.11357e-17
MYOM1	41.8934	1.63628	0.52489	3.11738	0.00182465	0.00534289
N4BP2L1	19.9488	1.74229	0.77388	2.25137	0.0243618	0.0548331
N4BP2L2	2119.43	0.685884	0.0749478	9.15149	5.61531e-20	7.73411e-19
NAALADL1	16.7739	1.81675	0.837617	2.16895	0.0300864	0.0659376
NABP1	426.44	1.19174	0.159125	7.48933	6.92285e-14	6.42439e-13
NAP1L3	151.779	0.759209	0.257261	2.95113	0.00316618	0.0088157
NAPRT	97.6767	1.11226	0.328891	3.38185	0.000720006	0.002279
NATD1	241.903	1.21136	0.210586	5.75232	8.80254e-09	5.30484e-08
NAV1	108.208	0.706979	0.314363	2.24892	0.0245174	0.0551353
NBPF14	2772.31	0.698347	0.0622765	11.2136	3.49508e-29	7.58029e-28
NBPF19	699.326	0.817935	0.12089	6.76592	1.32465e-11	1.03046e-10
NCF1B	31.3869	1.69807	0.60262	2.81782	0.0048351	0.0129018
NCF2	242.953	1.74599	0.230349	7.57979	3.46128e-14	3.28401e-13
NCOA1	525.028	0.661392	0.142921	4.62768	3.69776e-06	1.66116e-05
NCOA3	18106.5	0.703864	0.0313649	22.4411	1.56203e-111	2.05313e-109
NDRG4	36.0804	2.77455	0.649055	4.27474	1.91356e-05	7.81992e-05
NDST2	1379.92	0.767027	0.0915011	8.38271	5.17228e-17	5.98344e-16
NECTIN1	392.838	2.10098	0.182644	11.5031	1.27243e-30	2.93063e-29
NECTIN2	50.122	1.32561	0.469231	2.82507	0.00472708	0.0126379
NEK6	327.936	0.939153	0.185804	5.05453	4.31445e-07	2.15751e-06
NEU1	1712.03	1.33427	0.083659	15.9489	2.89886e-57	1.48818e-55
NFATC4	906.888	0.822478	0.115917	7.09538	1.28992e-12	1.07767e-11
NFIL3	71.7585	1.06066	0.4098	2.58825	0.00964648	0.0240563
NFIX	17.8382	2.74542	0.910486	3.01533	0.002567	0.00727492
NFKBIL1	603.708	0.921897	0.132412	6.96233	3.34684e-12	2.72884e-11
NGEF	53.064	2.97176	0.550987	5.39353	6.90875e-08	3.77961e-07
NGFR	61.9336	1.69042	0.472996	3.57385	0.000351772	0.00117568
NHLRC2	820.537	0.650616	0.111091	5.85661	4.72412e-09	2.9079e-08
NHLRC3	774.701	0.710139	0.114556	6.19903	5.68131e-10	3.8076e-09
NID2	6.04539	5.15194	1.83998	2.8	0.00511025	0.0135671
NKPD1	98.3014	1.93794	0.350537	5.52847	3.23039e-08	1.82017e-07
NLRC5	516.199	1.35644	0.145526	9.32096	1.15293e-20	1.64288e-19
NLRP1	1880.4	0.588762	0.074464	7.90667	2.64359e-15	2.69431e-14
NLRP4	61.7758	1.22959	0.412939	2.97766	0.00290455	0.00814824
NLRP6	52.7991	2.41892	0.505521	4.78501	1.70983e-06	7.98217e-06
NMRAL2P	9.61244	5.82162	1.70109	3.4223	0.000620942	0.00198897
NMRK2	10.1808	5.90416	1.68756	3.49863	0.00046766	0.00152849
NOL3	213.34	1.71519	0.234768	7.30589	2.75434e-13	2.43593e-12
NOL4L	245.191	1.18802	0.212469	5.5915	2.25122e-08	1.2846e-07
NOS1	9.35307	2.5177	1.21786	2.06731	0.0387046	0.0821335
NOS2	8.09016	4.05017	1.72851	2.34316	0.0191212	0.0442803
NOTCH2	3031.06	0.915238	0.0641612	14.2646	3.63411e-46	1.37492e-44
NOTCH2NLC	93.9453	1.40306	0.351737	3.98895	6.63654e-05	0.00024966
NOVA2	404.942	2.45507	0.198023	12.3979	2.68123e-35	7.39253e-34
NOXA1	12.8499	2.57468	1.04681	2.45955	0.013911	0.0333911
NPAS1	336.481	0.859416	0.178865	4.80484	1.54878e-06	7.26817e-06
NPC2	1434.43	2.08952	0.0954033	21.902	2.48584e-106	3.00806e-104
NPEPPSP1	59.2871	4.96387	0.81125	6.11879	9.42881e-10	6.1966e-09
NPHP3	497.873	0.633111	0.144613	4.37797	1.19789e-05	5.00666e-05
NPM2	55.0552	1.38353	0.443147	3.12205	0.00179593	0.00526488
NR1H3	167.461	0.616703	0.243269	2.53507	0.0112426	0.0276031
NR4A1	332.607	0.629624	0.174568	3.60676	0.000310042	0.00104492
NR4A3	43.4645	3.64277	0.696248	5.232	1.67686e-07	8.76788e-07
NRBP2	123.311	0.602996	0.284104	2.12245	0.0338002	0.0729855
NRP1	43.7612	1.18626	0.492293	2.40966	0.0159673	0.0377682
NRROS	90.1485	2.51612	0.393372	6.39629	1.59198e-10	1.12531e-09
NRXN2	65.0975	0.913522	0.401108	2.2775	0.0227566	0.0516172
NSG1	120.451	2.99496	0.375987	7.9656	1.64429e-15	1.71598e-14
NT5DC4	71.5567	3.45083	0.515628	6.69248	2.1942e-11	1.67024e-10
NTN5	9.16392	2.48175	1.22075	2.03296	0.0420561	0.0883601
NUAK2	70.9995	0.926429	0.378844	2.44541	0.0144688	0.0345831
NUCB1	3057.75	0.625934	0.0597669	10.4729	1.1505e-25	2.14185e-24
NUDT14	250.659	0.877403	0.20438	4.29301	1.76269e-05	7.23244e-05
NUDT2	199.203	0.670792	0.228469	2.93603	0.00332442	0.00920753
NUPR1	21.9697	1.74019	0.727374	2.39243	0.0167371	0.0394117
NXN	79.4701	1.09214	0.36157	3.02056	0.00252308	0.00716109
NXPH4	239.83	0.675665	0.205041	3.29526	0.000983291	0.00304411
NYAP1	62.0669	2.2031	0.455523	4.83642	1.32196e-06	6.24604e-06
ODAPH	12.2581	2.48299	1.06816	2.32454	0.0200964	0.0463205
OGA	5199.22	0.59649	0.0483655	12.333	6.01778e-35	1.64432e-33
OPRL1	290.996	0.858184	0.189438	4.53015	5.89407e-06	2.57572e-05
OPTN	218.504	2.07042	0.240539	8.60742	7.47217e-18	9.08518e-17
OR14J1	53.175	1.14927	0.465435	2.46924	0.01354	0.032593
OR2A42	5.0508	4.89366	1.91003	2.56209	0.0104043	0.0257274
OR2AT4	52.314	0.875774	0.439262	1.99374	0.0461806	0.0958241
OR52I1	32.06	1.20631	0.573108	2.10486	0.0353032	0.075759
OR52N4	9.54954	5.81142	1.70398	3.4105	0.000648442	0.00207053
ORAI3	813.7	1.05884	0.114593	9.24005	2.46377e-20	3.44951e-19
OSBPL6	41.6194	1.2984	0.506724	2.56234	0.0103971	0.0257136
OSBPL7	995.431	0.713512	0.104282	6.84213	7.80269e-12	6.19946e-11
OTUD1	41.4342	1.89428	0.536726	3.52932	0.000416621	0.00137316
OVGP1	194.885	2.1865	0.255822	8.54695	1.26383e-17	1.51968e-16
OVOL1	9.14764	2.48087	1.23727	2.00512	0.0449505	0.0936028
P2RX4	679.089	0.780711	0.124781	6.25666	3.93299e-10	2.67349e-09
P2RX7	67.2172	1.95627	0.45288	4.31963	1.56294e-05	6.45277e-05
P2RY10	80.7801	0.860261	0.358713	2.39819	0.0164764	0.0388577
P3H4	414.502	0.585527	0.154762	3.7834	0.000154699	0.000548902
PABPC1L	4614.54	0.703093	0.056508	12.4424	1.53866e-35	4.28103e-34
PACS2	1299.71	0.588508	0.0899589	6.54196	6.07161e-11	4.44426e-10
PADI2	377.451	1.78008	0.181763	9.79339	1.20192e-22	1.901e-21
PADI4	12.2581	2.09195	1.02173	2.04746	0.0406125	0.0855983
PAG1	19020.8	0.99552	0.0302565	32.9027	2.01151e-237	1.09534e-234
PAGE2B	7.41141	3.91626	1.75242	2.23477	0.0254325	0.0569578
PAIP2B	140.624	0.586068	0.268848	2.17992	0.0292633	0.0643986
PAN2	3041.56	0.671058	0.065571	10.2341	1.39545e-24	2.474e-23
PAOX	23.168	2.19486	0.73997	2.96615	0.00301558	0.0084287
PAQR8	195.18	0.704721	0.233678	3.01578	0.00256322	0.00726556
PARM1	319.247	1.46264	0.185773	7.87327	3.45501e-15	3.48633e-14
PARP10	149.5	0.877371	0.260271	3.37099	0.000748991	0.00236485
PARP14	99.2389	1.36397	0.332791	4.09856	4.15721e-05	0.000161285
PARP15	209.705	2.52793	0.261723	9.65881	4.51079e-22	6.83659e-21
PARP9	64.8269	2.6779	0.47572	5.62914	1.81106e-08	1.04635e-07
PATL2	52.9204	3.38078	0.595724	5.67508	1.38627e-08	8.11379e-08
PBX3	1559.9	0.98445	0.0825216	11.9296	8.29702e-33	2.09099e-31
PCDH9	1418.69	1.22173	0.0879896	13.885	7.81301e-44	2.81619e-42
PCDHA4	51.4029	0.942639	0.446761	2.10994	0.0348633	0.0749098
PCDHGC5	28.0586	1.2592	0.626832	2.00883	0.0445549	0.0928933
PCED1B	1267.11	1.33431	0.0934279	14.2817	2.84528e-46	1.08455e-44
PCSK4	222.804	0.740125	0.21733	3.40553	0.000660347	0.00210546
PDCD1	56.5497	1.74568	0.465756	3.74806	0.00017821	0.000625931
PDE1B	386.675	1.12397	0.167053	6.72824	1.71727e-11	1.31905e-10
PDE2A	402.696	0.916962	0.159727	5.74082	9.42185e-09	5.66017e-08
PDE4A	201.583	1.08718	0.23256	4.67486	2.9415e-06	1.33838e-05
PDE8B	13.7182	2.30085	0.979138	2.34987	0.0187801	0.0436029
PDGFD	3738.26	1.03638	0.0551023	18.8083	6.46258e-79	5.13203e-77
PDLIM1	124.726	2.79629	0.349191	8.00789	1.1669e-15	1.23041e-14
PDP1	215.38	0.698806	0.217185	3.21757	0.00129283	0.00390022
PDZD4	105.13	0.996734	0.31443	3.16997	0.00152453	0.00454172
PDZRN3	103.046	2.74518	0.380739	7.21014	5.58953e-13	4.82033e-12
PECAM1	343.563	1.53341	0.184851	8.29539	1.08232e-16	1.21697e-15
PELI2	15.3744	3.34196	1.11259	3.00378	0.00266648	0.00753583
PELI3	293.838	0.603154	0.189044	3.19055	0.00142	0.00425944
PERP	7.05537	5.37573	1.78771	3.00704	0.00263802	0.00746092
PFKFB2	747.1	1.15378	0.120934	9.54051	1.42127e-21	2.11623e-20
PGAM1P8	69.1854	0.783306	0.379585	2.06359	0.0390569	0.0827775
PGGHG	2083.82	1.02242	0.0815581	12.5361	4.73597e-36	1.34468e-34
PGM2L1	76.5815	1.42236	0.38164	3.72697	0.000193797	0.0006774
PGPEP1	1395.88	0.735022	0.0861027	8.53657	1.38264e-17	1.65863e-16
PHACTR1	52.4733	1.28541	0.457405	2.81023	0.00495059	0.0131777
PHC1P1	302.229	0.74632	0.196506	3.79795	0.000145899	0.000519749
PHC3	866.995	0.628112	0.108076	5.81174	6.18285e-09	3.77684e-08
PHETA1	78.1755	1.05748	0.364576	2.90059	0.00372464	0.0101865
PHF1	1290.48	1.28298	0.0969861	13.2285	6.01061e-40	1.92529e-38
PHYH	98.5534	1.41929	0.334035	4.24891	2.1481e-05	8.71531e-05
PHYHIP	5.47705	5.01006	1.87616	2.67039	0.00757643	0.0193562
PIEZO1	63.7483	1.2899	0.4115	3.13464	0.00172067	0.00506519
PIFO	40.1615	1.929	0.560574	3.44111	0.000579334	0.0018647
PIGG	982.158	0.677667	0.107577	6.29938	2.98835e-10	2.05611e-09
PIGZ	299.091	1.1836	0.188209	6.28879	3.19949e-10	2.19347e-09
PIK3C2B	241.886	1.81604	0.227697	7.97569	1.51533e-15	1.58465e-14
PIK3CD	1669.91	0.602938	0.0805074	7.48923	6.92814e-14	6.42538e-13
PIK3IP1	717.382	0.846718	0.127324	6.65008	2.92931e-11	2.21105e-10
PILRA	136.369	1.23189	0.282034	4.36787	1.25464e-05	5.23381e-05
PIP5KL1	58.3645	1.38575	0.431304	3.21294	0.00131385	0.00395972
PIWIL2	12.897	3.06	1.13075	2.70617	0.00680639	0.0175715
PKIB	13.0253	1.89562	0.955945	1.98298	0.0473696	0.0978253
PLA2G4B	137.01	0.953172	0.348359	2.73618	0.00621568	0.0162029
PLA2G4C	65.2187	0.814846	0.402004	2.02696	0.0426663	0.089445
PLAG1	398.696	1.11447	0.165226	6.74513	1.52891e-11	1.18132e-10
PLCD1	37.965	1.4568	0.538693	2.70433	0.00684415	0.017663
PLEKHA2	604.263	1.27141	0.134136	9.4785	2.57965e-21	3.7892e-20
PLEKHB1	600.4	1.09068	0.13763	7.92474	2.28627e-15	2.34897e-14
PLEKHG1	177.125	1.55633	0.260866	5.96601	2.43124e-09	1.54006e-08
PLEKHG5	158.314	0.642402	0.250651	2.56294	0.0103791	0.0256816
PLEKHH3	267.384	1.20832	0.201798	5.98777	2.1274e-09	1.35491e-08
PLGRKT	233.718	0.830308	0.208716	3.97818	6.94447e-05	0.000260409
PLIN1	9.41642	3.19928	1.35025	2.3694	0.0178172	0.0416271
PLIN4	9.3441	4.26097	1.69509	2.51372	0.0119466	0.0291813
PLP1	7.98019	2.93117	1.40514	2.08603	0.0369758	0.0788268
PLPP5	258.086	1.1006	0.204361	5.38555	7.22223e-08	3.9398e-07
PLPPR2	218.047	0.999446	0.240748	4.15142	3.30415e-05	0.000130009
PLS3	3.83539	4.49701	2.04068	2.20368	0.027547	0.0611011
PLTP	529.714	0.768186	0.138688	5.53894	3.043e-08	1.71855e-07
PLXNA3	2340.65	0.599281	0.0777133	7.71144	1.2441e-14	1.20743e-13
PLXNB2	69.3176	0.87214	0.385504	2.26234	0.0236766	0.053497
PLXNB3	13.9164	2.71532	1.03147	2.63248	0.00847648	0.0214081
PLXNC1	40.9167	1.60204	0.525699	3.04745	0.00230794	0.00660953
PLXND1	53.3887	1.51183	0.454507	3.32631	0.000880028	0.00274786
PMAIP1	165.984	0.751217	0.245537	3.05949	0.00221718	0.00637475
PNOC	88.7635	1.18293	0.354972	3.33247	0.000860794	0.00269166
PNPLA7	89.2948	1.14775	0.345748	3.31963	0.000901378	0.00280934
POLD4	223.777	0.939187	0.214318	4.38222	1.17476e-05	4.91268e-05
POM121L9P	4.40372	4.69548	1.96907	2.38462	0.0170969	0.0401411
PORCN	74.5249	2.99535	0.468021	6.40003	1.55346e-10	1.09859e-09
PPFIA4	139.182	1.46536	0.284401	5.15244	2.57123e-07	1.31555e-06
PPM1H	11.5626	2.38586	1.10565	2.15788	0.0309375	0.0675116
PPM1N	101.127	0.847981	0.319943	2.65041	0.00803938	0.0204124
PPP1R15A	1085.36	1.02127	0.104444	9.77822	1.39651e-22	2.18834e-21
PPP1R32	67.3514	1.49532	0.417171	3.58443	0.000337815	0.00113177
PPP1R3E	1815.17	0.858948	0.0805624	10.6619	1.53456e-26	2.98057e-25
PPP2R5B	962.269	0.690669	0.102968	6.70759	1.97862e-11	1.51066e-10
PPP2R5C	10809.8	0.685134	0.0356709	19.2071	3.22798e-82	2.66038e-80
PPP4R1L	868.285	0.692192	0.113094	6.12051	9.32768e-10	6.13278e-09
PPP4R4	37.9167	1.10388	0.533876	2.06767	0.0386713	0.0820857
PRAME	363.795	0.803111	0.166954	4.81038	1.50645e-06	7.0804e-06
PRCD	125.293	0.630521	0.299676	2.10401	0.0353779	0.0758934
PRDM1	32.6319	2.60277	0.665852	3.90893	9.27072e-05	0.000341509
PRDM2	7914.92	0.651724	0.041049	15.8767	9.18499e-57	4.66812e-55
PRICKLE1	22.3318	1.76049	0.718411	2.45053	0.0142647	0.0341326
PRKAR2B	325.929	0.618629	0.176005	3.51485	0.00044001	0.00144437
PROM2	51.2584	1.16893	0.464342	2.51739	0.0118228	0.0288929
PRPH	21.3132	2.26465	0.793177	2.85516	0.00430148	0.0115833
PRPSAP1	2932.59	0.607532	0.0621254	9.77912	1.38405e-22	2.17329e-21
PRSS23	48.2891	1.24075	0.476079	2.60618	0.0091559	0.0229492
PRSS30P	5.3508	4.97628	1.88531	2.6395	0.00830276	0.0210112
PRUNE2	32.5832	2.13697	0.632801	3.377	0.000732813	0.00231665
PSAP	3697.66	1.14871	0.057911	19.8359	1.46001e-87	1.34914e-85
PSD	107.842	0.963853	0.316479	3.04555	0.00232254	0.00664512
PTAR1	1577.46	0.664259	0.0815401	8.14641	3.74884e-16	4.04519e-15
PTGS1	217.864	2.05573	0.991768	2.07279	0.0381918	0.0811696
PTK6	95.8658	0.797642	0.329298	2.42225	0.0154248	0.0366327
PTK7	24.2619	2.9504	0.815933	3.61598	0.000299216	0.00101134
PTP4A3	12.0997	2.94525	1.14114	2.58096	0.00985255	0.024534
PTPRE	577.255	0.778249	0.136422	5.70473	1.16529e-08	6.90525e-08
PTPRU	100.288	1.04281	0.326676	3.19218	0.00141203	0.00423719
PURA	422.497	0.607871	0.157415	3.86158	0.000112655	0.000409064
PXDNL	389.046	0.893037	0.165076	5.40987	6.3071e-08	3.46788e-07
QPRT	2599.48	0.641031	0.0652946	9.81752	9.46401e-23	1.5031e-21
R3HDM2	4195.28	0.591467	0.0546545	10.8219	2.71056e-27	5.39529e-26
RAB11FIP1	1662.14	0.731277	0.0797708	9.16722	4.85369e-20	6.70936e-19
RAB11FIP4	489.738	0.618762	0.142469	4.34314	1.40463e-05	5.82599e-05
RAB37	104.7	3.29469	0.41478	7.94322	1.96997e-15	2.0374e-14
RAB3A	359.995	0.965426	0.168989	5.71296	1.11025e-08	6.59674e-08
RAB43	69.0672	1.69299	0.457899	3.6973	0.000217903	0.000753544
RAC2	2359.39	0.600999	0.0695411	8.64236	5.50644e-18	6.7273e-17
RAD9B	38.0511	1.45879	0.535836	2.72245	0.00648003	0.0168086
RAI1	352.26	0.752809	0.172775	4.35716	1.31761e-05	5.48594e-05
RALGAPA2	430.72	0.787248	0.15512	5.0751	3.87295e-07	1.94759e-06
RALGPS1	533.508	0.805674	0.14003	5.75358	8.73738e-09	5.26765e-08
RANP4	16.1122	1.75466	0.846295	2.07335	0.0381398	0.0810702
RARA	564.725	0.672325	0.136204	4.93615	7.96793e-07	3.86286e-06
RASA4B	504.902	0.652652	0.141005	4.62856	3.68218e-06	1.65514e-05
RASAL3	2828.57	0.732317	0.0638051	11.4774	1.71346e-30	3.9227e-29
RASGEF1A	106.788	0.978932	0.321912	3.04099	0.00235799	0.00673894
RASGRF1	37.1674	1.14076	0.539104	2.11604	0.0343414	0.0739658
RASGRP2	677.659	0.875208	0.125802	6.95704	3.47495e-12	2.82423e-11
RASSF4	39.4261	1.3586	0.52413	2.5921	0.0095393	0.0238084
RBCK1	6088.86	0.737681	0.0455816	16.1837	6.56919e-59	3.48991e-57
RBM33	5306.28	0.789347	0.0504168	15.6564	3.00333e-55	1.49159e-53
RBM38	7633.21	0.853773	0.0445859	19.1489	9.87884e-82	8.098e-80
RBM5	3727.77	0.616787	0.0585568	10.5331	6.07675e-26	1.14669e-24
RBMS2	188.811	1.44159	0.241938	5.95849	2.54586e-09	1.60798e-08
RCAN2	70.8592	1.45744	0.39893	3.65337	0.000258824	0.000884421
RDH16	60.5348	1.34397	0.421946	3.18516	0.00144674	0.00433198
RDX	149.722	1.00902	0.310879	3.24569	0.00117167	0.00356221
REC8	106.245	1.46445	0.334493	4.3781	1.1972e-05	5.00512e-05
RECK	124.64	1.00283	0.289631	3.46243	0.00053533	0.00173111
REEP2	408.958	0.88498	0.157703	5.6117	2.00344e-08	1.15183e-07
REEP6	100.418	0.68944	0.318289	2.16608	0.0303053	0.0663344
REM2	52.6323	1.97054	0.506961	3.88697	0.000101504	0.000371311
RENBP	1176.67	1.74418	0.101542	17.177	3.95017e-66	2.52001e-64
REPS2	48.0576	1.81848	0.49869	3.64651	0.000265829	0.000906734
RESF1	3684.93	0.706119	0.0624279	11.311	1.15825e-29	2.56684e-28
RETREG1	68.9591	1.30327	0.397977	3.27472	0.00105765	0.00324467
RFFL	442.411	0.624669	0.150727	4.14436	3.4076e-05	0.000133734
RGS1	91.724	1.8975	0.370886	5.11614	3.11847e-07	1.58017e-06
RGS12	147.89	0.976233	0.263495	3.70494	0.000211441	0.000733023
RGS2	1118.18	0.852694	0.0993236	8.58501	9.08285e-18	1.09823e-16
RGS20	7.0083	5.36485	1.7915	2.99462	0.0027479	0.00774871
RGS3	58.3047	1.95236	0.460138	4.24299	2.20563e-05	8.92732e-05
RHCE	40.6252	1.41894	0.520053	2.72846	0.00636315	0.016542
RHOBTB2	1996.03	1.7331	0.0794386	21.8169	1.60511e-105	1.85403e-103
RHOC	1295.44	0.66325	0.0896032	7.40208	1.34071e-13	1.21677e-12
RHOQ	2821.52	1.30817	0.0651657	20.0745	1.23214e-89	1.19659e-87
RHOXF1	7.96391	2.93035	1.39838	2.09553	0.0361239	0.0773026
RILP	87.409	0.907288	0.345693	2.62455	0.00867644	0.0218588
RILPL1	89.5888	1.22912	0.343506	3.57817	0.000346013	0.0011577
RILPL2	706.342	0.691466	0.12107	5.71127	1.12133e-08	6.65509e-08
RIMBP3C	27.4328	7.33431	1.53706	4.77164	1.82728e-06	8.50703e-06
RIMS4	78.073	1.41482	0.379074	3.73231	0.000189731	0.000663948
RIPOR1	423.101	0.962351	0.168815	5.70064	1.1936e-08	7.062e-08
RLN3	27.4322	1.56236	0.636559	2.45438	0.0141126	0.0338007
RNASE10	44.0425	1.3386	0.495356	2.70229	0.00688641	0.017769
RNASEL	245.487	0.763919	0.202124	3.77946	0.000157167	0.00055638
RNASET2	565.694	0.869877	0.137263	6.33731	2.33808e-10	1.62483e-09
RNF112	40.7773	1.95647	0.555459	3.52226	0.000427878	0.00140843
RNF144A	115.164	1.92665	0.325051	5.92723	3.08081e-09	1.92908e-08
RNF187	7321.11	0.620043	0.0407766	15.2058	3.2343e-52	1.48983e-50
RNF213	1920.34	1.86425	0.0819553	22.7472	1.52939e-114	2.10078e-112
RNF43	11.1279	6.0324	1.66801	3.61652	0.00029859	0.00100945
RPL12P28	4.18201	4.62462	2.18109	2.12032	0.0339791	0.0733245
RPL23AP97	32.6413	1.65271	0.591795	2.79271	0.00522678	0.013838
RPS27	856.955	0.899413	0.111024	8.1011	5.44625e-16	5.83959e-15
RPS3AP18	3.85166	4.49944	2.06373	2.18025	0.0292392	0.0643584
RPS3AP38	51.8366	2.11522	0.492904	4.29135	1.77592e-05	7.28477e-05
RPS4XP16	65.1513	1.07573	0.442812	2.42931	0.0151275	0.0359996
RRAGC	1556.31	0.698525	0.0815682	8.5637	1.09301e-17	1.31636e-16
RRAGD	1098.25	1.96488	0.106915	18.378	1.97197e-75	1.48844e-73
RRAS	219.925	0.959235	0.2208	4.34436	1.39685e-05	5.79532e-05
RSPH1	76.7098	1.47625	0.382885	3.85558	0.000115453	0.000418624
RSPH3	178.454	1.14262	0.255141	4.47836	7.52174e-06	3.23966e-05
RTBDN	10.2689	2.67353	1.1876	2.25121	0.0243723	0.0548331
RTN2	305.205	0.590511	0.181247	3.25804	0.00112183	0.00342501
RTTN	1529.39	0.594426	0.0829629	7.16496	7.78091e-13	6.6351e-12
RUFY3	412.235	1.11967	0.162609	6.88565	5.75256e-12	4.60658e-11
RUNDC3A	365.807	0.867868	0.168681	5.14501	2.67505e-07	1.36638e-06
RUNX3	1502.84	0.876761	0.0873229	10.0404	1.01217e-23	1.71282e-22
RYK	786	0.702821	0.122743	5.72595	1.02856e-08	6.14278e-08
RYR1	69.7637	1.23345	0.390187	3.16117	0.00157134	0.00467204
S100A10	158.822	0.643744	0.251103	2.56367	0.0103572	0.0256358
S100A14	15.6595	4.00397	1.24102	3.22635	0.00125382	0.00379306
S100A16	9.97579	5.8742	1.69488	3.46585	0.000528551	0.00171137
S100A2	37.4479	5.30571	1.11703	4.74981	2.03604e-06	9.41856e-06
S100A6	11.0482	6.02389	1.68043	3.58473	0.000337425	0.00113071
SAA1	6.13952	5.17689	1.85536	2.79023	0.00526704	0.0139348
SAA2	23.2182	7.09396	1.55385	4.56542	4.98495e-06	2.20946e-05
SAMD9L	118.83	1.22552	0.299457	4.09249	4.26774e-05	0.000165069
SAP25	425.574	1.27129	0.159196	7.9857	1.3973e-15	1.46323e-14
SARAF	2961.88	0.610172	0.0624798	9.7659	1.57704e-22	2.46364e-21
SAT1	4394.9	1.22926	0.0529691	23.2071	3.8614e-119	5.55423e-117
SAT2	954.263	1.61817	0.113073	14.3109	1.87166e-46	7.17016e-45
SATB1	11.4449	3.52121	1.31256	2.68269	0.00730319	0.0187118
SCAI	705.613	0.95496	0.122755	7.77941	7.28615e-15	7.17648e-14
SCARF2	275.257	0.81663	0.197157	4.14202	3.4426e-05	0.000135073
SCRT1	24.0411	2.67897	0.792479	3.3805	0.000723547	0.00228973
SCX	765.545	0.761159	0.116044	6.55921	5.40934e-11	3.98244e-10
SDC1	55.581	0.954565	0.428449	2.22796	0.0258835	0.0577897
SDC3	61.7695	1.85322	0.437818	4.23285	2.30752e-05	9.315e-05
SDCBP	3921.4	1.24086	0.0568712	21.8188	1.5372e-105	1.78913e-103
SDCBP2	47.8235	1.09121	0.497868	2.19177	0.0283958	0.0627615
SDCCAG8	980.443	0.655569	0.104559	6.26987	3.61342e-10	2.46615e-09
SDS	6.78747	3.76791	1.77812	2.11904	0.0340868	0.0735108
SDSL	67.3529	4.54016	0.67789	6.69749	2.12027e-11	1.61478e-10
SEC1P	15.4545	3.34735	1.08441	3.08681	0.00202318	0.00586231
SEC31B	669.382	0.912257	0.124527	7.32577	2.37523e-13	2.10921e-12
SECISBP2L	1344.99	0.99694	0.0891706	11.1802	5.10019e-29	1.08759e-27
SEL1L	5045.42	0.720752	0.0472307	15.2602	1.40735e-52	6.52216e-51
SELENOM	60.3833	1.45012	0.425599	3.40725	0.000656203	0.00209356
SELPLG	53.9299	3.76203	0.632624	5.94671	2.73579e-09	1.72224e-08
SEMA3B	113.1	1.25398	0.323637	3.87465	0.000106778	0.000389112
SEMA6B	87.0059	1.84143	0.372077	4.94905	7.45756e-07	3.6235e-06
SEPTIN14	170.576	0.693928	0.246977	2.80969	0.00495897	0.0131953
SEPTIN3	201.563	0.958915	0.228109	4.20376	2.62518e-05	0.000105056
SEPTIN4	120.813	2.15593	0.324697	6.63982	3.14056e-11	2.36348e-10
SEPTIN5	33.9892	1.14617	0.568723	2.01534	0.0438689	0.0916259
SERPINB5	3.99331	4.55459	2.01665	2.25849	0.0239151	0.0539559
SERPINB6	65.0468	1.5933	0.416949	3.82133	0.000132736	0.000476756
SERPINF1	258.401	0.614601	0.196004	3.13565	0.00171471	0.00505008
SERPINH1	641.294	0.843239	0.126338	6.67447	2.48135e-11	1.88412e-10
SERPINI1	15.5337	2.88818	0.996559	2.89815	0.00375371	0.0102568
SESN3	5.4137	4.99441	1.88663	2.64726	0.00811472	0.0205797
SETDB2	2748.2	1.23659	0.064627	19.1343	1.30868e-81	1.06136e-79
SFRP1	3.9304	4.52994	2.03037	2.23109	0.0256752	0.0574123
SFXN3	201.048	1.57957	0.237409	6.65335	2.86503e-11	2.16468e-10
SGK2	218.625	2.38733	0.248121	9.62164	6.47873e-22	9.75135e-21
SGPP1	5899.54	0.6319	0.044881	14.0795	5.0789e-45	1.88873e-43
SGSH	1471.9	1.24336	0.0920158	13.5125	1.31973e-41	4.47153e-40
SGSM1	7.90057	4.01478	1.73558	2.31323	0.0207101	0.0475983
SH3BP2	143.371	1.29419	0.626912	2.0644	0.0389802	0.0826493
SH3GL1P1	49.1412	1.62745	0.479128	3.39669	0.000682051	0.00216967
SHC3	3.72497	4.45429	2.05244	2.17024	0.0299887	0.0657423
SHFL	256.081	1.52571	0.211146	7.22584	4.98014e-13	4.31924e-12
SHISAL2A	93.7544	0.739241	0.332005	2.2266	0.0259742	0.0579752
SIAE	99.5818	1.06715	0.341902	3.1212	0.00180114	0.0052781
SIGLEC1	4.29331	4.65832	1.98121	2.35125	0.0187104	0.0434609
SIGLEC14	182.361	1.411	0.246624	5.72124	1.05748e-08	6.30806e-08
SIGLEC15	231.696	1.2102	0.220877	5.47909	4.27526e-08	2.38886e-07
SIGLEC5	532.305	1.04107	0.140053	7.43343	1.05818e-13	9.66688e-13
SIRPA	22.132	2.30798	0.783064	2.94737	0.00320489	0.00891045
SIRT2	2011.36	0.711775	0.0727419	9.78493	1.30689e-22	2.06274e-21
SKAP2	1226.44	0.647768	0.0918298	7.05401	1.73838e-12	1.44128e-11
SLC10A2	42.939	3.05435	0.621867	4.91159	9.03413e-07	4.35621e-06
SLC11A1	43.1061	1.07939	0.488875	2.2079	0.027251	0.0605149
SLC14A1	85.0219	2.14162	0.384696	5.56703	2.59114e-08	1.46921e-07
SLC15A3	3681.07	0.776632	0.0564967	13.7465	5.34451e-43	1.8776e-41
SLC15A4	563.277	0.650473	0.135792	4.79023	1.66591e-06	7.79146e-06
SLC16A3	41.8812	1.16497	0.50348	2.31383	0.0206769	0.047529
SLC16A4	91.9067	0.670657	0.336945	1.99041	0.0465459	0.0965033
SLC17A7	249.784	1.05013	0.203921	5.1497	2.60897e-07	1.33352e-06
SLC18B1	39.1959	1.1725	0.520095	2.2544	0.0241713	0.0544291
SLC22A18	54.5892	1.54896	0.478071	3.24002	0.00119522	0.00362801
SLC22A23	23.1676	2.19573	0.741934	2.95947	0.00308173	0.00859467
SLC22A5	194.931	1.39515	0.244056	5.71652	1.0873e-08	6.47578e-08
SLC25A27	3124.03	0.730321	0.0588443	12.4111	2.2757e-35	6.28581e-34
SLC25A29	951.309	1.5448	0.117339	13.1652	1.3912e-39	4.38257e-38
SLC26A11	522.081	1.90633	0.152873	12.47	1.0885e-35	3.03964e-34
SLC27A1	325.889	0.668029	0.180314	3.7048	0.000211557	0.000733259
SLC29A4	60.981	0.851402	0.407042	2.09168	0.0364674	0.0778628
SLC2A13	9.7635	4.33483	1.68549	2.57186	0.0101154	0.0251148
SLC2A3	44.3973	1.67462	0.51127	3.2754	0.00105511	0.00323882
SLC2A4RG	518.356	0.641784	0.140089	4.58124	4.62217e-06	2.05584e-05
SLC35C1	1052.78	0.691658	0.0992459	6.96914	3.18895e-12	2.60568e-11
SLC44A2	4055.43	0.620764	0.0531832	11.6722	1.76838e-31	4.26621e-30
SLC46A3	166.07	1.13021	0.255399	4.42528	9.63184e-06	4.08162e-05
SLC4A3	24.8264	1.49603	0.673232	2.22216	0.0262723	0.0585976
SLC4A5	62.4422	1.62913	0.425023	3.83304	0.000126571	0.000455578
SLC6A16	408.772	0.651243	0.157649	4.13096	3.61246e-05	0.000141374
SLC6A8	81.6738	1.50561	0.368475	4.08606	4.38756e-05	0.00016936
SLC7A11	3571.59	0.821209	0.0589204	13.9376	3.74292e-44	1.35233e-42
SLC8A2	56.4268	1.82203	0.458822	3.97111	7.15387e-05	0.000267669
SLC9A5	158.76	0.63013	0.258265	2.43986	0.014693	0.0350585
SLFN13	37.8948	1.27894	0.531163	2.40781	0.0160486	0.0379251
SLFN5	94.3567	2.31684	0.386358	5.99663	2.01455e-09	1.28464e-08
SMAD3	3804.65	0.652703	0.0572542	11.4001	4.17709e-30	9.42132e-29
SMAD7	39.6406	2.1193	0.566772	3.73925	0.00018457	0.000646778
SMIM14	72.6955	1.01858	0.376485	2.70549	0.00682041	0.0176047
SMIM24	68.8969	1.21453	0.395565	3.07036	0.002138	0.00616803
SMIM27	178.219	0.930728	0.242343	3.84055	0.000122761	0.000442594
SMIM29	705.73	1.21245	0.125694	9.646	5.11096e-22	7.71552e-21
SMIM38	132.255	2.03564	0.314124	6.48037	9.14961e-11	6.59282e-10
SMPD1	646.469	0.974971	0.127761	7.63123	2.32528e-14	2.22838e-13
SMPD4BP	670.479	0.779531	0.124995	6.23649	4.47494e-10	3.02704e-09
SNED1	878.472	0.894746	0.109239	8.19073	2.59644e-16	2.83581e-15
SNN	826.385	1.12329	0.113491	9.89754	4.2665e-23	6.90567e-22
SNPH	59.6225	1.84914	0.44614	4.14475	3.40192e-05	0.000133545
SNRPGP14	19.0134	3.20849	0.95787	3.34961	0.000809252	0.00254039
SNTB1	19.7644	2.92829	0.904472	3.23757	0.00120552	0.00365418
SNX29P1	810.662	0.781103	0.12852	6.0777	1.2192e-09	7.92376e-09
SOCS1	8.36622	2.99332	1.40485	2.13071	0.0331134	0.0716345
SORBS3	238.105	1.1795	0.21102	5.58952	2.27695e-08	1.29782e-07
SORL1	49185.7	0.599551	0.0248715	24.1059	2.16711e-128	3.93356e-126
SORT1	565.236	1.17161	0.138079	8.48505	2.15622e-17	2.55843e-16
SOS2	2935.5	0.654966	0.0609287	10.7497	5.94501e-27	1.17111e-25
SOWAHD	62.0734	2.43117	0.467308	5.20251	1.96619e-07	1.01933e-06
SP110	128.507	1.85936	0.322761	5.7608	8.37162e-09	5.05313e-08
SP140L	223.725	0.678343	0.216773	3.12928	0.00175233	0.00514992
SPAG1	162.999	0.61944	0.248	2.49774	0.0124987	0.0303856
SPAG4	61.7925	0.923659	0.415296	2.2241	0.0261419	0.0583239
SPAG8	30.4699	1.88763	0.62542	3.01818	0.00254299	0.00721491
SPATA7	179.874	1.00996	0.241713	4.17834	2.93646e-05	0.000116473
SPECC1L-ADORA2A	11.1921	6.0383	1.71159	3.5279	0.000418874	0.00137999
SPEG	221.556	1.23056	0.226616	5.43015	5.63066e-08	3.11392e-07
SPIRE1	69.7023	2.70495	0.465932	5.80546	6.419e-09	3.907e-08
SPNS2	18.7523	4.27923	1.21343	3.52655	0.000421005	0.00138671
SPOCD1	89.2561	0.784356	0.334177	2.34713	0.0189188	0.0438716
SPOCK2	141.757	1.50868	0.297799	5.06611	4.06026e-07	2.03641e-06
SPON2	279.646	1.49114	0.209047	7.13303	9.81809e-13	8.28425e-12
SPRED3	95.2033	1.68198	0.346045	4.86058	1.17045e-06	5.56291e-06
SPTBN1	7432.42	1.13051	0.0483579	23.3779	7.16842e-121	1.05093e-118
SPTBN4	624.443	1.11459	0.137895	8.08291	6.32419e-16	6.76191e-15
SPX	737.485	0.925353	0.119034	7.77383	7.61469e-15	7.48075e-14
SQSTM1	1567.57	1.01573	0.0843141	12.0469	2.01291e-33	5.1668e-32
SRC	96.508	2.94701	0.405141	7.27405	3.48875e-13	3.05883e-12
SRCIN1	309.368	0.671779	0.181003	3.71143	0.000206092	0.000715293
SRGAP1	31.0163	1.44942	0.597236	2.42689	0.015229	0.0362184
SRGAP2C	1149.1	0.598708	0.0944376	6.33972	2.30176e-10	1.60105e-09
SRGAP3	48.5956	1.53084	0.481251	3.18097	0.00146785	0.00439261
SRRM4	13.0253	1.89562	0.955945	1.98298	0.0473696	0.0978253
SSC5D	46.3277	0.965323	0.469728	2.05507	0.0398723	0.0842361
SSPO	82.9247	2.5234	0.988228	2.55346	0.0106658	0.0263354
ST3GAL1	73.4917	1.66738	0.398911	4.17984	2.91714e-05	0.000115797
ST3GAL5	282.942	1.16271	0.195379	5.95106	2.6641e-09	1.67988e-08
STARD10	612.366	0.930664	0.130016	7.15809	8.18072e-13	6.96435e-12
STARD5	78.5384	1.10691	0.365089	3.03188	0.00243034	0.00692884
STARD9	1773.47	1.11895	0.0918464	12.1828	3.83872e-34	1.01967e-32
STAT1	1532.9	0.591084	0.0829207	7.1283	1.01614e-12	8.55975e-12
STAT2	1995.17	0.700279	0.0751867	9.31386	1.23273e-20	1.75331e-19
STIM1	1292.28	1.04206	0.0937196	11.1189	1.01558e-28	2.13874e-27
STING1	14.6918	1.83471	0.908032	2.02054	0.0433275	0.0906318
STRC	133.779	2.02484	0.309109	6.55056	5.73207e-11	4.20784e-10
STRCP1	69.958	1.73772	0.407301	4.26642	1.98635e-05	8.09783e-05
STX3	428.127	0.734971	0.155289	4.73292	2.2131e-06	1.02035e-05
SUSD4	37.0875	3.1726	0.682922	4.64562	3.39049e-06	1.53079e-05
SV2A	56.6815	1.31684	0.449546	2.92927	0.00339761	0.00939319
SYCP2	16.4735	2.99148	0.990987	3.01869	0.00253871	0.00720411
SYCP2L	54.4198	1.81272	0.473753	3.82629	0.00013009	0.000467583
SYNDIG1L	17.3782	5.19213	1.57911	3.28801	0.001009	0.00311484
SYNE3	125.124	0.919412	0.29549	3.11148	0.00186152	0.00543832
SYNE4	46.1104	2.10227	0.550308	3.82016	0.000133362	0.000478442
SYNJ1	613.72	0.610308	0.136257	4.47911	7.49561e-06	3.22932e-05
SYNJ2	10.8689	2.76729	1.17731	2.35052	0.0187474	0.0435335
SYNJ2BP	115.094	0.743087	0.299137	2.4841	0.0129878	0.0314025
SYNPO	23.5643	1.86905	0.71175	2.62599	0.00863981	0.021771
SYS1	431.737	1.20264	0.162231	7.41316	1.2333e-13	1.12263e-12
SYTL1	3381.28	0.960026	0.0595472	16.1221	1.7847e-58	9.44839e-57
TACC1	243.239	2.52053	0.244871	10.2933	7.55672e-25	1.3571e-23
TAGAP	448.37	1.62958	0.159827	10.1959	2.06886e-24	3.64249e-23
TAS2R20	28.5278	2.20738	0.668437	3.30231	0.000958933	0.00297414
TAS2R3	11.3499	2.85338	1.17736	2.42353	0.0153704	0.0365205
TAS2R4	63.3966	1.48663	0.425125	3.49692	0.000470668	0.00153766
TAS2R5	52.4772	1.90102	0.483551	3.93137	8.4462e-05	0.000312723
TAS2R6P	18.8593	2.04072	0.821146	2.48521	0.0129475	0.0313201
TBC1D16	55.3447	3.16734	0.55479	5.70908	1.13587e-08	6.73354e-08
TBC1D17	928.38	0.804943	0.111296	7.23243	4.74442e-13	4.11949e-12
TBC1D2	96.7976	0.634824	0.320554	1.9804	0.047659	0.0983431
TBC1D30	51.8358	2.58995	0.522858	4.95346	7.29056e-07	3.54801e-06
TBC1D3B	130.061	0.975596	0.285098	3.42197	0.000621692	0.00199095
TBC1D3L	1415.54	0.721261	0.085148	8.47068	2.43968e-17	2.88571e-16
TBC1D8	70.037	1.07277	0.389089	2.75714	0.00583094	0.0152704
TBX19	104.081	1.04024	0.328577	3.1659	0.00154606	0.00460407
TBX6	238.4	0.784375	0.213428	3.67514	0.000237723	0.000817815
TCAP	77.1343	0.792834	0.36208	2.18966	0.0285488	0.0630663
TCEAL4	88.7309	1.66729	0.35987	4.63304	3.60331e-06	1.6216e-05
TCP11L2	54.1244	1.34886	0.446147	3.02335	0.0024999	0.00710458
TDRD6	54.6156	1.50051	0.460214	3.26046	0.0011123	0.00340002
TEAD3	260.782	0.667699	0.196268	3.40197	0.000669023	0.0021309
TEC	941.537	0.761684	0.106298	7.16553	7.74889e-13	6.61149e-12
TENT5C	17.703	3.55375	1.05532	3.36745	0.000758663	0.00239192
TEP1	1938.27	0.686216	0.073577	9.3265	1.09424e-20	1.5651e-19
TESMIN	440.977	0.997095	0.15474	6.44366	1.16625e-10	8.32092e-10
TEX29	27.3582	1.96859	0.677317	2.90645	0.00365555	0.0100263
TFAMP1	4.71956	4.79439	1.94026	2.471	0.0134735	0.032438
TFAP2E	51.8306	2.12142	0.492073	4.31118	1.62383e-05	6.68248e-05
TGFB3	65.5301	1.06621	0.404521	2.63573	0.00839554	0.0212248
TGFBI	14.1899	6.38324	1.6213	3.93712	8.24657e-05	0.000306
TGIF1	54.7526	2.06387	0.489232	4.2186	2.45821e-05	9.89447e-05
TGM1	33.6088	1.3077	0.572485	2.28426	0.0223563	0.0508376
TGM2	405.082	3.52833	0.225782	15.6272	4.75533e-55	2.34642e-53
THAP8	250.506	0.721548	0.201162	3.58689	0.000334645	0.00112189
THBS3	534.596	0.82202	0.137905	5.96078	2.51041e-09	1.58691e-08
THBS4	89.2116	2.17373	0.380197	5.71738	1.08176e-08	6.44534e-08
THEMIS2	48.3071	1.11302	0.464858	2.39431	0.0166515	0.0392283
THSD1	6.27474	3.6607	1.8068	2.02606	0.0427583	0.0896008
TIGIT	120.15	0.723795	0.289506	2.50011	0.0124156	0.0302108
TIMP1	26.7449	1.64366	0.651864	2.52148	0.0116862	0.0285841
TINCR	86.137	1.96716	0.374944	5.24655	1.54977e-07	8.13402e-07
TJP2	87.0336	0.930345	0.373747	2.48924	0.0128018	0.0310168
TJP3	98.2233	1.21303	0.329498	3.68146	0.000231901	0.000799592
TK2	79.7691	0.732633	0.358561	2.04326	0.0410265	0.0864113
TLR1	432.398	0.652647	0.153386	4.25492	2.09122e-05	8.50264e-05
TLR5	27.0534	1.28395	0.631774	2.0323	0.0421235	0.0884408
TLR7	551.701	0.949131	0.138727	6.8417	7.82572e-12	6.21128e-11
TLX2	5.38247	4.98421	1.88443	2.64494	0.00817055	0.0207113
TMCC2	230.213	0.76987	0.211745	3.63583	0.000277084	0.000940494
TMCC3	58.3705	2.0347	0.496834	4.09534	4.21552e-05	0.000163257
TMEM120A	448.347	0.866659	0.154978	5.59212	2.24307e-08	1.2809e-07
TMEM139	19.0849	3.22155	0.952065	3.38376	0.000715015	0.00226508
TMEM140	70.9412	3.32353	0.512471	6.48531	8.85512e-11	6.40181e-10
TMEM154	409.017	1.97316	0.177959	11.0877	1.4395e-28	3.01484e-27
TMEM159	1477.58	0.735325	0.0892742	8.23671	1.77015e-16	1.96716e-15
TMEM178A	11.7993	3.55799	1.29305	2.75162	0.00593004	0.015506
TMEM184B	2262.35	0.624575	0.0722264	8.64747	5.26555e-18	6.44332e-17
TMEM187	105.033	0.663296	0.306231	2.166	0.030311	0.0663344
TMEM191A	36.8856	1.22973	0.546923	2.24846	0.0245469	0.0551852
TMEM225B	125.757	1.70643	0.308707	5.52769	3.24479e-08	1.82761e-07
TMEM255A	66.7021	2.26148	0.446094	5.06952	3.98817e-07	2.00091e-06
TMEM256-PLSCR3	28.7341	2.06261	0.671481	3.07173	0.0021282	0.00614558
TMEM265	24.0325	4.04107	1.02509	3.94215	8.07549e-05	0.00030031
TMEM269	46.0158	1.21018	0.488314	2.47827	0.013202	0.0318699
TMEM273	133.711	1.40898	0.29438	4.78625	1.69925e-06	7.94006e-06
TMEM44	755.996	0.676701	0.117068	5.78039	7.45297e-09	4.51472e-08
TMEM45A	330.189	0.629553	0.182179	3.45568	0.000548914	0.00177182
TMEM59L	49.4459	2.12672	0.510257	4.16794	3.07361e-05	0.00012147
TMEM63A	181.15	1.78887	0.254187	7.03764	1.95525e-12	1.61844e-11
TMEM65	824.004	0.642941	0.112454	5.71739	1.08171e-08	6.44534e-08
TMEM86A	43.9641	1.41697	0.504252	2.81004	0.00495361	0.0131834
TMEM87B	1314.21	0.585444	0.0880049	6.6524	2.88356e-11	2.1776e-10
TMEM8B	676.347	1.23481	0.129984	9.49973	2.10435e-21	3.103e-20
TMEM91	294.555	1.4206	0.202051	7.03091	2.05186e-12	1.69635e-11
TNC	47.3361	1.20011	0.477869	2.51137	0.0120264	0.0293621
TNFAIP3	127.506	1.26724	0.288886	4.38663	1.15118e-05	4.82066e-05
TNFRSF10D	408.157	0.738912	0.162311	4.55245	5.30245e-06	2.33458e-05
TNFRSF11A	774.941	1.0615	0.118589	8.95105	3.52122e-19	4.62828e-18
TNFRSF14	72.4969	2.85923	0.461739	6.19232	5.92866e-10	3.96055e-09
TNFRSF1A	8.34266	4.09723	1.72026	2.38176	0.0172302	0.0404292
TNFRSF25	53.9052	0.991146	0.437889	2.26346	0.0236071	0.0533478
TNFSF12	42.6388	1.04878	0.494152	2.12239	0.0338049	0.0729855
TNXB	690.087	1.02104	0.124636	8.19214	2.56632e-16	2.81097e-15
TOP3B	2723.96	0.724467	0.0653718	11.0823	1.5295e-28	3.19894e-27
TOX2	27.9782	1.74501	0.655329	2.6628	0.00774939	0.0197451
TP53INP1	3505.5	1.41453	0.0592295	23.8821	4.69941e-126	7.96133e-124
TPM4	3783.62	0.830253	0.0548995	15.1231	1.13964e-51	5.17145e-50
TPP1	4240.82	0.698693	0.0533372	13.0995	3.31229e-39	1.03489e-37
TPPP	108.93	1.2125	0.312486	3.88018	0.00010438	0.000381009
TPRG1L	572.147	0.627815	0.1333	4.70978	2.47979e-06	1.13712e-05
TPTEP2	115.472	0.957528	0.297284	3.22092	0.00127781	0.003859
TRAF5	116.165	1.8352	0.319962	5.73567	9.71255e-09	5.82333e-08
TRIB3	8409.85	1.50669	0.04015	37.5265	0	0
TRIM2	38.0113	1.36425	0.532071	2.56403	0.0103463	0.0256172
TRIM3	544.065	0.976977	0.139662	6.99528	2.64724e-12	2.17237e-11
TRIM56	4969.58	0.813775	0.0488508	16.6584	2.63097e-62	1.52526e-60
TRIM60P18	106.613	0.672782	0.307746	2.18616	0.0288039	0.0635285
TRIM73	325.225	0.925962	0.191154	4.84406	1.27212e-06	6.0236e-06
TRPM4	14.6958	3.88731	1.25382	3.10037	0.0019328	0.00562501
TRPV3	87.4105	0.997453	0.346039	2.88249	0.00394545	0.0107269
TSC22D1	44.0086	1.0615	0.495564	2.142	0.0321935	0.0699821
TSC22D2	780.512	0.716539	0.114098	6.28001	3.38562e-10	2.31586e-09
TSPAN10	116.739	0.715676	0.306413	2.33566	0.019509	0.0451029
TSPAN18	20.0961	3.31738	0.965207	3.43696	0.000588278	0.0018911
TSSK3	19.5316	1.70738	0.789735	2.16196	0.0306211	0.0668928
TTC21A	474.636	0.734639	0.146787	5.00479	5.59226e-07	2.7585e-06
TTLL3	843.215	1.36673	0.117855	11.5967	4.28193e-31	1.00907e-29
TTLL9	14.4993	2.76612	1.02051	2.71054	0.00671742	0.0173712
TTYH2	50.3108	1.19909	0.465831	2.57408	0.0100508	0.0249747
TTYH3	1772.31	1.43396	0.082545	17.3718	1.34819e-67	8.67338e-66
TUBBP9	5.49244	5.01612	1.8944	2.64787	0.00809995	0.0205457
TUBG2	1042.28	0.727014	0.0989158	7.34983	1.98466e-13	1.77271e-12
TXNIP	9122.17	0.793716	0.0401273	19.7799	4.43347e-87	3.99983e-85
TYMP	67.177	0.884543	0.392306	2.25473	0.0241505	0.0543904
UAP1L1	1709.35	2.19594	0.0950377	23.106	4.02745e-118	5.73893e-116
UBAC2	1432.5	1.11937	0.0872799	12.8251	1.18635e-37	3.57475e-36
UBALD2	1027.18	0.682969	0.100766	6.77775	1.22065e-11	9.52471e-11
UBE2L6	450.798	2.41635	0.174388	13.8562	1.16666e-43	4.18544e-42
UBE2Q2P2	228.845	0.857065	0.211883	4.045	5.23238e-05	0.000199645
UBTD1	130.728	0.716498	0.279082	2.56734	0.0102482	0.0254114
UCN	72.2685	1.79767	0.410084	4.38366	1.16702e-05	4.88297e-05
UGT3A1	20.6466	2.97257	0.911755	3.26027	0.00111306	0.00340096
ULBP2	29.4095	2.08932	0.686104	3.0452	0.00232529	0.00665172
UNC5CL	210.233	1.35086	0.232566	5.80849	6.30386e-09	3.8446e-08
UNC79	60.1722	1.39159	0.424704	3.27661	0.0010506	0.00322759
UPK3B	27.1549	1.67343	0.648694	2.5797	0.00988866	0.0246159
USF2	4940.66	0.674447	0.0490432	13.7521	4.94776e-43	1.74223e-41
USH1G	11.248	2.35975	1.11574	2.11497	0.0344326	0.0741203
USP3	1496.61	0.595055	0.0881502	6.75047	1.47366e-11	1.14171e-10
USP32P1	641.339	1.27409	0.130656	9.75148	1.81807e-22	2.82791e-21
USP32P2	152.202	1.21927	0.26401	4.61828	3.86939e-06	1.7352e-05
USP32P3	37.8996	1.83668	0.559607	3.28209	0.00103041	0.00317132
USP6	159.549	0.593379	0.252784	2.34738	0.0189061	0.0438487
VAMP5	46.0569	1.35502	0.488159	2.77577	0.00550718	0.0145148
VEGFB	2815.2	1.02508	0.0661704	15.4915	3.9591e-54	1.92243e-52
VIM	12.6766	3.03032	1.13215	2.67659	0.00743747	0.0190203
VMAC	380.516	0.827923	0.178983	4.62572	3.73305e-06	1.67602e-05
VNN2	45.5216	2.06509	0.528421	3.90804	9.30478e-05	0.000342598
VNN3	11.1543	2.83281	1.20879	2.34351	0.0191032	0.0442452
VPS26B	645.982	1.27763	0.131074	9.74735	1.8935e-22	2.93994e-21
VPS9D1	221.669	1.85734	0.239523	7.75435	8.87995e-15	8.67346e-14
VSIR	11.6889	4.60652	1.64425	2.80159	0.00508508	0.0135026
VWA5B2	126.83	1.08199	0.288547	3.74978	0.000176991	0.000622225
WARS1	7218.02	1.25691	0.0418692	30.02	5.38603e-198	2.41532e-195
WASHC2A	3993.72	0.612821	0.0550842	11.1252	9.46273e-29	1.99555e-27
WASHC2C	4875.25	0.604422	0.0500503	12.0763	1.4092e-33	3.67912e-32
WBP2	4870.72	0.626465	0.051991	12.0495	1.95139e-33	5.02583e-32
WBP2NL	150.701	0.837548	0.258494	3.2401	0.00119486	0.00362779
WDFY1	1070.81	0.843576	0.0996371	8.46649	2.52908e-17	2.98459e-16
WDFY2	459.09	0.779236	0.150546	5.17608	2.26602e-07	1.16526e-06
WDR25	101.791	0.899203	0.319451	2.81484	0.00488012	0.0130083
WFDC2	13.111	2.6175	1.04864	2.49609	0.0125569	0.0305157
WFDC21P	4.71912	4.79699	1.95269	2.4566	0.0140259	0.0336353
WHAMM	795.72	0.73594	0.115352	6.37994	1.77161e-10	1.24535e-09
WIPI1	644.177	0.85005	0.126903	6.69841	2.10702e-11	1.60629e-10
WNT5B	27.4828	3.15108	0.788369	3.99696	6.41625e-05	0.00024203
WSB1	4778.58	0.647037	0.0481511	13.4376	3.63961e-41	1.209e-39
WSB2	131.894	1.07697	0.282955	3.80617	0.000141135	0.000504071
XIAPP2	4.22996	4.63833	1.99264	2.32773	0.0199263	0.0459909
XIAPP3	22.7872	3.50752	0.925584	3.78952	0.000150939	0.000536665
XKR8	269.33	0.705173	0.194642	3.62293	0.000291288	0.000985852
YJEFN3	516.098	0.619159	0.14599	4.24112	2.22407e-05	8.99719e-05
YPEL2	168.263	1.17517	0.252561	4.65301	3.27125e-06	1.48046e-05
YPEL3	1276.63	1.64446	0.0986402	16.6713	2.11873e-62	1.23299e-60
YPEL4	11.6101	3.53187	1.2937	2.73006	0.00633229	0.0164787
YPEL5	1392.48	0.735247	0.0884036	8.31693	9.02737e-17	1.02335e-15
Z97634.1	49.3277	1.29849	0.475231	2.73233	0.00628882	0.0163767
ZAP70	24.1862	1.90267	0.707848	2.68796	0.00718906	0.0184562
ZBTB22	730.18	0.586949	0.120269	4.88032	1.05914e-06	5.0639e-06
ZBTB25	1089.47	0.589536	0.0964955	6.10947	9.99624e-10	6.54693e-09
ZBTB3	199.176	0.75614	0.229643	3.29267	0.000992395	0.00307042
ZBTB37	998.931	0.758241	0.110575	6.85724	7.02014e-12	5.58644e-11
ZBTB46	105.901	0.739104	0.307367	2.40463	0.0161889	0.038227
ZBTB7B	603.34	0.883764	0.130412	6.77673	1.22928e-11	9.58709e-11
ZC3H6	1184.11	0.842825	0.0937392	8.99117	2.44606e-19	3.24023e-18
ZDHHC11B	35.3254	1.6999	0.570263	2.9809	0.00287399	0.00807291
ZDHHC8P1	49.1797	1.78554	0.492327	3.62674	0.000287023	0.000971936
ZEB2	144.054	1.26033	0.275868	4.5686	4.90992e-06	2.17938e-05
ZER1	1149.77	0.775518	0.0948295	8.17802	2.88555e-16	3.13362e-15
ZFHX3	142.629	1.47953	0.719023	2.05769	0.0396199	0.0837726
ZFP14	910.458	0.607823	0.10522	5.77672	7.61725e-09	4.61057e-08
ZFP36	684.714	1.33915	0.133221	10.0521	8.9942e-24	1.52711e-22
ZFP36L1	5269.7	0.840731	0.0522823	16.0806	3.48962e-58	1.84105e-56
ZGLP1	91.2826	0.79991	0.332354	2.4068	0.0160931	0.0380185
ZMYND12	48.105	0.983927	0.46281	2.12598	0.0335047	0.0723989
ZNF133	806.525	0.601934	0.112551	5.34811	8.88771e-08	4.78837e-07
ZNF160	1718.9	0.613664	0.0820195	7.48192	7.32419e-14	6.78032e-13
ZNF165	83.5594	0.773795	0.354999	2.17971	0.0292788	0.0644176
ZNF217	1839.51	0.678325	0.0777684	8.72237	2.72444e-18	3.40488e-17
ZNF283	418.856	0.680385	0.178356	3.81475	0.000136318	0.000488242
ZNF333	636.826	1.17428	0.13126	8.94624	3.67811e-19	4.82202e-18
ZNF354B	695.095	0.94544	0.435272	2.17207	0.0298506	0.0655019
ZNF382	358.299	0.915778	0.170786	5.36213	8.22444e-08	4.46098e-07
ZNF385C	190.503	1.81974	0.248594	7.32013	2.47734e-13	2.19732e-12
ZNF396	54.6319	0.903431	0.448544	2.01414	0.0439947	0.0918509
ZNF404	287.889	0.656842	0.190626	3.4457	0.000569574	0.00183368
ZNF460	60.9409	1.09637	0.421454	2.60141	0.00928427	0.0232251
ZNF461	295.789	0.673661	0.18425	3.65623	0.000255951	0.000875389
ZNF467	24.1566	2.28286	0.773631	2.95084	0.00316913	0.00882229
ZNF503	7.71185	2.87516	1.41641	2.0299	0.0423666	0.0888656
ZNF506	828.452	0.701439	0.110338	6.35719	2.05473e-10	1.4384e-09
ZNF540	145.245	0.882021	0.277296	3.1808	0.00146871	0.00439432
ZNF555	74.6132	1.07245	0.372453	2.87942	0.00398414	0.0108185
ZNF559-ZNF177	127.822	0.808251	0.295163	2.73832	0.00617542	0.016108
ZNF568	40.4126	1.32162	0.515696	2.56279	0.0103836	0.0256885
ZNF581	2942.38	0.635772	0.0626051	10.1553	3.13931e-24	5.45782e-23
ZNF585A	848.243	0.793348	0.111692	7.10302	1.22059e-12	1.02142e-11
ZNF608	5949.06	1.0201	0.0463743	21.9972	3.06377e-107	3.82896e-105
ZNF630	125.895	0.61117	0.282392	2.16426	0.0304445	0.0665693
ZNF703	20.1265	3.30639	0.942081	3.50967	0.000448669	0.0014702
ZNF774	80.3689	1.0326	0.362483	2.84869	0.00438996	0.011807
ZNF844	62.9086	1.42006	0.4202	3.37949	0.000726196	0.00229716
ZNF862	605.628	1.12534	0.132386	8.50044	1.88876e-17	2.2516e-16
ZSCAN18	540.776	0.591183	0.13573	4.35558	1.32717e-05	5.52275e-05
ZSWIM4	574.713	0.61547	0.132688	4.63849	3.50958e-06	1.58183e-05
ZXDA	238.15	0.65568	0.211271	3.10351	0.00191239	0.00556986
ZYX	119.045	1.79221	0.328033	5.46353	4.66768e-08	2.59738e-07

## Sheet: DB-Down
Supplementary Data 11. Differentially expressed genes (fold change>1.5, q<0.1) upon MI-503 treatment in Farage, SUDHL5, KARPAS422 and DB cells, related to Figure 5.
	baseMean	log2FoldChange	lfcSE	stat	pvalue	padj
AASDHPPT	1983	-0.755624	0.0713183	-10.5951	3.13994e-26	6.01733e-25
ABCA11P	87.2968	-0.768251	0.33152	-2.31736	0.0204842	0.0471288
ABCA6	342.039	-0.654121	0.165128	-3.96129	7.45448e-05	0.000278029
ABCA9	191.671	-0.587606	0.221013	-2.6587	0.00784433	0.0199737
ABCE1	3529.75	-0.920062	0.0573633	-16.0392	6.80203e-58	3.52757e-56
ABCF2	2501.38	-0.655758	0.0640626	-10.2362	1.36493e-24	2.42271e-23
ABHD11	293.711	-1.16571	0.181923	-6.40771	1.47719e-10	1.04611e-09
ABHD14A	228.395	-0.786795	0.20427	-3.85173	0.000117286	0.000424665
ABI3	948.01	-0.98737	0.101738	-9.70501	2.87041e-22	4.41626e-21
AC002996.1	79.062	-1.72006	0.349368	-4.92334	8.50807e-07	4.11557e-06
AC004556.3	549.013	-0.858302	0.138354	-6.20365	5.51687e-10	3.70554e-09
AC005943.1	910.351	-0.768881	0.113127	-6.79664	1.07088e-11	8.39473e-11
AC007192.1	64.2466	-1.62904	0.38204	-4.26407	2.00737e-05	8.17476e-05
AC008565.1	10.4019	-2.0426	0.967311	-2.11163	0.0347185	0.0746408
AC008758.5	7.22811	-3.06284	1.30791	-2.34177	0.0191925	0.0444319
AC010522.1	55.0555	-0.8114	0.409288	-1.98247	0.047427	0.0979306
AC012184.2	123.052	-1.05046	0.347737	-3.02086	0.00252059	0.00715536
AC018512.1	57.242	-0.919587	0.399298	-2.30301	0.0212785	0.0487283
AC018865.2	47.6595	-1.47668	0.448554	-3.29209	0.000994443	0.00307551
AC020915.5	211.875	-0.602877	0.25322	-2.38084	0.0172732	0.0405176
AC022384.1	161.183	-0.738609	0.274312	-2.69259	0.00708995	0.0182294
AC091390.3	11.7704	-1.8444	0.898755	-2.05217	0.0401527	0.0847582
AC091959.3	190.317	-0.989603	0.235371	-4.20444	2.61733e-05	0.000104824
AC092329.3	104.602	-0.780466	0.297651	-2.62208	0.00873941	0.0219976
AC093323.1	312.067	-0.821788	0.174177	-4.71812	2.38036e-06	1.09383e-05
AC093512.2	212.648	-0.604687	0.212802	-2.84154	0.00448956	0.0120485
AC097637.1	591.407	-1.33519	0.137858	-9.68526	3.48307e-22	5.32129e-21
AC098484.3	83.5739	-0.689588	0.336777	-2.04761	0.0405981	0.0855918
AC131160.1	11.8781	-7.91626	1.69637	-4.6666	3.06223e-06	1.39123e-05
AC138811.2	5.11876	-6.6968	1.95379	-3.42759	0.000608968	0.00195226
ACAA2	3984.23	-0.586922	0.0534857	-10.9734	5.12837e-28	1.05097e-26
ACACA	5565.45	-0.717107	0.048538	-14.7741	2.15058e-49	9.10829e-48
ACAD9	580.086	-0.858775	0.128355	-6.69062	2.2222e-11	1.69071e-10
ACADM	4408.94	-0.729544	0.0569482	-12.8107	1.42888e-37	4.27178e-36
ACAT1	3556.65	-0.786735	0.0545047	-14.4343	3.1501e-47	1.22838e-45
ACLY	10847.5	-0.664784	0.0342031	-19.4364	3.80132e-84	3.20214e-82
ACOT2	534.845	-0.599707	0.136497	-4.39354	1.11518e-05	4.68408e-05
ACOT7	2093.91	-0.819493	0.0719143	-11.3954	4.40751e-30	9.91169e-29
ACTB	48436.6	-0.69807	0.0220201	-31.7015	1.47968e-220	7.05019e-218
ACTL10	51.3893	-1.12623	0.432989	-2.60107	0.00929334	0.023244
ACTL6A	1146.68	-0.796363	0.094747	-8.40515	4.27332e-17	4.9699e-16
ACTN4	8936.07	-0.628855	0.0378774	-16.6024	6.7007e-62	3.84081e-60
ACTR3B	1446.14	-0.869206	0.0829205	-10.4824	1.04071e-25	1.94696e-24
ACY1	836.888	-0.775302	0.106758	-7.26224	3.80736e-13	3.32861e-12
ADGRL2	161.005	-1.30168	0.239568	-5.43346	5.52732e-08	3.06343e-07
ADI1	1617.17	-0.661701	0.077372	-8.5522	1.20761e-17	1.45323e-16
ADM5	160.514	-0.718592	0.239534	-2.99996	0.00270016	0.00762253
ADSL	2415.17	-0.656821	0.0673566	-9.7514	1.81949e-22	2.82791e-21
ADSS2	1546.67	-0.847638	0.0820402	-10.332	5.05051e-25	9.15637e-24
AEBP1	26.0499	-1.26273	0.610474	-2.06844	0.0385983	0.081942
AEN	1079.18	-1.67213	0.0943783	-17.7173	3.08382e-70	2.08049e-68
AFMID	1782.85	-1.15522	0.077753	-14.8576	6.21261e-50	2.66078e-48
AGPAT5	1841.92	-0.703832	0.0742543	-9.47867	2.57542e-21	3.78663e-20
AHCTF1	3061.9	-0.586363	0.0588977	-9.95561	2.38365e-23	3.92903e-22
AHSA1	3303.01	-0.83251	0.0550429	-15.1247	1.11255e-51	5.0636e-50
AIFM1	2385	-0.880585	0.0659974	-13.3427	1.30581e-40	4.30945e-39
AK2	5206.86	-0.862199	0.046698	-18.4633	4.07506e-76	3.15393e-74
AKAP1	2642.23	-0.735328	0.0639721	-11.4945	1.40576e-30	3.2231e-29
AKR1B1	4599.66	-0.619697	0.0481232	-12.8773	6.04118e-38	1.8422e-36
AKR7A2	1442.11	-0.645277	0.0816284	-7.90506	2.67809e-15	2.72582e-14
AL139260.3	27.8184	-2.38157	0.638578	-3.7295	0.000191863	0.000671104
AL513477.1	16.8481	-1.49891	0.738037	-2.03093	0.0422617	0.0886821
AL589993.1	20.4639	-1.55847	0.675683	-2.30651	0.0210822	0.0483441
AL669918.1	230.852	-1.61995	0.237281	-6.82714	8.66258e-12	6.85054e-11
ALDH18A1	3100.82	-0.989639	0.057497	-17.212	2.15777e-66	1.38233e-64
ALDH1B1	744.534	-1.01989	0.114453	-8.91099	5.05794e-19	6.54101e-18
ALG1	303.631	-0.660638	0.177631	-3.71915	0.000199891	0.00069615
ALG3	643.255	-0.861322	0.12523	-6.87794	6.07239e-12	4.85505e-11
ALYREF	1762.1	-1.49058	0.074649	-19.9679	1.04815e-88	1.00511e-86
AMD1	2816.79	-1.45677	0.0619534	-23.5139	2.9382e-122	4.5713e-120
AMH	389.968	-1.06762	0.156233	-6.83352	8.28581e-12	6.55938e-11
ANKLE1	1702.67	-0.984926	0.0777186	-12.673	8.34809e-37	2.41067e-35
ANKRD13B	2519.41	-0.60524	0.0630841	-9.59418	8.45886e-22	1.27066e-20
ANKRD17	3984.54	-0.649764	0.0509557	-12.7515	3.05637e-37	8.99623e-36
ANKRD34A	590.456	-0.625009	0.128397	-4.86777	1.12867e-06	5.37104e-06
ANP32E	5588.79	-0.723944	0.0485375	-14.9151	2.62702e-50	1.13148e-48
ANXA2	4339.73	-0.637282	0.0498086	-12.7946	1.75725e-37	5.23298e-36
AP001992.1	79.7438	-1.11552	0.342319	-3.25873	0.00111914	0.00341885
AP005061.2	80.9028	-0.945518	0.350655	-2.69644	0.00700857	0.0180476
AP1S3	239.574	-0.617001	0.195952	-3.14873	0.00163979	0.00485003
AP3B2	693.499	-0.735092	0.119094	-6.17236	6.72795e-10	4.46587e-09
APEH	1798.97	-0.666831	0.0746762	-8.92963	4.27417e-19	5.57947e-18
APOO	400.15	-0.708851	0.153218	-4.62642	3.72034e-06	1.67081e-05
ARHGEF28	138.288	-3.45401	0.297105	-11.6255	3.05642e-31	7.24746e-30
ARL6IP6	1329.39	-0.661784	0.0866335	-7.6389	2.19089e-14	2.10356e-13
ARMC6	2286.38	-0.643135	0.0679274	-9.46798	2.85317e-21	4.18291e-20
ARPC4	1065.98	-0.748315	0.0940888	-7.95328	1.81632e-15	1.88519e-14
ASB9	5.26895	-2.81782	1.40566	-2.00463	0.0450027	0.0936989
ASCC3	2860.55	-0.693329	0.0590267	-11.746	7.40153e-32	1.80562e-30
ASDURF	104.15	-1.26764	0.377494	-3.35803	0.000784988	0.0024688
ASF1B	1475.21	-0.913527	0.0820226	-11.1375	8.23975e-29	1.74488e-27
ASH2LP1	127.904	-2.59395	0.292237	-8.87619	6.91866e-19	8.87953e-18
ASNSD1	1534.96	-0.614155	0.080103	-7.66706	1.75985e-14	1.69826e-13
ATAD2	5383.1	-0.684133	0.0447671	-15.282	1.00728e-52	4.68232e-51
ATAD3A	1610.64	-1.04057	0.0797737	-13.0441	6.86802e-39	2.13272e-37
ATAD3B	707.221	-0.959198	0.121461	-7.89714	2.85372e-15	2.89878e-14
ATOX1	556.608	-0.63937	0.129786	-4.92633	8.37869e-07	4.05684e-06
ATP1A1	25093.4	-1.11428	0.026502	-42.0451	0	0
ATP2A3	958.248	-1.07494	0.104813	-10.2558	1.11412e-24	1.98678e-23
ATP5F1B	12043.1	-0.68437	0.0323717	-21.141	3.33974e-99	3.61141e-97
ATP5MC1	1166.94	-0.999608	0.0917292	-10.8974	1.18614e-27	2.39222e-26
ATP5MF	3211.78	-0.708268	0.0562054	-12.6014	2.07324e-36	5.93071e-35
ATP5PF	1794.17	-0.691028	0.075492	-9.15366	5.50355e-20	7.58704e-19
ATP6V1A	2149.62	-0.604944	0.0724135	-8.35403	6.59736e-17	7.5518e-16
AUNIP	419.498	-1.06586	0.151798	-7.02157	2.19383e-12	1.8071e-11
AURKB	2124.69	-0.866705	0.0678221	-12.7791	2.14574e-37	6.35265e-36
AVEN	163.997	-1.31808	0.24681	-5.34046	9.27133e-08	4.98097e-07
B3GALNT2	410.006	-0.590768	0.151689	-3.89459	9.83642e-05	0.000360432
B3GALT6	566.174	-1.15222	0.143522	-8.02818	9.89301e-16	1.04822e-14
B4GALT2	1335.84	-0.767091	0.0871968	-8.79724	1.40227e-18	1.77136e-17
BAG1	900.96	-0.955771	0.103473	-9.23691	2.53721e-20	3.54582e-19
BAG2	1210.72	-0.630725	0.088951	-7.0907	1.33437e-12	1.11298e-11
BAZ1A	2973.63	-0.736648	0.0579346	-12.7152	4.87084e-37	1.41999e-35
BAZ1B	7288.82	-0.618163	0.0399754	-15.4636	6.10767e-54	2.93766e-52
BCAT1	13740.2	-0.700313	0.0384522	-18.2126	4.10218e-74	3.00702e-72
BCL11A	2530.97	-0.647668	0.0645882	-10.0277	1.15226e-23	1.93922e-22
BCL2L2-PABPN1	166.242	-0.812115	0.31085	-2.61256	0.00898658	0.0225545
BCL6	15703.4	-1.69841	0.0350397	-48.471	0	0
BCL7A	5361.64	-0.651336	0.0446382	-14.5914	3.18402e-48	1.28771e-46
BCLAF1	3960.72	-0.919693	0.0536291	-17.1492	6.37739e-66	4.01802e-64
BCS1L	593.837	-0.599682	0.134938	-4.44413	8.82464e-06	3.76256e-05
BDH1	1316.03	-0.931524	0.0862722	-10.7975	3.53688e-27	7.00348e-26
BEND3	343.83	-1.20824	0.165655	-7.29371	3.01528e-13	2.65438e-12
BID	623.122	-0.924259	0.122706	-7.53232	4.98485e-14	4.66282e-13
BIRC3	2161.72	-1.1977	0.0705442	-16.9781	1.1937e-64	7.36858e-63
BIRC5	3122.91	-0.690522	0.0583689	-11.8303	2.72134e-32	6.7467e-31
BMP3	266.883	-0.591573	0.192723	-3.06955	0.00214384	0.00618058
BMP5	41.7483	-1.28721	0.471295	-2.73123	0.00630992	0.016426
BMS1	3198.13	-0.788804	0.0593982	-13.2799	3.02642e-40	9.83877e-39
BOLA2-SMG1P6	783.093	-0.650195	0.109763	-5.92363	3.14907e-09	1.9694e-08
BOLA3	378.304	-0.699481	0.156312	-4.4749	7.64454e-06	3.29069e-05
BOP1	1282.56	-0.899035	0.0877617	-10.244	1.25858e-24	2.24178e-23
BPNT1	1265.47	-0.747701	0.0901998	-8.28939	1.13832e-16	1.27618e-15
BRCA1	2740.29	-0.676713	0.0632939	-10.6916	1.11431e-26	2.1754e-25
BRCA2	813.88	-0.599715	0.117631	-5.09826	3.4279e-07	1.73178e-06
BRI3BP	2681.76	-1.10355	0.0651878	-16.9288	2.75851e-64	1.68236e-62
BRIP1	1208.17	-1.14256	0.0891251	-12.8198	1.27045e-37	3.8131e-36
BRIX1	1328.22	-0.979207	0.0853201	-11.4769	1.72411e-30	3.94115e-29
BUB1B	3557.85	-0.823651	0.0561616	-14.6657	1.06844e-48	4.40283e-47
BYSL	593.983	-1.22284	0.126141	-9.69424	3.19018e-22	4.90329e-21
BZW1	3257.02	-0.64395	0.0566619	-11.3648	6.26255e-30	1.39598e-28
BZW1P2	391.044	-0.650627	0.154096	-4.22221	2.41914e-05	9.74494e-05
C11orf98	1468.51	-0.600555	0.0819368	-7.32948	2.31043e-13	2.05406e-12
C12orf29	1357.15	-0.711378	0.0842734	-8.44131	3.13795e-17	3.6775e-16
C17orf97	178.987	-0.63988	0.231643	-2.76236	0.00573852	0.015049
C1orf112	717.973	-0.731328	0.116703	-6.26657	3.69093e-10	2.51567e-09
C1QBP	5695.85	-0.763166	0.0454372	-16.7961	2.60777e-63	1.55924e-61
C20orf27	2583.72	-0.672615	0.0644221	-10.4408	1.61518e-25	2.98144e-24
C21orf58	1138.02	-0.689649	0.0950704	-7.25409	4.04371e-13	3.52311e-12
C2orf81	112.278	-0.933959	0.305917	-3.05299	0.00226576	0.00649851
C2orf88	802.884	-0.732509	0.110872	-6.60677	3.92786e-11	2.93425e-10
C3orf52	266.716	-0.826943	0.186789	-4.42715	9.5487e-06	4.04751e-05
C4orf54	267.492	-1.29387	0.197497	-6.55137	5.70132e-11	4.18729e-10
C7orf50	390.219	-1.02352	0.16128	-6.34621	2.2068e-10	1.5371e-09
CAAP1	708.184	-0.762833	0.119406	-6.38859	1.67424e-10	1.17908e-09
CACYBP	2283.56	-0.964727	0.0685059	-14.0824	4.87407e-45	1.81699e-43
CAD	5187.58	-1.03202	0.0456116	-22.6263	2.39003e-113	3.25364e-111
CALM2	8961.05	-0.601745	0.0378005	-15.919	4.68056e-57	2.38677e-55
CAMKK2	2007.1	-0.856432	0.0702098	-12.1982	3.17863e-34	8.45803e-33
CAMKV	75.7003	-1.53898	0.349659	-4.40138	1.07564e-05	4.53297e-05
CAPSL	42.317	-0.991923	0.463866	-2.13838	0.0324857	0.0705167
CARNMT1	558.828	-0.645455	0.133295	-4.8423	1.28344e-06	6.07342e-06
CARS2	1333.84	-0.714581	0.0849274	-8.41403	3.96166e-17	4.61448e-16
CASP2	2323.53	-0.633318	0.0665921	-9.51042	1.89892e-21	2.80551e-20
CASP8AP2	1597.35	-0.785624	0.0824353	-9.53019	1.5699e-21	2.33297e-20
CBR1	703.025	-0.61185	0.115148	-5.31361	1.07476e-07	5.73569e-07
CBWD3	506.264	-0.621518	0.138691	-4.4813	7.41895e-06	3.20076e-05
CBX3	8771.67	-0.826012	0.04237	-19.4952	1.20628e-84	1.03911e-82
CCDC150	807.963	-0.688754	0.111687	-6.16682	6.96783e-10	4.61505e-09
CCDC47	2459.84	-0.626327	0.0637905	-9.81851	9.37177e-23	1.49156e-21
CCDC66	547.562	-0.654382	0.137204	-4.7694	1.84777e-06	8.59193e-06
CCDC71	240.729	-0.705709	0.195444	-3.61081	0.000305244	0.00103011
CCDC78	778.543	-0.845905	0.111952	-7.55596	4.1577e-14	3.9228e-13
CCDC85B	956.63	-1.0863	0.111089	-9.7786	1.39119e-22	2.18226e-21
CCDC85C	1794.96	-0.790082	0.074086	-10.6644	1.49388e-26	2.90525e-25
CCDC86	1836.95	-1.35803	0.0743693	-18.2607	1.70178e-74	1.25956e-72
CCDC88A	7050.61	-0.686136	0.0409844	-16.7414	6.54293e-63	3.85174e-61
CCNE1	836.783	-0.984597	0.11028	-8.92812	4.33307e-19	5.65152e-18
CCNE2	468.605	-1.21928	0.143331	-8.50672	1.78917e-17	2.13454e-16
CCNJ	687.962	-0.678258	0.116746	-5.80967	6.25962e-09	3.81914e-08
CCT2	5005.24	-0.746804	0.0465157	-16.0549	5.2842e-58	2.76867e-56
CCT3	7181.46	-0.776972	0.0398737	-19.4858	1.44818e-84	1.24047e-82
CCT5	10412.4	-0.948855	0.0377833	-25.1131	3.58017e-139	8.27073e-137
CCT6A	8324.11	-0.673714	0.0369224	-18.2467	2.19702e-74	1.61826e-72
CCT7	6591.07	-0.598087	0.0409449	-14.6071	2.52955e-48	1.02848e-46
CD27	819.626	-0.858132	0.107448	-7.98652	1.38796e-15	1.45445e-14
CD3EAP	985.438	-1.04131	0.0997718	-10.4369	1.68167e-25	3.10042e-24
CD79B	7090.99	-0.990604	0.0404932	-24.4634	3.62024e-132	6.89973e-130
CD80	111.131	-0.678306	0.287394	-2.3602	0.0182653	0.0425761
CDC123	2446.2	-0.834161	0.0665944	-12.526	5.38172e-36	1.52236e-34
CDC25A	589.369	-1.40198	0.132324	-10.5951	3.14147e-26	6.01733e-25
CDC45	784.321	-1.47566	0.12399	-11.9015	1.16295e-32	2.91636e-31
CDC6	887.017	-1.281	0.108582	-11.7975	4.02043e-32	9.93508e-31
CDC7	1580.11	-0.588678	0.0801522	-7.3445	2.06529e-13	1.84257e-12
CDCA4	826.883	-0.852008	0.106412	-8.00666	1.17861e-15	1.2419e-14
CDCA5	2712.45	-1.08807	0.065996	-16.4869	4.55865e-61	2.546e-59
CDCA7	6140.22	-0.965654	0.0426978	-22.616	3.0154e-113	4.06865e-111
CDH19	203.598	-0.833896	0.217776	-3.82914	0.000128593	0.00046242
CDK1	2394.38	-0.777331	0.0659495	-11.7868	4.56773e-32	1.12329e-30
CDK14	3612.3	-1.27766	0.0533894	-23.931	1.45718e-126	2.52474e-124
CDK2AP1	1641.78	-0.678388	0.0767706	-8.83656	9.87146e-19	1.2553e-17
CDK4	3634.41	-0.599057	0.0540741	-11.0785	1.59606e-28	3.32902e-27
CEBPZ	2239.6	-0.853571	0.0691634	-12.3414	5.42289e-35	1.4871e-33
CENPI	618.531	-0.651264	0.124618	-5.22608	1.73145e-07	9.02855e-07
CENPK	1114.77	-0.734143	0.093287	-7.86972	3.55429e-15	3.58177e-14
CENPM	712.796	-1.04881	0.115265	-9.09907	9.11106e-20	1.24254e-18
CENPO	788.976	-0.698324	0.110419	-6.32432	2.54345e-10	1.76033e-09
CENPP	472.395	-0.647237	0.140787	-4.59727	4.28064e-06	1.90727e-05
CENPS	153.044	-1.05326	0.252212	-4.17609	2.96557e-05	0.000117536
CENPU	2055.66	-1.13721	0.0757408	-15.0145	5.90146e-51	2.6081e-49
CENPV	1995.64	-0.920131	0.0722327	-12.7384	3.61565e-37	1.06015e-35
CENPW	517.345	-0.93617	0.140447	-6.66563	2.63528e-11	1.99702e-10
CENPX	885.917	-0.957481	0.105047	-9.11475	7.88519e-20	1.07729e-18
CFAP20	773.698	-0.617636	0.118523	-5.2111	1.87725e-07	9.76208e-07
CFL1	14695.1	-0.80127	0.0308323	-25.988	6.76503e-149	1.80959e-146
CGREF1	125.813	-0.83876	0.272218	-3.08121	0.00206159	0.00596338
CHAC2	267.625	-1.96374	0.192639	-10.1939	2.11206e-24	3.70997e-23
CHAF1A	2347.73	-0.994416	0.0696369	-14.28	2.91569e-46	1.10862e-44
CHAF1B	900.221	-0.645906	0.10249	-6.3021	2.93633e-10	2.02123e-09
CHAMP1	1848.04	-0.613258	0.0737317	-8.31743	8.98897e-17	1.01975e-15
CHD1L	2289.08	-0.626248	0.0707908	-8.84645	9.03482e-19	1.15275e-17
CHDH	711.036	-0.985226	0.114703	-8.58938	8.74403e-18	1.06062e-16
CHEK1	1798.01	-1.12698	0.077539	-14.5343	7.34433e-48	2.93908e-46
CHML	499.102	-0.661626	0.141214	-4.68527	2.79584e-06	1.27477e-05
CHMP6	403.714	-0.634202	0.153719	-4.12573	3.69554e-05	0.00014444
CHRAC1	718.869	-0.608263	0.11407	-5.33237	9.69392e-08	5.19519e-07
CHRNA5	58.5663	-0.962292	0.418848	-2.29747	0.021592	0.0493646
CHRNA6	93.2638	-0.986935	0.316735	-3.11596	0.00183345	0.00536557
CHTF8	1369.8	-0.640711	0.105158	-6.09282	1.10939e-09	7.24097e-09
CIP2A	1048.2	-0.701331	0.101564	-6.9053	5.00967e-12	4.02437e-11
CISD3	687.11	-0.79876	0.121377	-6.58083	4.67829e-11	3.45424e-10
CKS2	1678.1	-0.849954	0.075905	-11.1976	4.18889e-29	9.05929e-28
CLCN2	227.367	-0.702254	0.202901	-3.46106	0.000538044	0.00173878
CLN6	841.393	-0.591484	0.112864	-5.24066	1.60004e-07	8.38923e-07
CLSPN	703.32	-1.27102	0.130926	-9.70789	2.79048e-22	4.30633e-21
CLUH	3605.52	-1.01708	0.0531505	-19.1358	1.27109e-81	1.03638e-79
CMSS1	1001.6	-0.97004	0.0972331	-9.97643	1.93292e-23	3.20339e-22
CNBP	4621.37	-0.736546	0.0493321	-14.9304	2.09157e-50	9.03403e-49
CNIH2	70.9742	-0.734806	0.360861	-2.03626	0.0417245	0.0877602
CNOT9	1647.14	-0.630961	0.0773487	-8.15736	3.42439e-16	3.69771e-15
CNR2	1245.91	-0.64323	0.0883825	-7.2778	3.39302e-13	2.97831e-12
CNST	2073.34	-1.01227	0.0712641	-14.2045	8.58771e-46	3.24101e-44
COA4	1384.22	-0.796853	0.0837432	-9.51544	1.80952e-21	2.68383e-20
COA7	1133.04	-0.8124	0.0977032	-8.31497	9.17723e-17	1.03879e-15
COCH	1886.98	-0.744695	0.0725512	-10.2644	1.01941e-24	1.82214e-23
COMT	1592.2	-0.609886	0.0784831	-7.77092	7.7918e-15	7.63998e-14
COQ3	134.833	-0.819761	0.26696	-3.07072	0.00213542	0.00616177
COQ8A	1066.95	-0.796218	0.0944657	-8.42864	3.49696e-17	4.08568e-16
COX6C	3077.65	-0.597429	0.0635453	-9.40161	5.37322e-21	7.7802e-20
CPNE3	6257.36	-0.691144	0.0470578	-14.6871	7.7933e-49	3.22018e-47
CPNE7	1000.53	-0.709751	0.0991706	-7.15686	8.25437e-13	7.02313e-12
CRLS1	1559.51	-0.839224	0.0891551	-9.41308	4.81799e-21	7.00285e-20
CRYZ	1294.39	-0.85606	0.0855828	-10.0027	1.48273e-23	2.47344e-22
CSE1L	5641.64	-0.855377	0.0433704	-19.7226	1.37882e-86	1.22226e-84
CSKMT	104.289	-0.838435	0.308425	-2.71844	0.00655912	0.0169935
CSPP1	912.261	-0.695695	0.103197	-6.74143	1.56834e-11	1.20954e-10
CTDSP1	1486.04	-0.68253	0.0812558	-8.39976	4.47378e-17	5.19116e-16
CTPS1	615.257	-1.25562	0.135128	-9.29207	1.51316e-20	2.13819e-19
CTSC	2021.92	-0.764138	0.0722672	-10.5738	3.94262e-26	7.4954e-25
CTXN1	57.9799	-1.89031	0.404657	-4.67139	2.99168e-06	1.35999e-05
CUZD1	8.50686	-2.13983	1.07901	-1.98314	0.0473523	0.0978253
CXXC5	1051.06	-1.00889	0.101313	-9.95817	2.32291e-23	3.83306e-22
CYB561D2	138.675	-0.590904	0.266418	-2.21796	0.0265577	0.0591564
CYB5B	1910.32	-0.747432	0.074536	-10.0278	1.15053e-23	1.93922e-22
CYB5D1	435.546	-1.21375	0.148685	-8.16323	3.26174e-16	3.53209e-15
CYB5R3	3246.73	-0.601775	0.0566183	-10.6286	2.19309e-26	4.23802e-25
CYCS	4583.77	-1.20661	0.0489935	-24.628	6.33181e-134	1.27028e-131
CYP4F30P	56.3635	-1.60021	0.445319	-3.59341	0.000326382	0.00109587
CYP4F62P	203.73	-1.7134	0.229401	-7.46902	8.0793e-14	7.45673e-13
DAZAP1	4453.12	-0.761346	0.0511228	-14.8925	3.6869e-50	1.5835e-48
DBR1	276.882	-0.604809	0.185766	-3.25575	0.00113094	0.00345146
DCAF13	2834.61	-0.711011	0.0623678	-11.4003	4.16731e-30	9.41318e-29
DCAF13P1	10.1819	-2.15677	0.964256	-2.23672	0.0253044	0.0566959
DCAF4	648.8	-0.780079	0.121723	-6.40865	1.4681e-10	1.04015e-09
DCN	939.384	-0.773506	0.102133	-7.5735	3.63311e-14	3.4449e-13
DCTPP1	1006.36	-1.36023	0.0970781	-14.0117	1.32194e-44	4.83349e-43
DCUN1D5	1542.02	-0.911247	0.0804196	-11.3312	9.19821e-30	2.04439e-28
DDB1	9672.33	-0.640923	0.0364563	-17.5806	3.46896e-69	2.27001e-67
DDC	24.7147	-1.42228	0.611282	-2.32671	0.0199806	0.0460884
DDIAS	836.12	-1.22456	0.115498	-10.6025	2.90251e-26	5.5877e-25
DDN	523.603	-0.884392	0.139177	-6.35443	2.09197e-10	1.46179e-09
DDX1	3127.32	-0.873294	0.0593763	-14.7078	5.74569e-49	2.39357e-47
DDX10	2673.97	-0.6744	0.0607471	-11.1018	1.22985e-28	2.58642e-27
DDX18	3019.51	-0.784323	0.0576919	-13.595	4.28604e-42	1.47849e-40
DDX21	7015	-1.18238	0.0406896	-29.0585	1.20294e-185	4.70288e-183
DDX28	532.204	-0.793886	0.132227	-6.00395	1.92571e-09	1.23056e-08
DDX39A	3496.07	-0.703877	0.0541741	-12.9929	1.34289e-38	4.15316e-37
DDX5	19581.2	-0.882843	0.0302164	-29.2174	1.16732e-187	4.68373e-185
DDX56	1785.88	-0.68843	0.0743181	-9.26329	1.9823e-20	2.79078e-19
DEPDC1B	1212.42	-0.991768	0.0886236	-11.1908	4.52377e-29	9.71634e-28
DEPTOR	147.062	-1.03338	0.258165	-4.00279	6.2599e-05	0.000236382
DERPC	639.214	-0.904995	0.326873	-2.76864	0.00562906	0.0148002
DESI1	2023.98	-0.718744	0.071636	-10.0333	1.08837e-23	1.8377e-22
DFFB	424.639	-0.725706	0.147839	-4.90875	9.16567e-07	4.41545e-06
DGAT2	794.274	-0.66232	0.113517	-5.83457	5.39293e-09	3.30756e-08
DGCR8	702.565	-0.773649	0.11621	-6.65732	2.78863e-11	2.10799e-10
DHFR	4842.5	-1.22904	0.0579899	-21.194	1.08437e-99	1.18946e-97
DHFRP1	231.215	-1.73232	0.229193	-7.55832	4.08297e-14	3.85468e-13
DHODH	478.423	-0.683485	0.141363	-4.83498	1.33158e-06	6.28566e-06
DHX15	3061.69	-0.875873	0.0584249	-14.9914	8.35447e-51	3.66036e-49
DHX33	1671.34	-1.13047	0.0782134	-14.4536	2.37822e-47	9.37831e-46
DHX9	5551.83	-1.22504	0.0445888	-27.4741	3.57747e-166	1.18578e-163
DIAPH3	936.666	-0.796673	0.104037	-7.65762	1.89418e-14	1.82326e-13
DIMT1	1179.09	-0.661488	0.0914205	-7.23566	4.63257e-13	4.02466e-12
DIXDC1	499.85	-0.596739	0.137578	-4.33747	1.44133e-05	5.97009e-05
DKC1	4867.47	-0.981342	0.0497254	-19.7352	1.07443e-86	9.6364e-85
DLD	4269.82	-0.689345	0.0507608	-13.5803	5.24342e-42	1.79655e-40
DNAAF3	118.108	-0.748712	0.294189	-2.54501	0.0109276	0.0269208
DNAAF5	1655.96	-0.8901	0.0764928	-11.6364	2.69168e-31	6.41251e-30
DNAH8	60.0469	-1.54307	0.395308	-3.90345	9.48317e-05	0.000348661
DNAJA1	3282.98	-0.963615	0.0565492	-17.0403	4.12762e-65	2.57926e-63
DNAJC11	1636.95	-0.62041	0.0773241	-8.0235	1.02771e-15	1.0874e-14
DNAJC12	1802.35	-0.811227	0.0767082	-10.5755	3.87118e-26	7.37799e-25
DNAJC2	2142.26	-0.675512	0.0677418	-9.97186	2.02396e-23	3.35064e-22
DNAJC30	186.278	-0.955713	0.226433	-4.22073	2.43508e-05	9.80397e-05
DNAJC7	1890.7	-0.635059	0.0719901	-8.82148	1.12962e-18	1.43169e-17
DNAJC9	1932.74	-0.617529	0.0762795	-8.09561	5.69793e-16	6.10087e-15
DNM1L	3436.56	-0.597218	0.0551994	-10.8193	2.78964e-27	5.53822e-26
DNMT1	7802.46	-0.91224	0.0381946	-23.884	4.4893e-126	7.69083e-124
DOC2A	44.2809	-1.01625	0.459917	-2.20965	0.0271298	0.0603072
DOCK4	129.092	-0.794637	0.274473	-2.89514	0.00378994	0.0103502
DPF1	216.164	-0.597728	0.226636	-2.63739	0.00835476	0.0211287
DPH2	1033.05	-1.12646	0.0962286	-11.7061	1.18646e-31	2.87599e-30
DPY19L2	175.497	-0.739093	0.238492	-3.09902	0.0019416	0.00564631
DPY19L2P2	791.322	-0.597239	0.110665	-5.39684	6.78247e-08	3.71452e-07
DSCC1	1051.64	-0.92756	0.100769	-9.20483	3.42203e-20	4.76925e-19
DTD2	813.631	-0.890506	0.108203	-8.22992	1.87336e-16	2.07732e-15
DTL	953.943	-1.14115	0.105465	-10.8202	2.761e-27	5.48852e-26
DUS3L	1276.4	-0.758468	0.086677	-8.75051	2.12399e-18	2.67198e-17
DUSP12	530.124	-0.615726	0.135388	-4.54787	5.41916e-06	2.38252e-05
DUSP2	358.439	-0.588632	0.161161	-3.65245	0.000259748	0.00088738
DUT	2260.17	-1.14408	0.0753145	-15.1907	4.07525e-52	1.86593e-50
DYNLL1	3585.13	-0.782018	0.0579637	-13.4915	1.7546e-41	5.91868e-40
DYRK3	48.4737	-1.01815	0.442152	-2.30271	0.0212954	0.0487555
E2F1	3807.61	-1.15048	0.0593721	-19.3774	1.19768e-83	1.00335e-81
E2F2	1053.38	-1.84484	0.0976529	-18.8918	1.33151e-79	1.0629e-77
E2F3	1677.76	-0.657213	0.0759991	-8.64763	5.25797e-18	6.43921e-17
E2F8	716.855	-0.910339	0.114621	-7.94214	1.98719e-15	2.05275e-14
EARS2	832.873	-0.851532	0.108817	-7.82537	5.06183e-15	5.04759e-14
EBNA1BP2	1246.32	-1.19538	0.0896688	-13.331	1.52808e-40	5.02125e-39
EED	1444.28	-0.63414	0.083023	-7.63813	2.20403e-14	2.11484e-13
EEF1AKMT1	64.7891	-0.853513	0.382544	-2.23115	0.0256713	0.0574123
EEF1AKMT4	202.102	-1.75419	0.220897	-7.94124	2.00177e-15	2.06642e-14
EEF1E1	798.763	-0.779279	0.117957	-6.60646	3.93618e-11	2.93847e-10
EEF2KMT	480.919	-1.39374	0.143279	-9.72744	2.30309e-22	3.56863e-21
EHD1	3933.31	-0.72912	0.0518511	-14.0618	6.52038e-45	2.41302e-43
EHD3	599.076	-1.00902	0.130101	-7.75562	8.791e-15	8.59208e-14
EIF1AX	3041.26	-0.821094	0.0572609	-14.3395	1.23909e-46	4.75879e-45
EIF1AY	2632.59	-0.695863	0.0620208	-11.2198	3.25861e-29	7.07749e-28
EIF2B3	688.385	-0.703629	0.116869	-6.02066	1.73708e-09	1.11423e-08
EIF2S1	1981.11	-0.734944	0.0798903	-9.19941	3.59908e-20	5.01143e-19
EIF3B	9657.75	-1.02138	0.0357346	-28.5824	1.11221e-179	4.13607e-177
EIF3J	3356.05	-0.696146	0.0587197	-11.8554	2.01757e-32	5.01826e-31
EIF4A1	14482.8	-0.720871	0.0306314	-23.5337	1.84268e-122	2.89643e-120
EIF4A3	112.781	-0.764056	0.288323	-2.65	0.00804921	0.0204306
EIF4E	1900.21	-0.789359	0.0720892	-10.9498	6.66274e-28	1.35993e-26
EIF4G1	5787.34	-1.14842	0.0430371	-26.6844	7.13776e-157	2.05339e-154
EIF5A	8997.95	-1.51029	0.0371178	-40.6891	0	0
EIF5B	4413.42	-0.760104	0.0520208	-14.6116	2.37043e-48	9.66364e-47
ELAC1	312.746	-0.935507	0.173845	-5.38128	7.3956e-08	4.02861e-07
ELL3	2188.91	-1.43728	0.069473	-20.6884	4.4097e-95	4.57379e-93
ELOVL6	74.4472	-0.958765	0.360864	-2.65686	0.00788726	0.0200662
EMBP1	66.7276	-1.03587	0.371891	-2.78541	0.00534608	0.0141268
EMC10	1442.47	-0.651248	0.0821038	-7.932	2.15636e-15	2.22149e-14
EME2	866.365	-0.734443	0.105131	-6.98598	2.82868e-12	2.31378e-11
ENO1	12918.2	-1.36836	0.0316765	-43.198	0	0
ENTR1	1189.67	-0.813475	0.0922168	-8.82132	1.13113e-18	1.43243e-17
ENY2	2129.29	-0.834366	0.0697714	-11.9586	5.85663e-33	1.49075e-31
EPOP	718.195	-0.75377	0.116914	-6.44719	1.13941e-10	8.14088e-10
ERC2	143.168	-1.60699	0.264306	-6.08005	1.20146e-09	7.81847e-09
ERCC6L	846.183	-0.895789	0.109766	-8.16088	3.3259e-16	3.59645e-15
ERH	3147.63	-0.830487	0.0576487	-14.406	4.7437e-47	1.84508e-45
ERI1	1159.26	-0.72754	0.0940752	-7.7336	1.04551e-14	1.01793e-13
ERI3	1429.27	-0.688848	0.0824125	-8.35854	6.34989e-17	7.29592e-16
ERLEC1P1	37.8559	-1.01747	0.494318	-2.05833	0.0395582	0.0836743
ESCO2	788.944	-1.24759	0.116309	-10.7265	7.64173e-27	1.50146e-25
ETF1	2927.36	-0.808218	0.0589639	-13.707	9.22134e-43	3.21734e-41
ETFA	3774.58	-0.730806	0.0523585	-13.9577	2.82294e-44	1.02236e-42
EXO1	779.541	-0.99871	0.114446	-8.72643	2.6283e-18	3.29012e-17
EXO5	260.779	-0.670957	0.203006	-3.30511	0.000949389	0.00294693
EXOSC2	767.685	-0.974967	0.115981	-8.40628	4.23214e-17	4.92576e-16
EXOSC4	210.419	-0.907468	0.213623	-4.24799	2.15699e-05	8.74672e-05
EXOSC5	968.821	-1.09088	0.105739	-10.3167	5.92372e-25	1.07013e-23
EXOSC7	971.294	-0.606687	0.0986174	-6.15192	7.65491e-10	5.05695e-09
F13A1	930.588	-0.773579	0.105734	-7.31629	2.54912e-13	2.25706e-12
FAAP100	1058.52	-0.819503	0.0956538	-8.56739	1.05859e-17	1.27591e-16
FABP5	1088.81	-2.10486	0.119582	-17.6018	2.38488e-69	1.57412e-67
FABP5P7	401.001	-2.02014	0.167213	-12.0813	1.32606e-33	3.468e-32
FADS2	5779	-0.692927	0.0440527	-15.7295	9.49351e-56	4.77715e-54
FAH	555.656	-0.636412	0.129226	-4.9248	8.44487e-07	4.08758e-06
FAIM	611.844	-0.635792	0.127194	-4.99861	5.7744e-07	2.84282e-06
FAM111B	626.464	-1.92735	0.12759	-15.1058	1.48252e-51	6.68757e-50
FAM120C	811.687	-0.715414	0.108646	-6.58483	4.55419e-11	3.36586e-10
FAM133B	1333.44	-0.639476	0.0937182	-6.82339	8.89173e-12	7.01357e-11
FAM13A	428.485	-0.790351	0.158344	-4.99134	5.99622e-07	2.94442e-06
FAM162A	692.707	-0.708659	0.116823	-6.06611	1.31042e-09	8.48767e-09
FAM171B	696.705	-0.588525	0.119091	-4.94181	7.74017e-07	3.75722e-06
FAM210A	826.047	-0.594453	0.108524	-5.47762	4.31073e-08	2.40577e-07
FAM216A	897.595	-0.739063	0.110055	-6.71539	1.87561e-11	1.43634e-10
FAM27B	6.50062	-2.57594	1.23115	-2.09231	0.0364106	0.0777851
FAM81A	462.34	-0.936755	0.145472	-6.43944	1.19918e-10	8.54389e-10
FAM86C1	313.219	-1.24024	0.173134	-7.16348	7.86525e-13	6.70326e-12
FAM86C2P	126.86	-1.15694	0.282477	-4.0957	4.20895e-05	0.000163085
FAM86DP	229.085	-0.636765	0.211335	-3.01307	0.00258621	0.00732664
FAM86EP	78.2709	-0.895986	0.345677	-2.59197	0.00954269	0.023813
FAM86HP	22.07	-1.6073	0.684037	-2.34973	0.0187869	0.0436121
FAM86JP	92.6862	-0.995913	0.321495	-3.09775	0.00194994	0.00566839
FAM90A1	87.1235	-0.743734	0.324837	-2.28956	0.0220469	0.0502616
FAM98A	1529.39	-1.08652	0.079535	-13.661	1.73673e-42	6.03186e-41
FAM98B	1856.55	-0.812267	0.072634	-11.183	4.93884e-29	1.05466e-27
FANCA	1057.48	-0.898525	0.0944649	-9.51173	1.87513e-21	2.77304e-20
FANCB	614.883	-1.04706	0.122927	-8.51779	1.62621e-17	1.94316e-16
FAR2P2	3364.27	-0.585271	0.0610555	-9.5859	9.16582e-22	1.37415e-20
FAR2P3	16.9021	-1.73213	0.749432	-2.31126	0.0208186	0.0478259
FAR2P4	29.238	-2.00187	0.589611	-3.39524	0.000685688	0.00218033
FARSA	3324.25	-0.734284	0.055066	-13.3346	1.45628e-40	4.79567e-39
FARSB	2285.64	-0.89975	0.0729898	-12.3271	6.47585e-35	1.76632e-33
FASN	12958.5	-0.813981	0.0347131	-23.4488	1.35835e-121	2.07107e-119
FASTKD3	459.845	-0.943407	0.145946	-6.46406	1.01928e-10	7.3134e-10
FBXL6	231.394	-0.662549	0.200045	-3.312	0.000926329	0.00288298
FBXO5	788.516	-0.781991	0.109675	-7.1301	1.00294e-12	8.4532e-12
FCGBP	122.473	-1.5238	0.286827	-5.3126	1.0807e-07	5.76337e-07
FCRL3	2262.8	-1.41728	0.0711521	-19.9191	2.78055e-88	2.63323e-86
FCRLB	190.186	-1.79169	0.225245	-7.95443	1.79962e-15	1.87168e-14
FDXACB1	220.356	-0.796945	0.21217	-3.75616	0.00017254	0.000607979
FEN1	1769.96	-1.53292	0.0760803	-20.1487	2.76429e-90	2.73683e-88
FGD6	3215.86	-0.954785	0.0557204	-17.1353	8.09284e-66	5.07784e-64
FGFR4	299.425	-0.645334	0.181032	-3.56474	0.000364218	0.00121303
FGL2	76.5825	-0.828555	0.345711	-2.39667	0.0165448	0.0390069
FHOD1	266.671	-0.596589	0.191657	-3.11279	0.00185328	0.00541633
FHOD3	33.0487	-1.9776	0.534786	-3.69793	0.000217368	0.000751862
FIBP	1504.55	-0.656952	0.0826845	-7.94528	1.93747e-15	2.00547e-14
FKBP11	871.843	-0.903926	0.10357	-8.72768	2.59943e-18	3.25934e-17
FKBP3	2314.68	-0.794242	0.066065	-12.0221	2.71871e-33	6.95507e-32
FKBP4	3580.39	-0.994371	0.0548625	-18.1248	2.0316e-73	1.45426e-71
FKBP5	3224.93	-1.09499	0.0591695	-18.5059	1.84913e-76	1.43845e-74
FKBP7	278.39	-0.776678	0.185051	-4.19711	2.70343e-05	0.000108017
FOXM1	2630.78	-0.641462	0.0611741	-10.4858	1.00345e-25	1.88419e-24
FP565260.1	655.39	-0.912752	0.147079	-6.20587	5.43934e-10	3.65508e-09
FUS	7417.5	-0.995672	0.0413611	-24.0727	4.83131e-128	8.66624e-126
FXN	327.519	-0.814802	0.168359	-4.83966	1.30059e-06	6.15076e-06
G3BP1	3990.71	-0.704155	0.0530515	-13.273	3.31853e-40	1.07655e-38
G3BP1P1	7.01334	-2.68203	1.21469	-2.20799	0.0272448	0.0605101
G6PC3	874.973	-0.918347	0.104736	-8.76823	1.81497e-18	2.28512e-17
G6PD	538.297	-0.705548	0.134993	-5.22655	1.727e-07	9.01149e-07
GALNT14	819.486	-0.594525	0.1078	-5.51509	3.48595e-08	1.95982e-07
GALNT6	65.2388	-0.866297	0.386895	-2.2391	0.0251491	0.0564101
GALNT7	1734.87	-0.799471	0.0784189	-10.1949	2.09022e-24	3.67585e-23
GAPT	414.832	-1.10432	0.154816	-7.13313	9.811e-13	8.28285e-12
GAR1	714.904	-0.977269	0.114688	-8.52113	1.58003e-17	1.88947e-16
GART	5184.93	-1.05077	0.0464944	-22.6	4.3323e-113	5.79426e-111
GATD3A	1197.34	-0.711915	0.110538	-6.44047	1.19103e-10	8.48974e-10
GATD3B	1184.03	-0.740712	0.112143	-6.6051	3.97254e-11	2.96327e-10
GBE1	958.32	-0.769235	0.10308	-7.4625	8.48955e-14	7.83063e-13
GCSH	996.232	-1.61129	0.106975	-15.0623	2.86779e-51	1.27852e-49
GCSHP5	154.889	-1.70439	0.25011	-6.81457	9.45473e-12	7.44861e-11
GDAP1	1270.62	-0.889422	0.0978891	-9.08601	1.02739e-19	1.39614e-18
GEMIN4	1435.12	-0.894899	0.0818845	-10.9288	8.39496e-28	1.70664e-26
GEMIN5	863.195	-0.93416	0.111524	-8.37633	5.46041e-17	6.31197e-16
GINS1	1561.83	-1.1156	0.0794996	-14.0328	9.82192e-45	3.62602e-43
GINS2	831.938	-1.20761	0.107823	-11.1999	4.08072e-29	8.83789e-28
GINS3	580.699	-0.845174	0.128019	-6.60196	4.05754e-11	3.02224e-10
GJA10	35.8901	-2.60837	0.535204	-4.87359	1.09587e-06	5.22474e-06
GLIPR1	1850.28	-0.919662	0.074838	-12.2887	1.04175e-34	2.82122e-33
GLRX2	698.561	-0.650003	0.116809	-5.56465	2.62684e-08	1.48779e-07
GMEB1	386.581	-0.59704	0.155075	-3.85	0.000118116	0.000426759
GMNN	821.829	-1.09075	0.107625	-10.1347	3.87474e-24	6.72871e-23
GNB3	311.039	-0.73335	0.175505	-4.17851	2.93426e-05	0.000116446
GNGT2	634.081	-0.880361	0.12254	-7.18425	6.75764e-13	5.78192e-12
GNL3	2620.98	-1.37938	0.065226	-21.1477	2.89867e-99	3.15686e-97
GNL3L	452.003	-0.790244	0.144946	-5.45199	4.98084e-08	2.76962e-07
GNPNAT1	1166.94	-0.921003	0.0928131	-9.92319	3.30022e-23	5.38742e-22
GON7	447.33	-0.845101	0.144318	-5.85581	4.74678e-09	2.91983e-08
GOT2	5073.5	-0.755759	0.045472	-16.6203	4.96628e-62	2.85739e-60
GPAM	1788.38	-0.933028	0.07472	-12.487	8.79012e-36	2.45914e-34
GPATCH4	1312.62	-1.25192	0.0881499	-14.2022	8.87605e-46	3.34156e-44
GPC6	422.498	-0.821103	0.158785	-5.17117	2.32632e-07	1.19506e-06
GPD1	106.508	-1.46189	0.295277	-4.95092	7.38634e-07	3.59118e-06
GPD1L	1661.69	-0.737995	0.0785168	-9.39921	5.49759e-21	7.95273e-20
GPR137B	302.182	-0.604246	0.18039	-3.34967	0.000809088	0.00254039
GPR17	16.3951	-2.05257	0.824495	-2.48949	0.0127927	0.0309998
GPR75	50.5351	-1.08282	0.435168	-2.48827	0.0128365	0.0310909
GPT2	3388.96	-0.761931	0.0550174	-13.8489	1.29139e-43	4.61121e-42
GRAP	347.667	-0.776219	0.170858	-4.54307	5.5442e-06	2.43329e-05
GRHPR	7928.03	-0.931187	0.037909	-24.5637	3.0855e-133	6.1097e-131
GRK6	1013.23	-0.723133	0.101926	-7.09471	1.29627e-12	1.08238e-11
GRPEL1	723.115	-1.08648	0.118683	-9.15453	5.45929e-20	7.53284e-19
GRWD1	1434.84	-0.888076	0.0878403	-10.1101	4.98276e-24	8.61362e-23
GSPT1	5322.19	-0.789741	0.0445867	-17.7125	3.35966e-70	2.2566e-68
GTF2H3	1324.6	-0.624729	0.0860006	-7.26424	3.75146e-13	3.28161e-12
GTF3A	1933.28	-0.703271	0.0755993	-9.30261	1.37041e-20	1.93828e-19
GTF3C4	762.896	-0.595767	0.111207	-5.35728	8.44849e-08	4.57437e-07
GTF3C6	771.128	-0.885043	0.112122	-7.89357	2.93668e-15	2.98106e-14
GTPBP3	1324.67	-0.611314	0.0848103	-7.20802	5.67718e-13	4.88763e-12
GTPBP4	2970.65	-0.946515	0.0583642	-16.2174	3.80008e-59	2.02587e-57
GTSE1	1663.24	-0.601174	0.0799265	-7.52159	5.41147e-14	5.04641e-13
GUSBP5	66.0568	-1.99544	0.398269	-5.01028	5.43502e-07	2.6879e-06
H2AX	2561.63	-0.835979	0.0621357	-13.4541	2.91349e-41	9.72034e-40
H2AZ1	7645.3	-1.00163	0.0391853	-25.5614	4.10017e-144	9.76801e-142
H3C14	10.3167	-2.04178	0.955838	-2.13611	0.0326704	0.0707989
H3C15	10.3167	-2.04178	0.955838	-2.13611	0.0326704	0.0707989
HAPLN4	15.3177	-2.81299	0.845272	-3.32791	0.00087501	0.00273275
HAT1	1652.03	-0.812596	0.0768478	-10.5741	3.92961e-26	7.48e-25
HAUS2	1536.84	-0.646562	0.0792525	-8.15825	3.39905e-16	3.67295e-15
HAUS7	550.245	-0.898108	0.133225	-6.74127	1.57003e-11	1.21023e-10
HDAC9	1036.86	-0.947227	0.0969607	-9.76918	1.5268e-22	2.38761e-21
HDHD5	1993.7	-0.603803	0.0707583	-8.53331	1.42213e-17	1.70332e-16
HEATR1	2691.27	-0.629983	0.0606103	-10.394	2.64079e-25	4.82784e-24
HEATR3	601.139	-0.856463	0.126241	-6.78433	1.16625e-11	9.12352e-11
HECW2	65.26	-0.988676	0.374959	-2.63676	0.00837032	0.0211646
HELLS	869.782	-0.673964	0.115375	-5.84151	5.17298e-09	3.1765e-08
HEMGN	16.1925	-1.51915	0.761182	-1.99577	0.0459586	0.0954543
HENMT1	554.459	-0.65718	0.130521	-5.03504	4.77756e-07	2.3805e-06
HEPACAM2	68.2895	-1.77138	0.37974	-4.66471	3.09058e-06	1.40328e-05
HERC2P4	18.3079	-1.8504	0.885527	-2.0896	0.0366536	0.0782165
HGH1	470.409	-0.728596	0.141243	-5.15845	2.49002e-07	1.27486e-06
HIGD1A	1683.58	-0.70374	0.0779473	-9.02841	1.7418e-19	2.33985e-18
HILPDA	416.928	-0.719012	0.150298	-4.7839	1.71924e-06	8.02366e-06
HIRA	2050.97	-0.791755	0.0703057	-11.2616	2.0301e-29	4.45366e-28
HIVEP3	1134.28	-1.20403	0.0947005	-12.714	4.94144e-37	1.43783e-35
HK2	2129.01	-1.13901	0.0684018	-16.6517	2.94048e-62	1.69824e-60
HM13	3194.18	-0.586526	0.0582376	-10.0713	7.40227e-24	1.26244e-22
HMGB1	14858.8	-0.775918	0.0353582	-21.9445	9.77314e-107	1.2017e-104
HMGB1P6	1964.64	-0.866825	0.0756032	-11.4655	1.96715e-30	4.48998e-29
HMGB2	11139	-0.660826	0.0393332	-16.8007	2.41135e-63	1.44747e-61
HMGN1	15754	-0.666391	0.0335367	-19.8705	7.32949e-88	6.856e-86
HMGN5	289.385	-1.36788	0.180711	-7.5694	3.74947e-14	3.55302e-13
HMOX2	1154.03	-0.599063	0.0905974	-6.61236	3.78228e-11	2.82827e-10
HNRNPA0	5558.51	-0.74102	0.0438105	-16.9142	3.53449e-64	2.13851e-62
HNRNPA2B1	33838.2	-1.1699	0.07508	-15.5821	9.64111e-55	4.74187e-53
HNRNPA3	13106.4	-0.834653	0.0362567	-23.0207	2.89457e-117	4.04895e-115
HNRNPAB	3146.81	-1.34505	0.060038	-22.4034	3.6475e-111	4.713e-109
HNRNPDL	9145.9	-1.00798	0.0382603	-26.3452	5.82023e-153	1.61347e-150
HNRNPK	12308	-0.780949	0.0358188	-21.8028	2.18364e-105	2.5033e-103
HNRNPL	6472.19	-0.623254	0.0431491	-14.4442	2.72778e-47	1.07192e-45
HNRNPM	5402.37	-1.45013	0.0488607	-29.679	1.43538e-193	6.25293e-191
HNRNPR	6299.99	-1.11749	0.0450987	-24.7787	1.52048e-135	3.09104e-133
HPRT1	2137.86	-0.680517	0.068111	-9.9913	1.66383e-23	2.7725e-22
HSP90AA1	15742.5	-1.06389	0.0313887	-33.8941	8.12624e-252	5.38699e-249
HSPA8	37883.9	-0.72357	0.0226884	-31.8917	3.48325e-223	1.7703e-220
HSPD1	20420.8	-0.788278	0.0303639	-25.961	1.36481e-148	3.58781e-146
HSPE1	2746.73	-1.24224	0.0605892	-20.5027	2.03794e-93	2.0995e-91
HSPH1	2308.28	-0.883303	0.0649877	-13.5918	4.47631e-42	1.54064e-40
HYAL3	174.991	-0.585276	0.231238	-2.53106	0.011372	0.0279164
IARS2	3927.12	-0.593847	0.0510576	-11.6309	2.86924e-31	6.81423e-30
ICMT	1488.04	-0.711369	0.0806918	-8.81587	1.18759e-18	1.50267e-17
ID3	1432.79	-0.699912	0.0846391	-8.26937	1.34672e-16	1.50098e-15
IFRD2	947.595	-1.44635	0.10947	-13.2123	7.45416e-40	2.37273e-38
IFT57	1275.69	-0.748032	0.090982	-8.22176	2.00541e-16	2.21729e-15
IGHG1	2072.52	-1.42149	0.0713902	-19.9115	3.23171e-88	3.0416e-86
IGHG2	313.173	-1.46041	0.181581	-8.04273	8.78609e-16	9.3353e-15
IGHG3	38317.1	-0.824101	0.0241971	-34.0579	3.10466e-254	2.15167e-251
IGKV1D-8	34.9442	-2.21128	0.536493	-4.12173	3.76042e-05	0.000146863
IGKV3D-7	29.7856	-2.39455	0.595451	-4.02141	5.78517e-05	0.000219747
IGKV6D-41	20.1056	-2.76921	0.726807	-3.8101	0.000138911	0.000496827
IGLC2	95.9528	-1.87766	0.317101	-5.92134	3.19322e-09	1.99619e-08
IGLC3	13092.2	-1.72404	0.031575	-54.6016	0	0
IGLV1-40	31.2231	-1.28152	0.54317	-2.35933	0.0183081	0.04266
IGLV1-44	64.5209	-2.57341	0.409313	-6.28714	3.23372e-10	2.21394e-09
IGLV1-47	36.3868	-1.59046	0.507863	-3.13168	0.00173809	0.00511005
IGLV1-51	19.1596	-1.41376	0.700126	-2.0193	0.0434562	0.0908885
IGLV2-11	30.5383	-2.01344	0.563169	-3.5752	0.000349964	0.00117015
IGLV2-8	1489.91	-1.71239	0.0864636	-19.8048	2.70601e-87	2.48546e-85
IGLV3-9	17.2212	-3.41231	0.811488	-4.205	2.61081e-05	0.000104618
IGLV7-46	20.9572	-2.1136	0.708993	-2.98113	0.00287188	0.00806994
IGSF9	49.4472	-1.24198	0.43655	-2.845	0.00444119	0.0119321
IKBKE	485.251	-1.40007	0.144067	-9.71821	2.52163e-22	3.89538e-21
IKZF3	5262	-1.16895	0.04875	-23.9785	4.66659e-127	8.17834e-125
IL17RB	1121.91	-0.785361	0.0942585	-8.33199	7.94925e-17	9.03147e-16
IL23R	101.738	-0.9926	0.308188	-3.22076	0.0012785	0.00386007
IL7R	673.406	-2.44933	0.148621	-16.4803	5.08275e-61	2.82835e-59
ILF3	21104.5	-0.72435	0.0270507	-26.7775	5.9079e-158	1.73226e-155
IMMT	2803.41	-0.588946	0.0594939	-9.89926	4.19386e-23	6.79531e-22
IMP3	658.76	-0.8721	0.120306	-7.24904	4.19744e-13	3.65079e-12
IMP4	3957.63	-0.76476	0.0509959	-14.9965	7.73937e-51	3.40064e-49
IMPDH1	2355.83	-0.603241	0.0645814	-9.34078	9.56302e-21	1.37166e-19
INIP	1248.49	-0.740208	0.0936959	-7.90011	2.78664e-15	2.83442e-14
INO80	156.264	-0.636251	0.248969	-2.55554	0.0106023	0.0261913
IPO4	1602.98	-0.950226	0.0778459	-12.2065	2.8693e-34	7.6483e-33
IPO5P1	295.894	-1.28122	0.178172	-7.19091	6.43603e-13	5.51293e-12
IQCG	875.083	-0.824341	0.103696	-7.9496	1.87109e-15	1.93939e-14
ISCA1	513.973	-0.678322	0.134409	-5.0467	4.49505e-07	2.24487e-06
ISCA1P1	33.9609	-1.63404	0.544763	-2.99955	0.00270377	0.0076299
ISG20L2	1163.2	-0.699543	0.091988	-7.60472	2.85518e-14	2.72421e-13
ISL2	198.519	-0.673263	0.22688	-2.96749	0.00300243	0.00839811
ISOC1	1233.85	-1.00117	0.0880088	-11.3757	5.52268e-30	1.23648e-28
ITGB1BP2	42.2241	-1.29456	0.469847	-2.75529	0.0058641	0.0153467
ITIH4	32.4401	-1.49718	0.541402	-2.76538	0.00568571	0.0149311
ITPA	1370.63	-1.0408	0.0848187	-12.2709	1.29745e-34	3.50749e-33
ITPR2	9474.06	-0.609284	0.0400461	-15.2146	2.83112e-52	1.30806e-50
ITPRIPL1	876.285	-0.919339	0.105812	-8.68838	3.67651e-18	4.54629e-17
JMJD4	420.102	-1.18228	0.153252	-7.71466	1.21307e-14	1.17807e-13
JMJD8	568.55	-0.588864	0.149935	-3.92745	8.58499e-05	0.000317553
JOSD2	183.532	-0.729346	0.224288	-3.25184	0.00114663	0.00349093
JPH1	1203.22	-0.630627	0.0996591	-6.32784	2.48619e-10	1.72383e-09
JPT1	2744.01	-0.605151	0.0599972	-10.0863	6.3512e-24	1.08683e-22
JPT2	2646.35	-0.629887	0.0627432	-10.0391	1.02577e-23	1.73391e-22
KATNB1	632.93	-0.859055	0.12135	-7.07917	1.45022e-12	1.2063e-11
KCNAB3	228.235	-0.926416	0.212874	-4.35195	1.34934e-05	5.61042e-05
KCNH4	198.511	-1.43169	0.220317	-6.49832	8.12231e-11	5.88598e-10
KCNK12	3557.93	-0.697657	0.0578364	-12.0626	1.66457e-33	4.30894e-32
KCNMB4	2276.29	-0.891789	0.0704012	-12.6672	8.98134e-37	2.58863e-35
KCNN3	700.81	-1.29452	0.128493	-10.0746	7.15349e-24	1.22275e-22
KIAA0040	9189.02	-1.74779	0.0386907	-45.1734	0	0
KIAA0930	4185.8	-0.978776	0.0496117	-19.7287	1.2221e-86	1.08967e-84
KIF11	2781.48	-0.658527	0.0652047	-10.0994	5.55918e-24	9.57718e-23
KIF15	1323.09	-0.642974	0.0852398	-7.54313	4.58838e-14	4.3158e-13
KIF20B	1728.49	-0.688346	0.0771633	-8.92064	4.63597e-19	6.01571e-18
KIF22	2425.9	-0.706784	0.0635219	-11.1266	9.30997e-29	1.96605e-27
KIF26B	486.96	-2.14789	0.142883	-15.0325	4.4938e-51	1.99758e-49
KIF4A	2065.72	-0.670369	0.0712944	-9.40283	5.31173e-21	7.69847e-20
KLHL1	61.4555	-1.10774	0.386765	-2.86411	0.0041818	0.011294
KLHL8	1170.52	-0.59476	0.0910008	-6.53576	6.32861e-11	4.62349e-10
KLLN	83.8267	-1.2126	0.339605	-3.57061	0.000356158	0.00118878
KLRG1	142.51	-0.650105	0.259293	-2.50723	0.0121683	0.0296706
KRI1	2503.57	-0.594628	0.0631372	-9.41803	4.59611e-21	6.69311e-20
KRT8P12	133.085	-0.770052	0.266824	-2.88599	0.00390179	0.0106195
LAP3	1458.6	-0.758898	0.0839978	-9.03473	1.64405e-19	2.21243e-18
LARP4	2872.01	-0.616971	0.0588617	-10.4817	1.04835e-25	1.95884e-24
LARS2	577.911	-0.950476	0.12877	-7.38118	1.5689e-13	1.41377e-12
LAS1L	2049.55	-0.680246	0.0713881	-9.52884	1.59053e-21	2.36132e-20
LBHD1	223.221	-0.696916	0.203557	-3.42369	0.000617764	0.00198004
LBR	3617.6	-0.723447	0.0536954	-13.4732	2.25005e-41	7.55652e-40
LCMT2	389.911	-0.668993	0.161214	-4.14973	3.32874e-05	0.000130875
LDHA	11403.9	-1.52631	0.032892	-46.4036	0	0
LDLR	1581.48	-0.708201	0.0782466	-9.05088	1.41817e-19	1.91692e-18
LENG9	192.795	-0.722436	0.218344	-3.3087	0.000937307	0.00291358
LETM1	971.529	-0.924206	0.101353	-9.11865	7.60656e-20	1.04015e-18
LIMS2	86.4353	-1.34702	0.330592	-4.07458	4.6098e-05	0.000177355
LIN28B	18.4358	-1.79481	0.711552	-2.52239	0.0116559	0.0285261
LINC00680	158.089	-0.615114	0.24562	-2.50433	0.0122682	0.0298951
LIPT2	101.048	-0.816551	0.309285	-2.64012	0.00828761	0.0209798
LMNB1	2961.12	-0.656688	0.058479	-11.2295	2.92224e-29	6.37417e-28
LMNB2	6640.45	-0.785962	0.043735	-17.971	3.28688e-72	2.32014e-70
LNP1	110.962	-1.18329	0.292892	-4.04003	5.34451e-05	0.00020377
LRRC14	630.311	-0.742644	0.131065	-5.66621	1.4599e-08	8.52836e-08
LRRC40	1432.15	-0.597002	0.0884577	-6.74901	1.48855e-11	1.15208e-10
LSM4	3735.25	-0.703722	0.0531726	-13.2347	5.53458e-40	1.77654e-38
LTB4R2	112.108	-1.0194	0.292819	-3.48133	0.000498932	0.00162201
LXN	127.871	-0.899906	0.281631	-3.19534	0.00139665	0.00419353
LYAR	850.956	-1.0254	0.105457	-9.72337	2.39714e-22	3.71058e-21
MAB21L1	95.5717	-0.87619	0.313497	-2.79489	0.00519176	0.0137524
MAD2L1	2137.4	-1.0877	0.0677732	-16.049	5.8047e-58	3.03097e-56
MAGOHB	411.552	-1.26494	0.153105	-8.26191	1.43365e-16	1.59437e-15
MAK16	930.112	-0.94938	0.101377	-9.36488	7.61397e-21	1.09622e-19
MAP2K3	1792.13	-0.858887	0.0745018	-11.5284	9.48854e-31	2.19532e-29
MARS2	541.976	-0.944155	0.13076	-7.22054	5.17829e-13	4.48344e-12
MASTL	1588.03	-0.781871	0.0785497	-9.95384	2.42646e-23	3.99527e-22
MAT2A	8449.35	-1.05113	0.0409916	-25.6426	5.11866e-145	1.25878e-142
MBD2	4716.7	-0.78964	0.0480325	-16.4397	9.94208e-61	5.51225e-59
MBD3	3590.27	-0.790094	0.0549826	-14.3699	7.99735e-47	3.09481e-45
MBLAC2	687.528	-0.600981	0.120438	-4.98995	6.03945e-07	2.9647e-06
MCAT	281.481	-0.952156	0.181442	-5.24772	1.53992e-07	8.0879e-07
MCCC2	3087.58	-0.762506	0.057668	-13.2223	6.51961e-40	2.07959e-38
MCM10	1028.34	-1.65186	0.0975508	-16.9333	2.5553e-64	1.56468e-62
MCM2	3028.23	-1.17048	0.0591461	-19.7897	3.65214e-87	3.31453e-85
MCM3	4773.89	-1.26874	0.0508875	-24.9322	3.33027e-137	7.05232e-135
MCM4	633.441	-1.1289	0.152213	-7.41659	1.20174e-13	1.09521e-12
MCM5	2771.38	-1.06468	0.0597469	-17.8199	4.95522e-71	3.4342e-69
MCM6	3023.69	-1.28007	0.0599972	-21.3355	5.31632e-101	5.91664e-99
MCM7	8491.12	-1.46111	0.0397185	-36.7868	3.00594e-296	2.69598e-293
MCMBP	2825.02	-0.871457	0.0621687	-14.0176	1.21642e-44	4.45837e-43
MCTS2P	95.5396	-1.45147	0.333706	-4.34954	1.36424e-05	5.66928e-05
MDFIC	1686.52	-0.638543	0.0855944	-7.4601	8.64537e-14	7.96952e-13
MDH2	8755.12	-0.688144	0.0374034	-18.3979	1.36558e-75	1.04105e-73
MDN1	3767.75	-0.96701	0.0528257	-18.3057	7.45906e-75	5.54772e-73
MEF2C	3128.61	-0.703613	0.0582709	-12.0748	1.43435e-33	3.73839e-32
MEGF9	3919.02	-0.758439	0.0534526	-14.189	1.0719e-45	4.01555e-44
MELK	1406.12	-0.692985	0.0842263	-8.22766	1.90908e-16	2.11539e-15
METAP2	10501	-0.761628	0.0379281	-20.0809	1.08492e-89	1.06037e-87
METTL1	257.185	-1.47271	0.19137	-7.69562	1.40813e-14	1.36403e-13
METTL25	150.694	-0.677875	0.248798	-2.7246	0.00643792	0.0167107
MFNG	2334.52	-0.870937	0.0655051	-13.2957	2.45115e-40	8.00273e-39
MFSD1	905.999	-0.866544	0.103732	-8.35365	6.6188e-17	7.57065e-16
MFSD2A	455.513	-1.14758	0.143627	-7.99002	1.34919e-15	1.41577e-14
MICOS10	730.373	-0.7964	0.113536	-7.01452	2.30735e-12	1.89855e-11
MIEF1	1750.22	-0.593609	0.0747321	-7.94316	1.97099e-15	2.0374e-14
MIF	5254.03	-0.861563	0.0473566	-18.1931	5.8545e-74	4.27098e-72
MINDY4	256.907	-0.609232	0.189245	-3.21927	0.00128517	0.00387864
MLLT11	892.588	-0.614484	0.102766	-5.97943	2.23918e-09	1.42312e-08
MMACHC	397.746	-0.7128	0.156563	-4.55281	5.2933e-06	2.3319e-05
MNS1	186.525	-0.806637	0.224068	-3.59996	0.000318261	0.00107025
MORF4L2	2376.18	-0.718701	0.0667789	-10.7624	5.18021e-27	1.02309e-25
MPHOSPH10	1272.64	-0.669309	0.0934925	-7.15896	8.12941e-13	6.92453e-12
MPHOSPH6	764.69	-0.771713	0.113095	-6.82357	8.88063e-12	7.00843e-11
MRM1	658.657	-0.94313	0.122723	-7.68503	1.5296e-14	1.48075e-13
MRPL12	2390.16	-1.26322	0.0682363	-18.5124	1.64064e-76	1.28281e-74
MRPL13	1412.42	-0.813263	0.0820149	-9.91604	3.54554e-23	5.78169e-22
MRPL14	1069.64	-0.895153	0.0954519	-9.37805	6.72021e-21	9.71214e-20
MRPL15	1360.49	-0.76984	0.0853932	-9.01524	1.96442e-19	2.63054e-18
MRPL17	840.279	-1.07893	0.107431	-10.043	9.86359e-24	1.67286e-22
MRPL19	1245.1	-0.60595	0.0872509	-6.94491	3.78698e-12	3.06151e-11
MRPL20	972.962	-0.807801	0.0984368	-8.20628	2.28138e-16	2.50968e-15
MRPL23	622.289	-0.590163	0.123231	-4.78907	1.67552e-06	7.834e-06
MRPL24	591.466	-0.658878	0.131379	-5.01508	5.30101e-07	2.62588e-06
MRPL3	2097.34	-0.595563	0.0694014	-8.58142	9.37103e-18	1.13217e-16
MRPL36	808.128	-0.844591	0.107543	-7.85351	4.04559e-15	4.06613e-14
MRPL4	2333.89	-0.855161	0.0649533	-13.1658	1.3809e-39	4.35913e-38
MRPL40	572.851	-0.59136	0.130929	-4.51663	6.28314e-06	2.7364e-05
MRPL47	488.748	-0.754813	0.142527	-5.29593	1.18413e-07	6.28855e-07
MRPL57	426.156	-0.830105	0.148562	-5.5876	2.30231e-08	1.3113e-07
MRPS12	850.562	-0.840759	0.105182	-7.99338	1.31286e-15	1.3805e-14
MRPS17	681.86	-0.794969	0.123024	-6.46191	1.0339e-10	7.40786e-10
MRPS23	1371.36	-0.728091	0.0857602	-8.48985	2.06903e-17	2.45881e-16
MRPS28	569.778	-0.822988	0.130793	-6.29231	3.12772e-10	2.14523e-09
MRPS34	1867.26	-0.780923	0.0729968	-10.698	1.03955e-26	2.03205e-25
MRPS7	1807.43	-0.748508	0.0734457	-10.1913	2.16826e-24	3.79994e-23
MRTO4	1308.85	-1.25321	0.0894016	-14.0177	1.21448e-44	4.45837e-43
MSH2	2575.3	-0.923687	0.0625734	-14.7617	2.58817e-49	1.09011e-47
MSH6	5062.9	-1.09044	0.0497527	-21.9173	1.77832e-106	2.16913e-104
MT-CYB	75500.7	-0.914223	0.0230516	-39.6599	0	0
MT-ND6	3279.43	-0.717258	0.223035	-3.2159	0.00130037	0.00392144
MTAP	1484.58	-0.754208	0.0822413	-9.17067	4.70104e-20	6.51015e-19
MTCP1	43.3473	-1.07324	0.49581	-2.16461	0.0304174	0.0665218
MTF2	2480.65	-0.614471	0.0631983	-9.72289	2.40841e-22	3.72424e-21
MTFR2	331.513	-0.718649	0.168673	-4.26059	2.03884e-05	8.30072e-05
MTG1	462.213	-0.69689	0.141688	-4.9185	8.72109e-07	4.21059e-06
MTHFD1	420.461	-0.650083	0.154327	-4.21236	2.52716e-05	0.000101479
MTHFD2L	238.542	-0.748188	0.200287	-3.73559	0.000187277	0.000655513
MTMR1	1431.85	-0.588692	0.0837693	-7.02753	2.10217e-12	1.73441e-11
MTND1P23	583.488	-1.01545	0.12971	-7.82863	4.9323e-15	4.92165e-14
MTRF1L	505.872	-0.637323	0.139269	-4.57621	4.73477e-06	2.10347e-05
MTRR	1238.66	-0.821752	0.0916506	-8.96614	3.07092e-19	4.05739e-18
MYB	37.5957	-1.39578	0.500326	-2.78974	0.00527509	0.0139537
MYBBP1A	939.532	-1.2265	0.105273	-11.6507	2.27646e-31	5.47463e-30
MYBL1	4489.47	-0.907987	0.0495881	-18.3106	6.81387e-75	5.0927e-73
MYBL2	8537.34	-1.00267	0.0373808	-26.823	1.74042e-158	5.20319e-156
MYC	11770.4	-2.35076	0.0937346	-25.0789	8.44851e-139	1.9226e-136
MYCBP	495.991	-2.15615	0.143103	-15.0671	2.66477e-51	1.19149e-49
MYH11	2721.81	-1.48469	0.0622908	-23.8348	1.45571e-125	2.41253e-123
MYO7B	174.614	-1.95247	0.237609	-8.21716	2.08379e-16	2.30062e-15
MYRFL	20.7206	-2.20566	0.698791	-3.1564	0.0015973	0.0047446
MZB1	1333.55	-0.606728	0.0848282	-7.15243	8.52548e-13	7.24975e-12
N4BP3	684.194	-0.970878	0.11953	-8.12244	4.56889e-16	4.90922e-15
NAA15	2538.72	-0.79622	0.0666822	-11.9405	7.27692e-33	1.84304e-31
NAA16	1099.07	-0.63947	0.0931384	-6.8658	6.61174e-12	5.27245e-11
NAA20	1656.32	-0.695732	0.077174	-9.0151	1.96682e-19	2.63054e-18
NAA50	3005.99	-0.691432	0.0594285	-11.6347	2.74612e-31	6.532e-30
NAF1	717.18	-0.791352	0.116592	-6.78738	1.14187e-11	8.94662e-11
NANP	610.431	-0.602052	0.126831	-4.74686	2.06594e-06	9.55106e-06
NAPSB	1440.22	-1.60766	0.08365	-19.2189	2.57046e-82	2.12999e-80
NASP	5370.33	-0.84213	0.0502263	-16.7667	4.27531e-63	2.53641e-61
NAT10	3628.43	-0.887154	0.0540289	-16.42	1.37607e-60	7.6018e-59
NBEAL2	1868.91	-1.03762	0.0734585	-14.1253	2.65335e-45	9.91558e-44
NCAPG	1492.71	-0.858353	0.0871999	-9.84351	7.31161e-23	1.17101e-21
NCAPH	1631.24	-0.712918	0.0845961	-8.42732	3.5368e-17	4.12906e-16
NCBP1	1517.41	-0.6531	0.0815717	-8.00645	1.18063e-15	1.24317e-14
NCL	23304.8	-1.17856	0.0314638	-37.4576	4.51184e-307	4.2995e-304
NCLN	2152.12	-0.816374	0.069261	-11.7869	4.55923e-32	1.12301e-30
NCOA5	1641.02	-0.778007	0.0764948	-10.1707	2.67919e-24	4.6846e-23
NCR3LG1	3233.82	-0.826004	0.0573661	-14.3988	5.2633e-47	2.04197e-45
NDC1	2375.73	-1.10154	0.0641583	-17.1691	4.5231e-66	2.87349e-64
NDUFA11	2231.72	-0.961143	0.0665607	-14.4401	2.89422e-47	1.13149e-45
NDUFAB1	1220.17	-0.637806	0.0892087	-7.14959	8.70352e-13	7.3929e-12
NDUFAF2	1064.08	-0.889213	0.0974332	-9.12639	7.08205e-20	9.71917e-19
NDUFAF4	486.824	-0.712176	0.142127	-5.01086	5.41875e-07	2.68178e-06
NDUFAF8	697.326	-0.678474	0.118694	-5.71615	1.08963e-08	6.4846e-08
NDUFB3	1048.31	-0.610153	0.0963773	-6.33088	2.43767e-10	1.69172e-09
NDUFS1	2439.98	-0.634109	0.0641169	-9.88989	4.60556e-23	7.44655e-22
NDUFS5	1408.44	-0.754504	0.0841094	-8.97051	2.95136e-19	3.90282e-18
NET1	2458.61	-0.624442	0.0640212	-9.75367	1.77923e-22	2.77098e-21
NETO2	1376.75	-0.755081	0.0839551	-8.99387	2.38677e-19	3.16444e-18
NEU3	2796.98	-0.585584	0.0625846	-9.35668	8.22812e-21	1.1813e-19
NFYA	1950.34	-0.727509	0.0728594	-9.9851	1.77118e-23	2.94817e-22
NHP2	1201.48	-0.680966	0.0886656	-7.68016	1.58892e-14	1.5372e-13
NIBAN3	736.387	-0.941636	0.1148	-8.20237	2.35684e-16	2.58896e-15
NIFK	1869.9	-0.82397	0.0719435	-11.453	2.27115e-30	5.17612e-29
NINJ2	136.656	-1.19341	0.262539	-4.54564	5.47678e-06	2.40577e-05
NIP7	1083.77	-0.867244	0.0951726	-9.11232	8.06377e-20	1.1007e-18
NLE1	1044.86	-0.843073	0.0973601	-8.65933	4.74543e-18	5.83027e-17
NLN	2439.87	-0.893294	0.065758	-13.5846	4.94486e-42	1.69807e-40
NME1	2915.34	-1.79208	0.0610907	-29.3347	3.74142e-189	1.58459e-186
NME1-NME2	524.917	-1.37762	0.134497	-10.2428	1.27483e-24	2.26807e-23
NOC2L	2272.64	-0.773645	0.0667696	-11.5868	4.80896e-31	1.12803e-29
NOC3L	1130.63	-0.679589	0.0959997	-7.07907	1.45128e-12	1.20653e-11
NOC4L	585.112	-0.717711	0.12781	-5.61544	1.96066e-08	1.12894e-07
NOCT	134.77	-0.88709	0.264412	-3.35496	0.000793767	0.00249486
NOL11	2365.71	-0.855301	0.0651056	-13.1371	2.01725e-39	6.32861e-38
NOL4	450.4	-1.78227	0.145897	-12.216	2.55451e-34	6.82113e-33
NOL6	1092.77	-1.0409	0.0974891	-10.6771	1.30265e-26	2.53984e-25
NOLC1	3447.56	-1.25739	0.0544805	-23.0796	7.41956e-118	1.04746e-115
NOP14	1456.95	-0.682267	0.080961	-8.42711	3.54301e-17	4.13316e-16
NOP16	540.387	-1.72499	0.136262	-12.6593	9.93362e-37	2.8577e-35
NOP2	1456.07	-0.915227	0.085944	-10.6491	1.76052e-26	3.41076e-25
NOP56	5719.01	-1.43136	0.0434876	-32.9143	1.37184e-237	7.74685e-235
NOP58	2236.93	-1.37323	0.0675956	-20.3153	9.41853e-92	9.51022e-90
NPAT	1147.05	-0.719848	0.0916757	-7.85211	4.09102e-15	4.10367e-14
NPIPA7	137.339	-0.787101	0.272717	-2.88615	0.00389988	0.0106162
NPM1P9	24.0998	-1.88139	0.638223	-2.94785	0.00319992	0.00889826
NR1D1	415.374	-0.635517	0.149798	-4.2425	2.21043e-05	8.9444e-05
NR2C2AP	341.392	-0.751614	0.168122	-4.47066	7.79796e-06	3.35389e-05
NSMCE4A	1195.52	-0.599801	0.0909746	-6.59306	4.30852e-11	3.19203e-10
NSUN2	3364.54	-0.690608	0.0564088	-12.2429	1.83359e-34	4.92196e-33
NT5DC2	1979.73	-0.882631	0.0701348	-12.5848	2.56085e-36	7.31186e-35
NTHL1	742.097	-0.624641	0.112806	-5.53729	3.0719e-08	1.73407e-07
NTS	90.9407	-2.0976	0.339539	-6.17779	6.50031e-10	4.32418e-09
NUDC	2362.14	-0.72094	0.0642511	-11.2207	3.22853e-29	7.02217e-28
NUDCD1	1649.1	-0.762096	0.0769419	-9.90483	3.96637e-23	6.44039e-22
NUDT15	481.856	-0.876407	0.1419	-6.17624	6.56468e-10	4.36319e-09
NUDT19	751.951	-0.638821	0.111756	-5.71623	1.08914e-08	6.48422e-08
NUDT8	128.847	-0.638194	0.267473	-2.38601	0.0170323	0.0400203
NUDT9P1	30.757	-1.36398	0.550083	-2.47959	0.0131535	0.031758
NUP153	2941.68	-0.807965	0.0595228	-13.574	5.70827e-42	1.95143e-40
NUP155	1791.91	-0.730728	0.074451	-9.81489	9.71471e-23	1.54131e-21
NUP188	1671.31	-0.696196	0.0769539	-9.04692	1.47062e-19	1.98254e-18
NUP35	473.116	-0.957655	0.148156	-6.46385	1.02072e-10	7.31822e-10
NUP62	960.603	-1.13934	0.100002	-11.3932	4.51956e-30	1.01487e-28
NUP85	1764.56	-0.662384	0.074588	-8.88057	6.652e-19	8.5589e-18
NUP88	1699.4	-0.829372	0.0755235	-10.9816	4.68372e-28	9.6114e-27
NUTF2	2292.82	-0.680242	0.0653376	-10.4112	2.20467e-25	4.04994e-24
NXT1	794.907	-0.860078	0.109098	-7.88356	3.18194e-15	3.21931e-14
OAF	204.583	-0.626409	0.212996	-2.94094	0.00327214	0.00907592
ODC1	5792.68	-1.13812	0.0468968	-24.2687	4.20255e-130	7.81418e-128
OGFOD1	1221.42	-0.770408	0.0891205	-8.64456	5.40107e-18	6.60386e-17
OIP5	427.482	-0.633958	0.15117	-4.19366	2.74485e-05	0.000109442
OR13A1	294.808	-1.0249	0.181241	-5.65492	1.5592e-08	9.06179e-08
OR2A1	4.21751	-6.41562	2.07409	-3.09321	0.00198001	0.00574922
ORC5	803.955	-0.810314	0.108769	-7.44984	9.34521e-14	8.58351e-13
OTUD6B	938.533	-1.04445	0.101127	-10.3281	5.25912e-25	9.52325e-24
OXCT1	3532.68	-1.24452	0.0569934	-21.8363	1.05025e-105	1.23178e-103
P2RY11	255.602	-1.14145	0.194886	-5.85702	4.71246e-09	2.9019e-08
PA2G4	5678.86	-1.12476	0.0460375	-24.4313	7.94958e-132	1.49639e-129
PACSIN3	501.33	-0.69884	0.137482	-5.08315	3.71232e-07	1.86928e-06
PAGR1	1235.08	-0.873363	0.0875241	-9.97854	1.89227e-23	3.13943e-22
PAICS	9138.16	-1.35311	0.0421978	-32.0658	1.32107e-225	6.94563e-223
PAK1IP1	928.875	-0.795137	0.100483	-7.91313	2.51003e-15	2.56332e-14
PANK1	503.604	-0.608522	0.138273	-4.40087	1.0782e-05	4.54248e-05
PAQR4	1253.41	-0.894469	0.0880275	-10.1612	2.95292e-24	5.15139e-23
PARP1	20846	-0.727238	0.0286656	-25.3697	5.45192e-142	1.27885e-139
PATZ1	1098.16	-0.673352	0.0936853	-7.18738	6.60459e-13	5.65414e-12
PBDC1	771.929	-0.665647	0.109972	-6.05288	1.42275e-09	9.17625e-09
PBK	3316.73	-0.740864	0.0625965	-11.8355	2.55663e-32	6.34869e-31
PCDH17	150.437	-0.987194	0.252969	-3.90243	9.52311e-05	0.000349961
PCLAF	745.218	-0.645041	0.11773	-5.47901	4.27721e-08	2.38886e-07
PCNA	5409.36	-1.85937	0.053635	-34.6672	2.46297e-263	1.97647e-260
PDCD11	1943.98	-0.825223	0.0725438	-11.3755	5.53724e-30	1.23792e-28
PDCD2L	524.136	-0.703774	0.139504	-5.04485	4.53886e-07	2.26527e-06
PDF	190.108	-1.68148	0.222368	-7.56171	3.97797e-14	3.7602e-13
PDHA1	3151.32	-0.625767	0.0620056	-10.0921	5.98744e-24	1.02805e-22
PDIA5	401.828	-0.756059	0.152453	-4.95929	7.07529e-07	3.45206e-06
PDK1	2024.8	-0.819984	0.0704057	-11.6466	2.38932e-31	5.737e-30
PDSS1	348.827	-1.54576	0.16563	-9.33262	1.03288e-20	1.48011e-19
PEG10	8324.29	-1.22849	0.0426159	-28.8271	9.82627e-183	3.74553e-180
PELI1	4476.85	-0.728767	0.0495026	-14.7218	4.67018e-49	1.95086e-47
PER2	628.229	-0.623721	0.122759	-5.08087	3.75714e-07	1.89122e-06
PES1	2127.62	-0.676947	0.0680916	-9.94171	2.74072e-23	4.4933e-22
PEX3	851.211	-0.68911	0.107742	-6.39591	1.59591e-10	1.12757e-09
PFAS	1965.7	-1.55242	0.0723565	-21.4552	4.08234e-102	4.61063e-100
PFDN6	1037.43	-0.822089	0.100392	-8.18877	2.6391e-16	2.87828e-15
PFN1	4208.43	-0.645608	0.0507541	-12.7203	4.56126e-37	1.33485e-35
PGAM1	2990.45	-1.03437	0.0581376	-17.7917	8.19238e-71	5.652e-69
PGAM1P7	15.7569	-1.96052	0.779431	-2.51532	0.0118923	0.0290581
PGAM5	1335.25	-0.916097	0.0858544	-10.6704	1.40093e-26	2.72796e-25
PGK1	7775.53	-1.02922	0.0397939	-25.8638	1.70054e-147	4.39459e-145
PGM2	1197.52	-0.641303	0.0966631	-6.63441	3.25794e-11	2.44819e-10
PGP	596.109	-0.703854	0.132948	-5.29422	1.19528e-07	6.34113e-07
PHB	3775.32	-0.938553	0.0531256	-17.6667	7.57172e-70	5.01939e-68
PHF5A	964.376	-0.654693	0.101001	-6.48206	9.04815e-11	6.52897e-10
PIGW	381.091	-1.51146	0.160404	-9.42278	4.39294e-21	6.40336e-20
PINX1	380.212	-0.795543	0.164544	-4.83484	1.33249e-06	6.28801e-06
PKM	15016.6	-0.816233	0.0316813	-25.7639	2.25312e-146	5.63169e-144
PKMYT1	1175.16	-0.744144	0.0943363	-7.8882	3.06576e-15	3.10796e-14
PLD6	728.381	-0.830153	0.114462	-7.25267	4.0862e-13	3.55607e-12
PLK4	1498.49	-0.780407	0.0805051	-9.69388	3.20124e-22	4.91533e-21
PM20D2	3600.24	-0.85063	0.0537024	-15.8397	1.65628e-56	8.3898e-55
PMM2	572.782	-1.06065	0.129221	-8.20798	2.24935e-16	2.47803e-15
PMS2P1	857.932	-0.618091	0.10608	-5.82666	5.65478e-09	3.4612e-08
PNKD	1643.8	-0.661371	0.0763468	-8.66272	4.60629e-18	5.66388e-17
PNO1	914.748	-1.24265	0.103709	-11.9821	4.41033e-33	1.12449e-31
PNPO	879.598	-0.949422	0.107471	-8.83422	1.00803e-18	1.28079e-17
PNPT1	2559.75	-0.815435	0.0635974	-12.8218	1.23725e-37	3.72077e-36
PODXL	137.804	-0.73727	0.26535	-2.77848	0.0054614	0.0144016
PODXL2	1949.91	-0.652017	0.0707723	-9.21288	3.17498e-20	4.42899e-19
POLA1	1247.76	-1.42357	0.0906767	-15.6994	1.52733e-55	7.63513e-54
POLA2	1507.06	-0.896403	0.080141	-11.1853	4.81115e-29	1.03028e-27
POLD1	3044.73	-0.793217	0.0572528	-13.8546	1.19265e-43	4.26862e-42
POLD2	5516.66	-1.08593	0.044252	-24.5397	5.56762e-133	1.08833e-130
POLD3	1022.31	-0.662395	0.0993915	-6.6645	2.6557e-11	2.0105e-10
POLE	3056.48	-0.616849	0.058983	-10.4581	1.34567e-25	2.49908e-24
POLE2	465.193	-1.22876	0.14127	-8.69801	3.37762e-18	4.19028e-17
POLE3	1616.6	-1.0384	0.0789234	-13.157	1.551e-39	4.87591e-38
POLQ	758.692	-0.647747	0.119228	-5.43286	5.54578e-08	3.07255e-07
POLR1A	1903.14	-1.18989	0.0721498	-16.492	4.1905e-61	2.34899e-59
POLR1B	1402.73	-1.13519	0.0858309	-13.2259	6.22069e-40	1.9884e-38
POLR1C	343.705	-1.1285	0.167455	-6.73914	1.59326e-11	1.22689e-10
POLR2D	2203.59	-0.733502	0.0670214	-10.9443	7.07767e-28	1.44269e-26
POLR2F	900.977	-0.919241	0.103525	-8.87938	6.72314e-19	8.63587e-18
POLR3B	500.527	-0.918371	0.137686	-6.67005	2.55716e-11	1.93975e-10
POLR3G	1413.58	-1.13577	0.0842093	-13.4875	1.85364e-41	6.23896e-40
POLR3H	885.089	-1.69502	0.106387	-15.9326	3.76207e-57	1.92484e-55
POLR3K	689.515	-0.828964	0.121948	-6.79768	1.06314e-11	8.34264e-11
POMT2	539.446	-0.672416	0.132402	-5.0786	3.80234e-07	1.91271e-06
POP1	975.237	-1.1555	0.100043	-11.55	7.38534e-31	1.71915e-29
POP7	882.722	-0.644102	0.10603	-6.07474	1.24191e-09	8.0645e-09
POTEI	374.834	-1.97895	0.169234	-11.6935	1.37528e-31	3.32311e-30
POTEJ	26.9248	-1.93342	0.603756	-3.20232	0.00136325	0.00410132
POU2AF1	8026.98	-0.73995	0.038867	-19.038	8.25965e-81	6.66322e-79
POU2F2	11392	-1.02757	0.0338091	-30.3932	6.75639e-203	3.12166e-200
PPAN	1275.01	-1.24069	0.0864896	-14.345	1.14523e-46	4.40941e-45
PPAN-P2RY11	102.559	-1.45539	0.323468	-4.49933	6.81689e-06	2.9578e-05
PPARGC1B	469.019	-0.889947	0.1439	-6.18448	6.23082e-10	4.15397e-09
PPAT	1957.31	-1.06228	0.0748014	-14.2013	8.98727e-46	3.3751e-44
PPCDC	305.42	-0.712404	0.178908	-3.98197	6.83473e-05	0.000256609
PPHLN1	1751.81	-0.608703	0.0743181	-8.19051	2.60131e-16	2.83909e-15
PPIA	46002.2	-0.73886	0.0220458	-33.5148	2.93062e-246	1.8618e-243
PPIF	2716.13	-0.973089	0.0617641	-15.7549	6.35112e-56	3.20647e-54
PPIL1	1489.72	-0.941564	0.0799194	-11.7814	4.86601e-32	1.1928e-30
PPP1R14B	2846.63	-1.10978	0.0625706	-17.7365	2.19299e-70	1.48607e-68
PPP1R16A	259.216	-0.791364	0.191112	-4.14083	3.46048e-05	0.000135718
PPP5C	2883.08	-0.799986	0.0587066	-13.6268	2.7735e-42	9.61079e-41
PPRC1	1309.01	-1.19399	0.0886427	-13.4696	2.36006e-41	7.90853e-40
PRDX1	6396.4	-1.23098	0.04517	-27.2522	1.56408e-163	5.07395e-161
PRDX4	1118.51	-0.617162	0.0947739	-6.51194	7.41878e-11	5.39152e-10
PRELID1	1159.87	-0.715779	0.0936952	-7.63945	2.18157e-14	2.09593e-13
PREP	1482.18	-0.719067	0.0829067	-8.67321	4.20089e-18	5.17375e-17
PRKAR1B	1084.7	-0.760851	0.0941796	-8.07872	6.54477e-16	6.99286e-15
PRKCD	1887.85	-0.659732	0.0718276	-9.18493	4.11778e-20	5.72323e-19
PRKDC	18365.1	-0.820817	0.0290621	-28.2436	1.70733e-175	6.05386e-173
PRL	30.0291	-1.16589	0.552343	-2.1108	0.0347894	0.0747722
PRMT1	7249.14	-0.765809	0.0422135	-18.1413	1.50382e-73	1.08667e-71
PRMT3	1899.74	-0.849629	0.0753271	-11.2792	1.66257e-29	3.66847e-28
PRMT5	2151.12	-0.977157	0.0705825	-13.8442	1.37965e-43	4.91483e-42
PRMT6	519.515	-1.21377	0.138944	-8.7357	2.42149e-18	3.04122e-17
PRPF19	4660.56	-0.766565	0.0477694	-16.0472	5.98118e-58	3.11246e-56
PRPF4	910.375	-0.649624	0.102273	-6.35186	2.12726e-10	1.48373e-09
PRPS1	2006.22	-0.990865	0.0720429	-13.7538	4.83189e-43	1.70537e-41
PRPS2	1631.94	-0.610005	0.0773887	-7.88235	3.21285e-15	3.24843e-14
PRR22	57.9335	-1.59777	0.40768	-3.91919	8.88481e-05	0.000328166
PSAT1	2112.05	-1.09261	0.0698146	-15.6501	3.3174e-55	1.64222e-53
PSMA3	1623.11	-0.673421	0.078017	-8.63172	6.04366e-18	7.37771e-17
PSMA7	4596.95	-0.619547	0.0484417	-12.7895	1.87568e-37	5.57476e-36
PSMA8	90.6437	-0.736232	0.324508	-2.26876	0.0232827	0.0526694
PSMB2	3082.77	-0.644202	0.0586486	-10.9841	4.55814e-28	9.36631e-27
PSMC3	2872.16	-0.755253	0.0611416	-12.3525	4.7201e-35	1.29905e-33
PSMC3IP	525.237	-0.737958	0.134021	-5.5063	3.66457e-08	2.05721e-07
PSMD1	2045.14	-0.89865	0.0688068	-13.0605	5.53799e-39	1.72674e-37
PSMD7	1918.04	-0.629716	0.0727638	-8.65425	4.96154e-18	6.09087e-17
PSME3	3940.69	-0.845614	0.0520236	-16.2544	2.07825e-59	1.12365e-57
PSMG1	1632.51	-0.680958	0.0824104	-8.26301	1.42042e-16	1.58082e-15
PSMG4	562.295	-0.826654	0.130072	-6.35538	2.07912e-10	1.45348e-09
PSPH	1788.51	-0.64439	0.0764367	-8.43038	3.44537e-17	4.03158e-16
PTCD3	3522.13	-0.774076	0.0541875	-14.2851	2.70853e-46	1.03501e-44
PTGES3	4831.96	-0.724731	0.0484875	-14.9468	1.63511e-50	7.08252e-49
PTMA	65894.4	-0.895896	0.0223573	-40.0717	0	0
PTP4A1	1110.88	-0.633241	0.0959865	-6.59719	4.19021e-11	3.11194e-10
PTRH2	586.896	-0.798712	0.126265	-6.32568	2.52117e-10	1.7457e-09
PUF60	1396.93	-0.645423	0.0824824	-7.82499	5.07712e-15	5.05953e-14
PUM3	1290.52	-1.10353	0.0930646	-11.8577	1.96222e-32	4.88855e-31
PUS1	610.518	-0.821087	0.124405	-6.60009	4.10897e-11	3.05756e-10
PUS7	1868.04	-1.29705	0.0726337	-17.8575	2.52845e-71	1.77656e-69
PVRIG	52.7287	-1.48927	0.423619	-3.51559	0.000438777	0.00144119
PWP2	812.679	-0.788349	0.121265	-6.50104	7.97681e-11	5.78603e-10
PYCR1	4102.8	-1.12094	0.049989	-22.4238	2.30636e-111	3.00557e-109
PYCR3	190.838	-1.92341	0.223009	-8.62484	6.41825e-18	7.82872e-17
QRSL1	1891.03	-0.631638	0.0714103	-8.84519	9.13715e-19	1.16483e-17
QTRT2	1071.4	-0.810836	0.0966941	-8.38558	5.04757e-17	5.84805e-16
RAB36	86.0944	-0.833054	0.335402	-2.48375	0.0130008	0.031424
RABEPK	535.101	-0.736748	0.131788	-5.59039	2.26564e-08	1.29234e-07
RABGGTB	2747.73	-0.639653	0.061236	-10.4457	1.53321e-25	2.83356e-24
RAD51	537.908	-0.944854	0.135964	-6.94927	3.67173e-12	2.97465e-11
RAD51C	877.533	-0.660958	0.107902	-6.12553	9.03804e-10	5.95004e-09
RAD54L	679.136	-1.08621	0.12258	-8.86124	7.91277e-19	1.01298e-17
RAN	9289	-0.899168	0.0362135	-24.8296	4.29396e-136	8.84729e-134
RANBP1	2600.95	-1.54925	0.0648757	-23.8803	4.91288e-126	8.23151e-124
RANGAP1	2641.48	-0.704904	0.0630859	-11.1737	5.48421e-29	1.16784e-27
RAPGEF5	5251.4	-0.596874	0.0464766	-12.8425	9.47904e-38	2.8676e-36
RASGRP3	3652.29	-0.681438	0.0534943	-12.7385	3.61268e-37	1.06015e-35
RASSF6	1936.28	-1.7747	0.0745636	-23.8011	3.25057e-125	5.2725e-123
RBFA	855.623	-0.628976	0.105054	-5.98718	2.13513e-09	1.35926e-08
RBL1	1384.11	-0.965443	0.0869872	-11.0987	1.27316e-28	2.67382e-27
RBM14	1275.87	-0.682989	0.0862738	-7.91653	2.44234e-15	2.49755e-14
RBM27	1080.23	-0.611038	0.109229	-5.59409	2.21776e-08	1.26787e-07
RBM3	3009.58	-1.03935	0.0637839	-16.2949	1.07232e-59	5.83916e-58
RBM8A	3353.79	-0.696789	0.0570176	-12.2206	2.413e-34	6.45455e-33
RBMXL1	274.135	-0.651702	0.191496	-3.40321	0.000665981	0.00212165
RCL1	693.251	-0.772349	0.116304	-6.6408	3.11975e-11	2.34898e-10
RDH10	146.743	-1.00009	0.252424	-3.96192	7.43484e-05	0.000277365
RECQL4	995.791	-1.10229	0.0981693	-11.2284	2.95631e-29	6.43926e-28
RELT	1644.87	-0.704421	0.0768382	-9.16758	4.83752e-20	6.69307e-19
REX1BD	753.29	-0.76173	0.111333	-6.84193	7.81345e-12	6.20478e-11
RFC2	1309.25	-0.876309	0.0862525	-10.1598	2.99677e-24	5.22192e-23
RFC3	2230.15	-0.846659	0.0690946	-12.2536	1.60655e-34	4.32011e-33
RFT1	456.556	-0.696124	0.142461	-4.88643	1.02679e-06	4.91693e-06
RFTN1	3230.69	-0.746708	0.056276	-13.2687	3.51719e-40	1.13616e-38
RFWD3	2150.48	-0.705173	0.070877	-9.94926	2.54072e-23	4.17439e-22
RGCC	3269.94	-0.887643	0.060277	-14.7261	4.38527e-49	1.83687e-47
RGS13	15757.8	-0.759052	0.0379998	-19.9751	9.06365e-89	8.74642e-87
RGS16	3455.07	-1.09027	0.0554155	-19.6745	3.56677e-86	3.12543e-84
RGS21	23.4427	-4.02897	0.762965	-5.28067	1.28711e-07	6.80934e-07
RGS8	391.728	-1.17743	0.153676	-7.66177	1.83391e-14	1.76749e-13
RHBDD3	391.171	-0.588644	0.154801	-3.8026	0.000143188	0.000510925
RHBDF1	48.822	-0.920416	0.434722	-2.11725	0.0342383	0.0738167
RIF1	2006.52	-0.594634	0.0711463	-8.35791	6.38409e-17	7.32968e-16
RIOK1	1215.3	-0.603632	0.0883044	-6.83581	8.15454e-12	6.46217e-11
RIOX1	574.296	-0.698729	0.127575	-5.47699	4.32613e-08	2.41348e-07
RIOX2	1178.83	-0.632813	0.0914752	-6.91786	4.58518e-12	3.697e-11
RIPK1	471.199	-0.626389	0.140795	-4.44893	8.62983e-06	3.68362e-05
RMI1	527.902	-0.999173	0.132595	-7.5355	4.86456e-14	4.5587e-13
RMI2	322.144	-0.884902	0.172416	-5.13237	2.86112e-07	1.45703e-06
RNASEH2A	1522.01	-0.692879	0.0795935	-8.70522	3.16958e-18	3.9386e-17
RNASEH2C	1458.31	-0.67737	0.0826976	-8.19093	2.59218e-16	2.83523e-15
RNF103-CHMP3	18.437	-1.77922	0.714338	-2.49073	0.012748	0.0309013
RNF126	1926.92	-0.820219	0.0732957	-11.1906	4.5357e-29	9.72656e-28
RPA3	1374.16	-0.701077	0.0839761	-8.34853	6.91179e-17	7.87624e-16
RPGRIP1L	686.09	-0.834891	0.129933	-6.42555	1.31397e-10	9.33119e-10
RPIA	2665.64	-0.603065	0.0624469	-9.65725	4.57996e-22	6.93453e-21
RPL26	364.13	-1.34677	0.160039	-8.41527	3.92004e-17	4.56948e-16
RPL26L1	374.322	-0.657697	0.165559	-3.97259	7.10945e-05	0.000266203
RPL7L1	4248.01	-0.601129	0.0518625	-11.5908	4.58727e-31	1.07769e-29
RPP14	431.393	-0.635109	0.156421	-4.06026	4.9018e-05	0.00018783
RPP25	231.876	-1.16539	0.199747	-5.83434	5.40043e-09	3.31083e-08
RPP40	321.817	-0.91538	0.181005	-5.05721	4.25443e-07	2.13099e-06
RPS10	132.483	-1.2643	0.269445	-4.69224	2.7023e-06	1.23286e-05
RPS26P19	20.1567	-2.54268	0.715898	-3.55174	0.000382691	0.00126928
RPTOR	1837.41	-0.697314	0.0726161	-9.60275	7.78431e-22	1.17049e-20
RPUSD2	338.704	-0.665992	0.166021	-4.01149	6.0336e-05	0.0002285
RRAS2	2731.46	-0.635057	0.0662521	-9.58546	9.20508e-22	1.37868e-20
RRM2	2211.63	-1.54268	0.0684823	-22.5267	2.2724e-112	3.01281e-110
RRN3P3	98.2748	-0.832829	0.30768	-2.70681	0.0067934	0.0175468
RRP1	1306.02	-0.590596	0.0876277	-6.73984	1.58564e-11	1.22164e-10
RRP12	1020.08	-0.6417	0.0970526	-6.61188	3.7948e-11	2.83624e-10
RRP15	971.172	-0.650157	0.104526	-6.22008	4.96897e-10	3.3523e-09
RRP1B	3601.88	-0.787815	0.0538683	-14.6248	1.95059e-48	7.97337e-47
RRP7A	1697.71	-1.15435	0.0804359	-14.3512	1.04671e-46	4.04029e-45
RRP9	608.165	-0.733943	0.126374	-5.80772	6.33303e-09	3.85776e-08
RRS1	1117.68	-1.30975	0.100291	-13.0595	5.61106e-39	1.74596e-37
RSC1A1	91.7835	-1.16259	0.383162	-3.03419	0.00241181	0.00688244
RTEL1	851.644	-0.653759	0.107699	-6.07022	1.27735e-09	8.28755e-09
RUVBL1	1953.02	-1.05315	0.0713665	-14.7569	2.77675e-49	1.16631e-47
RUVBL2	3528.9	-0.691374	0.0560508	-12.3348	5.88486e-35	1.61089e-33
RWDD2B	505.678	-0.88201	0.136321	-6.47011	9.79308e-11	7.03985e-10
S100A4	283.156	-0.707206	0.186624	-3.78948	0.000150965	0.000536665
SAMD15	45.6143	-1.42032	0.450082	-3.15569	0.0016012	0.00475433
SAMHD1	2020.28	-0.897425	0.0700877	-12.8043	1.55093e-37	4.62759e-36
SARM1	1386.65	-0.742948	0.0832214	-8.92737	4.36238e-19	5.68488e-18
SCAMP1	1951.73	-0.630609	0.0733415	-8.59826	8.09351e-18	9.82499e-17
SCFD2	593.752	-0.925495	0.125094	-7.3984	1.37832e-13	1.24942e-12
SCRIB	2101.88	-0.686701	0.0693399	-9.90341	4.02327e-23	6.52583e-22
SEH1L	2014.96	-0.883229	0.0702274	-12.5767	2.83614e-36	8.08273e-35
SELENOI	1667.67	-1.19081	0.0758851	-15.6922	1.7093e-55	8.51689e-54
SELENOT	1176.35	-0.609394	0.0931158	-6.54448	5.9704e-11	4.37438e-10
SELL	193.89	-0.909361	0.217472	-4.18152	2.8957e-05	0.000115006
SENP3	2030.05	-0.621589	0.0693352	-8.96499	3.10301e-19	4.09624e-18
SENP3-EIF4A1	45.7665	-1.38272	0.473992	-2.91717	0.00353218	0.00972467
SERBP1	10699.4	-0.798373	0.0340316	-23.4597	1.0515e-121	1.61942e-119
SERF2	10859.7	-0.599328	0.0339077	-17.6753	6.50453e-70	4.33077e-68
SERPINA9	650.581	-2.13022	0.125131	-17.0239	5.4583e-65	3.39685e-63
SETMAR	280.533	-0.726941	0.186328	-3.90141	9.56331e-05	0.000350931
SF3B3	3880.33	-1.02405	0.0515952	-19.8478	1.15127e-87	1.07033e-85
SFXN2	546.355	-1.73342	0.135616	-12.7818	2.07085e-37	6.14286e-36
SH2B2	2333.95	-1.11298	0.0715582	-15.5535	1.50612e-54	7.38386e-53
SH3TC1	385.443	-1.60222	0.162088	-9.88487	4.84197e-23	7.8205e-22
SHCBP1	841.112	-0.826138	0.106248	-7.77556	7.5117e-15	7.38909e-14
SIGMAR1	2535.19	-0.962709	0.0650896	-14.7905	1.68672e-49	7.16361e-48
SIPA1L1	323.056	-0.6581	0.168966	-3.89488	9.8249e-05	0.000360183
SIX1	1083.43	-0.656184	0.0963671	-6.80921	9.81359e-12	7.72073e-11
SKA2	2211.48	-0.676571	0.0689094	-9.81826	9.39481e-23	1.49367e-21
SKA3	514.669	-1.22451	0.140311	-8.72711	2.6126e-18	3.27315e-17
SKP2	2313.96	-0.766056	0.0660721	-11.5942	4.40737e-31	1.03702e-29
SLA	1532.31	-0.67003	0.0797891	-8.39751	4.56048e-17	5.28773e-16
SLBP	1403.26	-0.719278	0.0835155	-8.6125	7.14837e-18	8.69841e-17
SLC16A1	3856.9	-0.679091	0.0521144	-13.0308	8.17752e-39	2.5342e-37
SLC19A1	706.028	-1.7068	0.117895	-14.4773	1.68486e-47	6.70731e-46
SLC19A2	28.9721	-2.48622	0.597092	-4.16388	3.12883e-05	0.000123525
SLC1A4	2270.01	-1.60353	0.0674567	-23.7713	6.61964e-125	1.06242e-122
SLC1A5	6914.95	-0.907102	0.0423969	-21.3955	1.47294e-101	1.65131e-99
SLC20A1	1092.87	-0.656695	0.093553	-7.01949	2.2268e-12	1.83326e-11
SLC25A10	544.337	-1.45978	0.135742	-10.7541	5.67109e-27	1.11859e-25
SLC25A13	2466.4	-0.739444	0.0669276	-11.0484	2.23106e-28	4.62817e-27
SLC25A15	317.257	-1.23356	0.177431	-6.95231	3.59358e-12	2.91443e-11
SLC25A17	876.807	-0.677635	0.103464	-6.54951	5.77277e-11	4.23364e-10
SLC25A19	1162.29	-1.04435	0.0913806	-11.4285	3.01132e-30	6.84256e-29
SLC25A32	1408.06	-0.843401	0.0844825	-9.98315	1.8063e-23	3.00008e-22
SLC29A1	2000.3	-1.55641	0.0790709	-19.6837	2.97554e-86	2.62244e-84
SLC29A2	1996.77	-0.597815	0.0696024	-8.589	8.77305e-18	1.0633e-16
SLC2A1	1208.09	-1.12464	0.0884859	-12.7098	5.21916e-37	1.51574e-35
SLC2A5	218.731	-1.38019	0.213324	-6.46994	9.80439e-11	7.04466e-10
SLC2A6	546.13	-0.659641	0.134033	-4.92149	8.58869e-07	4.15193e-06
SLC35F2	2604.96	-0.611254	0.0621177	-9.84026	7.55122e-23	1.20685e-21
SLC37A4	1401.61	-0.614617	0.084571	-7.26747	3.66289e-13	3.20598e-12
SLC38A5	732.921	-0.761041	0.1131	-6.72892	1.70929e-11	1.31358e-10
SLC39A11	1138.62	-0.616075	0.0911281	-6.76054	1.37481e-11	1.06893e-10
SLC43A3	2581.52	-1.28295	0.0632656	-20.2789	1.97691e-91	1.97006e-89
SLC45A3	250.191	-0.702362	0.196657	-3.57151	0.000354925	0.00118544
SLC7A1	3524.54	-0.67469	0.0548957	-12.2904	1.02016e-34	2.76768e-33
SLC7A5	8417.51	-0.644422	0.0390268	-16.5123	2.99353e-61	1.69046e-59
SLIRP	580.804	-0.7262	0.13153	-5.52119	3.36717e-08	1.89583e-07
SMARCAD1	1767.97	-0.794496	0.074972	-10.5972	3.06921e-26	5.90117e-25
SMARCC1	2537.59	-0.622587	0.0630996	-9.86673	5.80251e-23	9.31272e-22
SMC1A	5329.73	-0.821448	0.0446787	-18.3857	1.71078e-75	1.29772e-73
SMC2	1621.28	-0.671796	0.0784044	-8.56835	1.04976e-17	1.26627e-16
SMC4	9675.81	-0.627505	0.038674	-16.2255	3.33002e-59	1.78777e-57
SMKR1	27.2362	-1.80437	0.607658	-2.96939	0.00298392	0.00834939
SMS	4020.93	-0.608605	0.0526802	-11.5528	7.14414e-31	1.6681e-29
SNHG20	212.117	-0.764833	0.209571	-3.64951	0.000262738	0.000896592
SNRNP25	956.809	-0.644705	0.103082	-6.25429	3.99317e-10	2.71198e-09
SNRPB	6280.08	-0.991537	0.0423547	-23.4103	3.35391e-121	5.06308e-119
SNRPD1	2957.91	-0.936169	0.0609435	-15.3613	2.97695e-53	1.3966e-51
SNRPD3	1770.15	-0.729432	0.0753083	-9.68594	3.45997e-22	5.2966e-21
SNRPG	1586.28	-0.829894	0.0847599	-9.79111	1.22935e-22	1.94237e-21
SNX22	119.691	-0.854325	0.277053	-3.08361	0.00204503	0.00592223
SOD1	11480.4	-0.607561	0.0380036	-15.9869	1.57605e-57	8.14578e-56
SORD2P	354.553	-1.0214	0.173486	-5.88749	3.92105e-09	2.4352e-08
SPAST	1517.05	-0.613845	0.0794339	-7.72774	1.09469e-14	1.06514e-13
SPATA48	242.52	-0.768175	0.194988	-3.93961	8.16146e-05	0.000303137
SPC24	736.052	-0.812035	0.112657	-7.20803	5.67652e-13	4.88763e-12
SPC25	464.694	-1.11377	0.141221	-7.88671	3.10269e-15	3.14122e-14
SPIB	329.308	-0.692282	0.17193	-4.02653	5.66053e-05	0.000215227
SPRYD3	568.937	-0.720549	0.1287	-5.59867	2.16009e-08	1.23676e-07
SPRYD4	277.238	-0.595209	0.185067	-3.21618	0.00129911	0.0039184
SRM	2037.16	-1.08787	0.0702015	-15.4963	3.67194e-54	1.78869e-52
SRPK1	5159.59	-0.781326	0.048133	-16.2326	2.96394e-59	1.59686e-57
SRPRB	578.295	-0.750809	0.128079	-5.86209	4.57075e-09	2.82147e-08
SRRD	1004.53	-0.620014	0.097445	-6.36271	1.98228e-10	1.3896e-09
SRRT	3485.63	-0.960121	0.0538443	-17.8314	4.02851e-71	2.80469e-69
SRSF1	9098.37	-1.28824	0.0375502	-34.307	6.16301e-258	4.47464e-255
SRSF10	5505.89	-0.633954	0.0458769	-13.8186	1.96923e-43	6.96633e-42
SRSF2	7263.12	-1.40077	0.0408041	-34.3291	2.88775e-258	2.20147e-255
SRSF3	6405.66	-1.21756	0.04475	-27.2079	5.23571e-163	1.65907e-160
SRSF6	6092.22	-0.819434	0.0438241	-18.6982	5.11671e-78	4.02137e-76
SRSF7	3220.98	-1.30264	0.0612415	-21.2706	2.12576e-100	2.34865e-98
SRSF8	229.949	-1.23548	0.202401	-6.10412	1.03371e-09	6.76724e-09
SS18L2	522.524	-0.605735	0.135663	-4.46498	8.00749e-06	3.43722e-05
SSB	5160.65	-0.778326	0.0504669	-15.4225	1.15512e-53	5.48666e-52
SSBP3	2112.16	-0.624543	0.0693988	-8.99934	2.27087e-19	3.02128e-18
SSH3	46.7724	-1.16266	0.441589	-2.6329	0.00846601	0.0213852
SSRP1	8769.82	-0.612267	0.0369169	-16.585	8.94512e-62	5.1081e-60
ST8SIA1	198.355	-0.621078	0.217468	-2.85595	0.0042908	0.0115627
STARD7	5068.5	-0.813356	0.0457606	-17.7742	1.12042e-70	7.69509e-69
STIP1	5217.79	-0.784847	0.0483766	-16.2237	3.42998e-59	1.83498e-57
STMN1	13546.4	-0.84781	0.0338914	-25.0155	4.14704e-138	9.03284e-136
SUMO1	2415.25	-0.708277	0.0645662	-10.9698	5.33991e-28	1.09285e-26
SUPT16H	6224.36	-0.823503	0.0461384	-17.8485	2.96649e-71	2.07477e-69
SURF6	963.87	-0.815137	0.0991044	-8.22503	1.95147e-16	2.15922e-15
SUV39H1	719.425	-0.645466	0.117193	-5.50773	3.63499e-08	2.04135e-07
SUV39H2	871.902	-1.16351	0.110977	-10.4843	1.02002e-25	1.91294e-24
SV2B	466.647	-0.88759	0.141844	-6.2575	3.91197e-10	2.66157e-09
SYK	7595.7	-0.703156	0.0400202	-17.57	4.17886e-69	2.72286e-67
SYNCRIP	6502.6	-1.18034	0.0415218	-28.427	9.37887e-178	3.40475e-175
SYPL1	13088.5	-0.859953	0.0310802	-27.6689	1.65424e-168	5.60492e-166
TAF15	5685.68	-0.842261	0.0502938	-16.7468	5.9738e-63	3.53033e-61
TAGLN2	5956.8	-1.07033	0.042945	-24.9233	4.165e-137	8.69914e-135
TBL2	1113.18	-0.632063	0.0936907	-6.74627	1.5169e-11	1.17282e-10
TBRG4	2223.54	-0.982717	0.0668635	-14.6974	6.7027e-49	2.77707e-47
TCF19	1035.36	-0.72269	0.0967385	-7.47055	7.98608e-14	7.37515e-13
TCF4	6206.23	-0.672547	0.0421188	-15.9679	2.13984e-57	1.10223e-55
TCL1A	2075.04	-1.0737	0.0694276	-15.4651	5.96902e-54	2.88005e-52
TCOF1	2450.43	-0.666709	0.0681483	-9.7832	1.32944e-22	2.09618e-21
TEDC1	402.697	-0.810057	0.152624	-5.30752	1.11127e-07	5.91812e-07
TEDC2	544.67	-0.826342	0.133992	-6.16711	6.95497e-10	4.60854e-09
TERT	479.509	-1.07398	0.1503	-7.14555	8.96349e-13	7.59679e-12
TEX261	1655.67	-0.738202	0.0760605	-9.70546	2.85788e-22	4.40143e-21
TFAM	1954.9	-0.705302	0.0762419	-9.25084	2.22731e-20	3.12706e-19
TFAP4	744.317	-0.960265	0.113615	-8.45189	2.86633e-17	3.37213e-16
TFB2M	495.858	-0.899837	0.136765	-6.57943	4.7224e-11	3.48511e-10
TFDP1	3330.39	-1.20798	0.0590492	-20.4572	5.17862e-93	5.29922e-91
TFDP2	1267.17	-0.665139	0.0893284	-7.44599	9.62171e-14	8.81624e-13
TFR2	542.419	-0.836402	0.130876	-6.39079	1.65027e-10	1.16328e-09
TFRC	3540.61	-1.80237	0.0567787	-31.7438	3.86583e-221	1.90137e-218
THOP1	3264.8	-0.870066	0.0568439	-15.3062	6.94811e-53	3.23969e-51
THTPA	366.252	-0.722473	0.161739	-4.46691	7.93567e-06	3.41024e-05
TICRR	749.645	-0.813727	0.113804	-7.15028	8.66002e-13	7.36006e-12
TIMM13	1757.8	-0.587941	0.074894	-7.8503	4.15029e-15	4.15493e-14
TIMM21	468.136	-0.756803	0.151054	-5.01015	5.4387e-07	2.68856e-06
TIMM23	1461.53	-0.91647	0.08656	-10.5877	3.39881e-26	6.49395e-25
TIPIN	333.08	-0.741817	0.173672	-4.27137	1.94277e-05	7.92863e-05
TK1	1424.85	-1.29852	0.0865309	-15.0065	6.66001e-51	2.93483e-49
TLCD1	104.99	-1.63475	0.298284	-5.48051	4.24101e-08	2.37207e-07
TLR10	1824.96	-1.0711	0.0834598	-12.8338	1.06052e-37	3.20192e-36
TLR9	419.768	-1.26244	0.149376	-8.45139	2.87845e-17	3.3826e-16
TMA16	1086.38	-0.891237	0.0960346	-9.28038	1.68882e-20	2.3798e-19
TMCO6	377.366	-0.883972	0.15988	-5.52897	3.22122e-08	1.81567e-07
TMEM100	137.524	-1.20982	0.259495	-4.66221	3.12832e-06	1.41957e-05
TMEM109	1692.08	-0.764162	0.0762901	-10.0165	1.28952e-23	2.16297e-22
TMEM120B	908.257	-0.599944	0.102623	-5.84609	5.03253e-09	3.09274e-08
TMEM14B	1591.46	-0.617283	0.0795461	-7.76006	8.489e-15	8.31289e-14
TMEM161A	802.685	-0.674498	0.108243	-6.23136	4.62408e-10	3.12376e-09
TMEM177	358.025	-1.11493	0.163338	-6.8259	8.73745e-12	6.90616e-11
TMEM198	164.192	-0.703892	0.237572	-2.96285	0.00304801	0.00850843
TMEM201	644.957	-0.870096	0.12073	-7.20697	5.72103e-13	4.9226e-12
TMEM229B	720.574	-0.665342	0.115747	-5.74826	9.01676e-09	5.42964e-08
TMEM255B	113.536	-0.84513	0.287677	-2.93778	0.00330573	0.0091591
TMEM33	1583.6	-0.688477	0.0816526	-8.43179	3.40424e-17	3.98651e-16
TMEM70	860.51	-0.730994	0.106433	-6.86809	6.50681e-12	5.19149e-11
TMPO	6890.32	-0.687288	0.0406006	-16.928	2.79515e-64	1.69791e-62
TMX1	1530.55	-0.749644	0.0822096	-9.11869	7.60399e-20	1.04015e-18
TNFRSF21	103.827	-0.637843	0.300189	-2.12481	0.0336027	0.0725901
TNFSF15	673.091	-0.858305	0.117616	-7.29752	2.93125e-13	2.58489e-12
TNNI1	101.106	-1.42816	0.31325	-4.55916	5.13581e-06	2.26776e-05
TNPO2	3971.61	-0.59162	0.0511404	-11.5686	5.94782e-31	1.39303e-29
TNS3	8894.16	-0.961318	0.0363014	-26.4816	1.5789e-154	4.45806e-152
TOE1	232.919	-1.14241	0.21481	-5.31823	1.04783e-07	5.59786e-07
TOMM34	1783.53	-0.604331	0.0765725	-7.89226	2.96754e-15	3.01039e-14
TOMM40	2112.99	-1.29667	0.0714905	-18.1376	1.60873e-73	1.15699e-71
TOMM40L	402.296	-0.646202	0.155006	-4.16887	3.06114e-05	0.000121072
TOMM5	1640.51	-1.12383	0.077465	-14.5075	1.08559e-47	4.33299e-46
TOMM6	1913.33	-0.587275	0.0710415	-8.26664	1.37785e-16	1.53456e-15
TOP1	11990.5	-0.82896	0.0324298	-25.5616	4.07535e-144	9.76801e-142
TOPBP1	2772.82	-0.649989	0.0601478	-10.8065	3.2058e-27	6.35616e-26
TP53	3098.35	-0.880297	0.0571752	-15.3965	1.72815e-53	8.13242e-52
TPI1	7779.04	-0.999777	0.0387603	-25.7939	1.03934e-146	2.64113e-144
TPI1P2	112.349	-1.16451	0.29052	-4.00836	6.11414e-05	0.000231321
TRA2B	4414.68	-1.01956	0.0498502	-20.4525	5.70593e-93	5.79989e-91
TRAIP	367.258	-0.633783	0.161479	-3.92487	8.67763e-05	0.000320746
TRAP1	4592.32	-0.994858	0.0510965	-19.4702	1.96619e-84	1.67477e-82
TRIAP1	405.008	-0.744512	0.152525	-4.88123	1.05425e-06	5.04365e-06
TRIB1	179.199	-1.57859	0.229683	-6.87292	6.29026e-12	5.02134e-11
TRIM35	875.507	-0.634343	0.10605	-5.98155	2.2103e-09	1.40536e-08
TRIP13	1595.2	-1.10132	0.0793736	-13.8751	8.96249e-44	3.2229e-42
TRIT1	669.83	-0.593949	0.125837	-4.71998	2.35867e-06	1.08452e-05
TRMT10C	481.605	-0.963195	0.143498	-6.71224	1.91655e-11	1.46622e-10
TRMT11	1148.84	-0.615395	0.0916842	-6.71212	1.9182e-11	1.46674e-10
TRMT6	1696.36	-0.756042	0.0775124	-9.75382	1.77654e-22	2.76962e-21
TRMT61A	521.474	-0.881826	0.138848	-6.351	2.13916e-10	1.49135e-09
TRMT61B	517.563	-0.619013	0.134332	-4.60808	4.06404e-06	1.81714e-05
TRNT1	452.941	-0.812009	0.145262	-5.58996	2.27125e-08	1.29505e-07
TRUB2	682.169	-0.689315	0.117556	-5.8637	4.52678e-09	2.79545e-08
TSEN2	312.672	-0.872171	0.172018	-5.07024	3.97307e-07	1.99465e-06
TSFM	638.507	-0.931602	0.12356	-7.53968	4.71119e-14	4.42857e-13
TSNAXIP1	16.8895	-1.67399	0.754132	-2.21976	0.026435	0.0589088
TSR1	1721.3	-1.02832	0.0759907	-13.5322	1.00954e-41	3.42815e-40
TSTA3	409.201	-1.23854	0.150649	-8.22139	2.01165e-16	2.22258e-15
TTC26	894.993	-0.65053	0.105119	-6.18853	6.07294e-10	4.05403e-09
TTC7A	1995.82	-0.887673	0.0696068	-12.7527	3.01179e-37	8.88215e-36
TTF2	3315.56	-0.930905	0.0549633	-16.9369	2.40638e-64	1.47944e-62
TTLL12	3031.66	-1.1593	0.0580834	-19.9593	1.24433e-88	1.18577e-86
TUBA1B	22403.9	-1.12725	0.0287509	-39.2074	0	0
TUBA1C	2733.08	-0.606689	0.0606106	-10.0096	1.38298e-23	2.31464e-22
TUBA4A	2068.33	-0.745208	0.0688468	-10.8242	2.6452e-27	5.27208e-26
TUBB	26996.1	-0.740149	0.0252721	-29.2871	1.51274e-188	6.23371e-186
TUBG1	1774.72	-0.628951	0.0740106	-8.49813	1.92677e-17	2.29332e-16
TWISTNB	1358.93	-0.7289	0.0860726	-8.46844	2.48711e-17	2.93733e-16
TWNK	821.58	-1.32851	0.113239	-11.7319	8.74687e-32	2.12701e-30
TXLNG	2376.89	-0.674624	0.0698594	-9.65689	4.59615e-22	6.95213e-21
TXN	642.394	-0.851013	0.121754	-6.9896	2.75667e-12	2.25609e-11
TXNDC17	523.956	-0.832751	0.135399	-6.15033	7.73217e-10	5.10357e-09
TXNL4A	1717.59	-0.585883	0.0814552	-7.19271	6.35185e-13	5.44388e-12
TXNRD3	72.9891	-0.998312	0.363097	-2.74944	0.00596978	0.0156019
TYMS	2951.09	-1.36539	0.0658342	-20.7399	1.51267e-95	1.60165e-93
U2AF1L5	1456.72	-1.2104	0.0859869	-14.0766	5.29236e-45	1.96332e-43
UAP1	1541.91	-0.673042	0.0810808	-8.30088	1.03344e-16	1.16631e-15
UBB	9370.74	-0.683665	0.0370469	-18.454	4.83921e-76	3.72644e-74
UBC	13090.7	-0.801819	0.0363895	-22.0344	1.34965e-107	1.70067e-105
UBE2G1	796.926	-0.665741	0.109412	-6.08473	1.1669e-09	7.60327e-09
UBE2L3	2626.71	-0.632406	0.0668131	-9.4653	2.92728e-21	4.28744e-20
UBE2N	2057.46	-1.08192	0.0743987	-14.5421	6.55112e-48	2.62855e-46
UBE2T	792.57	-0.866941	0.112988	-7.67288	1.68183e-14	1.62502e-13
UBP1	3319.21	-0.665629	0.0558562	-11.9168	9.67154e-33	2.42936e-31
UBXN11	750.863	-0.62835	0.111942	-5.61319	1.98628e-08	1.14282e-07
UCHL1	1260.55	-0.897682	0.0872689	-10.2864	8.11585e-25	1.45579e-23
UCHL3	1815.5	-0.794232	0.072726	-10.9209	9.16001e-28	1.85722e-26
UCHL5	1773.25	-0.79132	0.0754531	-10.4876	9.852e-26	1.8522e-24
UCK2	1366.07	-0.758326	0.0834097	-9.09158	9.76074e-20	1.32995e-18
UFSP1	47.7894	-1.4254	0.461065	-3.09155	0.00199118	0.00577616
UGGT1	2241.59	-0.695274	0.0675449	-10.2935	7.5369e-25	1.35513e-23
UHRF1	3108.35	-1.82891	0.0680874	-26.8612	6.23882e-159	1.90247e-156
UMODL1	631.999	-1.54311	0.123168	-12.5285	5.21263e-36	1.47727e-34
UNG	1536.02	-1.31267	0.0794696	-16.5178	2.7307e-61	1.54777e-59
UQCC3	746.966	-0.760765	0.112575	-6.75786	1.40048e-11	1.08723e-10
URB1	2567.57	-0.660323	0.0626855	-10.5339	6.02786e-26	1.13887e-24
URB2	711.912	-1.13601	0.117613	-9.65887	4.50824e-22	6.83659e-21
USP1	2200.37	-0.629456	0.0681441	-9.23712	2.53213e-20	3.54196e-19
USP40	791.245	-1.04458	0.10993	-9.50217	2.05557e-21	3.034e-20
USP5	2945.24	-0.64014	0.0580295	-11.0313	2.69971e-28	5.58513e-27
UTP14A	992.856	-0.846814	0.103213	-8.20454	2.31475e-16	2.54455e-15
UTP15	735.235	-0.723569	0.117518	-6.15706	7.41069e-10	4.90198e-09
UTP20	1369.32	-0.913346	0.0890311	-10.2587	1.08115e-24	1.93025e-23
UTP25	844.885	-0.670338	0.106429	-6.29844	3.00647e-10	2.06764e-09
UTP4	1307.81	-0.910341	0.0860579	-10.5782	3.75979e-26	7.17466e-25
VARS1	2768.42	-1.078	0.0613052	-17.5842	3.25732e-69	2.14071e-67
VDAC1	6144.14	-0.89523	0.042503	-21.0627	1.74813e-98	1.8639e-96
VEZT	3927.75	-0.748501	0.0552241	-13.5539	7.51542e-42	2.55776e-40
VOPP1	1845.42	-0.585817	0.0725676	-8.07271	6.87556e-16	7.33601e-15
VPREB1	10.7446	-3.17486	1.0014	-3.17044	0.00152209	0.00453535
VRK1	1673.74	-0.80268	0.0769736	-10.428	1.84752e-25	3.40206e-24
VTN	14.1533	-1.61201	0.809337	-1.99177	0.0463966	0.0962461
WASF1	1767.5	-0.646402	0.0764851	-8.45135	2.87966e-17	3.3826e-16
WDFY4	8878.67	-1.19204	0.0361612	-32.9647	2.60376e-238	1.5269e-235
WDHD1	1669.77	-0.769382	0.076239	-10.0917	6.01169e-24	1.03105e-22
WDR12	1499.9	-0.784048	0.0809857	-9.68131	3.62033e-22	5.52545e-21
WDR18	817.386	-0.879264	0.108465	-8.1064	5.21395e-16	5.59838e-15
WDR3	2033.3	-1.14853	0.071503	-16.0627	4.66142e-58	2.45078e-56
WDR36	2066.26	-0.677992	0.0741063	-9.14891	5.75106e-20	7.91394e-19
WDR4	725.232	-1.75089	0.115261	-15.1907	4.07489e-52	1.86593e-50
WDR43	2186.91	-1.21979	0.06867	-17.763	1.36704e-70	9.34677e-69
WDR46	1442.34	-0.971677	0.0840791	-11.5567	6.8285e-31	1.59684e-29
WDR5	1232.29	-0.641546	0.0915499	-7.00761	2.42422e-12	1.99256e-11
WDR61	1097.34	-0.607433	0.100012	-6.0736	1.25073e-09	8.11828e-09
WDR62	1742.88	-0.618497	0.0820446	-7.53856	4.75203e-14	4.46421e-13
WDR76	2495.95	-0.682291	0.0669476	-10.1914	2.16572e-24	3.79985e-23
WDR77	2121.22	-0.690312	0.0685781	-10.0661	7.80389e-24	1.32649e-22
WDR90	656.221	-0.778893	0.125572	-6.20274	5.54902e-10	3.72221e-09
WEE1	4268.76	-0.764755	0.0525595	-14.5503	5.8182e-48	2.34064e-46
WWOX	542.581	-0.655489	0.1327	-4.93964	7.82666e-07	3.79679e-06
XPO5	2788.87	-0.806023	0.060567	-13.308	2.08064e-40	6.80761e-39
XRCC2	1512.84	-0.885558	0.0815185	-10.8633	1.72435e-27	3.46391e-26
XRCC3	966.188	-1.111	0.0986231	-11.2651	1.95088e-29	4.28603e-28
XRCC5	7578.19	-0.661097	0.0404737	-16.334	5.6576e-60	3.09181e-58
XRCC6	7533.78	-0.953769	0.0436178	-21.8665	5.41248e-106	6.44719e-104
XXYLT1	634.453	-0.715661	0.121229	-5.90339	3.56102e-09	2.21974e-08
YEATS4	1276.31	-0.707534	0.0889608	-7.95333	1.81567e-15	1.88519e-14
YRDC	674.662	-0.918203	0.12148	-7.55846	4.07864e-14	3.85298e-13
YWHAB	10912.7	-0.648983	0.0333791	-19.4428	3.35141e-84	2.83883e-82
YWHAG	7719.17	-0.998028	0.0428697	-23.2805	6.98908e-120	1.01488e-117
YWHAH	2953.92	-0.780778	0.0601869	-12.9726	1.75099e-38	5.40431e-37
YWHAQ	6111.31	-0.717442	0.0433991	-16.5313	2.1848e-61	1.24297e-59
YY2	39.8168	-1.61848	0.482536	-3.35411	0.000796205	0.00250149
ZBED6CL	295.908	-1.22234	0.180138	-6.7856	1.15606e-11	9.04851e-11
ZBTB24	617.586	-0.640106	0.125783	-5.08899	3.59971e-07	1.81558e-06
ZC3H12D	186.881	-1.08649	0.221895	-4.89641	9.76046e-07	4.68422e-06
ZC3H4	1608.67	-1.20452	0.0793023	-15.1889	4.18624e-52	1.91101e-50
ZDHHC14	25.186	-1.34739	0.607481	-2.218	0.0265548	0.0591564
ZDHHC16	542.141	-0.764433	0.133516	-5.72539	1.03199e-08	6.16084e-08
ZFAT	478.758	-0.67037	0.140594	-4.76811	1.85963e-06	8.63654e-06
ZFP41	306.554	-0.622767	0.174579	-3.56724	0.00036076	0.00120256
ZMPSTE24	946.752	-0.746766	0.101017	-7.39249	1.44105e-13	1.30473e-12
ZMYND19	629.134	-0.651003	0.121671	-5.35054	8.76915e-08	4.72951e-07
ZNF106	9233.85	-0.673788	0.0367917	-18.3136	6.4513e-75	4.84546e-73
ZNF202	737.856	-0.67079	0.115351	-5.8152	6.05618e-09	3.70095e-08
ZNF239	176.525	-0.83619	0.244991	-3.41314	0.000642179	0.00205225
ZNF276	1995.82	-0.741583	0.0700055	-10.5932	3.20408e-26	6.12956e-25
ZNF296	520.001	-0.820313	0.135411	-6.05793	1.37885e-09	8.91955e-09
ZNF326	1216.34	-0.853498	0.0881224	-9.68537	3.47933e-22	5.32089e-21
ZNF367	352.109	-0.788103	0.162616	-4.84641	1.25718e-06	5.95471e-06
ZNF485	285.675	-0.814495	0.180389	-4.51521	6.32552e-06	2.75401e-05
ZNF497	114.551	-0.822179	0.290917	-2.82616	0.0047109	0.0126013
ZNF551	325.544	-0.891468	0.168143	-5.30185	1.14636e-07	6.10073e-07
ZNF552	230.56	-0.599212	0.206326	-2.90419	0.00368202	0.0100916
ZNF587B	180.225	-0.793466	0.228656	-3.47014	0.000520189	0.00168536
ZNF593	736.207	-0.608779	0.112898	-5.3923	6.95631e-08	3.80017e-07
ZNF653	353.174	-0.651979	0.162357	-4.01572	5.9265e-05	0.000224724
ZNF689	571.372	-0.598141	0.129246	-4.62793	3.69339e-06	1.65969e-05
ZNF804A	736.349	-0.838811	0.118441	-7.08212	1.41967e-12	1.18154e-11
ZNF860	289.689	-1.40867	0.188943	-7.45556	8.94881e-14	8.24426e-13
ZPBP2	31.5685	-1.45925	0.541902	-2.69283	0.00708493	0.0182196
ZWILCH	1644.36	-0.59451	0.0775713	-7.66405	1.80164e-14	1.73748e-13
ZWINT	2308.43	-1.06195	0.0733979	-14.4683	1.9204e-47	7.62508e-46
