# Supplementary material for: Context-defined cancer co-dependency mapping identifies a functional interplay between PRC2 and MLL-MEN1 complex in lymphoma
Source: Nat Commun. 2023 Jul 17;14:4259. doi: 10.1038/s41467-023-39990-5 (PMC10352330; doi:10.1038/s41467-023-39990-5)
Supplement: Supplementary file 4 — Supplementary Data 1-15 [file 41467_2023_39990_MOESM4_ESM.zip › Supplementary Data/Supplementary Data 12.xlsx]

## Sheet: Supplementary Data 12
Supplementary Data 12. Comparison of the current work with recent studies of building pan-cancer genetic co-dependency networks from CRISPR-Cas9-based screening datasets.
	Pan et al., 2018, Cell Systems (PMID: 29778836)	Boyle et al., 2018, Molecular Systems Biology (PMID: 30573688)	Kim et al., 2019, Life Science Alliance (PMID: 30979825)	Wainberg et al., 2021, Nature Genetics (PMID: 33859415)	The current work
CRISPR-Cas9-based screening datasets	Project Achilles	Project Achilles	Project Achilles	Project Achilles	Projects Achilles and SCORE
Number of pan-cancer cell lines	342	436	276	485	1086
Module calling approach	Degree-preserved randomized network	Single cutoff for correlation coefficient (false discovery rate < 10%)	Single cutoff for correlation coefficient (Bonferroni-corrected P < 0.05 or Benjamini-Hochberg adjusted P <0.01)	ClusterONE algorithm	Quack algorithm and two-step cutoff for correlation coefficient (matrix cutoff: Pearson's r > 0.4 and network cutoff Pearson's |r| > 0.34)
Network visualization	igraph (R package)	igraph (R package)	Markov Cluster algorithm	Diffusion map	geNet (R package)
Computational pipeline for associating module dependencies and cancer molecular phenotypes	-	-	-	-	Deplink (R package)
