# Supplementary material for: Context-defined cancer co-dependency mapping identifies a functional interplay between PRC2 and MLL-MEN1 complex in lymphoma
Source: Nat Commun. 2023 Jul 17;14:4259. doi: 10.1038/s41467-023-39990-5 (PMC10352330; doi:10.1038/s41467-023-39990-5)
Supplement: Supplementary file 4 — Supplementary Data 1-15 [file 41467_2023_39990_MOESM4_ESM.zip › Supplementary Data/Supplementary Data 13.xlsx]

## Sheet: Supplementary Data 13
Supplementary Data 13. Correlation between genetic dependency and copy number variation of gene members in each DCN module, related to Supplementary Figure 2e.
module IDs	Pearson's r	p value
1	0.0951874	0.0126231
2	-0.0130689	0.732588
3	-0.157048	3.60385e-05
4	-0.107586	0.00478873
5	-0.00778437	0.838731
6	0.0192172	0.615345
7	-0.0444587	0.244872
8	0.131705	0.000543499
9	0.0864593	0.0235359
10	0.0361002	0.345115
11	-0.0650743	0.08855
12	-0.000707166	0.98525
13	-0.146601	0.000116416
14	0.173728	4.72209e-06
15	0.17623	3.42178e-06
16	0.040447	0.290114
17	-0.108113	0.00458558
18	-0.00302886	0.936885
19	0.224933	2.56711e-09
20	0.374599	2.81404e-24
21	0.0231907	0.544265
22	0.00422104	0.912128
23	0.0414096	0.278778
24	-0.0184056	0.630351
25	-0.0205867	0.59039
26	0.0583901	0.126551
27	-0.152343	6.16971e-05
28	0.0832891	0.0291622
29	-0.226493	1.97888e-09
30	-0.0222246	0.561167
31	0.0407644	0.286342
32	-0.0468307	0.220573
33	0.164636	1.46547e-05
34	-0.0756342	0.0476803
35	-0.132644	0.00049539
36	-0.104735	0.00603782
37	0.0428971	0.261858
38	0.0680168	0.0750297
39	-0.238722	2.40618e-10
40	0.11064	0.00371407
41	0.357211	4.48697e-22
42	-0.0975085	0.0106085
43	-0.0237182	0.535144
44	-0.0117404	0.758882
45	0.260259	4.39553e-12
46	-0.0979773	0.0102381
47	0.164154	1.55345e-05
48	0.100329	0.00854787
49	-0.00290998	0.939357
50	-0.133755	0.000443621
51	-0.0223082	0.559695
52	0.0599233	0.116873
53	0.23492	4.69186e-10
54	0.185571	9.87558e-07
55	0.048411	0.205373
56	-0.0353747	0.354903
57	-0.0973251	0.0107566
58	-0.0587664	0.12412
59	0.0515044	0.177846
60	0.152784	5.86988e-05
61	0.0589649	0.122852
62	0.24776	4.69599e-11
63	0.0211331	0.580564
64	-0.00603746	0.87458
65	0.118124	0.00194122
66	0.0446717	0.242616
67	0.0723092	0.0583686
68	-0.0411384	0.28194
69	-0.0977272	0.0104343
70	-0.214567	1.3802e-08
71	-0.0397547	0.298456
72	-0.0394537	0.302131
73	-0.0199339	0.602227
74	-0.111096	0.00357414
75	-0.165064	1.39119e-05
76	-0.0270437	0.47947
77	0.0946706	0.0131152
78	-0.102957	0.00695768
79	-0.00753257	0.84388
80	0.0415665	0.276958
81	0.0312699	0.41352
82	-0.116785	0.00218629
83	-0.0109367	0.774927
84	-0.00419372	0.912695
85	-0.00214326	0.955315
86	0.0377124	0.323987
87	0.116572	0.00222761
88	0.084827	0.026303
89	-0.0848736	0.0262203
90	0.00687528	0.85735
91	0.116707	0.00220123
92	0.00104186	0.97827
93	-0.00633179	0.86852
94	0.0153523	0.688132
95	-0.307335	1.79492e-16
96	0.00664812	0.862015
97	-0.121746	0.00139924
98	-0.0224814	0.556651
99	0.0566305	0.138413
100	-0.108423	0.00446944
101	0.111493	0.00345587
102	0.202427	8.90965e-08
103	0.0680213	0.0750104
104	0.0425211	0.266066
105	-0.0320712	0.401648
106	0.422668	4.21139e-31
107	0.057459	0.132725
108	0.0563109	0.140656
109	-0.114521	0.0026653
110	-0.00803174	0.83368
111	-0.00648157	0.865439
112	0.0345748	0.365896
113	-0.0171696	0.653495
114	0.223307	3.36072e-09
115	0.00851166	0.8239
116	0.0565311	0.139108
117	-0.0477291	0.211836
118	0.127761	0.000796734
119	0.0405913	0.288395
120	0.107845	0.00468772
121	-0.0500242	0.190655
122	-0.0964836	0.01146
123	0.0615063	0.107499
124	-0.102758	0.007068
125	0.00777708	0.83888
126	0.284013	3.40655e-14
127	0.0664576	0.0819681
128	-0.0127207	0.73945
129	0.201015	1.09874e-07
130	0.00165352	0.965519
131	0.00338358	0.929511
132	-0.0283032	0.459238
133	-0.050254	0.188623
134	0.154478	4.84344e-05
135	-0.0494522	0.195782
136	0.0518061	0.175316
137	-0.0208731	0.585229
138	-0.0567112	0.13785
139	0.0973939	0.0107008
140	-0.0236269	0.536717
141	0.00365169	0.923942
142	-0.10446	0.00617224
143	-0.069792	0.067721
144	0.0872386	0.0223065
145	-0.112838	0.00308168
