# Supplementary material for: Context-defined cancer co-dependency mapping identifies a functional interplay between PRC2 and MLL-MEN1 complex in lymphoma
Source: Nat Commun. 2023 Jul 17;14:4259. doi: 10.1038/s41467-023-39990-5 (PMC10352330; doi:10.1038/s41467-023-39990-5)
Supplement: Supplementary file 4 — Supplementary Data 1-15 [file 41467_2023_39990_MOESM4_ESM.zip › Supplementary Data/Supplementary Data 14.xlsx]

## Sheet: Supplementary Data 14
Supplementary Data 14. Correlation between genetic dependency and expression levels of gene members in each DCN module, related to Supplementary Figure 2f.
module IDs	Pearson's r	p value
1	0.622463	3.22444e-68
2	0.0530942	0.185314
3	-0.0607518	0.129535
4	-0.18718	2.50081e-06
5	-0.192805	1.22095e-06
6	-0.00850995	0.831985
7	0.061795	0.123069
8	0.227814	8.65188e-09
9	0.125459	0.00168899
10	-0.0105421	0.792689
11	-0.10862	0.00660924
12	-0.0707167	0.0775351
13	-0.07933	0.0476125
14	0.101051	0.0115479
15	0.123118	0.00206277
16	0.0578892	0.148631
17	-0.000720868	0.985662
18	0.0341226	0.394814
19	0.196872	7.17371e-07
20	0.655544	6.70449e-78
21	0.0201646	0.615138
22	0.0362092	0.366532
23	0.199533	5.03573e-07
24	0.00440594	0.912536
25	0.0492323	0.219409
26	0.0647791	0.105957
27	-0.0880731	0.0278119
28	0.0753827	0.0598412
29	-0.0941585	0.0186431
30	-0.0799022	0.046027
31	0.0152326	0.704116
32	-0.160159	5.85149e-05
33	0.118237	0.00309623
34	-0.0457613	0.253694
35	-0.191588	1.42835e-06
36	-0.143806	0.000313569
37	0.017225	0.667596
38	0.130405	0.00109492
39	-0.198088	6.1067e-07
40	-0.072463	0.0704705
41	0.0742854	0.0636689
42	-0.0125157	0.75502
43	-0.0748318	0.0617384
44	-0.00943023	0.814131
45	0.74625	4.97429e-112
46	-0.129477	0.00118901
47	0.300166	1.85263e-14
48	0.00958537	0.811131
49	-0.0703956	0.0788948
50	-0.0995625	0.0128366
51	-0.0160539	0.688973
52	0.0510044	0.203244
53	0.280499	9.56902e-13
54	0.0340751	0.395471
55	0.00531743	0.894538
56	-0.0447192	0.264678
57	-0.140708	0.000422848
58	-0.0305512	0.446169
59	0.00964125	0.81005
60	0.130109	0.00112414
61	0.121005	0.00246356
62	0.0620183	0.121719
63	0.105917	0.00809793
64	-0.0863208	0.031084
65	0.0302731	0.450322
66	0.0645418	0.107245
67	0.0271492	0.498436
68	-0.0663272	0.0978527
69	-0.10118	0.0114419
70	-0.0535348	0.181688
71	-0.0214282	0.593158
72	0.0130289	0.745314
73	-0.0602814	0.132536
74	-0.050405	0.208612
75	-0.0442124	0.270136
76	0.0275446	0.4922
77	-0.0022177	0.95591
78	-0.140604	0.000427078
79	0.0857116	0.0322964
80	-0.031216	0.436333
81	-0.0222462	0.579124
82	-0.000838467	0.983323
83	-0.00763035	0.849132
84	-0.0186036	0.642773
85	-0.0745002	0.062904
86	-0.0874581	0.0289249
87	0.536131	1.00481e-47
88	-0.0119934	0.764937
89	-0.0625526	0.118533
90	0.0598998	0.135009
91	-0.00842432	0.833651
92	-0.0153648	0.701671
93	-0.0468408	0.242655
94	-0.203064	3.1247e-07
95	-0.247555	3.62527e-10
96	-0.0154302	0.700463
97	-0.123625	0.00197591
98	-0.110129	0.00588911
99	-0.0287047	0.474143
100	0.0805105	0.0443906
101	0.625194	5.66472e-69
102	0.506738	5.18739e-42
103	0.064708	0.106342
104	0.0620674	0.121423
105	-0.0987932	0.0135511
106	0.206472	1.9558e-07
107	-0.0607172	0.129754
108	0.0388888	0.332116
109	-0.0655798	0.101702
110	0.0302257	0.451032
111	-0.00692488	0.862935
112	-0.0166338	0.678356
113	-0.0721848	0.0715593
114	0.236537	2.20505e-09
115	0.0191042	0.633854
116	-0.087221	0.029364
117	-0.0989305	0.0134211
118	0.0758868	0.0581476
119	0.0731032	0.0680164
120	0.0867135	0.0303235
121	0.0408984	0.307719
122	-0.0397455	0.321567
123	0.0481519	0.229705
124	-0.0720088	0.0722552
125	0.0627926	0.117124
126	0.482498	1.05889e-37
127	0.109703	0.0060847
128	0.0240829	0.548193
129	0.0932917	0.0197618
130	0.0302222	0.451084
131	-0.0461208	0.24998
132	0.0307661	0.442976
133	-0.0485004	0.226347
134	0.138285	0.000532027
135	-0.114048	0.0043373
136	0.0925912	0.0207083
137	0.0770506	0.0543892
138	-0.0338839	0.39813
139	0.105523	0.00833828
140	-0.0252482	0.528998
141	0.032556	0.416887
142	0.0107365	0.788955
143	-0.0845527	0.0347145
144	0.0738353	0.0652965
145	-0.0499278	0.212958
