# Supplementary material for: Context-defined cancer co-dependency mapping identifies a functional interplay between PRC2 and MLL-MEN1 complex in lymphoma
Source: Nat Commun. 2023 Jul 17;14:4259. doi: 10.1038/s41467-023-39990-5 (PMC10352330; doi:10.1038/s41467-023-39990-5)
Supplement: Supplementary file 4 — Supplementary Data 1-15 [file 41467_2023_39990_MOESM4_ESM.zip › Supplementary Data/Supplementary Data 15.xlsx]

## Sheet: Supplementary Data 15
Supplementary Data 15. Information of sgRNAs used in CRISPR-Cas9 gene knockout.
gene_id	sgRNA_id	Forward Sequence	Reverse Squence
Non-targeting control	Control-1	CACCGCCAGTTGCTCTGGGGGAACA	AAACTGTTCCCCCAGAGCAACTGGC
MEN1	MEN1-1	CACCGACTGTCGCAACCGCAATGTG	AAACCACATTGCGGTTGCGACAGTC
MEN1	MEN1-2	CACCGCCAGACAGTCAATGCCGGTG	AAACCACCGGCATTGACTGTCTGGC
TSC1	TSC1-1	CACCGTGACATGACCCAGTAACGAG	AAACCTCGTTACTGGGTCATGTCAC
TSC1	TSC1-2	CACCGTCAGGCACCATGATGACAGA	AAACTCTGTCATCATGGTGCCTGAC
