# Supplementary material for: Context-defined cancer co-dependency mapping identifies a functional interplay between PRC2 and MLL-MEN1 complex in lymphoma
Source: Nat Commun. 2023 Jul 17;14:4259. doi: 10.1038/s41467-023-39990-5 (PMC10352330; doi:10.1038/s41467-023-39990-5)
Supplement: Supplementary file 4 — Supplementary Data 1-15 [file 41467_2023_39990_MOESM4_ESM.zip › Supplementary Data/Supplementary Data 2.xlsx]

## Sheet: Supplementary Data 2
Supplementary Data 2. Dependency correlation matrix for 590 genes in co-essentiality network, related to Supplementary Figure 1c.
	AAAS	ABL1	ACAT2	ACBD5	ACOX1	ACTR5	ADAR	AEBP1	AFTPH	AGO1	AHR	AIFM3	AKT1	ALDOA	ALG2	ALG3	ALG5	ALG8	ALG9	AMFR	ANG	ANGPTL8	ANKRD11	AP1G1	AP1M1	AP3B1	AP3D1	ARHGEF12	ARID1A	ARID2	ARIH2	ARMH3	ARNT	ASXL1	ATF7IP	ATG13	ATG3	ATG7	ATG9A	ATMIN	ATP1B3	ATP5MG	ATP5PF	ATRN	ATXN2L	AUP1	BARD1	BCL6	BCR
AAAS	1	-0.0616	-0.042	-0.0122	-0.0285	0.0008	0.0091	0.0406	-0.0285	0.0675	-0.0943	-0.0098	-0.0248	0.1135	0.0086	-0.0129	0.0213	-0.0437	0.0142	0.0408	0.1041	-0.006	0.05	-0.0235	0.003	-0.0627	-0.072	-0.0026	0.0016	0.0376	0.0024	-0.0016	-0.0546	-0.012	-0.0221	-0.0129	0.0272	0.0278	-0.0178	0.0253	-0.0335	-0.1295	-0.1341	0.044	-0.0202	-0.0332	0.1149	-0.0075	-0.0416
ABL1	-0.0616	1	0.007	0.0775	0.0494	0.023	-0.0203	-0.0137	0.0393	-0.0865	0.1005	0.0356	-0.0423	-0.0681	-0.09	0.004	-0.1153	-0.067	-0.0657	-0.0352	-0.0635	-0.041	-0.0529	0.0192	0.0361	-0.0257	-0.0255	-0.1611	-0.0177	-0.0131	0.0754	-0.0188	0.0556	0.0819	-0.0068	0.0453	-0.0351	-0.01	0.0873	-0.0498	0.1318	0.0571	-0.0051	-0.0405	0.0041	-0.0523	-0.0399	-0.036	0.4277
ACAT2	-0.042	0.007	1	-0.0205	-0.0179	0.0673	0.0036	-0.0448	0.0727	0.0105	-0.016	0.0251	0.0601	-0.0655	-0.0465	0.0599	0.0406	0.0481	0.0553	-0.0661	0.0153	-0.016	0.0281	0.0648	0.0805	0.0132	-0.0161	-0.0079	-0.0031	-0.0394	-0.0439	0.0736	-0.011	0.0303	0.0211	-0.0371	-0.0401	-0.0533	-0.0675	-0.0518	0.0153	0.015	-0.0073	-0.0134	0.0516	0.0819	-0.0611	0.0872	-0.0239
ACBD5	-0.0122	0.0775	-0.0205	1	0.3558	-0.0607	0.0082	0.0131	0.0212	-0.0485	-0.0083	0.043	0.0158	-0.085	0.02	-0.0228	-0.0788	-0.0269	-0.0582	0.1398	-0.017	0.0212	-0.0208	-0.0155	-0.0152	0.0792	-0.0016	-0.1451	-0.0708	-0.0369	0.0631	0.01	0.0225	0.0026	0.0345	0.0815	0.002	0.0471	0.0826	0.0017	0.0215	0.0006	0.0009	-0.0578	-0.0068	-0.0399	0.0314	0.0242	0.0274
ACOX1	-0.0285	0.0494	-0.0179	0.3558	1	-0.0627	0.1417	0.0185	0.046	-0.0399	-0.0592	-0.0064	-0.0616	-0.0393	-0.1183	0.0023	0.0008	0.0236	0.0039	0.0603	0.0579	-0.0054	-0.0685	-0.0815	-0.0855	0.0319	-0.0078	-0.0309	-0.0688	0.0073	0.0086	-0.0637	-0.0199	0.0255	-0.049	0.0139	-0.0614	0.0352	0.0861	0.0297	-0.1891	-0.1091	-0.0304	-0.0219	-0.0772	0.0139	-0.0884	-0.0001	-0.0134
ACTR5	0.0008	0.023	0.0673	-0.0607	-0.0627	1	-0.021	-0.0867	-0.0199	-0.0699	-0.0317	0.0368	-0.0031	0.0674	-0.0069	0.0283	0.0045	0.0494	0.0333	-0.1161	0.0213	0.0315	0.0075	-0.0237	0.1168	0.0577	0.0708	0.0061	0.006	-0.1086	0.0427	0.0299	-0.0665	0.1779	-0.0066	0.0792	-0.0367	-0.0275	0.0721	0.0397	0.011	0.0056	0.0242	0.084	0.0972	0.0432	0.0047	-0.0041	0.0234
ADAR	0.0091	-0.0203	0.0036	0.0082	0.1417	-0.021	1	-0.0303	0.0632	0.0035	-0.0493	0.0802	-0.0087	0.0278	-0.1533	0.0535	0.1408	0.1517	0.0541	-0.0914	0.1327	-0.016	0.0396	-0.0549	-0.0107	-0.0047	-0.0611	-0.0183	-0.0726	0.0579	0.0175	-0.0628	0.0374	0.0531	-0.0294	0.0421	-0.0222	0.0001	0.146	-0.0172	-0.155	-0.1132	-0.1044	-0.0236	-0.0467	0.1793	-0.0518	0.0334	-0.0279
AEBP1	0.0406	-0.0137	-0.0448	0.0131	0.0185	-0.0867	-0.0303	1	-0.0152	0.0243	0.117	0.0293	-0.0225	-0.1486	-0.002	-0.1189	-0.0681	-0.0931	-0.1189	0.0922	0.0098	0.0076	0.0328	-0.0073	-0.1347	-0.0558	-0.1394	0.0165	-0.0974	-0.0566	-0.048	-0.0926	0.1118	-0.0379	-0.0928	0.0347	-0.01	-0.0369	-0.0877	0.0144	-0.0725	-0.0152	-0.0601	0.0505	-0.0627	-0.083	0.01	-0.0741	-0.039
AFTPH	-0.0285	0.0393	0.0727	0.0212	0.046	-0.0199	0.0632	-0.0152	1	-0.0034	-0.0354	0.006	0.0321	0.0071	-0.017	0.0871	0.0074	0.0524	0.012	-0.0011	0.0168	0.015	0.016	0.4016	0.2832	-0.0789	-0.0671	0.0063	0.0168	0.0348	0.0873	0.1425	-0.0255	0.014	-0.0362	-0.0031	0.0485	0.0077	0.0272	-0.0224	0.0586	-0.0465	-0.0492	-0.0364	-0.0067	0.1065	-0.1224	-0.0024	0.0462
AGO1	0.0675	-0.0865	0.0105	-0.0485	-0.0399	-0.0699	0.0035	0.0243	-0.0034	1	0.0272	0.0097	-0.0041	0.0145	0.2019	-0.0082	0.1275	-0.0595	0.024	0.1014	-0.1028	-0.0902	0.0453	-0.0469	-0.0972	-0.0409	-0.1486	0.0649	0.0369	-0.0028	-0.0492	-0.0307	0.0245	-0.0345	-0.0682	-0.0171	0.1617	0.0306	-0.082	-0.0748	0.0327	-0.0564	-0.1893	-0.0747	-0.1025	0.0005	0.0963	-0.0352	-0.0297
AHR	-0.0943	0.1005	-0.016	-0.0083	-0.0592	-0.0317	-0.0493	0.117	-0.0354	0.0272	1	-0.0463	-0.001	-0.1082	0.0456	0.0202	-0.0617	-0.0879	-0.015	-0.0593	-0.0651	-0.0262	-0.074	-0.0579	-0.1292	0.0269	-0.0025	-0.0371	0.0402	0.015	0.0273	-0.0353	0.6522	0.007	0.0721	-0.0083	0.0176	-0.015	-0.0154	-0.0721	0.108	0.0526	-0.0063	-0.1279	0.0133	-0.0212	0.001	-0.0081	0.0335
AIFM3	-0.0098	0.0356	0.0251	0.043	-0.0064	0.0368	0.0802	0.0293	0.006	0.0097	-0.0463	1	-0.0149	0.018	0.0132	-0.0546	0.0331	-0.0026	-0.0498	0.0106	0.0348	0.0789	0.016	-0.0008	0.027	0.0046	-0.0141	-0.0414	-0.0842	-0.008	-0.022	0.0144	0.0372	0.0188	-0.0212	0.0523	0.0345	-0.0748	-0.0106	0.0364	0.0171	0.0194	-0.0669	0.0592	0.0054	-0.0166	0.0596	-0.0124	0.2315
AKT1	-0.0248	-0.0423	0.0601	0.0158	-0.0616	-0.0031	-0.0087	-0.0225	0.0321	-0.0041	-0.001	-0.0149	1	-0.0381	-0.0994	0.0592	0.0149	-0.0269	0.0237	-0.1114	-0.0147	-0.1242	0.024	0.0705	0.0279	-0.006	0	-0.0036	-0.0433	0.0753	-0.057	0.0303	-0.0446	-0.0209	0.0514	0.0358	0.0119	-0.0184	-0.0052	0.0091	-0.0217	0.0067	0.027	0.0296	-0.0204	0.0795	-0.1067	0.0581	-0.0181
ALDOA	0.1135	-0.0681	-0.0655	-0.085	-0.0393	0.0674	0.0278	-0.1486	0.0071	0.0145	-0.1082	0.018	-0.0381	1	-0.0212	0.0115	0.0203	0.1055	0.0075	-0.0895	0.0601	-0.0026	0.0279	-0.055	0.0322	-0.0434	0.0119	-0.0047	0.0001	-0.0309	-0.0211	-0.0274	-0.0533	-0.02	-0.0117	0.0112	0	-0.0073	0.0652	0.117	-0.1607	-0.1668	-0.1201	0.0763	-0.0121	0.0716	-0.0018	0.0524	-0.0627
ALG2	0.0086	-0.09	-0.0465	0.02	-0.1183	-0.0069	-0.1533	-0.002	-0.017	0.2019	0.0456	0.0132	-0.0994	-0.0212	1	0.0605	0.1839	0.0011	0.0656	0.1775	-0.1536	-0.0496	-0.0056	0.0297	-0.0011	-0.0031	-0.028	0.1191	0.0337	-0.0689	-0.1029	0.0263	0.0164	-0.0753	0.0544	-0.0821	0.0716	0.0079	-0.0968	-0.0274	0.021	0.0345	-0.0623	-0.0578	-0.0268	-0.0757	0.1713	-0.0446	0.0046
ALG3	-0.0129	0.004	0.0599	-0.0228	0.0023	0.0283	0.0535	-0.1189	0.0871	-0.0082	0.0202	-0.0546	0.0592	0.0115	0.0605	1	0.3545	0.4417	0.6407	-0.1417	0.0235	-0.0271	-0.0247	0.0697	0.2108	0.0245	0.0751	0.0164	0.1122	0.1154	-0.0299	0.1337	-0.0024	0.1281	0.0771	-0.0598	-0.0759	-0.0468	0.0544	-0.0072	0.0476	-0.0297	0.0146	0.0461	0.1346	0.345	-0.1027	0.1526	-0.0072
ALG5	0.0213	-0.1153	0.0406	-0.0788	0.0008	0.0045	0.1408	-0.0681	0.0074	0.1275	-0.0617	0.0331	0.0149	0.0203	0.1839	0.3545	1	0.5185	0.3241	-0.0294	0.0178	0.0409	0.0278	-0.0163	0.1305	0.0456	-0.0252	0.1	0.0428	-0.0277	-0.1359	0.0439	0.0048	0.0332	-0.0327	-0.143	-0.0578	-0.0837	-0.0397	-0.0021	-0.1532	-0.0674	-0.1138	0.1195	0.0257	0.1719	0.0372	0.0435	-0.1231
ALG8	-0.0437	-0.067	0.0481	-0.0269	0.0236	0.0494	0.1517	-0.0931	0.0524	-0.0595	-0.0879	-0.0026	-0.0269	0.1055	0.0011	0.4417	0.5185	1	0.4118	-0.1822	0.0858	0.0782	-0.007	-0.0521	0.2269	0.0095	0.0074	0.0269	0.0505	-0.0113	-0.1117	0.0544	-0.0428	0.1266	-0.0576	-0.0909	-0.15	-0.0666	0.063	0.0329	-0.203	-0.1007	-0.0215	0.1594	0.0773	0.2852	-0.1875	0.1424	-0.0837
ALG9	0.0142	-0.0657	0.0553	-0.0582	0.0039	0.0333	0.0541	-0.1189	0.012	0.024	-0.015	-0.0498	0.0237	0.0075	0.0656	0.6407	0.3241	0.4118	1	-0.1086	0.0006	-0.0164	-0.0077	0.0041	0.1552	0.0587	0.0922	0.0866	0.1414	0.1182	-0.0848	0.1105	-0.0483	0.0821	0.0381	-0.0691	-0.0547	-0.0146	0.0441	0.0034	0.0173	-0.0616	0.0189	0.0686	0.1159	0.2982	-0.0772	0.1349	-0.0113
AMFR	0.0408	-0.0352	-0.0661	0.1398	0.0603	-0.1161	-0.0914	0.0922	-0.0011	0.1014	-0.0593	0.0106	-0.1114	-0.0895	0.1775	-0.1417	-0.0294	-0.1822	-0.1086	1	-0.0776	-0.0474	0.0541	0.0476	-0.0634	0.0161	-0.1114	0.0345	0.0052	0.0239	-0.0076	0.0159	-0.032	-0.1009	-0.0342	-0.0239	0.1115	0.0488	-0.0747	-0.0416	0.1852	0.024	-0.0404	-0.0708	-0.0857	-0.1392	0.1265	-0.0957	0.066
ANG	0.1041	-0.0635	0.0153	-0.017	0.0579	0.0213	0.1327	0.0098	0.0168	-0.1028	-0.0651	0.0348	-0.0147	0.0601	-0.1536	0.0235	0.0178	0.0858	0.0006	-0.0776	1	0.0224	0.0396	-0.0149	0.0069	0.0179	0.0012	-0.0313	-0.0046	0.0604	0.0188	-0.0485	-0.0203	0.0436	-0.088	0.049	-0.0468	0.0848	0.0575	0.0508	-0.0814	-0.1076	-0.0667	0.1054	-0.0167	0.0813	-0.0591	0.0299	-0.0564
ANGPTL8	-0.006	-0.041	-0.016	0.0212	-0.0054	0.0315	-0.016	0.0076	0.015	-0.0902	-0.0262	0.0789	-0.1242	-0.0026	-0.0496	-0.0271	0.0409	0.0782	-0.0164	-0.0474	0.0224	1	-0.0059	-0.012	0.1824	0.0088	0.0971	-0.0699	-0.0297	0.0189	0.0651	-0.0562	0.0377	0.0926	0.0069	-0.002	-0.0676	-0.0494	-0.057	-0.0003	0.0156	0.003	0.0505	0.0348	0.1326	0.0019	-0.0099	0.0286	-0.0075
ANKRD11	0.05	-0.0529	0.0281	-0.0208	-0.0685	0.0075	0.0396	0.0328	0.016	0.0453	-0.074	0.016	0.024	0.0279	-0.0056	-0.0247	0.0278	-0.007	-0.0077	0.0541	0.0396	-0.0059	1	0.0012	0.082	0.0232	0.0079	0.1012	-0.0162	-0.0064	0.0431	-0.0092	-0.0718	0.0184	-0.0319	-0.0125	0.0128	-0.01	-0.0412	0.077	-0.0205	-0.0302	-0.0822	0.149	-0.1116	0.0037	0.0469	0.0018	-0.0159
AP1G1	-0.0235	0.0192	0.0648	-0.0155	-0.0815	-0.0237	-0.0549	-0.0073	0.4016	-0.0469	-0.0579	-0.0008	0.0705	-0.055	0.0297	0.0697	-0.0163	-0.0521	0.0041	0.0476	-0.0149	-0.012	0.0012	1	0.4219	-0.0466	-0.0036	0.0345	0.0232	0.0446	0.0208	0.2421	-0.0878	-0.0288	-0.0054	-0.0124	0.0525	0.0051	-0.0057	0.0529	0.0443	0.0175	0.0311	0.0526	0.0323	0.0535	-0.0216	0.0074	0.0171
AP1M1	0.003	0.0361	0.0805	-0.0152	-0.0855	0.1168	-0.0107	-0.1347	0.2832	-0.0972	-0.1292	0.027	0.0279	0.0322	-0.0011	0.2108	0.1305	0.2269	0.1552	-0.0634	0.0069	0.1824	0.082	0.4219	1	0.012	0.0672	0.0454	0.036	0.0301	-0.0099	0.246	-0.1224	0.1165	0.0532	-0.0151	-0.0576	-0.049	0.0275	0.0724	0.115	0.0396	-0.0187	0.208	0.1502	0.1845	-0.0765	0.1844	0.0754
AP3B1	-0.0627	-0.0257	0.0132	0.0792	0.0319	0.0577	-0.0047	-0.0558	-0.0789	-0.0409	0.0269	0.0046	-0.006	-0.0434	-0.0031	0.0245	0.0456	0.0095	0.0587	0.0161	0.0179	0.0088	0.0232	-0.0466	0.012	1	0.4234	-0.0706	0.0115	0.0079	-0.0066	0.0038	-0.0215	0.0517	0.1197	-0.0522	-0.0054	-0.0117	-0.0225	-0.0411	0.0524	-0.0504	-0.0401	-0.0085	0.0471	0.036	-0.0112	-0.0126	0.0066
AP3D1	-0.072	-0.0255	-0.0161	-0.0016	-0.0078	0.0708	-0.0611	-0.1394	-0.0671	-0.1486	-0.0025	-0.0141	0	0.0119	-0.028	0.0751	-0.0252	0.0074	0.0922	-0.1114	0.0012	0.0971	0.0079	-0.0036	0.0672	0.4234	1	-0.0403	0.0438	0.0362	0.0222	-0.023	-0.0235	0.0342	0.0962	-0.034	-0.0528	-0.0178	0.0094	-0.0015	0.0085	-0.0121	0.0929	-0.0268	0.0206	0.0669	-0.0738	-0.008	0.036
ARHGEF12	-0.0026	-0.1611	-0.0079	-0.1451	-0.0309	0.0061	-0.0183	0.0165	0.0063	0.0649	-0.0371	-0.0414	-0.0036	-0.0047	0.1191	0.0164	0.1	0.0269	0.0866	0.0345	-0.0313	-0.0699	0.1012	0.0345	0.0454	-0.0706	-0.0403	1	0.0328	-0.0723	-0.1548	0.0574	-0.1439	-0.0858	-0.0809	-0.1296	0.0295	0.052	-0.0759	0.0453	-0.0441	-0.0612	-0.0494	0.2243	-0.0824	0.0638	0.0351	0.0271	-0.061
ARID1A	0.0016	-0.0177	-0.0031	-0.0708	-0.0688	0.006	-0.0726	-0.0974	0.0168	0.0369	0.0402	-0.0842	-0.0433	0.0001	0.0337	0.1122	0.0428	0.0505	0.1414	0.0052	-0.0046	-0.0297	-0.0162	0.0232	0.036	0.0115	0.0438	0.0328	1	0.0347	0.0109	0.1306	-0.0443	0.007	0.0706	-0.0024	0.0792	0.0324	-0.0271	-0.0129	0.1224	-0.0346	-0.0085	-0.0111	0.0734	0.0811	-0.0788	0.1249	-0.0196
ARID2	0.0376	-0.0131	-0.0394	-0.0369	0.0073	-0.1086	0.0579	-0.0566	0.0348	-0.0028	0.015	-0.008	0.0753	-0.0309	-0.0689	0.1154	-0.0277	-0.0113	0.1182	0.0239	0.0604	0.0189	-0.0064	0.0446	0.0301	0.0079	0.0362	-0.0723	0.0347	1	0.0372	-0.0095	-0.0014	0.0516	0.0685	0.0247	0.0454	0.0422	0.0323	-0.0016	0.0569	-0.0286	-0.0244	-0.064	-0.0716	0.133	-0.0815	0.0454	0.0794
ARIH2	0.0024	0.0754	-0.0439	0.0631	0.0086	0.0427	0.0175	-0.048	0.0873	-0.0492	0.0273	-0.022	-0.057	-0.0211	-0.1029	-0.0299	-0.1359	-0.1117	-0.0848	-0.0076	0.0188	0.0651	0.0431	0.0208	-0.0099	-0.0066	0.0222	-0.1548	0.0109	0.0372	1	-0.0696	0.0546	0.0655	-0.055	0.1174	0.0269	0.0145	0.0935	-0.0271	0.1077	0.0318	0.0243	-0.1458	0.0208	0.0095	-0.0269	-0.028	0.0387
ARMH3	-0.0016	-0.0188	0.0736	0.01	-0.0637	0.0299	-0.0628	-0.0926	0.1425	-0.0307	-0.0353	0.0144	0.0303	-0.0274	0.0263	0.1337	0.0439	0.0544	0.1105	0.0159	-0.0485	-0.0562	-0.0092	0.2421	0.246	0.0038	-0.023	0.0574	0.1306	-0.0095	-0.0696	1	-0.0823	0.0702	0.0204	-0.0026	0.0115	-0.0048	0.0268	0.037	0.1171	0.0027	-0.0799	0.0798	0.0147	0.0996	-0.0316	0.1014	0.0299
ARNT	-0.0546	0.0556	-0.011	0.0225	-0.0199	-0.0665	0.0374	0.1118	-0.0255	0.0245	0.6522	0.0372	-0.0446	-0.0533	0.0164	-0.0024	0.0048	-0.0428	-0.0483	-0.032	-0.0203	0.0377	-0.0718	-0.0878	-0.1224	-0.0215	-0.0235	-0.1439	-0.0443	-0.0014	0.0546	-0.0823	1	0.0378	0.0854	0.011	0.0288	-0.0411	-0.0044	-0.1401	0.043	0.0876	-0.0121	-0.1302	-0.0424	-0.0429	0.0254	-0.037	-0.0449
ASXL1	-0.012	0.0819	0.0303	0.0026	0.0255	0.1779	0.0531	-0.0379	0.014	-0.0345	0.007	0.0188	-0.0209	-0.02	-0.0753	0.1281	0.0332	0.1266	0.0821	-0.1009	0.0436	0.0926	0.0184	-0.0288	0.1165	0.0517	0.0342	-0.0858	0.007	0.0516	0.0655	0.0702	0.0378	1	0.0443	0.0024	-0.0923	-0.0627	0.0064	-0.0063	0.0651	0.0075	0.0047	0.0904	0.0751	0.0731	-0.0362	0.0885	0.0835
ATF7IP	-0.0221	-0.0068	0.0211	0.0345	-0.049	-0.0066	-0.0294	-0.0928	-0.0362	-0.0682	0.0721	-0.0212	0.0514	-0.0117	0.0544	0.0771	-0.0327	-0.0576	0.0381	-0.0342	-0.088	0.0069	-0.0319	-0.0054	0.0532	0.1197	0.0962	-0.0809	0.0706	0.0685	-0.055	0.0204	0.0854	0.0443	1	-0.0018	-0.0097	-0.0457	-0.0183	0.0407	0.1608	0.0398	-0.0321	-0.155	0.096	0.0415	-0.0062	0.0632	0.0785
ATG13	-0.0129	0.0453	-0.0371	0.0815	0.0139	0.0792	0.0421	0.0347	-0.0031	-0.0171	-0.0083	0.0523	0.0358	0.0112	-0.0821	-0.0598	-0.143	-0.0909	-0.0691	-0.0239	0.049	-0.002	-0.0125	-0.0124	-0.0151	-0.0522	-0.034	-0.1296	-0.0024	0.0247	0.1174	-0.0026	0.011	0.0024	-0.0018	1	0.2624	0.2861	0.4119	-0.0001	0.0172	0.078	0.0268	-0.0636	0.0088	0.0161	0.0055	0.0175	0.0266
ATG3	0.0272	-0.0351	-0.0401	0.002	-0.0614	-0.0367	-0.0222	-0.01	0.0485	0.1617	0.0176	0.0345	0.0119	0	0.0716	-0.0759	-0.0578	-0.15	-0.0547	0.1115	-0.0468	-0.0676	0.0128	0.0525	-0.0576	-0.0054	-0.0528	0.0295	0.0792	0.0454	0.0269	0.0115	0.0288	-0.0923	-0.0097	0.2624	1	0.4199	0.263	0.0194	0.0712	-0.0845	-0.0628	-0.0662	-0.1309	0.0071	0.0744	-0.0637	-0.0153
ATG7	0.0278	-0.01	-0.0533	0.0471	0.0352	-0.0275	0.0001	-0.0369	0.0077	0.0306	-0.015	-0.0748	-0.0184	-0.0073	0.0079	-0.0468	-0.0837	-0.0666	-0.0146	0.0488	0.0848	-0.0494	-0.01	0.0051	-0.049	-0.0117	-0.0178	0.052	0.0324	0.0422	0.0145	-0.0048	-0.0411	-0.0627	-0.0457	0.2861	0.4199	1	0.2847	0.0702	-0.0037	-0.0013	0.0084	-0.0152	-0.0652	0.02	0.0133	0.0009	-0.0073
ATG9A	-0.0178	0.0873	-0.0675	0.0826	0.0861	0.0721	0.146	-0.0877	0.0272	-0.082	-0.0154	-0.0106	-0.0052	0.0652	-0.0968	0.0544	-0.0397	0.063	0.0441	-0.0747	0.0575	-0.057	-0.0412	-0.0057	0.0275	-0.0225	0.0094	-0.0759	-0.0271	0.0323	0.0935	0.0268	-0.0044	0.0064	-0.0183	0.4119	0.263	0.2847	1	0.0942	-0.0388	-0.0831	0.002	0.0129	-0.0408	0.0945	-0.0629	0.015	0.0104
ATMIN	0.0253	-0.0498	-0.0518	0.0017	0.0297	0.0397	-0.0172	0.0144	-0.0224	-0.0748	-0.0721	0.0364	0.0091	0.117	-0.0274	-0.0072	-0.0021	0.0329	0.0034	-0.0416	0.0508	-0.0003	0.077	0.0529	0.0724	-0.0411	-0.0015	0.0453	-0.0129	-0.0016	-0.0271	0.037	-0.1401	-0.0063	0.0407	-0.0001	0.0194	0.0702	0.0942	1	-0.1093	-0.1127	-0.029	0.1247	-0.0137	0.0205	-0.0755	0.0595	-0.0568
ATP1B3	-0.0335	0.1318	0.0153	0.0215	-0.1891	0.011	-0.155	-0.0725	0.0586	0.0327	0.108	0.0171	-0.0217	-0.1607	0.021	0.0476	-0.1532	-0.203	0.0173	0.1852	-0.0814	0.0156	-0.0205	0.0443	0.115	0.0524	0.0085	-0.0441	0.1224	0.0569	0.1077	0.1171	0.043	0.0651	0.1608	0.0172	0.0712	-0.0037	-0.0388	-0.1093	1	0.084	-0.0699	-0.0993	0.1997	-0.057	0.0365	0.0659	0.1954
ATP5MG	-0.1295	0.0571	0.015	0.0006	-0.1091	0.0056	-0.1132	-0.0152	-0.0465	-0.0564	0.0526	0.0194	0.0067	-0.1668	0.0345	-0.0297	-0.0674	-0.1007	-0.0616	0.024	-0.1076	0.003	-0.0302	0.0175	0.0396	-0.0504	-0.0121	-0.0612	-0.0346	-0.0286	0.0318	0.0027	0.0876	0.0075	0.0398	0.078	-0.0845	-0.0013	-0.0831	-0.1127	0.084	1	0.3806	-0.0262	0.0827	-0.0904	0.0156	-0.0401	0.0409
ATP5PF	-0.1341	-0.0051	-0.0073	0.0009	-0.0304	0.0242	-0.1044	-0.0601	-0.0492	-0.1893	-0.0063	-0.0669	0.027	-0.1201	-0.0623	0.0146	-0.1138	-0.0215	0.0189	-0.0404	-0.0667	0.0505	-0.0822	0.0311	-0.0187	-0.0401	0.0929	-0.0494	-0.0085	-0.0244	0.0243	-0.0799	-0.0121	0.0047	-0.0321	0.0268	-0.0628	0.0084	0.002	-0.029	-0.0699	0.3806	1	0.0276	0.0514	-0.032	-0.0246	-0.0676	0.0426
ATRN	0.044	-0.0405	-0.0134	-0.0578	-0.0219	0.084	-0.0236	0.0505	-0.0364	-0.0747	-0.1279	0.0592	0.0296	0.0763	-0.0578	0.0461	0.1195	0.1594	0.0686	-0.0708	0.1054	0.0348	0.149	0.0526	0.208	-0.0085	-0.0268	0.2243	-0.0111	-0.064	-0.1458	0.0798	-0.1302	0.0904	-0.155	-0.0636	-0.0662	-0.0152	0.0129	0.1247	-0.0993	-0.0262	0.0276	1	-0.0124	0.0517	-0.0142	0.0597	-0.0587
ATXN2L	-0.0202	0.0041	0.0516	-0.0068	-0.0772	0.0972	-0.0467	-0.0627	-0.0067	-0.1025	0.0133	0.0054	-0.0204	-0.0121	-0.0268	0.1346	0.0257	0.0773	0.1159	-0.0857	-0.0167	0.1326	-0.1116	0.0323	0.1502	0.0471	0.0206	-0.0824	0.0734	-0.0716	0.0208	0.0147	-0.0424	0.0751	0.096	0.0088	-0.1309	-0.0652	-0.0408	-0.0137	0.1997	0.0827	0.0514	-0.0124	1	0.037	-0.0427	0.1038	0.0058
AUP1	-0.0332	-0.0523	0.0819	-0.0399	0.0139	0.0432	0.1793	-0.083	0.1065	0.0005	-0.0212	-0.0166	0.0795	0.0716	-0.0757	0.345	0.1719	0.2852	0.2982	-0.1392	0.0813	0.0019	0.0037	0.0535	0.1845	0.036	0.0669	0.0638	0.0811	0.133	0.0095	0.0996	-0.0429	0.0731	0.0415	0.0161	0.0071	0.02	0.0945	0.0205	-0.057	-0.0904	-0.032	0.0517	0.037	1	-0.1143	0.1248	-0.0426
BARD1	0.1149	-0.0399	-0.0611	0.0314	-0.0884	0.0047	-0.0518	0.01	-0.1224	0.0963	0.001	0.0596	-0.1067	-0.0018	0.1713	-0.1027	0.0372	-0.1875	-0.0772	0.1265	-0.0591	-0.0099	0.0469	-0.0216	-0.0765	-0.0112	-0.0738	0.0351	-0.0788	-0.0815	-0.0269	-0.0316	0.0254	-0.0362	-0.0062	0.0055	0.0744	0.0133	-0.0629	-0.0755	0.0365	0.0156	-0.0246	-0.0142	-0.0427	-0.1143	1	-0.0258	-0.024
BCL6	-0.0075	-0.036	0.0872	0.0242	-0.0001	-0.0041	0.0334	-0.0741	-0.0024	-0.0352	-0.0081	-0.0124	0.0581	0.0524	-0.0446	0.1526	0.0435	0.1424	0.1349	-0.0957	0.0299	0.0286	0.0018	0.0074	0.1844	-0.0126	-0.008	0.0271	0.1249	0.0454	-0.028	0.1014	-0.037	0.0885	0.0632	0.0175	-0.0637	0.0009	0.015	0.0595	0.0659	-0.0401	-0.0676	0.0597	0.1038	0.1248	-0.0258	1	-0.012
BCR	-0.0416	0.4277	-0.0239	0.0274	-0.0134	0.0234	-0.0279	-0.039	0.0462	-0.0297	0.0335	0.2315	-0.0181	-0.0627	0.0046	-0.0072	-0.1231	-0.0837	-0.0113	0.066	-0.0564	-0.0075	-0.0159	0.0171	0.0754	0.0066	0.036	-0.061	-0.0196	0.0794	0.0387	0.0299	-0.0449	0.0835	0.0785	0.0266	-0.0153	-0.0073	0.0104	-0.0568	0.1954	0.0409	0.0426	-0.0587	0.0058	-0.0426	-0.024	-0.012	1
BIRC6	0.0214	0.0143	-0.0563	0.0064	0.0461	-0.132	0.202	0.0121	0.039	0.1104	-0.0213	0.025	0.0718	0.0076	-0.0216	-0.0885	0.0428	-0.0825	-0.0361	0.0442	0.0417	-0.085	0.1139	-0.0198	-0.2198	-0.0492	-0.0482	0.0078	-0.0174	0.0403	-0.0457	-0.0613	0.045	-0.0791	-0.0165	0.0503	0.1134	0.0365	0.0724	-0.0382	-0.1542	-0.0447	-0.0051	-0.0935	-0.2395	0.0201	0.0121	-0.0692	-0.0382
BLM	-0.0625	0.0664	0.0338	0.0522	0.0271	0.0793	0.1192	-0.152	-0.0175	-0.1793	0.0331	0.0498	0.0588	0.015	-0.1076	0.0416	-0.0349	0.0888	0.0577	-0.1102	0.0679	0.0316	-0.044	-0.0692	-0.0259	0.0653	0.1785	-0.0787	0.0448	0.0657	0.0006	-0.0156	0.0199	0.0762	0.0094	0.0412	-0.0859	0.0703	0.1013	0.0046	-0.0147	-0.044	0.0562	0.0197	0.0314	0.1137	-0.0503	0.1203	-0.0122
BRAF	-0.0127	-0.0098	0.0471	0.0016	-0.0588	0.0611	-0.0409	-0.0115	-0.0425	0.0147	0.169	0.0206	-0.0941	0.036	0.0821	-0.0169	-0.14	-0.0939	-0.0449	-0.0155	-0.0343	-0.0242	-0.0195	-0.0657	-0.0214	0.0797	0.0296	0.0181	0.0659	-0.1178	-0.0992	-0.0004	0.1294	-0.0038	0.1866	-0.038	0.065	0.0265	-0.015	-0.0086	0.0421	-0.0077	-0.1519	-0.063	0.0511	-0.018	0.0642	0.0174	-0.0148
BRAT1	0.0569	-0.0871	-0.0172	-0.0049	0.0646	0.0642	0.1729	0.0064	-0.0467	0.0322	-0.0933	0.0578	0.0066	0.1822	0.0061	0.0306	0.1478	0.1513	0.0623	-0.0685	0.0877	-0.0157	0.0777	-0.0226	-0.0359	-0.028	-0.0495	0.1093	-0.0316	-0.0612	-0.0775	-0.0179	-0.1233	-0.0142	-0.1269	-0.0663	0.0142	0.0024	0.0485	0.1478	-0.2583	-0.2142	-0.076	0.1301	-0.0831	0.0992	0.0318	0.0606	-0.1256
BRCA1	0.1164	-0.0867	0.012	-0.0122	0.0196	0.0701	0.0536	-0.0997	-0.0656	0.0667	-0.0519	0.0781	-0.1102	0.0868	0.0369	-0.0847	0.0952	-0.0313	-0.0162	-0.0609	0.083	0.034	0.0304	-0.0317	-0.0317	0.0148	-0.0647	0.0785	-0.031	-0.0901	-0.0095	-0.0373	-0.0248	-0.0458	-0.0173	0.0176	0.0554	0.0692	-0.007	-0.0382	-0.1327	-0.0643	-0.0334	0.0305	0.0528	-0.0144	0.5445	0.0344	-0.0724
BRCA2	0.0824	-0.0498	-0.044	-0.0186	-0.1248	0.0203	-0.0783	-0.0464	-0.0697	0.079	-0.017	0.0515	-0.1697	0.0093	0.1853	-0.0825	0.0968	-0.0729	-0.0536	0.1219	-0.0257	0.004	0.0116	-0.024	-0.0446	-0.0269	-0.0347	-0.0301	0.0084	-0.0569	0.0178	-0.0323	0.0066	-0.0276	0.0172	0.0324	0.0437	-0.0136	-0.0983	-0.072	0.1116	0.0867	0.0054	-0.0647	0.078	-0.101	0.3372	-0.0493	-0.0094
BRD1	-0.0304	-0.0073	0.0542	0.085	-0.0394	0.1019	-0.1258	-0.0566	-0.051	-0.0261	0.1099	0.0669	-0.0391	-0.0168	0.1074	-0.0566	-0.029	-0.0301	-0.0273	-0.0028	-0.1232	-0.0129	0.0259	0.0027	-0.0347	0.0291	0.055	0.0693	0.0584	-0.1479	0.0114	0.0533	0.0272	-0.0042	-0.0357	0.0314	-0.0188	-0.0065	-0.0127	-0.0311	-0.0083	0.0103	-0.0115	-0.0628	0.0397	-0.0543	0.094	-0.0755	0.0213
BRD7	-0.0035	0.1054	-0.0065	-0.0309	0.089	-0.0205	0.1074	0.0399	0.0354	-0.0713	-0.047	-0.0082	-0.0646	-0.0308	-0.1945	0.0362	-0.0529	0.0948	-0.0052	-0.0116	0.0811	0.0064	-0.0627	0.0385	0.0304	-0.0661	-0.0056	-0.1087	-0.0175	0.3853	0.0253	-0.0677	-0.0593	0.0577	-0.0403	0.0539	-0.0931	0.0016	0.0624	-0.004	0.0543	0.0131	0.0476	0.0357	0.0129	0.0511	-0.1467	0.0529	0.0494
BRD8	0.1064	0.0145	-0.0393	0.0525	-0.086	0.0269	-0.0508	0.0276	-0.0191	0.0491	0.0341	-0.0229	-0.0334	-0.0564	0.0427	0.0398	0.0018	-0.0173	0.0695	0.0744	-0.0823	-0.0059	0.1329	-0.0541	0.0151	0.0589	0.0069	-0.0263	0.0433	-0.0057	-0.0288	-0.008	0.0241	0.025	0.0361	-0.0108	0.012	-0.0158	-0.0201	-0.0118	0.0829	0.0126	-0.1372	-0.0248	0.033	-0.0422	0.0625	0.0063	0.0243
BRD9	-0.109	0.0946	0.0827	0.0616	-0.0006	-0.0307	-0.0749	0.0241	0.0564	-0.1535	0.1107	-0.0471	0.0547	-0.1645	-0.1047	0.0159	-0.1143	-0.1167	-0.0006	0.0111	-0.0582	0.0168	-0.0379	0.101	0.0458	0.0441	0.1343	-0.0535	-0.0726	0.0032	0.0978	0.0001	0.0393	-0.0076	0.1419	0.0595	-0.0899	0.0284	-0.0182	0.0109	0.1627	0.0922	0.1526	-0.0359	0.1132	-0.0418	-0.0225	0.0282	0.0933
BRIP1	-0.0311	-0.0257	0.0313	-0.0175	-0.1615	0.0312	-0.1838	0.0766	0.0436	0.0617	0.0918	-0.0146	-0.0823	-0.0301	0.1121	-0.0222	-0.0395	-0.0937	-0.0133	0.058	-0.1472	-0.0126	-0.0223	0.084	0.0367	-0.0332	-0.0779	-0.0184	0.0698	-0.0808	0.0633	0.0411	0.0148	0.026	0.0014	0.0238	0.0101	0.0506	-0.0813	0.0032	0.2273	0.0549	-0.0305	-0.0163	0.1308	-0.0653	0.0953	0.0014	0.01
BRPF1	-0.0015	0.0581	0.0141	0.0048	0.0232	0.0335	0.0092	0.0285	0.0099	-0.0054	0.0278	0.0016	0.0787	-0.0495	-0.016	0.0319	-0.0272	0.0112	0.0409	-0.0395	-0.0233	-0.0557	0.0117	0.0345	0.0051	0.054	0.008	0.0044	0.0089	0.0316	-0.0438	0.0105	0.0241	0.0282	0.079	0.0125	0.044	0.0965	0.0633	-0.0446	-0.0262	-0.0537	-0.0432	0.0104	0.041	0.0444	-0.0073	0.0491	0.0579
BTAF1	-0.0695	0.1039	0.0186	0.0503	-0.051	0.1643	0.0318	-0.051	-0.0215	-0.14	0.0712	-0.0096	0.0613	0.0053	-0.0891	0.0778	-0.0678	0.0247	0.018	-0.1604	0.0617	-0.0411	-0.1451	-0.0594	0.024	0.0522	0.1044	-0.116	-0.0132	0.0135	0.0983	0.012	0.0882	0.037	0.0816	0.0519	-0.0539	-0.0004	0.0088	-0.0084	0.0481	-0.0162	0.0184	-0.1448	0.0907	0.0736	-0.0074	0.0861	0.0433
C12orf54	0.1756	0.0088	0.0248	-0.009	0.0044	0.0132	0.1214	0.0314	0.036	-0.0946	-0.053	0.0863	0.0029	0.0863	-0.2369	0.0229	-0.0264	0.0766	-0.0198	-0.139	0.2068	0.0299	0.0045	-0.0538	0.0092	-0.0367	-0.0973	-0.1034	-0.0643	0.1287	0.0469	0.0058	0.0532	0.0333	-0.0481	0.0776	-0.0358	-0.0716	0.1033	0.0598	-0.1044	-0.0768	-0.0231	-0.0264	-0.0186	0.0438	-0.0455	0.051	-0.0393
C16orf86	0.0188	-0.0245	-0.051	-0.0008	-0.0136	0.0179	-0.0977	0.1554	0.003	0.0979	-0.0364	0.0312	-0.1335	-0.0613	0.0732	-0.118	-0.0071	-0.125	-0.044	0.2673	-0.0236	0.014	0.0898	0.0265	-0.0289	0.0123	-0.0906	-0.0436	-0.0411	-0.0261	0.0947	-0.0469	0.0167	0.0715	-0.0262	0.0154	0.0549	-0.0197	-0.1031	0.0111	0.1123	0.014	-0.1324	-0.06	-0.0205	-0.1109	0.1012	-0.0882	0.0046
C16orf90	-0.0531	-0.0135	0.0494	0	0.0105	0.0329	0.073	-0.041	0.0152	-0.0789	-0.0521	0.011	-0.0169	0.1308	-0.1152	0.0572	0.0192	0.1472	0.0779	-0.0761	0.049	0.1747	0.0426	-0.0058	0.1884	0.0476	0.0624	-0.0739	-0.0511	-0.0565	0.0745	-0.0077	-0.0074	0.1542	0.0025	-0.0548	-0.1518	-0.0687	-0.0188	0.058	-0.0577	-0.0142	-0.0133	0.0903	0.1396	0.1101	0.0001	0.1275	-0.054
C16orf92	0.0534	-0.0285	-0.0402	-0.0359	-0.0468	-0.0447	-0.0147	0.0555	-0.0205	0.158	0.0305	0.0331	-0.0403	-0.0281	0.0577	-0.0528	0.0041	-0.1068	-0.0219	0.0823	0.0378	0.0402	-0.0528	0.0139	-0.0485	-0.0449	-0.0398	-0.0448	-0.0328	-0.0506	0.0385	-0.0245	0.0643	-0.0347	-0.0297	-0.0269	0.062	-0.0136	-0.1017	-0.0214	0.0849	-0.045	-0.0742	-0.0763	0.143	-0.0678	0.1575	-0.0019	0.0103
C17orf50	0.1266	-0.1502	-0.0739	0.0251	-0.0053	-0.0594	-0.0333	0.1003	-0.0478	0.2509	-0.0034	0.0471	-0.0904	-0.0104	0.1315	-0.0894	0.1039	-0.0858	-0.0341	0.1638	-0.0834	0.0323	0.1189	-0.0832	-0.0275	-0.0133	-0.1106	0.0813	-0.0611	-0.0564	-0.0153	-0.0548	0.0135	-0.019	-0.0703	-0.0461	0.1079	-0.0286	-0.1031	-0.0498	0.0399	-0.0851	-0.156	-0.0016	-0.1276	-0.0663	0.1091	-0.0326	-0.0567
C17orf75	0.0877	-0.0626	-0.0159	0.0586	-0.0115	-0.0659	-0.0319	0.074	-0.0416	0.1558	-0.0175	0.0173	-0.0005	-0.0569	0.0581	-0.0234	0.0857	-0.0688	-0.0077	0.0941	0.0316	-0.0411	0.0628	-0.052	-0.0206	0.0043	-0.0537	-0.0294	-0.0692	-0.0711	-0.0256	-0.04	0.0089	-0.0076	-0.0185	-0.0056	0.0786	-0.0465	-0.0035	-0.1022	0.0228	0.0128	-0.0915	-0.0066	-0.1004	-0.0433	0.1551	-0.0735	-0.0153
C19orf25	0.092	-0.0526	0.0789	-0.0349	-0.0485	0.0385	0.0596	-0.1235	0.0427	0.0572	-0.0867	-0.0862	0.0266	0.116	0.0176	0.193	0.2477	0.2533	0.1939	-0.0633	0.0443	-0.0018	0.0411	0.0461	0.2024	-0.0379	-0.0143	0.0904	0.0832	-0.0022	-0.0589	0.1505	-0.126	-0.005	-0.0722	-0.0272	-0.0074	0.0102	0.0004	-0.02	-0.0662	-0.085	-0.157	0.1798	0.0347	0.2288	0.0123	0.1165	-0.0456
C19orf44	-0.0275	-0.038	-0.023	-0.0056	-0.0221	0.0128	0.0187	0.0757	0.0381	0.0759	-0.0156	0.0227	-0.0517	-0.092	0.0576	-0.0736	0.0251	-0.0742	-0.0273	0.094	-0.0032	0.2219	0.0226	0.067	0.1017	-0.0025	0.0362	0.0428	-0.0239	0.0745	0.0248	-0.0364	-0.0414	-0.0156	-0.0272	-0.0185	0.0679	0.0044	-0.0905	-0.0199	0.0421	-0.0178	-0.0642	-0.0072	-0.0593	-0.053	0.1016	-0.0603	0.0164
C1D	0.0083	-0.0291	-0.0211	0.0697	0.0345	0.0994	0.1207	0.0197	0.0073	-0.0508	-0.0633	0.0627	-0.0743	0.1311	-0.1208	-0.0706	0.0576	0.1803	-0.0972	-0.1426	0.0892	0.0849	0.0247	-0.1285	0.0511	-0.0055	-0.0393	-0.0693	-0.0976	-0.0775	0.0602	-0.0606	-0.0372	0.062	-0.124	0.0592	-0.0929	0.0266	0.053	0.0521	-0.1895	-0.0192	0.0136	0.089	0.0533	0.0155	0.037	-0.0456	-0.0697
C1orf54	0.0321	0.0384	0.0368	-0.0158	0.0109	0.0102	0.1623	0.0329	0.0019	-0.0512	-0.0008	0.0669	-0.1001	0.0365	-0.1654	0.0407	-0.0079	0.0951	0.011	-0.0577	0.1572	0.0583	-0.0653	-0.0272	0.0316	0.0072	-0.0446	-0.1435	-0.0247	0.0343	0.1235	-0.036	0.196	0.1547	-0.006	0.0315	-0.0987	-0.0828	0.0583	-0.0465	0.0176	0.0309	-0.007	-0.0277	0.1015	0.0507	-0.0461	0.0219	-0.0001
C22orf39	-0.013	0.0224	-0.0239	0.0129	-0.0471	-0.0747	-0.0226	-0.03	0.0227	0.1424	0.0544	0.2734	-0.0708	-0.0122	0.1024	-0.1	-0.0236	-0.1557	-0.0917	0.1452	-0.1095	0.0048	0.0094	-0.0302	-0.1045	-0.0205	0.0094	0.1019	0.0018	-0.0072	-0.0408	-0.0651	0.016	-0.0625	0.0466	-0.0871	0.0903	-0.0078	-0.1332	-0.0311	0.1021	0.0052	-0.0685	-0.0858	-0.0833	-0.0899	0.1102	-0.1241	0.1818
C22orf46	0.026	-0.017	0.0495	0.08	-0.0552	-0.0154	-0.0005	-0.0947	-0.0027	0.0646	-0.0142	0.2301	-0.021	0.0125	0.0908	0.0052	0.0116	-0.0489	0.0164	0.0082	-0.0149	0.0263	0.0395	0.0266	0.0029	-0.0088	0.0062	-0.0252	-0.088	-0.0147	0.0278	0.037	0.0219	-0.0367	0.0861	0.026	-0.0025	-0.0238	-0.0237	-0.0324	0.0585	0.0391	-0.0868	-0.0536	0.0446	0.0112	0.1203	0.0768	0.045
C2orf69	0.0367	-0.1002	-0.0274	0.02	-0.0576	-0.0839	-0.1306	0.0365	-0.0906	0.2014	0.0346	-0.0093	-0.082	-0.0218	0.1886	-0.2272	-0.0692	-0.2596	-0.1161	0.2536	-0.1219	-0.0542	0.0791	-0.0764	-0.1353	0.045	-0.0881	0.0306	-0.0181	0.0129	0.0716	-0.049	0.0386	-0.0543	0.0068	-0.0691	0.1435	0.0019	-0.0617	-0.0654	0.1231	0.0198	-0.1269	-0.0413	-0.0919	-0.1665	0.2796	-0.0986	-0.056
C7orf26	0.082	0.044	0.0278	-0.0769	0.0412	0.113	0.1152	-0.0071	-0.0359	-0.1184	-0.0003	-0.0582	0.0773	0.0581	-0.1628	0.0733	0.0256	0.1401	0.0922	-0.1995	0.0934	-0.0041	0.0001	-0.0127	0.0089	-0.0248	0.011	-0.0203	0.0129	-0.0169	-0.0267	0.036	-0.0405	0.0185	-0.0692	-0.0065	-0.0398	0.0726	0.0953	0.0826	-0.1554	-0.1366	0.0254	0.0411	-0.0037	0.141	-0.1176	0.1053	0.0062
C8orf33	0.0024	0.0006	0.0048	0.0622	-0.1032	-0.0863	-0.1132	0.1624	-0.0864	0.1833	0.1023	-0.0282	-0.0094	-0.1223	0.1346	-0.0797	-0.0017	-0.1382	-0.0316	0.1406	-0.2071	-0.0737	0.1031	-0.0449	-0.1028	0.0471	-0.038	0.0015	0.0011	-0.0282	-0.0285	-0.0774	0.0676	-0.041	0.025	-0.0757	0.0897	0.0112	-0.108	-0.0594	0.1456	0.0593	-0.1016	-0.0472	-0.053	-0.1153	0.1448	-0.0236	-0.0751
CABIN1	0.0277	-0.0407	0.038	-0.0348	0.0268	0.1209	0.0713	-0.0515	0.0217	-0.1553	-0.0515	0.1547	0.0435	0.0483	-0.1405	0.0989	0.0416	0.1305	0.0715	-0.1572	0.1001	0.0489	-0.066	-0.0002	0.051	-0.0112	0.0377	-0.0236	-0.0559	-0.0631	-0.0491	0.0346	-0.0089	0.0354	0.0779	-0.032	-0.0722	-0.0481	0.0566	0.1577	-0.0888	-0.0193	0.0201	0.0522	0.0933	0.096	-0.0946	0.1202	0.0056
CALR	-0.001	-0.0454	-0.0138	-0.004	-0.0124	-0.0475	-0.0061	-0.1126	-0.005	-0.0643	-0.0391	-0.0189	-0.0101	0.0277	-0.0394	-0.0214	-0.0018	0.0312	0.0235	-0.0567	-0.0276	0.3099	-0.018	-0.009	0.0916	0.007	0.0812	-0.0303	-0.0427	0.0435	0.0458	-0.0783	-0.0411	-0.0474	-0.0044	0.0561	-0.0162	0.0539	-0.0519	0.0271	-0.0453	0.0245	0.1157	-0.0731	0.0691	-0.0232	-0.0136	0.027	-0.0042
CBFB	0.0167	0.1189	0.0094	-0.0472	-0.0864	0.0834	-0.0967	-0.1246	0.0793	-0.0654	0.1438	-0.0597	0.0517	-0.0588	-0.0324	0.14	-0.1628	-0.1221	0.1114	0.0038	-0.0481	-0.0212	-0.0149	0.1078	0.1675	-0.0095	0.1065	-0.0238	0.2242	0.1417	0.0605	0.1249	0.0267	0.0689	0.1329	0.0042	0.0079	0.0027	0.0237	-0.0197	0.3638	-0.0019	-0.0464	-0.0505	0.1112	0.0649	-0.1042	0.0414	0.1885
CC2D1B	0.0174	-0.0048	-0.0283	-0.0401	-0.0195	-0.0452	0.0313	-0.0293	-0.018	0.3108	-0.0137	0.0308	-0.0494	-0.0039	0.092	-0.0462	0.0609	0.0163	-0.0572	0.0862	-0.0004	0.0206	-0.0037	-0.0634	-0.0382	0.0184	-0.0839	-0.0351	-0.0006	0.0677	0.0008	-0.0169	0.0585	0.0755	-0.0636	-0.0573	0.0259	-0.0149	-0.0943	-0.1084	0.0194	0.0099	-0.0982	-0.0835	-0.0973	0.0053	0.0301	-0.0824	0.0337
CCDC189	-0.0047	0.0082	-0.0229	0.0782	-0.1123	0.0407	-0.0906	-0.0585	0.0176	0.0014	0.072	0.0232	-0.091	0.0478	0.1276	-0.0814	-0.0087	-0.075	-0.0901	0.1956	-0.0786	0.0847	0.0682	0.0132	0.0627	0.0175	0.0032	-0.0814	-0.0229	-0.0493	0.096	-0.0247	0.0797	0.0706	0.0462	0.0179	0.0202	-0.005	-0.09	-0.0961	0.1527	0.1463	-0.0285	-0.0694	0.1876	-0.0509	0.1699	0.0224	0.0672
CCNC	-0.0581	0.0751	0.0369	0.0497	0.0609	0.0058	0.0231	-0.0743	0.0763	-0.1451	0.0801	0.0191	0.0528	-0.0308	-0.1229	0.1354	-0.0037	0.1115	0.1073	-0.1199	0.028	0.0753	-0.2229	0.0117	0.0548	0.0526	0.1085	-0.1989	0.0515	0.1179	0.0959	-0.0096	0.075	0.0816	0.1085	0.0294	-0.0814	-0.0079	0.0177	0.0127	0.047	-0.002	-0.0074	-0.1192	0.0672	0.1106	-0.186	0.0513	0.032
CCND1	0.0458	-0.0856	-0.0595	0.0167	0.0754	-0.0258	-0.0337	0.0951	-0.1073	0.0391	-0.0164	-0.0187	-0.0123	0.0156	0.0878	-0.0906	0.0298	0.0229	-0.0698	0.0089	0.0013	-0.0776	-0.0136	-0.0718	-0.1666	0.0081	-0.0447	0.0985	0.0033	-0.1377	-0.0957	-0.0585	-0.0037	-0.0354	0.0512	0.0107	0.055	0.0178	-0.0106	0.1087	-0.2089	-0.0899	-0.1529	0.012	-0.1023	0.0062	0.069	-0.0256	-0.1484
CCND3	-0.0167	0.0052	0.0489	0.0186	-0.0835	0.0194	-0.113	-0.0311	0.1043	-0.0165	0.1257	-0.027	0.0453	-0.0842	0.0808	0.107	-0.048	-0.0801	0.0877	0.0368	-0.0702	0.0119	0.0134	0.1596	0.1644	-0.0124	-0.003	0.0448	0.0713	0.044	-0.0213	0.1132	-0.038	0.0028	0.1247	-0.0682	-0.0152	-0.0531	0.0068	0.0188	0.3303	-0.0317	-0.0625	-0.0223	0.0585	0.0091	-0.0447	0.1894	0.0611
CCNE1	0.0377	-0.0198	0.0374	-0.0125	-0.0052	-0.0436	0.0442	0.0186	-0.0932	0.0596	0.047	0.0384	-0.0319	-0.0561	0.0957	-0.0762	0.0115	-0.1309	-0.0677	0.0575	0.0849	0.0551	0.0445	-0.0317	-0.0604	0.0445	0.0096	0.0097	-0.0315	0.1062	-0.044	-0.0728	0.0773	0.0022	0.0261	0.0183	0.0148	0.0563	-0.028	-0.0597	0.0047	0.0289	-0.0448	0.0119	-0.0044	-0.0368	0.156	-0.0316	0.0364
CDC26	0.0713	-0.0215	-0.0051	-0.0207	0.032	-0.0414	-0.0128	0.0938	-0.0644	0.0682	-0.0394	0.0201	0.0342	-0.0363	0.0065	-0.1076	0.0448	-0.1299	-0.0021	0.0594	0.051	-0.0862	0.1145	0.0295	-0.0232	0.0379	-0.0532	0.072	-0.0487	0.0306	-0.0387	-0.0646	-0.0029	-0.0886	-0.0571	0.0251	0.0647	0.055	-0.0126	0.0272	-0.0864	-0.0516	-0.0943	0.0168	-0.0341	-0.0453	0.2149	0.0204	-0.0881
CDIP1	0.0073	-0.0244	0.0333	0.046	-0.0186	0.0857	-0.0077	-0.0446	0.0186	-0.1543	-0.0467	0.0027	0.0132	0.1259	-0.131	0.0199	-0.0101	0.108	-0.0115	-0.0761	0.1357	0.0997	0.0444	-0.0096	0.1806	0.0484	0.0749	-0.0563	-0.0158	-0.0656	0.0934	0.0226	-0.0027	0.1056	0.0046	0.1188	-0.0701	0.0113	0.0613	0.0699	-0.064	0.0321	-0.0025	0.1014	0.1419	0.0743	-0.0624	0.0879	-0.0885
CDK2	0.1651	-0.0378	-0.0415	-0.0464	0.0325	-0.036	0.0757	0.1202	-0.057	0.1694	0.02	0.0333	0.0445	-0.0218	0.0468	-0.0993	0.0074	-0.1925	-0.1084	0.0742	0.062	-0.0643	0.0284	-0.028	-0.1484	-0.0302	-0.0904	0.028	-0.0044	0.1058	-0.014	-0.0581	0.0878	-0.0672	-0.0295	0.0414	0.1383	0.0625	-0.0122	-0.0057	-0.0638	-0.0311	-0.1191	0.0049	-0.0794	-0.0493	0.0978	-0.0954	-0.0441
CDK4	0.0924	-0.1156	-0.0052	0.0475	-0.0385	-0.0278	-0.1681	0.0783	-0.1022	0.0838	0.0565	0.0184	0.1115	-0.0259	0.1109	-0.0794	-0.0101	-0.1242	-0.0266	0.077	-0.0306	-0.0862	-0.0023	-0.0316	-0.088	0.053	-0.0918	0.0831	-0.0485	-0.0671	-0.0255	-0.0256	0.0411	-0.0235	0.0523	-0.0127	0.092	0.0033	-0.0806	0.0283	0.0796	-0.0409	-0.1258	-0.0138	-0.0291	-0.1005	0.1744	-0.0158	-0.1274
CDK8	-0.0429	-0.0057	-0.0221	0.0175	0.0408	-0.0285	0.0334	-0.0085	0.0525	-0.0004	-0.0126	0.0633	-0.0356	0.0141	-0.039	0.0032	0.0759	0.0401	-0.0638	-0.0253	0.0552	0.0942	-0.0287	0.0078	-0.0166	0.0264	0.0311	-0.2177	0.0186	0.0844	0.0762	-0.009	0.0963	0.0784	0.0463	0.0294	-0.0316	-0.0721	-0.0136	-0.0355	-0.0144	0.0399	-0.0829	-0.1051	-0.0706	0.0478	-0.06	-0.0869	-0.0235
CEBPE	0.0356	-0.0029	0.013	0.0023	0.0461	0.0009	0.0741	0.0986	0.0036	0.0827	-0.007	0.1114	0.0058	-0.0061	-0.0276	-0.0756	0.0393	-0.0163	-0.1035	0.0153	0.4073	0.077	0.0305	-0.0583	0.0359	0.0292	-0.0876	-0.0669	-0.047	-0.0062	0.0335	-0.0778	0.0726	0.0496	-0.0213	0.0594	-0.0111	-0.0327	0.0048	-0.0277	-0.0403	-0.088	-0.117	0.0366	-0.017	0.0197	0.0555	-0.0464	-0.0072
CENPO	-0.019	0.0471	-0.0003	0.0254	-0.051	0.0715	-0.0262	-0.0894	-0.0143	-0.0997	0.0322	-0.0358	0.021	0.0378	-0.0278	0.0876	0.0223	0.1316	0.0944	-0.1546	-0.051	-0.0517	0.0156	0.0335	0.1029	-0.0129	0.0412	0	0.0013	-0.055	-0.0277	0.0409	-0.0023	0.0336	0.0577	0.0014	-0.0703	0.0158	0.1798	0.1166	-0.0409	0.0362	0.1525	0.0586	0.0963	0.0267	-0.0119	0.0073	-0.0026
CENPP	0.0124	0.0307	-0.0222	0.0397	-0.062	0.038	-0.0496	-0.0705	-0.0577	-0.0471	0.011	0.003	-0.0359	0.0625	0.0333	-0.0181	0.0291	0.1306	0.0044	-0.1204	0.0046	0.0038	0.0147	-0.0253	0.0518	0.049	0.0667	-0.0434	0.0304	-0.1123	-0.0246	-0.0195	-0.0099	0.0336	0.0398	0.0137	-0.0748	0.0066	0.0812	0.0742	-0.0377	0.0085	0.0323	0.0549	0.0554	-0.0309	0.0256	0.0178	-0.0081
CENPU	0.0088	-0.0123	0.0224	-0.0162	-0.0429	0.0267	-0.0721	-0.0543	-0.0394	-0.1361	-0.0093	-0.0123	0.049	0.0891	-0.0193	-0.0311	-0.001	0.0857	0.0594	-0.1163	0.02	-0.0414	0.0774	0.0112	0.0735	0.0192	0.1062	0.0195	0.0047	-0.101	-0.0163	0.0104	-0.0355	-0.0514	0.0049	0.0393	-0.0654	0.042	0.0961	0.0838	-0.1152	0.0374	0.0992	0.1096	0.044	-0.0302	0.0277	0.0034	-0.07
CEP350	-0.0561	0.0831	0.0128	-0.0017	0.0599	0.0628	-0.0141	-0.0812	-0.0443	-0.1126	0.0658	-0.1036	0.0288	-0.1354	-0.0998	0.0894	0.0152	0.0618	0.1672	-0.1181	0.0192	-0.0128	-0.0454	0.0262	0.0235	0.0919	0.1078	-0.0462	0.0414	0.0123	0.0156	-0.005	0.0359	-0.0157	0.0294	0.01	-0.0847	0.0155	0.0342	-0.0281	-0.0189	0.0221	0.1294	-0.05	0.1342	0.0116	-0.0149	0.0687	-0.0119
CEP44	-0.0931	0.0647	0.0715	-0.0171	0.0099	0.07	0.0167	-0.1301	0.0047	-0.1869	0.0059	-0.0566	-0.0335	0.0794	-0.1142	0.0731	0.0249	0.2243	0.0512	-0.2103	0.0383	0.0998	-0.0299	-0.057	0.0335	-0.0403	0.1311	-0.1081	0.0015	-0.0213	0.0156	-0.0555	-0.0073	0.0306	0.0178	-0.0149	-0.1969	-0.0398	0.0024	0.0542	-0.1539	-0.005	0.1124	-0.0291	0.0963	0.0808	-0.1301	0.0438	-0.0645
CFAP20	-0.0227	0.0009	0.0282	0.0094	-0.0207	0.0875	-0.0135	-0.1305	0.055	-0.1276	-0.1109	0.0155	-0.0359	0.1098	-0.0404	0.01	-0.0065	0.1494	-0.0072	-0.035	-0.0228	0.0875	0.0202	-0.0046	0.1175	0.0263	0.0788	-0.0703	-0.0058	0.0236	0.071	0.0443	-0.1516	0.0499	0.0628	0.0789	-0.0637	0.0099	0.092	0.0489	0.0516	-0.0201	0.0253	-0.0379	0.1046	0.0948	-0.027	0.0841	0.0432
CHAMP1	-0.0318	-0.0229	0.0244	0.0915	-0.104	-0.0782	-0.1538	0.0775	-0.0764	0.0387	0.0978	-0.056	0.0426	-0.083	0.1041	-0.0001	-0.0548	-0.126	0.0211	0.0913	-0.1279	0.0192	0.0818	-0.018	-0.0099	0.0517	0.0279	-0.0083	-0.0209	0.027	0.048	0.0157	0.0274	0.0283	0.0404	-0.0099	0.0239	-0.0424	-0.1147	0.0172	0.1523	0.0263	-0.0784	-0.02	0.0444	-0.0607	0.1322	0.0462	-0.0818
CHMP7	0.1937	-0.0949	-0.1037	-0.0213	0.0763	0.0234	0.2314	0.0969	-0.0618	0.054	-0.085	0.0538	-0.0145	0.0697	-0.0526	-0.0011	0.1108	0.1018	0.0432	-0.0978	0.1339	-0.0609	0.0238	-0.0298	-0.0547	-0.0781	-0.0818	0.0906	-0.0889	-0.0098	-0.1038	-0.0775	-0.0484	-0.0932	-0.1298	0.0122	-0.0225	0.016	0.0943	0.1	-0.3055	-0.1586	-0.0627	0.0859	-0.0857	0.023	0.029	-0.037	-0.1069
CHTF18	0.0932	-0.0462	-0.0247	-0.0132	-0.0496	0.0871	-0.1067	0.0145	-0.0215	0.0842	0.0017	-0.0441	-0.0278	0.0698	0.1312	-0.0246	0.0192	-0.089	-0.0119	0.0719	-0.0042	-0.036	0.0863	-0.0003	-0.0139	-0.0076	-0.0437	0.1175	0.0301	-0.0536	0.0071	0.0101	-0.0228	0.0064	-0.0606	0.0169	0.0374	0.0315	-0.0171	0.0526	0.0236	-0.0271	-0.0159	0.1192	-0.0025	-0.1061	0.1802	0.022	-0.0143
CIT	-0.0186	0.0722	0.0078	-0.0338	0.0121	-0.0487	0.0295	0.0298	-0.0651	-0.0539	0.0513	0.0168	-0.0375	-0.0392	-0.0494	-0.0807	-0.0419	-0.0321	-0.0142	0.0181	-0.0215	-0.0762	-0.0434	-0.0754	-0.1317	-0.026	-0.0283	-0.0758	-0.0093	0.0177	-0.0797	-0.0441	0.0868	-0.0323	-0.0157	-0.015	-0.0457	-0.0083	0.0336	-0.0498	-0.0639	0.0418	-0.0348	-0.101	-0.0057	-0.0665	0.038	0.0056	0.0223
CLASRP	0.0117	-0.0129	-0.0414	0.001	-0.0099	-0.0146	-0.0038	-0.0373	0.0091	-0.0742	-0.0891	-0.0044	0.0119	0.0477	-0.0253	0.0106	-0.0514	0.0701	0.0242	-0.0302	0.0544	0.0661	0.0472	-0.0241	0.0322	0.025	0.107	-0.0187	-0.058	0.0665	0.0128	-0.0175	-0.0962	-0.0532	-0.0326	0.0856	0.0105	0.0367	0.1335	0.0397	-0.0382	-0.0497	0.0356	-0.0333	0.0078	0.0353	-0.0026	0.0401	-0.0082
CLDN19	0.0956	-0.0421	-0.0443	-0.0568	-0.0058	-0.1381	0.078	0.0374	0.039	0.2365	-0.0196	0.0472	0.1261	-0.0192	0.0722	-0.0035	0.0022	-0.0473	0.0136	0.0593	-0.0332	-0.1311	0.0152	0.0309	-0.0627	-0.1232	-0.0729	0.0711	0.039	0.0352	-0.0466	-0.049	0.0292	-0.1209	-0.0884	-0.0599	0.1184	-0.0114	-0.0641	0.004	0.0073	-0.1167	-0.1182	-0.0147	-0.1651	0.045	-0.0428	-0.0003	0.0284
CLPP	-0.0075	-0.0117	0.0385	0.0272	-0.0614	-0.0505	-0.0228	-0.1151	-0.0296	-0.0081	0.0496	0.0008	0.0044	-0.0051	0.0435	0.0507	0.016	-0.0788	0.0126	-0.026	-0.0548	0.0768	0.0277	0.0015	0.0116	-0.0249	0.1391	0.0132	0.0356	0.0212	0.0445	-0.0083	0.0459	-0.0267	0.0609	0.0283	0.078	0.0794	0.011	-0.0776	0.0048	0.0675	0.1253	-0.0474	-0.009	0.0006	0.1075	-0.0285	0.0126
CLPX	-0.0025	0.0649	0.0703	0.0422	-0.0298	-0.0329	-0.0119	0.0017	-0.0011	-0.0094	0.0237	0.0714	0.0727	-0.0632	-0.0406	-0.0036	-0.0768	-0.1156	0.0058	0.0005	-0.0299	0.0169	0.0719	-0.0514	-0.0559	-0.0225	0.0319	-0.0193	-0.0031	0.0375	0.0607	0.008	0.0719	0.0019	0.0359	0.0739	0.0945	-0.048	0.0691	-0.0734	0.0349	0.0857	0.0828	-0.0477	-0.0242	-0.0367	0.0251	-0.0719	0.0678
CLUAP1	-0.0366	0.0357	0.0593	0.0157	-0.0393	0.0437	-0.0023	-0.1347	0.0952	-0.009	0.0006	-0.0461	-0.0063	0.1323	-0.0485	0.0254	0.0568	0.0836	0.0473	-0.0491	0.0077	0.0433	0.0452	0.0927	0.2059	-0.0173	0.0804	-0.0056	-0.0245	-0.0313	0.033	0.0182	-0.0136	0.1409	0.0054	0.0062	-0.0368	0.0242	-0.024	-0.0341	0.0083	0.0213	-0.0177	0.0714	0.1787	0.0239	0.0567	0.0774	0.0051
CNEP1R1	0.0922	-0.0446	0.0112	-0.0059	0.0027	0.0464	0.0896	-0.0022	0.0238	-0.011	-0.0044	0.0571	-0.0048	0.0944	0.0038	0.1058	0.0482	0.0997	0.0868	-0.0454	0.1418	0.0156	0.0716	0.0321	0.0902	-0.0071	0.0255	-0.0638	0.074	0.0375	-0.0544	0.0624	0.0008	0.0347	0.0827	-0.0341	0.0086	0.0339	0.0131	0.0804	-0.0886	-0.0796	-0.0765	-0.0281	0.0855	0.1148	-0.0168	0.007	0.0292
CNOT1	0.0493	-0.067	-0.0275	0.0112	0.0668	-0.0314	0.0582	0.0121	0.0807	-0.0146	-0.1031	0.0336	-0.0403	0.0054	0.0097	0.0805	0.0609	0.0682	0.0199	0.0738	0.0947	0.0157	0.0473	0.0234	0.0394	-0.0257	0.0307	-0.0081	-0.0239	0.0727	0.0157	0.046	-0.0366	0.005	-0.034	-0.0191	0.0481	0.0519	0.0342	0.0196	0.0194	-0.0882	-0.0798	-0.0165	-0.0008	0.1076	-0.0382	-0.0378	-0.0025
COG1	0.0169	-0.0881	-0.0117	0.0189	-0.0276	-0.0355	-0.0131	-0.0025	-0.0656	0.1229	-0.0259	-0.0222	-0.005	-0.027	0.1858	0.0884	0.167	0.0174	0.1308	0.0862	-0.0883	-0.0936	0.1292	0.0301	0.0172	0.0457	-0.0621	0.0673	0.0147	-0.1015	-0.0729	0.1673	-0.0387	-0.0549	-0.0491	-0.0869	0.0091	-0.0016	-0.0943	0.0108	0.0052	-0.0471	-0.1023	0.0313	-0.0624	0.0525	0.1	0.0256	-0.099
COG2	-0.0278	-0.0752	-0.0507	-0.1037	-0.0064	0.0187	0.0326	0.0576	-0.0259	0.0755	-0.0395	-0.0238	-0.0142	-0.0065	0.0634	0.071	0.132	0.0312	0.1387	0.0629	-0.0001	-0.0745	0.0554	0.0879	0.0251	-0.0119	0.0058	0.1449	0.0602	-0.0578	-0.0788	0.1591	-0.0703	-0.0398	-0.0763	-0.0783	0.0351	0.057	-0.0067	0.0311	-0.056	-0.1429	-0.031	0.0232	-0.0935	0.0425	0.0086	0.0103	-0.0694
COG3	0.0157	-0.0979	-0.0476	0.0123	-0.1159	-0.0842	-0.0724	0.0261	-0.0492	0.2132	-0.0019	0.0023	-0.0331	-0.0531	0.3046	0.0257	0.2021	-0.0872	0.0931	0.1993	-0.1782	-0.0588	0.1405	0.0451	0.0197	0.0203	-0.0451	0.115	0.017	-0.0798	-0.0339	0.152	-0.023	-0.1097	0.0342	-0.1098	0.0875	0.0121	-0.1015	-0.0246	0.0725	-0.0296	-0.0987	-0.0418	-0.0905	-0.0159	0.2054	-0.0559	-0.0431
COG4	-0.0151	-0.0495	-0.0379	-0.0076	-0.0638	-0.0165	-0.0093	0.0131	0.0172	0.0615	-0.0462	-0.002	0.0787	-0.011	0.1924	0.0774	0.1471	0.0008	0.1463	0.1218	-0.0854	-0.0444	0.0709	0.1291	0.0779	0.0095	-0.0437	0.1133	0.0338	-0.0141	-0.0547	0.1304	-0.0725	-0.1472	-0.0168	-0.0619	0.0445	0.0707	-0.0512	-0.0029	-0.0205	-0.017	0.0145	0.0436	-0.0512	-0.0121	0.091	-0.0223	-0.0614
COG5	-0.0859	0.0339	0.0841	0.0771	0.0496	0.0724	0.0347	-0.1886	0.0093	-0.1076	-0.0663	-0.0146	0.0029	0.079	-0.0268	0.0992	0.1211	0.2285	0.1032	-0.1266	0.0091	0.014	-0.0428	0.055	0.1678	0.046	0.0555	0.0064	0.0116	-0.0454	0.0023	0.1932	-0.1202	0.1158	0.0434	-0.0207	-0.103	0.006	0.0804	0.0258	-0.0217	-0.0041	0.0425	0.0658	0.069	0.1528	-0.0829	0.0858	0.0465
COG6	-0.0116	-0.161	-0.0186	-0.0744	-0.0088	-0.0606	-0.0345	-0.0313	-0.0046	0.1787	-0.0421	-0.0293	-0.0462	0.0233	0.1344	-0.0199	0.1423	0.0053	0.0575	0.1049	-0.0385	-0.091	0.1151	0.0383	-0.0259	0.0025	-0.0478	0.1617	0.0047	-0.0235	-0.0764	0.0939	-0.0473	-0.098	-0.0386	-0.0949	0.0723	0.0291	-0.0894	0.0155	-0.0174	-0.1237	-0.0925	0.032	-0.1088	-0.0167	0.0578	0.0326	-0.0668
COG7	0.003	-0.0941	-0.0085	0.0656	0.01	0.0146	-0.0091	-0.1275	0.0222	0.0117	-0.1024	0.0016	-0.0146	0.065	0.0905	0.0694	0.1418	0.0967	0.1341	0.0648	0.0344	-0.0026	0.0705	0.083	0.0866	0.0141	0.0129	0.082	-0.0049	-0.0216	-0.0073	0.1954	-0.1036	-0.0653	-0.0086	-0.0061	0.009	0.0324	-0.0024	0.0314	-0.0406	-0.0795	-0.0338	0.0591	0.0187	0.0838	0.0207	0.0332	-0.0157
COG8	0.0433	-0.0685	-0.0737	0.02	-0.0309	-0.0502	-0.0787	0.0317	-0.1253	0.1551	-0.0797	-0.037	-0.0731	-0.0326	0.1897	-0.0795	0.0176	-0.0859	-0.0089	0.2794	-0.0646	-0.1074	0.1244	0.006	-0.0557	0.0368	-0.0314	0.0966	0.0271	-0.1052	-0.0206	0.1094	-0.0897	-0.0915	-0.0773	-0.0142	0.0689	0.0161	-0.0818	0.0684	0.0314	-0.0836	-0.11	0.0187	-0.0576	-0.089	0.1334	-0.0286	-0.0623
COMMD3	-0.098	0.0308	0.0193	-0.0151	-0.0507	0.0601	-0.0152	-0.0566	0.061	-0.0801	0.0342	-0.0707	-0.0287	0.0059	0.0522	0.1529	0.1068	0.1974	0.1098	-0.1006	-0.0444	0.0658	-0.0014	0.0621	0.1773	0.0252	0.0563	0.1167	0.1052	-0.0807	-0.0933	0.0499	-0.0135	0.1048	0.0719	-0.0103	-0.0801	0.0426	0.0006	0.0494	0.0044	-0.0491	-0.0052	0.0303	0.1193	0.1393	-0.0381	0.0524	-0.0306
COP1	0.0749	-0.0358	0.0149	0.0152	0.0409	0.0058	0.0012	-0.0217	-0.0175	0.0622	0.0271	-0.0245	0.0187	-0.0127	0.0423	0.0289	0.0095	-0.022	0.0561	0.0043	0.0232	-0.0469	0.0703	0.0455	0.0185	0.0319	-0.0403	0.1438	0.0473	-0.0046	-0.0454	0.0137	-0.0117	0.0306	0.0015	-0.0521	0.0302	0.0948	0.032	0.0337	-0.0415	-0.0918	-0.1135	0.0701	-0.0163	0.0154	-0.0009	0.0025	-0.0833
COX15	-0.0766	0.0497	0.033	0.0075	-0.039	-0.0511	-0.1452	0.0372	0.0119	-0.0529	0.1047	-0.0393	0.0228	-0.133	-0.0083	0.0008	-0.1465	-0.1364	-0.0424	0.0748	-0.0912	0.0169	-0.0353	0.0269	-0.0309	0.0214	0.0513	-0.1193	-0.0277	0.0253	0.0668	0.0366	0.0697	0.0771	0.1117	0.0367	-0.0243	-0.0138	-0.0334	-0.1273	0.1876	0.268	0.2635	-0.1076	-0.0012	-0.0511	-0.0574	-0.0687	0.0513
CPNE1	-0.0749	-0.0195	0.001	-0.0077	0.0564	0.1832	-0.0901	-0.0189	-0.0371	-0.0235	0.0415	0.0108	-0.0641	-0.0192	0.0172	0.0003	0.0357	0.074	-0.015	-0.0392	0.0037	0.0044	-0.0086	-0.0053	0.0244	0.0845	-0.0006	0.0137	0.0271	-0.0575	0.0299	0.0638	0.0055	0.2458	0.0518	0.0155	-0.0081	-0.0145	-0.0131	0	-0.0092	-0.0187	-0.0004	0.0958	0.045	-0.048	-0.0365	0.0504	0.0341
CPT2	0.019	-0.0717	-0.0507	0.0022	-0.0115	-0.0474	0.0024	0.0928	0.0287	0.3116	-0.0117	0.0197	-0.0211	-0.041	0.1325	-0.0839	-0.0091	-0.099	-0.0486	0.1385	-0.0448	-0.0324	0.0238	0.0033	-0.0571	-0.0477	-0.1021	0.0146	0.0309	0.0126	-0.0413	-0.0263	0.0092	0.0168	-0.0726	0.0016	0.0782	0.0063	-0.0658	-0.1143	0.0292	0.0066	-0.1421	-0.0589	-0.0968	-0.0294	0.1364	-0.047	0.0205
CREB3	0.0236	-0.0562	-0.0026	0.0752	0.0127	-0.0135	-0.0357	0.0673	-0.0684	0.0747	0.0074	0.1106	-0.0861	0.0187	0.1438	-0.0749	0.0986	-0.016	-0.0562	0.0504	-0.0226	0.0733	0.0549	-0.0622	-0.0184	0.0565	-0.0505	-0.0076	-0.0951	-0.1087	0.0084	0.0016	0.0313	0.0527	-0.0112	0.0402	0.0627	-0.0273	0.0047	0.0067	0.0014	0.0306	-0.0768	0.0583	-0.0406	-0.0896	0.1327	-0.0479	-0.0224
CRYBA1	0.0397	0.0109	0.0039	-0.0154	0.0782	-0.0074	0.0143	0.1002	0.0488	0.0161	-0.0248	0.0018	-0.012	-0.0595	-0.0907	-0.0257	-0.006	-0.0173	-0.0703	-0.0511	0.0724	0.042	-0.0929	-0.0432	-0.0202	-0.0005	-0.0711	-0.1089	-0.017	-0.0134	0.0509	-0.0831	0.0405	0.0648	0.0089	0.0768	-0.0235	-0.0301	-0.0447	-0.0945	0.0412	-0.004	0.0109	-0.0326	0.0702	0.051	0.0062	-0.0129	0.0048
CSDE1	-0.0011	-0.0579	-0.0076	-0.0603	0.0559	0.0234	0.2555	-0.0208	0.0458	0.0246	-0.0366	0.0484	0.0129	0.0452	-0.139	0.013	0.0991	0.0776	0.0437	-0.0442	0.1432	0.0244	0.0932	-0.013	0.0294	0.0695	-0.0375	0.0514	-0.0155	0.0476	-0.0099	-0.0003	0.0144	0.014	0.0297	-0.0602	-0.023	0.0031	0.015	0.0168	-0.1084	-0.1432	-0.1289	0.0299	-0.0811	0.0964	-0.026	0.051	-0.0519
CTC1	-0.0675	0.0685	0.0328	-0.0112	0.0697	0.0992	0.0798	-0.038	0.0786	-0.1786	-0.0233	-0.0482	0.128	0.0764	-0.1339	0.1512	0.0465	0.1895	0.1392	-0.1747	0.0578	-0.0534	-0.0861	0.0365	0.0936	-0.0594	0.0775	0.0555	0.0424	-0.0314	-0.0833	0.0414	-0.1088	-0.0236	0.0012	-0.0265	-0.112	0.0149	0.0782	0.1255	-0.1606	-0.098	0.0803	0.0972	0.0472	0.0878	-0.2417	0.0121	0.0338
CTDNEP1	0.1101	-0.0877	0.0284	-0.0727	-0.0403	0.0386	0.1058	-0.014	0.0364	0.0431	-0.0486	0.037	0.0331	0.2123	-0.0257	0.1173	0.1305	0.1671	0.1029	-0.1351	0.155	0.0227	0.0809	0.0652	0.1624	-0.0679	-0.005	0.0799	0.0639	0.0064	-0.0733	0.1116	-0.0767	0.0523	-0.0197	-0.0435	0.0233	0.0328	0.0259	0.1276	-0.1588	-0.1373	-0.0996	0.0965	0.0431	0.1755	-0.0061	0.0986	-0.0182
CTU1	-0.0235	-0.0877	0.0134	-0.053	-0.0362	0.1343	0.0602	-0.124	0.041	0.0101	-0.0324	0.037	0.0453	0.1524	0.0547	0.1032	0.1315	0.2262	0.0757	-0.1631	0.0191	0.0541	0.0489	0.0109	0.0869	0.0023	0.056	0.0964	0.0563	-0.0412	-0.0907	0.086	-0.0582	0.0373	-0.0119	-0.0549	-0.0747	-0.0674	0.0416	0.0847	-0.1144	-0.093	-0.0785	0.1194	0.0405	0.1009	-0.0561	0.0705	-0.0376
CUL5	-0.0126	0.0416	-0.0302	0.0206	-0.0422	0.0084	0.012	-0.018	0.0453	0.073	0.0743	-0.0351	-0.0391	-0.0367	0.0162	-0.0643	-0.0892	-0.1447	-0.066	0.0561	-0.0472	-0.026	-0.0076	0.0054	-0.0971	0.0073	0.003	-0.0274	0.0264	0.0245	0.6285	-0.0933	0.0528	-0.0251	-0.0293	0.0628	0.0732	0.062	0.0302	-0.1065	0.0946	0.0358	0.0145	-0.1339	-0.0166	-0.0356	0.0372	-0.0307	0.0399
CYB5B	-0.0794	0.0772	-0.0093	0.1405	0.1918	0.0164	-0.0041	-0.0874	0.091	-0.1036	0.0195	0.0054	-0.0483	-0.052	0.0367	0.0637	-0.0437	0.0772	-0.0311	0.2466	-0.0231	0.0768	-0.0827	0.0849	0.1172	0.0053	0.0235	-0.018	-0.0162	0.0378	0.0057	0.0924	-0.0218	0.0161	0.0945	-0.0062	0	0.074	0.0594	0.0788	0.1462	-0.0378	0.0056	-0.0376	0.0613	0.0374	-0.0476	0.0858	0.1581
CYHR1	-0.0145	0.0098	-0.0099	0.0539	-0.0075	0.0172	-0.1202	0.1242	-0.0186	0.0537	0.0004	-0.0252	0.0397	-0.1542	0.1081	-0.0556	-0.0943	-0.1729	0.0617	0.123	-0.1375	-0.0924	0.0154	0.0048	-0.1057	-0.008	-0.0402	0.0998	0.0341	-0.0315	-0.0576	-0.0183	-0.0565	-0.1451	0.0197	0.0102	0.0834	0.0328	0.0064	-0.0135	0.0708	0.0215	0.0174	0.0016	-0.1191	-0.1261	0.0767	-0.0494	0.0129
CYLD	-0.0358	0.051	0.0221	0.0626	0.0612	-0.0079	-0.0136	0.0451	-0.0384	-0.031	0.002	-0.0044	-0.0004	-0.0947	-0.0083	-0.1399	-0.1312	-0.1188	-0.0783	0.1317	0.0479	-0.0602	0.0008	0.0006	-0.1387	-0.0378	-0.0295	-0.1601	-0.0364	0.0553	0.0991	-0.0931	0.0334	-0.062	0.0657	0.0505	0.0781	0.0382	0.1347	0.0314	0.0236	0.0202	0.0473	-0.0903	-0.0834	-0.0517	0.0273	-0.0678	0.0141
DAND5	0.0393	0.0172	-0.0523	0.0207	0.0205	0.0084	0.0303	0.0132	0.0155	0.0958	0.0197	0.0215	-0.1115	-0.0156	0.0309	-0.0542	0.1035	0.0269	-0.0083	0.0105	-0.0402	0.3435	-0.0106	-0.0106	0.0753	-0.0055	0.0224	-0.0199	-0.0318	0.0483	0.0284	0.0009	-0.0158	0.0336	-0.0175	-0.0311	0.0405	-0.0064	-0.0692	-0.0526	0.0055	-0.0412	-0.0709	-0.024	-0.009	-0.0234	0.0631	-0.0547	-0.0098
DBNL	0.0102	-0.0196	0.0092	-0.0325	-0.005	0.0475	-0.0039	0.3222	-0.0049	0.0258	0.1153	-0.0057	-0.0629	-0.0659	0.0433	-0.023	0.0594	0.0729	-0.0136	-0.0489	-0.0515	0.063	0.0061	0.032	0.0523	0.0242	-0.0705	0.0317	-0.0413	-0.1083	-0.069	0.0096	0.0351	0.0827	-0.0248	-0.0277	-0.1077	-0.1023	-0.0085	0.0329	-0.0005	0.0127	-0.0476	0.0676	0.118	0.0094	0.0577	0.0208	-0.0639
DCP2	-0.091	0.0752	0.0629	0.0052	0.0159	0.1038	0.2183	-0.1578	0.0613	-0.1205	-0.0888	0.066	0.0333	0.113	-0.1376	0.0192	0.0346	0.1314	0.0055	-0.0814	0.0647	0.011	0.1066	0.0117	0.0777	0.0335	0.0439	-0.1131	-0.0284	0.0531	0.0338	0.009	-0.1129	0.0973	0.0001	0.0394	-0.0771	-0.0393	0.0311	0.0527	-0.0892	0.0304	0.0704	0.0463	-0.0709	0.0881	-0.0271	-0.0189	0.0753
DDI2	0.0349	0.022	0.0026	-0.0291	-0.0288	0.0812	-0.0055	-0.086	0.0075	-0.0148	0.0126	-0.0963	0.1072	-0.0063	0.0335	0.1418	0.0077	0.0531	0.1767	-0.0615	-0.0183	-0.0588	-0.0154	0.0348	0.0299	0.0119	0.0573	0.0738	0.1089	0.0099	-0.0273	0.0359	-0.0787	-0.0361	0.0601	0.0336	0.0649	0.054	0.0239	0.0239	0.0421	-0.0546	-0.022	0.0316	0.0265	0.0188	-0.0644	0.0227	0.0414
DDIT3	0.1671	-0.0768	0.071	-0.0577	-0.0626	0.0598	0.0109	-0.0855	-0.027	-0.0254	-0.0209	0.0046	-0.0128	0.133	0.056	-0.0168	0.0706	0.0185	0.008	0.0199	0.0729	0.0383	0.0227	-0.0698	0.0475	0.0062	-0.032	0.0508	-0.0133	0.0022	-0.0043	-0.0052	0.0139	-0.0159	0.093	-0.0172	-0.0063	0.0023	-0.0837	-0.0198	-0.0331	-0.011	-0.0827	-0.0494	0.0263	0.0448	0.0919	0.024	-0.0557
DDX19B	0.1009	-0.0443	-0.0188	0.0119	-0.0274	-0.041	-0.1347	0.2205	-0.0428	0.0942	-0.0254	0.0527	-0.0865	-0.0949	0.1195	-0.1505	-0.0389	-0.1904	-0.1264	0.4005	-0.1051	-0.0061	0.1158	0.1041	-0.0416	0.0063	-0.1018	0.0064	-0.0773	-0.0558	-0.0135	0.0111	0.016	-0.0598	-0.0868	0.068	0.0799	-0.0057	-0.0947	0.0069	0.0873	0.0851	-0.1245	0.0017	-0.0937	-0.1857	0.1251	-0.1093	-0.036
DDX55	-0.0914	-0.0434	0.0307	-0.0818	0.0153	0.1313	0.0646	-0.1552	0.0142	-0.0858	-0.0214	-0.0064	0.0313	0.2183	-0.0416	0.0143	0.0097	0.1509	0.0482	-0.1762	-0.0109	-0.0201	-0.0207	-0.0046	0.0384	-0.0647	0.1041	0.0756	-0.0732	-0.0072	-0.0249	-0.0023	-0.0693	0.042	-0.032	-0.0526	-0.0396	-0.0088	0.0865	0.0724	-0.145	-0.0665	0.1019	0.0271	0.0188	0.0495	-0.1112	0.0172	0.0242
DERL2	0.0452	-0.0009	-0.0148	0.0081	-0.0165	-0.0148	-0.044	-0.064	-0.0513	0.1352	-0.012	-0.0024	0.0192	0.0056	0.1338	0.2029	0.1628	0.0652	0.2402	0.094	-0.0544	-0.005	0.0368	0.0075	0.0379	0.0514	0.0073	0.0167	0.0138	0.0992	-0.0071	0.0783	-0.02	0.0234	-0.0074	0.0157	0.063	0.0586	0.0108	-0.0305	0.0599	0.0287	-0.1144	0.0389	0.0536	0.2608	0.0893	0.0557	-0.0458
DESI1	0.0648	-0.074	-0.0432	0.1134	0.0047	-0.0644	-0.0644	0.0194	-0.0699	0.0609	0.0153	0.196	-0.0194	-0.0019	0.1012	-0.1236	-0.0639	-0.1819	-0.0607	0.1573	0.0018	0.005	0.001	-0.0077	-0.0437	-0.0087	-0.0401	-0.0478	-0.1002	-0.0498	-0.0096	0.0086	0.0604	-0.0426	0.0661	0.0668	0.0012	-0.053	-0.0486	-0.0149	0.0941	-0.0185	-0.0481	-0.0281	0.0519	-0.1417	0.1756	-0.0778	0.0736
DET1	0.0644	-0.0275	-0.0203	0.0291	0.042	0.0031	-0.0499	-0.0052	0.0165	0.0117	0.0405	-0.0652	0.039	-0.01	0.0068	0.0232	-0.0388	0.0018	0.0405	0.0061	0.0351	-0.1114	0.0537	0.0403	0.0269	0.0367	0.0046	0.1298	0.071	0.0263	-0.0483	0.0314	-0.0046	0.0145	0.0133	-0.0317	-0.0022	0.0843	0.0569	0.0611	-0.0391	-0.0947	-0.0961	0.1009	-0.0585	-0.0068	-0.0562	-0.0132	-0.0534
DHX35	-0.0149	0.0368	-0.0087	0.0394	0.0959	0.133	0.0862	-0.15	0.0631	-0.174	-0.0696	-0.0226	0.0391	0.0829	-0.1442	0.0817	-0.0471	0.1535	0.1305	-0.1581	0.0841	0.0469	-0.0116	0.0308	0.0732	-0.0228	0.0793	0.016	0.0552	0.0103	0.0652	0.0052	-0.0963	0.0907	-0.0706	0.0568	-0.0785	-0.0106	0.089	0.0295	-0.0732	-0.0674	0.0919	0.0743	0.069	0.0777	-0.1716	0.1123	-0.0106
DMAP1	-0.0103	-0.0084	0.0147	-0.0186	-0.0874	-0.0158	-0.0707	-0.1049	0.0651	0.0348	0.0658	0.0178	0.0321	0.0411	0.007	0.1069	0.0831	0.0603	0.0766	-0.0282	0.0081	0.0098	-0.0012	0.0918	0.1372	0.043	0.0809	0.0718	0.0428	0.0876	-0.0053	0.0732	0.0114	0.014	-0.0111	-0.0276	0.0544	0.0501	0.0387	0.0173	0.0705	-0.0362	-0.0082	0.0725	0.0298	0.12	-0.0477	0.0557	0.0302
DNAJC11	-0.0664	0.0568	0.0081	0.1085	0.0956	0.0327	-0.0385	-0.1114	0.047	-0.0667	0.004	-0.0462	0.0407	0.0363	-0.0099	0.0656	-0.0721	0.0693	0.0086	-0.0154	0.0138	0.0977	-0.0286	0.0369	0.1082	0.0004	0.086	-0.0566	-0.0293	0.0191	0.017	0.0402	-0.0157	0.132	0.1121	-0.0084	-0.108	0.0023	0.01	0.0436	0.0111	0.0992	0.1713	-0.0318	-0.0218	0.0427	-0.1666	0.062	0.1068
DNASE2	-0.0043	-0.0034	-0.0174	0.0104	0.0077	0.0116	0.0494	-0.0738	0.0115	0.0427	-0.0555	-0.0167	-0.0804	0.0619	-0.0057	-0.0652	0.0222	0.0365	0.0105	-0.0472	-0.0565	0.3152	0.0263	-0.0059	0.1947	-0.0131	0.1239	-0.0249	-0.0056	0.0426	0.06	-0.0404	-0.0403	0.0093	-0.0062	-0.0394	-0.022	-0.0125	0.0136	0.016	-0.0476	0.0235	0.0422	-0.0018	0.0411	0.0072	0.0327	0.0403	-0.0081
DOT1L	-0.0357	0.1035	0.0164	-0.004	-0.0812	0.0684	-0.1078	-0.1181	0.0497	-0.1323	0.0842	-0.0631	0.136	-0.0058	-0.0733	0.1553	-0.0342	0.0715	0.143	-0.1007	-0.039	0.0211	-0.1884	0.1094	0.1315	0.0645	0.1451	-0.0501	0.0886	0.0422	0.0071	0.0562	0.0324	0.017	0.1432	0.0335	-0.0234	0.01	0.079	-0.0346	0.122	0.0262	0.0847	-0.0527	0.2123	0.1326	-0.1135	0.0927	0.0887
DPH1	-0.0124	0.0294	0.0204	0.0162	0.0226	0.1019	-0.0541	-0.1124	0.0254	-0.1971	-0.0272	-0.0306	0.05	0.1845	-0.057	0.1189	-0.0555	0.1651	0.0878	-0.1366	-0.004	0.089	-0.0156	0.0562	0.1267	-0.0075	0.1261	0.0126	0.0118	0.0077	-0.0189	0.1172	-0.0646	0.037	-0.0097	0.0066	-0.066	0.0223	0.1101	0.1201	-0.0561	-0.064	0.0689	0.0772	0.0347	0.0536	-0.1501	0.0391	0.0211
DPH2	-0.0011	-0.0035	0.0194	-0.0206	-0.0278	0.0318	-0.1029	-0.1296	0.0741	0.0337	0.0158	-0.0246	0.0317	0.1424	0.1517	0.1049	0.0011	0.032	0.0433	0.063	-0.1137	0.0474	0.0136	0.0736	0.0722	-0.0197	0.0352	0.0484	0.0238	0.0439	-0.0249	0.1321	-0.0302	-0.0975	0.0421	-0.034	0.0688	0.0054	0.0066	0.0054	0.0593	-0.0095	0.0289	-0.0461	-0.0353	0.022	-0.0595	-0.0368	0.0536
DPH3	-0.0315	-0.0508	0.0135	-0.0578	-0.1104	0.0819	-0.1343	-0.0763	0.0261	0.0583	0.0592	-0.1028	-0.0046	0.1255	0.1704	0.0556	0.0645	0.1155	0.063	-0.0159	-0.1245	0.0256	0.0404	0.0455	0.0629	0.006	0.0575	0.0924	0.095	-0.1054	-0.0382	0.0776	-0.0434	0.0653	0.0096	-0.0994	-0.0187	-0.0757	-0.0404	0.0269	0.0056	0.0047	-0.0453	-0.0101	0.0694	0.0098	0.0089	0.0087	-0.0892
DPM1	0.021	-0.0606	0.0332	-0.0007	0.0061	0.0915	0.0722	0.0025	-0.0136	0	-0.017	0.0122	-0.0225	-0.0149	0.1337	0.5703	0.3523	0.4093	0.5288	-0.1122	0.044	-0.0016	0.0061	-0.0167	0.1935	0.0169	0.0455	0.0511	0.0373	0.0257	-0.0592	0.0919	0.0113	0.2045	0.0396	-0.0868	-0.1375	-0.1265	0.0177	0.0044	-0.0442	-0.0284	-0.0944	0.1192	0.0982	0.2467	-0.0607	0.082	-0.041
DPM3	0.0569	-0.0753	0.0204	0.0121	-0.0125	-0.0116	0.1203	-0.0066	-0.0496	0.0747	0.0057	0.0221	-0.046	-0.0787	0.2051	0.4513	0.3933	0.288	0.4787	0.0434	-0.021	-0.0812	0.0421	-0.0629	0.03	0.0593	-0.0196	0.0734	0.0206	0.013	-0.0731	0.0489	0.0541	0.0017	-0.0452	-0.0926	0.0108	-0.096	0.0327	-0.0408	-0.0371	-0.0369	-0.1147	-0.0038	-0.0031	0.132	0.0886	0.0335	-0.0746
DR1	-0.0266	0.0312	0.0171	0.1011	-0.0434	0.1032	-0.0264	-0.0371	0.0408	-0.0128	0.061	0.0271	0.0176	0.0277	0.1667	0.1095	0.0491	0.0579	0.0866	0.0654	-0.0404	-0.0391	-0.0635	-0.02	0.0353	0.0789	0.0442	-0.012	0.0493	0.0092	-0.0079	0.0649	-0.0043	0.0103	0.0751	-0.019	0.0043	-0.0101	-0.0139	0.0021	0.0563	-0.0593	-0.0392	-0.0627	-0.0112	0.0783	0.0067	0.0232	0.0883
DRAP1	-0.0428	0.0521	0.0014	0.0466	0.004	0.0638	0.0608	-0.0076	0.0609	-0.0951	0.0108	-0.028	-0.0091	0.0298	0.0164	0.1273	0.0222	0.1054	0.0857	-0.0611	-0.0388	-0.0197	-0.1282	-0.0342	0.0487	0.0582	0.0355	-0.0183	0.0485	0.0275	-0.0165	0.045	-0.0023	0.0186	0.116	-0.0177	-0.0448	-0.0177	0.0062	0.0221	0.0811	-0.0711	-0.0619	-0.1107	0.0827	0.1229	-0.0949	0.0737	0.0248
DSCC1	0.024	-0.0109	0.04	0.0162	-0.0964	0.1306	-0.0132	-0.1236	-0.0267	-0.0058	0.0047	-0.0184	-0.0209	0.1068	0.0749	0.0604	0.0807	0.0415	0.0149	-0.0564	0.0336	0.0171	0.0626	0.0546	0.117	-0.0233	0.0004	0.0401	0.0166	-0.0588	-0.0091	0.0756	0.0088	0.1126	-0.001	0.0087	-0.0537	-0.0212	0.0433	-0.003	0.0418	0.0596	0.012	0.1446	0.0975	0.0519	0.1551	0.0941	-0.0259
DUSP4	-0.0318	0.0067	0.0051	0.0518	0.0236	0.0267	-0.0112	-0.0759	-0.028	-0.0645	0.1615	-0.033	-0.0274	0.0532	-0.002	0.0243	-0.1146	-0.1032	-0.0083	-0.0877	0.0427	-0.0492	-0.0823	-0.0084	-0.0217	0.096	0.0473	0.0288	0.0374	-0.0462	0.024	0.0267	0.0952	0.0388	0.1314	-0.0077	0.0209	0.0617	0.0792	0.0149	0.0233	-0.0305	-0.0716	-0.0778	0.0252	-0.0078	0.038	0.018	-0.0558
DYNLL1	0.0014	0.0146	-0.0265	-0.0595	-0.0077	0.0627	-0.0783	0.0707	0.0376	-0.0365	-0.0481	-0.0026	-0.0384	0.0563	0.0336	-0.1118	-0.0228	-0.0278	-0.1339	0.0375	-0.0143	-0.0249	0.0758	0.0327	0.063	-0.0827	-0.0491	0.0588	-0.0619	-0.0498	-0.0197	-0.0243	-0.0857	0.0184	0.003	-0.0397	0.0205	0.0136	0.0506	0.5671	0.0073	-0.082	-0.0557	0.125	-0.0331	-0.0707	-0.0963	-0.0273	0.0047
E2F6	0.0226	0.0747	0.0468	0.0412	-0.0408	-0.075	-0.0485	0.123	-0.0035	0.1765	0.0513	0.2299	-0.1072	-0.1157	0.1153	-0.127	-0.0498	-0.1353	-0.1172	0.1922	-0.154	-0.0241	0.0323	-0.0628	-0.1131	0.0387	-0.121	-0.0219	-0.0437	-0.094	0.0009	-0.0086	0.0368	-0.002	0.0239	-0.075	0.0487	-0.0249	-0.1494	-0.1263	0.1997	-0.0269	-0.1822	-0.062	-0.0551	-0.1366	0.1268	-0.0881	0.1564
EBF1	-0.1189	0.0391	0.0503	0.0109	-0.0908	0.0877	-0.0689	-0.0728	0.0801	-0.1737	0.0066	-0.0319	0.0024	-0.0791	-0.0665	0.1749	-0.0556	0.0879	0.1476	-0.0823	-0.0566	0.0567	-0.0701	0.0747	0.2501	0.0117	0.0695	-0.0176	0.1372	0.0413	0.0448	0.0971	-0.0037	0.1299	0.1216	0.0062	-0.1218	-0.1018	-0.0636	-0.0041	0.2595	0.0176	0.0413	-0.0399	0.23	0.0954	-0.1011	0.3502	-0.0024
EED	-0.0624	0.1215	0.0492	0.0644	-0.1634	0.09	-0.1822	0.002	0.0445	-0.1152	0.1362	-0.0661	0.0116	-0.1575	0.0117	0.0878	-0.0418	0.0033	0.0511	-0.0109	-0.1189	0.0233	-0.0815	0.0771	0.111	0.0725	0.0742	-0.0765	0.029	-0.0292	0.0551	0.0767	0.1161	0.1013	0.0781	0.0589	-0.0696	-0.0186	0.0042	-0.1399	0.279	0.1926	0.0926	-0.0549	0.1806	0.0213	0.0478	0.0789	0.0842
EEFSEC	0.09	-0.0126	-0.0026	-0.0528	-0.1524	0.0069	-0.0762	-0.0766	-0.0294	0.0366	-0.0166	-0.0453	0.0023	0.1123	0.0748	0.0678	0.0349	0.0365	0.099	-0.017	-0.0106	0.0362	0.0585	0.0387	0.1564	-0.1209	-0.0154	0.0768	0.1124	0.0117	-0.0237	0.1208	-0.0633	-0.0124	-0.0829	0.0134	0.0337	0.0108	0.0283	-0.0103	0.1254	-0.0192	-0.0348	0.1281	0.0368	0.0562	0.0492	0.0987	0.0369
EFL1	-0.052	0.0102	0.0203	0.0035	0.1499	0.0205	0.0929	-0.0012	0.0153	-0.0527	-0.0815	0.0189	-0.0023	0.0669	-0.0759	0.0342	0.0997	0.2078	0.0224	-0.1298	0.052	-0.0856	-0.0139	-0.0685	-0.0083	-0.0039	-0.0229	0.0612	-0.0344	-0.036	-0.0642	-0.0371	-0.094	-0.0477	-0.0926	-0.0696	-0.0301	-0.0105	0.0414	0.1113	-0.2508	-0.1501	-0.0872	0.053	-0.0614	0.0662	-0.0709	-0.0142	-0.0894
EFR3A	-0.0737	0.0822	0.0656	0.0173	0.1275	-0.0209	0.0801	0.0295	0.0738	-0.0685	-0.0446	0.0302	0.0021	0.0167	-0.0779	0.1067	0.0344	0.11	0.119	-0.0124	0.0154	0.0201	-0.0201	-0.0169	-0.0174	0.0787	0.1161	-0.0315	0.0228	0.1367	-0.0326	-0.0018	-0.0816	-0.0019	0.0637	0.0015	-0.0108	-0.0295	0.082	0.0614	-0.0549	-0.1513	-0.1191	-0.0614	-0.094	0.1736	-0.1792	0.0543	0.0284
EGFR	-0.1148	-0.006	0.0282	-0.0113	0.19	-0.0358	0.1764	0.0714	0.0202	-0.0228	0.0702	0.0418	-0.0441	-0.0093	-0.0234	0.104	0.2413	0.2312	0.0534	-0.085	0.0546	0.042	-0.0304	-0.1167	-0.1183	0.0227	0.0333	-0.0987	-0.1361	0.0392	-0.0847	-0.0976	0.0654	0.0144	0.0003	-0.0786	-0.1375	-0.0673	-0.0139	0.0533	-0.2604	-0.1194	-0.0039	-0.0832	-0.0506	0.1007	-0.1093	-0.0529	-0.0592
EGLN1	0.029	-0.1085	-0.029	-0.0435	0.0034	0.007	0.0197	-0.0436	-0.091	0.0921	0.0818	0.0423	0	0.1045	0.1594	0.0134	0.1197	-0.023	0.0281	0.0468	-0.0425	-0.0777	0.0942	-0.0475	-0.0491	0.0173	-0.0114	0.2159	-0.0119	0.0002	-0.0158	-0.0031	-0.0559	-0.0286	0.0471	-0.0272	0.0682	0.0156	0.0438	0.0899	-0.0584	-0.0771	-0.1663	0.0367	-0.0831	0.065	0.0928	0.0642	-0.0694
EHMT1	-0.0928	0.0563	0.0991	0.0341	-0.0682	0.0178	-0.0768	-0.0476	-0.0789	0.0386	0.0978	-0.0442	-0.0022	-0.0805	0.127	-0.0783	-0.0287	-0.1045	-0.0861	0.0061	-0.1173	-0.0612	-0.0556	-0.0767	-0.0874	0.0616	-0.0412	-0.0363	-0.0359	-0.0542	0.0285	-0.1083	0.0367	0.0142	0.0877	-0.0016	-0.0014	0.0107	-0.0216	0.0223	0.0916	0.0753	-0.0416	-0.0966	0.0324	-0.0922	0.0799	-0.0901	-0.0388
EHMT2	-0.1169	0.0624	0.0928	-0.0063	0.017	0.0445	0.0691	-0.0821	-0.0348	-0.0861	-0.0027	-0.0191	0.038	-0.0229	-0.0376	0.027	0.0131	0.0111	-0.0263	-0.0887	0.0152	0.0519	-0.0893	-0.032	0.0248	0.0242	0.0377	-0.0814	-0.039	0.0242	0.0131	-0.0664	0.0233	0.0923	0.1406	-0.0285	-0.0987	-0.0101	0.0038	0.0104	0.0595	0.0659	0.0393	-0.0935	0.0766	0.0723	-0.0609	-0.0078	0.0142
EIPR1	-0.1517	0.0065	0.0731	0.025	0.0545	0.028	0.1081	-0.1104	0.0839	-0.1226	-0.0505	-0.0211	0.0268	0.0453	-0.084	0.2242	0.1245	0.2229	0.2353	-0.1013	0.0077	0.0096	0.0236	0.1249	0.205	0.1536	0.2321	-0.023	0.0445	-0.0387	-0.0539	0.0796	-0.0717	0.0373	0.0133	-0.002	-0.0755	0.0362	0.1202	0.0605	-0.1041	-0.0849	0.0395	0.0571	0.0504	0.1586	-0.1614	0.1524	-0.0528
ELL3	0.0622	-0.0731	-0.0114	0.1201	-0.0347	-0.0212	-0.0418	0.0696	-0.0572	0.1694	0.0009	0.0729	-0.0587	0.0116	0.1073	-0.1357	-0.0339	-0.1257	-0.1369	0.2189	-0.042	0.0311	0.0931	-0.1505	-0.1069	0.0072	-0.1227	-0.0539	-0.0903	-0.0067	0.0595	-0.0473	0.0847	0.0504	-0.014	0.0457	0.099	-0.0544	-0.0835	-0.0868	0.0448	0.0293	-0.1501	-0.0373	-0.0556	-0.1119	0.167	-0.0926	-0.0221
ELOB	0.0191	-0.0065	-0.0246	0.0283	-0.1047	-0.0488	-0.092	-0.0043	0.0479	0.0023	0.1282	-0.0411	0.0589	-0.0799	0.1549	0.0321	0.0189	-0.083	0.0003	0.0512	-0.1056	0.0069	-0.0238	0.1152	0.0298	-0.0001	0.0568	0.0587	0.0623	0.0385	0.1578	-0.0204	-0.0029	-0.0549	0.0809	-0.0013	0.0406	0.0106	-0.0893	-0.0664	0.1533	0.0455	-0.0176	-0.0822	0.0374	0.027	0.1392	-0.0651	0.0179
ELP1	-0.021	-0.0395	-0.021	-0.0507	-0.0817	0.091	-0.1225	-0.0455	-0.0346	0.03	0.0081	-0.041	-0.0625	0.0337	0.3353	0.0324	0.0915	0.1142	0.031	0.0077	-0.129	0.0424	0.0563	0.0107	-0.0016	0.0067	0.0793	0.0828	0.0997	-0.1011	-0.0921	0.0168	-0.0582	0.0873	-0.0007	-0.0754	0.0215	-0.0353	0.0049	0.0355	-0.0352	0.0024	-0.0151	0.0109	-0.015	-0.0311	0.0522	-0.0874	-0.0161
ELP3	-0.0417	-0.0324	-0.004	-0.0704	-0.0448	0.0743	-0.0095	-0.0906	0.0004	-0.0401	-0.0153	-0.0309	0.0571	0.1173	0.0408	0.0438	0.0732	0.1871	0.0655	-0.1592	0.0145	0.0376	0.0075	-0.0262	0.0084	-0.0336	0.0582	0.121	0.113	-0.0751	-0.1028	0.0169	-0.09	-0.0377	-0.038	-0.0816	-0.0209	-0.0181	0.072	0.1564	-0.1337	-0.1228	-0.025	0.0653	0.0171	0.063	-0.0632	0.0267	-0.0296
ELP5	-0.0055	-0.0707	-0.0247	0.0361	-0.1575	0.0229	-0.1721	-0.0617	-0.024	0.147	0.0438	-0.0238	-0.0428	0.0598	0.3803	-0.0013	0.0985	0.0421	-0.0369	0.0582	-0.1276	0.0446	0.0578	-0.0644	-0.0133	0.0241	0.023	0.0513	0.0514	-0.1186	-0.0831	0.0193	-0.0122	0.0029	0.0122	-0.0825	0.0462	-0.0549	-0.0957	-0.0061	0.034	0.0693	-0.0626	-0.0513	-0.0143	-0.0927	0.1797	-0.0897	-0.0449
EMC2	-0.0849	0.0297	0.0337	0.0595	0.0237	0.1308	-0.0321	-0.1455	0.0412	-0.1075	0.0555	-0.0257	-0.0506	0.0527	0.0436	0.1281	-0.0112	0.1179	0.0557	-0.0451	0.0146	0.0857	-0.0993	0.0731	0.1894	0.0369	0.0912	0.0926	0.0884	-0.015	0.0065	0.0642	0.0268	0.1009	0.0953	0.0218	-0.0362	0.0038	0.0861	0.0413	0.1166	-0.0469	0.0207	-0.0041	0.1741	0.0762	-0.0518	0.0891	0.0983
EMC6	-0.06	0.07	0.0297	0.0662	-0.0191	0.1146	-0.0814	-0.184	0.0895	-0.0956	0.0699	-0.0461	-0.0358	0.0379	0.0825	0.1735	0.012	0.0846	0.0942	0.0479	-0.0432	0.1087	-0.0067	0.118	0.2783	0.0541	0.104	0.0586	0.0963	0.0163	0.0233	0.1344	0.0025	0.1067	0.134	-0.0336	-0.0325	-0.0122	0.0332	0.0211	0.2368	-0.0211	0.0147	0.0169	0.2173	0.0894	-0.0422	0.0796	0.1203
EME1	0.0251	-0.0079	0.0214	-0.0061	-0.0334	0.1128	-0.0104	-0.0911	0.0199	0.0944	0.0608	0.0367	-0.0182	0.0769	0.0588	0.0402	0.1208	0.0738	-0.0066	-0.0076	-0.0423	0.0719	0.0737	-0.0065	0.1507	0.0479	-0.0234	0.0069	-0.036	-0.0363	-0.0193	0.0734	0.0672	0.0885	0.0571	0.0439	0.0246	0.0172	-0.0496	-0.0019	0.028	0.0547	-0.0537	0.0682	0.0535	0.0541	0.1203	0.0958	0.0395
EMSY	-0.0425	0.0168	-0.0086	0.051	-0.0645	-0.0034	-0.1103	-0.1257	-0.0223	-0.0629	0.0771	-0.1022	0.0056	-0.0388	0.0824	0.0394	-0.1038	-0.0429	0.024	0.0602	-0.0855	-0.0194	-0.0653	-0.0324	-0.0376	0.0118	0.029	0.0206	0.1009	0.0621	0.005	0.0228	-0.0206	-0.044	0.0527	0.0193	0.0695	0.073	0.0476	0.0561	0.1728	-0.0698	-0.0299	-0.0985	0.051	-0.0264	-0.0133	0.0416	0.0274
ENO1	0.0182	0.0283	-0.0342	0.0004	0.0043	0.0491	0.0078	-0.1274	0.0716	-0.0522	0.0004	0.0276	0.0001	0.361	0.0849	0.0875	0.0473	0.1387	0.0592	-0.0082	-0.0195	0.1084	-0.0119	-0.0077	0.023	-0.0299	0.1067	-0.0818	0.0248	0.1012	0.079	0.02	-0.0589	-0.0148	0.082	-0.0021	0.0218	-0.0253	0.0954	0.0528	-0.0208	-0.1518	-0.0424	-0.0674	-0.0719	0.0757	-0.0788	-0.0199	0.0816
EPC1	0.0521	0.0141	-0.055	-0.0059	-0.0179	-0.005	0.0427	0.0154	0.0276	0.0601	-0.067	0.0582	0.0005	-0.0758	-0.0007	-0.0014	0.0503	-0.06	0.0106	0.0547	-0.0046	-0.0352	0.1904	0.0353	0.0719	0.062	0.0505	0.031	0.0635	0.0198	0.0017	0.0567	-0.0413	0.0741	0.0406	-0.0522	-0.016	-0.0272	-0.0516	0.0426	0.1029	-0.0136	-0.048	0.0375	-0.025	0.0036	-0.0166	-0.0547	0.077
EPS15L1	-0.0086	0.0577	0.0055	0.0441	-0.0362	0.0607	0.0911	-0.0762	0.0714	-0.17	-0.0464	0.0913	-0.002	0.0241	-0.1862	0.1589	0.0009	0.135	0.0803	-0.0898	0.107	0.3416	-0.0013	0.0494	0.3167	0.0042	0.0981	-0.1891	-0.0454	0.111	0.1113	0.0374	0.0217	0.2277	0.0525	0.0543	-0.0752	-0.0879	0.0424	0.0382	0.066	0.0521	0.0264	0.0131	0.1186	0.136	-0.0776	0.1809	0.0768
ERCC1	-0.0479	0.0692	0.0397	0.0477	-0.0423	0.0899	-0.0827	-0.0304	0.0371	-0.152	0.0055	-0.032	-0.0286	-0.0005	-0.0401	0.0329	-0.0444	0.0513	0.007	-0.101	-0.0324	0.1196	-0.034	0.0203	0.1126	0.054	0.0739	-0.064	-0.0038	-0.0405	0.0752	0.0417	-0.0303	0.0495	0.0118	0.009	-0.0552	0.0228	0.0285	0.0279	0.1127	0.0573	0.072	0.0087	0.1579	-0.0658	-0.0358	0.0144	0.0248
ERCC4	-0.0387	0.0139	0.0969	0.0142	-0.1191	0.1295	-0.1004	-0.0186	0.0137	-0.0374	-0.0165	0.04	-0.0348	0.0548	-0.0053	0.0845	0.0291	0.0557	0.0038	-0.0339	-0.0518	0.1276	0.0235	-0.0016	0.1365	0.0773	-0.0101	-0.0413	0.0057	-0.0419	0.0909	0.0372	0.0239	0.1519	0.0576	0.0637	-0.0909	-0.0525	-0.0863	0.0352	0.2321	0.1043	0.0286	0.0781	0.3001	-0.0074	0.0334	0.047	0.0161
EXOC2	-0.04	0.0305	0.0487	0.1073	0.0199	-0.0285	-0.001	0.0697	0.0228	0.0033	-0.0431	0.0069	0.0121	-0.0242	0.08	0.0279	0.0301	-0.0438	0.0694	-0.0005	-0.0701	-0.0819	0.1232	0.0338	0.0064	0.0473	0.021	0.0674	0.028	-0.0195	-0.0647	0.0877	-0.0734	-0.0506	-0.0421	-0.0484	-0.0008	-0.0202	0.0113	0.0288	-0.0635	-0.0029	-0.0459	0.0816	-0.0248	-0.045	0.0659	-0.0419	-0.0208
EXOC8	0.0425	-0.0615	0.0029	0.059	-0.101	-0.0488	-0.1976	0.0916	-0.0918	0.1901	0.0023	0.0345	-0.0026	-0.0687	0.257	-0.0819	-0.0086	-0.2311	-0.0011	0.1748	-0.1456	-0.1507	0.1016	0.0277	-0.1155	0.0909	0.009	0.1392	0.0348	-0.09	-0.049	0.0637	-0.0032	-0.0989	-0.0773	-0.0801	0.1309	0.0187	-0.1037	-0.0175	0.0274	0.0254	-0.1069	0.0483	-0.1261	-0.1783	0.235	-0.0445	-0.0601
EXOSC1	0.0448	-0.0751	-0.0405	0.0021	-0.0157	0.0562	0.0426	-0.0238	-0.0245	0.0875	0.0459	-0.0055	-0.0837	0.0957	0.0814	-0.0325	0.1104	0.0445	-0.0131	0.0325	-0.082	-0.0086	0.0885	-0.0538	0.0074	-0.0089	-0.0323	0.0916	0.024	-0.0938	-0.0127	-0.0093	-0.0135	0.0308	-0.0171	-0.0073	0.0198	0.0323	0.0167	-0.0178	-0.0638	-0.0322	-0.0429	0.0196	0.0571	0.029	0.1709	-0.0341	-0.0887
EXOSC3	0.0857	-0.0384	-0.105	0.063	-0.0741	-0.074	-0.0871	0.1174	-0.0956	0.1318	0.0522	0.0472	-0.0437	-0.0987	0.2791	-0.1302	-0.0685	-0.2855	-0.0405	0.2403	-0.1123	-0.0871	0.0282	0.0264	-0.1193	0.0288	-0.0044	0.1118	0.0433	-0.0466	-0.0408	-0.0258	-0.0042	-0.2189	-0.0295	0.0569	0.1188	0.0487	-0.0555	-0.0379	0.0456	0.0747	0.0279	-0.0556	-0.0695	-0.1848	0.2303	-0.0671	0.0154
EZH2	-0.0859	0.104	0.0608	0.0591	-0.1388	0.0964	-0.1555	-0.0382	0.0295	-0.1426	0.1383	-0.087	0.0715	-0.1506	-0.1192	0.1433	-0.0682	0.0322	0.0868	-0.0829	-0.0934	0.0202	-0.0798	0.0942	0.1382	0.0899	0.1425	-0.0918	0.0472	-0.0294	0.0876	0.0739	0.0843	0.1372	0.0752	0.0496	-0.0698	0.0199	0.0106	-0.1002	0.2483	0.1609	0.1395	-0.0386	0.2186	0.0724	-0.0411	0.1355	0.0486
FAAP100	-0.0366	-0.0242	0.0348	0.0291	-0.1096	0.0814	-0.1119	-0.0159	0.0559	-0.0296	0.03	-0.001	-0.0136	-0.0383	0.1084	-0.0885	-0.0374	-0.0345	-0.0792	0.0439	-0.102	0.0313	0.0737	0.0485	0.0918	0.0222	-0.0493	0.0178	-0.0125	-0.0693	0.0741	0.0099	-0.0218	0.1036	-0.0338	0.0071	-0.0174	0.0299	-0.0884	-0.0306	0.1121	0.0868	-0.0204	0.018	0.0684	-0.1252	0.1226	0.0008	-0.0017
FAAP24	0.0342	-0.0551	-0.001	-0.0605	-0.0463	0.044	0.0773	-0.0529	-0.0205	-0.165	-0.0813	0.0171	-0.0073	0.1209	-0.1128	-0.0094	-0.0323	0.0643	-0.0011	-0.1454	0.164	0.0397	0.0477	0.0021	0.0474	-0.003	0.0156	-0.0633	-0.0853	-0.0425	0.0165	-0.0701	-0.0036	0.0226	-0.0551	0.0273	-0.1071	0.0012	0.0708	0.0753	-0.1634	-0.044	0.0584	0.1002	0.0596	0.0776	0.0497	0.0548	-0.057
FAF2	-0.001	-0.0342	0.0606	0.0934	0.2453	-0.0402	0.0588	-0.0353	0.0336	0.0802	0.0808	-0.0565	0.0189	-0.0317	0.0405	0.2234	0.1102	0.0622	0.2062	0.1077	-0.0082	-0.1071	-0.0305	0.0088	-0.04	0.0258	0.0223	0.0177	0.0941	0.0888	0.0145	0.0934	0.0441	-0.0481	0.0381	-0.0002	0.0824	0.0482	0.1287	-0.056	0.0541	-0.1498	-0.1394	-0.0472	0.0072	0.2509	-0.0445	0.0572	-0.0279
FANCA	-0.0243	0.0138	0.0522	0.0135	-0.1507	0.1652	-0.0863	-0.0941	0.0175	-0.0652	0.0154	-0.0621	-0.0504	0.0582	0.0198	0.0216	0.0219	0.0271	0.0606	-0.0462	0.0243	0.0597	0.0437	0.0871	0.1461	0.0022	0.0202	-0.0144	0.1014	-0.0757	0.0421	0.0668	-0.0447	0.0876	-0.0143	0.0477	-0.0703	0.0483	-0.0036	0.0642	0.1216	0.0024	0.0137	0.0966	0.1924	0.0024	0.0756	0.1001	-0.0178
FANCC	-0.0144	0.0235	0.0035	0.0618	-0.146	0.1369	-0.0771	-0.0722	0.033	-0.0394	0.0161	0.0307	-0.0812	0.0491	0.0767	-0.0553	-0.0438	0.0063	-0.029	0.0011	0.0387	0.0566	0.062	0.012	0.0902	-0.0115	-0.0245	-0.1178	0.057	-0.0673	0.0975	0.0421	-0.003	0.0974	0.0333	0.0329	-0.0384	0.0348	-0.0006	0.0708	0.0987	0.0345	0.0008	-0.0007	0.0838	-0.0393	0.098	0.0634	0.025
FANCD2	-0.0033	0.0377	0.0613	0.071	-0.1255	0.1015	-0.0426	-0.0064	0.0175	-0.0779	-0.0208	-0.0385	-0.066	0.0261	-0.0622	0.0042	-0.0164	0.0388	0.0015	-0.0118	0.0117	0.0035	0.0201	-0.0104	0.0584	0.0652	-0.0394	-0.0432	0.0341	-0.0793	0.1106	0.0194	-0.0617	0.0916	0.0432	0.0251	-0.0527	0.0547	0.0044	0.0967	0.0866	0.0298	-0.0003	0.009	0.1216	-0.0097	0.042	0.0414	-0.0275
FANCE	-0.0098	0.0013	0.0247	-0.0282	-0.086	0.1124	-0.0142	-0.1241	0.0273	0.0027	-0.0428	0.0195	-0.0898	0.0417	0.0326	-0.0351	0.0506	-0.0049	-0.0338	0	0.0287	0.0787	0.009	0.0977	0.1293	0.0564	0.027	0.0207	0.0214	-0.0573	0.0351	-0.0157	-0.0443	0.0637	0.0124	0.0272	-0.0029	0.0381	0.0106	0.0279	0.0579	-0.003	-0.0034	0.0729	0.1118	0.037	0.1343	0.02	-0.0175
FANCF	0.0131	-0.1229	-0.0572	-0.0446	-0.2277	0.0012	-0.1643	0.0168	-0.0081	0.1195	0.042	0.0144	-0.0479	-0.0296	0.2469	-0.0928	0.0021	-0.1651	-0.0127	0.1816	-0.122	-0.0733	0.0774	0.0676	-0.004	0.0173	-0.0389	0.0381	0.0287	-0.074	0.0155	0.0373	0	-0.1084	0.0042	0.0043	0.106	0.0086	-0.0952	0.023	0.1438	-0.0225	-0.031	-0.0121	-0.0283	-0.1248	0.2915	-0.0673	-0.0466
FANCG	-0.0131	-0.0294	0.0458	0.0023	-0.1321	0.1776	-0.034	-0.0927	0.0348	-0.1255	-0.0191	-0.0049	-0.0143	0.0852	0.0178	-0.0095	-0.0566	0.0106	-0.0105	-0.0884	0.0819	0.0315	0.0304	0.0277	0.126	0.0121	0.0022	-0.0175	0.0048	-0.0831	0.1302	0.025	-0.0346	0.1222	0.0516	0.1117	-0.0607	0.0116	0.0231	0.0719	0.0764	0.0452	0.007	0.0532	0.1339	0.0422	0.097	0.0538	-0.0378
FANCI	-0.0635	0.0129	0.0289	0.0217	-0.1504	0.1174	-0.0584	-0.023	0.0433	-0.1572	0.0067	-0.031	0.0146	0.0486	-0.0445	0.0398	-0.0302	0.0587	0.0368	-0.1119	-0.001	0.02	-0.0113	0.0996	0.1279	0.0247	0.0667	-0.0525	0.0606	-0.0494	0.1048	0.025	-0.0475	0.0557	0.0511	0.0095	-0.0958	-0.0115	0.0055	0.1319	0.0927	-0.0014	0.0327	0.039	0.137	0.026	-0.041	0.0579	-0.0108
FANCL	-0.0426	0.0137	0.0653	0.0189	-0.1562	0.1147	-0.084	-0.054	0.0954	-0.0724	0.0187	-0.0451	-0.0396	0.033	0.0634	-0.0173	-0.0394	-0.0193	-0.0301	0.0214	-0.0298	-0.0349	0.0279	0.0453	0.0994	-0.0088	-0.0066	-0.0124	0.0708	-0.0543	0.1074	-0.0066	-0.011	0.0089	0.0373	0.0437	-0.0345	0.0427	-0.0201	-0.0003	0.146	0.0317	-0.0111	-0.0522	0.1148	-0.0255	0.0926	0.0257	-0.0237
FANCM	0.1009	-0.0895	-0.0139	-0.0061	-0.1462	0.0449	0.0067	-0.1078	-0.0528	0.0887	-0.0241	0.02	-0.0257	0.0909	0.1533	-0.0763	0.0031	-0.106	-0.0082	0.0568	0.0811	-0.0395	0.0892	-0.0117	-0.04	0	-0.031	0.0521	0.0295	-0.0108	0.0273	-0.0368	-0.0091	-0.0505	-0.0259	0.031	0.0899	0.0206	-0.0197	0.0019	-0.0006	-0.0414	-0.0739	0.0559	-0.032	-0.023	0.2445	0.0204	-0.0322
FDFT1	-0.0722	0.0877	0.3611	-0.0201	-0.1175	-0.0143	-0.1653	0.0403	-0.0193	-0.0332	0.0416	0.0011	0.0702	-0.1848	-0.0228	0.0716	-0.0904	-0.1208	0.0799	-0.047	-0.1065	-0.0643	-0.0106	0.0332	-0.0605	0.0915	0.0779	-0.0804	0.0997	0.0228	0.0323	0.1147	0.0314	0.0124	0.0573	-0.0032	0.0009	-0.0268	-0.086	-0.0852	0.1575	0.0522	0.0678	-0.0794	0.0769	-0.026	-0.003	0.1195	0.0854
FDPS	-0.0737	0.0896	0.2508	0.0019	-0.0607	-0.014	-0.069	0.0179	0.0692	-0.0679	0.0666	-0.0075	0.0315	-0.1324	-0.1134	0.0758	-0.1483	-0.0808	0.0358	-0.0612	-0.0268	-0.0459	-0.0313	0.0962	0.0246	0.0265	0.0653	-0.0996	0.0499	0.0135	0.0515	0.1444	0.0996	0.0237	0.0716	0.0506	-0.0415	-0.0617	0.007	-0.0851	0.1951	0.0068	-0.0105	-0.1036	0.0803	-0.0081	-0.0987	0.0676	0.0826
FDX1	-0.0782	0.0002	-0.0297	-0.0071	-0.0961	-0.0911	-0.1272	0.0245	-0.0295	0.0121	0.0998	-0.0957	-0.0291	-0.2038	0.163	-0.0117	-0.1606	-0.1771	0.0358	0.129	-0.1058	-0.0786	-0.0021	0.0477	-0.0568	-0.0499	0.0169	0.054	0.0176	-0.0159	0.0648	-0.0406	0.0497	-0.0867	0.0553	-0.0048	0.006	0.0293	-0.093	-0.1062	0.224	0.1964	0.1625	-0.0933	-0.0058	-0.1345	0.0502	-0.0626	0.0588
FGF4	0.013	-0.0089	-0.0335	-0.003	0.0814	-0.0345	0.1677	-0.0249	-0.0321	-0.0052	-0.0614	0.0411	-0.0688	-0.0031	-0.0593	-0.0206	0.0549	0.1106	0.0011	0.0126	0.0624	0.0223	-0.0218	-0.0771	-0.0068	0.0073	-0.0022	-0.0595	-0.0268	0.053	-0.01	-0.088	0.0095	0.0217	0.0167	0.0637	0.042	-0.0644	0.074	-0.0434	-0.0998	-0.0038	-0.0046	-0.0853	-0.0509	0.0988	0.0101	-0.053	-0.0478
FIG4	-0.0863	-0.0049	0.0626	0.0052	0.0984	-0.0479	0.0564	0.0033	0.046	-0.0063	0.0323	-0.0453	-0.0652	-0.0016	0.0026	0.0642	-0.0056	0.0721	0.0391	-0.036	0.068	0.0337	-0.0631	0.0132	-0.0236	0.1193	0.0323	-0.0633	-0.046	0.0175	-0.0386	-0.0664	0.057	0.014	0.0669	0.0262	0.0014	0.0524	0.0897	-0.0582	-0.084	-0.0986	-0.0337	-0.0779	-0.0455	0.0111	-0.0489	0.0174	-0.0023
FKBP1A	0.0344	0.0714	-0.063	-0.0036	-0.0693	-0.0261	-0.0763	0.0252	0.0278	-0.0825	0.0812	-0.0946	0.0292	-0.0718	0.0309	0.0246	-0.0127	-0.0556	0.0058	-0.0033	-0.049	-0.0569	-0.0326	0.0455	0.0003	-0.0258	-0.041	0.0436	0.0334	0.0089	0.0341	-0.0187	0.0515	-0.0309	-0.0248	-0.0655	-0.0199	0.0163	-0.0243	-0.0317	0.074	0.0666	-0.0176	0.055	-0.0004	-0.0256	0.0048	-0.0263	0.0038
FKBP6	0.0483	-0.0248	-0.0088	0.072	-0.0428	-0.0111	-0.0735	0.1643	0.0605	0.1066	0.0447	0.0469	-0.049	-0.0505	0.0579	-0.0834	-0.0779	-0.1266	-0.0908	0.1035	-0.0942	0.0287	0.0488	0.0151	-0.0193	0.03	-0.0369	-0.0926	-0.0618	-0.0162	0.0642	0.0301	0.0808	0.0947	0.0737	-0.0128	-0.0138	-0.0871	-0.1051	-0.1125	0.132	0.0501	-0.1105	-0.0739	0.0178	-0.064	0.0838	-0.0047	0.0039
FLCN	-0.056	0.0457	0.0544	0.0543	0.001	0.0529	-0.0016	-0.0763	-0.0084	-0.0959	-0.0294	-0.0156	0.059	-0.02	-0.0221	0.1761	0.0476	0.0478	0.1787	-0.0002	-0.0318	0.0573	-0.0088	0.0307	0.1024	0.1696	0.2242	-0.0352	0.0174	0.154	-0.0089	-0.0086	-0.0626	0.0089	0.0854	-0.0081	-0.0783	-0.0704	0.0536	0.0547	0.1354	-0.0888	0.0175	0.02	0.0405	0.0863	-0.0298	0.1055	0.0354
FOSL1	0.0439	-0.1167	0.0184	-0.0107	0.1607	0.0022	0.1762	-0.0637	0.0201	0.0261	-0.159	-0.005	-0.0127	0.2007	-0.0274	0.04	0.1993	0.2951	0.0282	-0.0398	0.0759	0.0852	-0.0405	-0.0321	0.0268	0.0101	0.0031	0.0336	-0.0641	0.0249	-0.1299	-0.0347	-0.1303	0.0213	-0.0326	-0.039	0.0162	0.0044	0.0253	0.1607	-0.2953	-0.1488	-0.1486	0.0749	-0.0872	0.1858	-0.1042	0.0373	-0.1268
FOXA1	0.0408	-0.0558	0.025	-0.0062	0.0073	-0.0201	-0.0421	0.0417	-0.0091	0.0567	-0.0331	0.0201	0.2556	-0.0854	-0.1144	-0.0691	-0.0734	-0.1345	-0.0162	0.016	0.1174	-0.0104	-0.0132	0.051	-0.108	0.0065	-0.0078	-0.0206	0.0297	0.0429	0.0556	-0.0615	0.0079	-0.0261	0.0028	0.0701	0.074	0.0582	0.0226	-0.0578	-0.0564	-0.0339	0.0262	-0.0572	-0.0367	-0.0256	0.0363	0.0164	-0.0003
GABPA	-0.0378	-0.0134	0.0033	-0.0043	0.0475	0.0741	-0.0235	-0.0529	-0.0264	-0.1809	-0.0351	-0.0734	0.02	0.0649	-0.149	0.0728	0.0366	0.1103	0.1196	-0.1913	0.0707	-0.0128	-0.0327	0.0717	0.0937	0.0004	0.0942	0.0351	0.0882	-0.0167	0.0452	0.0556	-0.1159	0.0089	-0.0527	-0.0298	-0.1157	0.0179	0.039	0.0868	-0.125	-0.0413	0.1527	0.0945	0.1027	0.0753	-0.0279	0.1355	-0.0666
GABPB1	-0.0603	0.0767	0.0304	-0.0095	0.0286	0.0926	-0.0401	-0.1837	0.0373	-0.1436	-0.0145	-0.0603	0.0208	0.0429	-0.1359	0.1601	0.0193	0.1773	0.1348	-0.1613	0.0028	0.0025	-0.0474	0.0658	0.1893	0.009	0.0832	0.0134	0.1465	-0.0702	0.0406	0.0938	-0.0796	0.0705	-0.0015	-0.0393	-0.1118	-0.0311	0.0169	0.0265	0.0034	-0.0275	0.0557	0.1269	0.1664	0.0814	-0.1003	0.1167	0.0605
GAK	-0.0357	0.0317	0.0276	0.002	0.0747	0.0083	0.1314	-0.0083	0.0805	-0.099	-0.0257	0.0082	0.0646	-0.0066	-0.2143	0.0413	-0.0121	0.0805	0.0462	-0.1038	0.0843	0.1041	-0.0087	0.0632	0.0639	-0.0053	0.0053	-0.1217	0.0045	0.0358	0.0142	0.0126	-0.0298	0.0947	0.0253	0.0877	-0.0484	0.0805	0.0991	0.0273	-0.0601	-0.0692	0.014	-0.0192	0.0505	0.0992	-0.1489	0.121	-0.0136
GALK1	0.0835	-0.0358	-0.0859	0.0304	0.053	-0.0602	-0.0887	0.0467	-0.0451	0.1241	0.0182	0.0373	0.0069	-0.0101	0.0765	-0.0849	0.0107	-0.0569	-0.0661	0.0556	-0.122	0.0163	0.063	-0.0411	-0.0456	0.0024	-0.0778	-0.013	-0.0119	-0.0655	-0.0032	-0.0101	0.0498	-0.0058	-0.0998	-0.0286	0.0577	-0.0653	-0.0443	-0.0532	0.0206	0.0234	-0.1541	0.048	-0.0521	-0.1196	0.0346	-0.028	0.0283
GANAB	0.0311	-0.0589	0.0531	-0.0548	0.0286	0.0605	0.1246	-0.0977	0.0212	-0.0786	-0.0824	-0.0147	-0.0227	0.1011	0.0201	0.2585	0.2533	0.4272	0.3036	-0.1142	0.0227	0.0546	-0.034	-0.0233	0.1707	0.0318	0.0385	0.0592	0.0645	0.0823	-0.1165	0.0191	-0.0626	0.034	0.0101	-0.0899	-0.0464	-0.0773	0.0205	0.0403	-0.1259	-0.0493	-0.0396	0.0774	0.0687	0.1805	-0.1183	0.15	-0.0538
GAS8	-0.0453	-0.0124	0.0851	-0.0283	-0.0345	-0.0437	-0.0784	-0.0444	0.046	0.0132	0.0032	-0.0282	-0.0087	0.0109	0.0207	-0.0012	0.0255	0.031	0.0223	-0.0144	-0.0806	0.0929	0.1218	0.1179	0.1671	-0.0034	0.0724	0.0264	0.0055	-0.0189	0.0839	0.0562	-0.017	0.1044	-0.0111	-0.0871	-0.1211	-0.0524	-0.0849	0.009	0.0423	-0.0003	0.0186	0.0848	0.0292	0.0291	0.034	0.118	-0.0387
GATAD1	-0.0136	-0.0041	-0.0182	-0.0221	-0.0524	0.0534	-0.0844	-0.027	-0.0698	-0.0491	0.0359	-0.1096	-0.0451	-0.091	-0.032	-0.03	-0.0507	-0.0357	-0.0004	0.0498	-0.0194	0.0047	-0.0467	-0.0311	0.0136	0.0973	0.0688	-0.0191	0.1587	0.0163	0.0594	0.0296	-0.0635	0.041	0.0273	0.0405	-0.0219	0.0491	-0.023	-0.0127	0.1581	-0.0565	0.0163	0.0137	0.1333	0.0029	0.0086	0.1242	-0.0292
GBA2	-0.0231	0.0463	0.0362	0.0739	0.0599	0.0557	-0.0111	0.0069	-0.0596	-0.0637	-0.0157	0.0334	-0.1237	0.0533	0.0611	-0.0182	0.0149	0.058	-0.0453	-0.0017	0.0252	0.0933	0.0937	-0.0329	0.0921	0.0703	0.0409	-0.0612	-0.0373	-0.0384	0.1091	-0.0406	0.004	0.138	-0.0438	0.0865	-0.0356	0.0308	0.0297	0.0097	-0.0141	0.0427	0.0051	0.0697	0.0443	0.0114	0.0105	-0.0208	0.0427
GCK	0.0805	0.0257	-0.0237	0.0412	0.008	-0.0567	0.0158	0.4084	0.0344	0.0495	0.119	0.0063	-0.0248	-0.0625	0.0332	0.0387	0.0062	0.0181	0.0016	0.1032	-0.037	0.0089	-0.0151	0.0011	-0.0293	-0.0449	-0.1117	-0.0964	-0.0413	0.006	-0.0096	0.0355	0.0848	0.0522	-0.0544	0.0015	-0.0328	-0.0991	-0.0643	-0.0147	0.0766	-0.0341	-0.0892	-0.0217	0.0066	-0.0263	0.0059	-0.0662	0.0211
GGNBP2	0.1001	-0.0926	-0.0396	-0.0395	0.0877	-0.076	0.1137	0.0305	0.0885	0.054	-0.1499	-0.0083	-0.0094	0.0534	0.0025	0.1011	0.1516	0.1349	0.0805	0.0404	0.0157	0.0022	0.0533	0.0523	0.0806	-0.086	-0.0377	0.1214	-0.0355	0.0351	-0.142	0.0529	-0.1294	-0.079	-0.076	-0.0592	0.0769	-0.0199	0.0126	0.1209	-0.1155	-0.2211	-0.1187	0.0977	-0.171	0.088	-0.1029	-0.0299	-0.0123
GHRHR	-0.0743	0.063	0.0184	0.0173	0.0217	0.0506	0.0156	0.3561	-0.0464	-0.0429	0.0971	0.0567	-0.0734	-0.0074	-0.0958	-0.0118	-0.0067	0.0856	-0.047	-0.0506	0.0653	0.0448	0.0212	-0.0396	0.0244	-0.0183	-0.0582	-0.1321	-0.0602	-0.0842	0.0143	-0.01	0.0827	0.1445	-0.0078	0.0096	-0.1739	-0.1228	0.0165	0.0219	-0.0277	0.0359	-0.0267	0.065	0.0739	0.0117	-0.0017	0.0063	-0.0372
GLE1	0.0725	0.0065	-0.0347	0.0162	0.0061	-0.083	-0.0643	0.1559	-0.1272	0.1859	0.0157	0.0611	-0.046	-0.1048	0.2263	-0.2024	-0.0322	-0.2876	-0.1223	0.1802	-0.0231	-0.0668	0.0793	-0.0714	-0.1495	0.0156	-0.0783	0.0883	-0.0302	-0.016	-0.027	-0.0753	0.0588	-0.1041	-0.0108	-0.0054	0.0715	0.0194	-0.0831	-0.0148	-0.0007	-0.0091	-0.0983	0.0022	-0.0715	-0.1811	0.3053	-0.0645	-0.0383
GLI1	0.2275	-0.1087	-0.0399	-0.0738	-0.0501	-0.0114	-0.0324	0.0854	-0.0625	0.1671	-0.0028	0.0616	-0.0284	0.0682	0.1424	-0.0877	0.0756	-0.0459	-0.0468	0.0752	0.0362	0.0247	0.0572	-0.0418	-0.0233	-0.0067	-0.104	0.0577	-0.0315	0.0117	0.0227	-0.0445	0.04	-0.108	-0.0458	-0.0087	0.097	0.0247	-0.078	-0.0229	-0.0347	0.0104	-0.114	0.0297	-0.069	-0.0737	0.1569	-0.0895	-0.0732
GLI4	0.0546	-0.084	-0.0401	0.0109	0.0268	-0.1212	-0.1063	0.1361	-0.0547	0.2734	0.0724	0.0125	-0.0173	-0.0876	0.2257	-0.0595	0.0302	-0.1514	0.0005	0.1533	-0.1528	-0.1029	0.1007	-0.0503	-0.1161	0.0045	-0.1136	0.1332	-0.018	-0.0658	-0.0878	-0.0933	0.024	-0.1004	0.0035	-0.11	0.1449	0.0318	-0.119	-0.0388	0.0831	-0.0634	-0.1782	-0.0165	-0.1029	-0.1099	0.1306	-0.0575	-0.069
GLRX5	-0.1006	0.0604	0.0491	-0.0601	-0.1507	-0.0277	-0.1499	-0.0261	0.009	-0.0489	0.1167	-0.1131	0.0179	-0.0832	0.0511	-0.0176	-0.1775	-0.1747	-0.0326	0.0117	-0.0615	-0.0311	-0.0251	0.0168	-0.0464	-0.071	-0.0049	-0.0198	0.0386	0.0619	0.0744	-0.032	0.0998	0.0173	0.0954	0.022	-0.032	0.005	-0.0826	-0.0804	0.1584	0.2462	0.2227	-0.0711	-0.005	-0.0481	0.0213	-0.0532	0.0226
GMPPB	-0.0402	-0.0139	0.0221	0.0113	0.0882	-0.0283	0.0344	-0.1202	0.0277	-0.0315	0.0622	-0.0407	-0.0923	-0.0263	0.0721	0.1203	0.0876	0.1178	0.1173	-0.0199	-0.0259	-0.0009	-0.0935	-0.0375	0.0334	0.049	0.0615	-0.018	0.0265	0.0821	-0.0417	0.0334	0.0201	0.0266	0.0575	-0.0487	-0.0392	-0.0191	0.0566	-0.0291	-0.011	-0.0413	-0.0268	0.0105	-0.0257	0.0487	-0.0801	0.0529	-0.076
GNL2	-0.0092	0.0317	0.0202	-0.0459	0.0991	0.0058	0.1036	0.0503	-0.0327	-0.152	-0.0524	-0.0273	0.0126	0.025	-0.2458	-0.0039	-0.04	0.0942	0.0452	-0.1359	0.1561	-0.0085	0.004	-0.0258	-0.0105	-0.0428	0.0336	0.0035	-0.0709	0.007	0.0373	-0.0141	-0.0467	-0.0481	-0.1467	0.0251	-0.0521	-0.0121	0.1183	0.0805	-0.1818	-0.1682	0.031	0.0622	-0.0458	0.0169	-0.1475	0.0239	-0.0152
GPATCH1	0.004	0.0518	0.032	0.0244	0.0775	0.0181	0.1355	-0.0765	0.042	-0.0093	-0.0242	0.0512	-0.0248	0.0731	-0.1109	0.024	0.0056	0.0756	0.0094	-0.0561	0.1029	0.0893	0.0144	-0.012	0.0224	0.0322	0.0541	-0.0042	-0.0313	0.0119	0.048	-0.0536	-0.0058	0.039	-0.045	0.0713	-0.0283	0.0341	0.1214	-0.0285	-0.0684	-0.0722	-0.0817	0.0019	0.0238	0.0479	-0.0292	-0.0211	0.0457
GPX4	0.0892	-0.0159	0.0125	-0.0498	-0.1148	-0.0093	-0.0249	-0.0312	-0.0218	0.0832	-0.0175	0.0082	0.0336	0.0372	0.0418	-0.0206	0.0307	-0.044	0.0287	0.0258	-0.0236	-0.0245	0.1206	0.0572	0.133	-0.0708	-0.0448	0.1221	0.0899	0.0385	-0.0343	0.1038	-0.078	-0.0162	-0.0842	-0.0393	0.0066	-0.0334	-0.076	0.033	0.1232	-0.0394	-0.1498	0.1686	0.0229	0.0219	0.1008	0.1101	0.0175
GPX7	-0.0076	-0.029	0.0572	-0.0607	-0.0136	-0.0606	0.0222	-0.0111	0.0179	0.2752	-0.0705	0.1113	-0.0312	0.0161	0.0967	-0.0692	0.0954	-0.0079	-0.0654	0.1019	-0.0455	-0.0502	0.0182	-0.0375	-0.0611	-0.0116	-0.0977	0.0039	-0.0361	-0.0311	-0.0667	-0.0084	0.0021	-0.0839	-0.0531	0.0039	0.1295	-0.0388	-0.0409	-0.0726	-0.0036	-0.0152	-0.1256	-0.0223	-0.1261	0.0044	0.1041	-0.0969	0.0265
GRB2	0.0356	0.0144	0.0009	-0.0629	0.1045	-0.0718	0.1686	0.0717	0.0116	0.0963	-0.0201	0.0135	0.0458	-0.0127	0.0356	0.0114	0.2929	0.229	-0.0064	-0.065	0.0443	-0.0135	0.0328	-0.0282	-0.0347	-0.0523	-0.0743	-0.0051	-0.117	-0.0214	-0.1056	-0.1158	-0.0012	-0.0674	-0.169	-0.055	-0.0404	-0.0303	-0.0523	0.001	-0.2789	-0.0827	-0.0312	0.0483	-0.1055	0.0786	-0.0402	-0.0593	-0.0074
GSDME	-0.0281	0.0316	0.0556	0.0136	0.0121	0.0345	-0.0108	0.2885	-0.0291	-0.0767	0.1313	0.0002	-0.0496	-0.0723	-0.064	0.0242	-0.0101	0.0835	0.0004	-0.0594	-0.0332	-0.0001	-0.0851	-0.022	-0.0414	0.0109	-0.0335	-0.0299	-0.0476	-0.0525	-0.0112	0.0184	0.0621	0.1206	0.0157	-0.021	-0.1428	-0.1138	-0.0175	0	-0.0062	-0.0259	-0.0173	0.0306	0.1155	-0.0228	-0.026	0.0444	-0.0325
GSS	-0.0224	0.0968	-0.0278	0.0487	-0.0947	0.0892	-0.1461	-0.1034	0.0987	-0.0709	0.0692	-0.0316	0.052	-0.0581	0.0318	0.2211	-0.1061	-0.0349	0.1876	0.0126	-0.1324	0.0436	-0.0707	0.1041	0.1582	0.0082	0.1085	-0.0264	0.1443	0.1011	0.0481	0.158	0.0356	0.1506	0.09	0.0487	-0.0312	-0.0121	0.0238	-0.0471	0.3144	0.0734	0.0726	0.0099	0.2105	0.0537	-0.0911	0.1486	0.163
GTF3C4	-0.067	-0.0347	0.073	-0.0039	0.0468	0.1046	-0.0089	-0.2263	0.0334	-0.1686	-0.0773	-0.0101	0.0085	0.1737	0.1265	0.1346	0.0815	0.2278	0.1098	-0.1366	0.035	0.0697	-0.0075	0.0524	0.1615	-0.017	0.0981	0.0787	0.0814	-0.0345	-0.0732	0.0963	-0.1082	0.0176	0.1054	-0.0436	-0.0791	-0.0194	0.0277	0.0682	-0.1414	-0.0736	0.1008	0.0671	0.1182	0.1375	-0.0878	0.1181	0.0015
GTF3C5	-0.0314	0.0343	0.0082	0.0181	0.0331	0.1036	-0.0203	-0.1649	-0.0292	-0.1039	-0.0502	0.026	-0.0363	0.1623	0.0942	0.0733	0.0882	0.1661	0.0894	-0.1021	0.0278	0.0726	-0.0201	0.0024	0.1202	-0.0262	0.0596	0	0.0071	-0.0244	-0.0293	0.0654	-0.0394	0.0599	0.0422	-0.0128	-0.091	-0.0726	0.0053	-0.0003	-0.0894	-0.0384	0.1146	0.0647	0.0806	0.0632	-0.027	0.0536	0.0117
GTSE1	-0.0046	0.0281	0.0542	-0.0006	-0.0266	-0.0189	0.033	0.0358	-0.0208	0.029	-0.0106	0.1011	-0.0271	-0.0236	-0.0308	-0.0316	-0.0571	0.0072	-0.0686	0.0287	-0.0597	0.061	0.0193	-0.0318	0.0006	-0.0316	-0.0508	-0.0816	-0.0633	-0.0296	-0.032	-0.0087	-0.003	0.0734	-0.0212	0.0782	-0.0124	0.009	0.0243	-0.0858	0.0913	-0.0567	-0.1172	-0.0351	0.0202	-0.0248	0.0813	0.1136	0.0589
HCFC1R1	0.0596	-0.0635	-0.0217	0.0426	-0.0197	-0.0009	-0.0734	0.0044	-0.0481	0.0965	-0.0387	-0.077	-0.023	0.1124	0.0284	-0.0539	0.0278	-0.0139	0.0088	0.0306	-0.0038	0.0188	0.1331	-0.0107	0.0818	0.0033	-0.0359	0.0054	-0.018	-0.113	0.0404	-0.084	-0.0181	0.0704	-0.0011	0.0356	-0.0069	0.0219	-0.0714	0.0399	-0.0079	-0.0072	-0.1431	0.0551	0.1181	-0.0661	0.1553	0.0327	-0.1121
HDAC3	0.0339	-0.0288	0.026	0.0019	-0.0367	0.0269	0.0631	-0.1006	0.0752	-0.0434	-0.0516	0.0525	0.0412	0.0796	0.0017	0.161	0.0796	0.1614	0.1192	-0.0052	-0.0395	0.0367	0.4018	0.0649	0.1745	0.0036	0.0602	0.0685	0.0231	0.0973	0.0092	0.0583	-0.069	0.0383	0.0214	0.0081	0.029	-0.0512	0.0724	0.1064	-0.0253	-0.0281	-0.0518	0.1344	-0.0018	0.1147	-0.0591	0.0608	0.0588
HECTD1	0.0133	-0.0579	-0.077	-0.1045	-0.0716	-0.0115	0.0459	0.0982	0.0142	0.1588	-0.0139	0.0382	0.1835	-0.0048	0.1454	-0.007	0.1407	-0.0346	-0.0168	0.0016	0.0067	-0.0531	0.0636	0.0231	-0.0438	0.0492	-0.0218	0.0855	-0.0283	0.0209	-0.0854	-0.0478	0.0065	-0.0688	-0.0028	-0.0129	0.1223	0.0045	-0.0624	-0.083	-0.139	0.0176	-0.0348	0.003	-0.1907	0.0097	0.0676	-0.0241	-0.0542
HGS	0.0162	-0.0055	0.0285	-0.0339	0.0538	-0.0079	0.2319	0.0218	0.0932	-0.0686	-0.0429	0.0074	0.0478	-0.04	-0.1396	0.135	0.1469	0.1336	0.1252	-0.0656	0.1699	0.0064	0.0714	0.0435	0.1271	0.0566	0.0466	-0.0382	0.0567	0.0927	0.0645	0.0519	-0.0367	0.0472	-0.0443	0.0003	-0.0058	0.076	0.1163	-0.022	-0.0356	-0.2156	-0.1339	0.0831	-0.0026	0.1822	-0.1675	0.0717	-0.077
HIRA	0.0467	-0.0357	-0.0222	0.0225	-0.0166	0.1082	-0.0188	0.0114	-0.0407	0.0027	-0.0067	0.0772	-0.0039	-0.0394	0.1064	0.0056	0.0399	-0.0036	0.0055	-0.0111	-0.0323	-0.0104	-0.0748	-0.0103	-0.024	0.0116	-0.0242	0.0192	-0.0102	-0.1007	-0.0585	-0.0181	0.0318	-0.0113	0.0762	-0.0547	0.0271	-0.0213	-0.0568	0.0761	-0.0478	-0.0161	-0.0702	-0.0154	0.0494	-0.0239	0.0482	0.0181	-0.0131
HIRIP3	-0.0238	0.0112	-0.0155	0.0076	-0.0787	0.0544	-0.0292	-0.0711	0.0053	-0.0617	-0.0253	0.0154	-0.0495	0.0286	-0.0038	-0.0812	-0.0062	-0.029	-0.0634	0.0975	-0.0212	0.063	-0.0063	0.0051	0.047	0.0004	-0.033	-0.0935	-0.023	-0.0805	0.1178	-0.0324	0.0019	0.0919	0.0224	0.0866	-0.0185	0.0433	-0.0087	0.0039	0.0853	0.0937	0.0189	-0.0478	0.224	0.0119	0.1534	-0.0301	0.0339
HM13	-0.0008	-0.0105	-0.037	0.075	0.0079	0.0553	-0.0967	0.0201	-0.0314	0.1323	-0.0011	0.0323	-0.0493	-0.0177	0.177	-0.0108	0.0559	-0.0688	-0.0035	0.1327	-0.1153	-0.0946	0.1263	-0.0045	-0.0061	0.0309	-0.0427	0.0351	-0.0162	-0.077	0.0392	0.0475	-0.0032	0.1964	-0.0646	-0.0215	0.088	-0.0456	-0.0297	-0.0398	0.0304	0.0436	-0.067	0.0746	-0.0577	-0.0776	0.1355	-0.064	0.0027
HNF1B	-0.0009	-0.003	0.0327	0.0189	0.1648	-0.0985	-0.02	0.0721	-0.0028	0.104	0.0455	-0.0529	-0.0025	-0.032	0.067	0.0577	0.1123	0.0343	0.0583	0.0135	-0.0372	0.0045	0.0337	-0.0422	0.0054	-0.0623	-0.0321	0.0875	-0.0966	-0.0508	-0.1249	-0.0542	0.0445	-0.0373	-0.0639	-0.1053	-0.0666	-0.0906	-0.0496	-0.0231	-0.1486	-0.1045	-0.0529	0.0925	-0.09	0.0021	-0.0025	-0.0727	-0.0905
HOXC12	0.1283	0.0251	-0.0016	-0.0912	0.0113	0.0886	0.1102	-0.0418	0.0559	-0.134	-0.0387	-0.0652	0.0282	0.1254	-0.1454	-0.0153	0.0103	0.1229	-0.0313	-0.1755	0.1685	0.0351	-0.0266	0.0232	0.0656	-0.0456	-0.0186	0.0163	-0.0432	0.053	-0.0193	-0.0253	-0.0336	0.0134	-0.0173	0.0709	-0.063	0.0465	0.0282	0.0439	-0.1527	-0.0234	0.0307	-0.0058	0.02	0.0694	-0.0656	0.0464	-0.0539
HSP90B1	0.0627	-0.1015	0.0745	-0.0293	0.0271	0.0143	-0.0493	0.0017	-0.0267	-0.0604	-0.0714	-0.0023	0.0733	0.093	0.0457	0.1254	0.1802	0.1972	0.1934	-0.0924	0.0371	-0.0221	-0.0204	0.0137	0.0736	0.0318	0.0249	0.1503	0.0911	0.0367	-0.2109	0.0718	-0.075	-0.0293	0.0135	-0.0499	-0.0192	-0.0105	-0.0318	0.1027	-0.1763	-0.1507	-0.1177	0.1213	-0.0125	0.0988	-0.095	-0.0084	-0.1374
HUS1	-0.0776	0.0335	0.0342	0.0697	-0.0898	0.0617	-0.099	-0.0584	0.0157	-0.068	0.0373	-0.0242	-0.0003	0.0003	0.1666	-0.018	-0.0588	-0.0543	-0.0303	0.0698	-0.0823	0.0265	0.0683	0.0155	0.1025	0.0543	0.0581	-0.0826	0.0073	0.0075	0.0632	0.0546	-0.0336	0.0243	0.1532	0.0717	0.0183	-0.0127	0.0402	-0.0262	0.105	0.1162	0.0685	-0.0425	0.033	-0.0271	0.1253	-0.056	0.1307
HYI	-0.0043	-0.0667	-0.0425	-0.0548	-0.0227	-0.1307	0.0025	-0.0171	0.0362	0.3413	0.0017	0.0611	-0.0163	-0.0114	0.1704	-0.0704	0.0991	-0.1188	-0.0536	0.1727	-0.0644	-0.0594	-0.0073	-0.0185	-0.0756	0.0199	-0.1052	0.0756	0.0131	0.0176	-0.0338	-0.0217	0.0482	-0.1204	-0.0371	-0.0917	0.1448	-0.1077	-0.1008	-0.0901	0.0927	-0.0456	-0.1363	-0.0757	-0.1324	-0.0558	0.0845	-0.0708	0.024
IGFBP3	0.033	-0.1097	-0.0779	-0.0186	-0.0446	-0.0775	-0.1068	0.2741	-0.0374	0.2022	0.1154	-0.0366	-0.0236	-0.0827	0.2468	-0.0804	0.0164	-0.1736	-0.0613	0.1496	-0.1517	-0.1087	0.0657	-0.0225	-0.1743	-0.0121	-0.0566	0.106	-0.0204	-0.0494	-0.0738	-0.108	0.0323	-0.1	-0.0405	-0.0861	0.1312	-0.0059	-0.1316	-0.0045	-0.0518	-0.0099	-0.0329	-0.0598	-0.0853	-0.1382	0.222	-0.1354	-0.0321
IGHMBP2	0.0062	-0.0662	-0.0344	-0.0459	0.093	0.0402	0.1683	-0.0439	-0.0208	0.0087	-0.059	0.0706	-0.1367	0.1186	-0.0244	0.0097	0.0788	0.1474	0.0108	-0.0421	0.0949	0.0747	0.0157	-0.0531	0.0274	0.0775	0.0012	0.0243	-0.0199	-0.0124	0.0173	-0.0716	0.0125	0.0457	0.0056	0.0435	0.0206	0.0156	0.0408	0.0789	-0.1635	-0.083	-0.0455	0.02	0.0476	0.0873	0.0102	0.0304	-0.0791
IKBKB	-0.0624	-0.0148	0.0435	-0.0115	-0.0213	0.0968	0.0017	-0.0272	0.1264	-0.0097	0.0008	-0.0042	-0.0291	-0.0781	-0.0191	0.1364	0.1229	0.0699	0.1976	0.019	-0.0091	0.0101	-0.0144	0.0743	0.1794	0.0517	0.0471	0.0646	0.0843	-0.0186	-0.0205	0.1128	-0.0169	0.0207	-0.0202	-0.049	-0.021	0.0164	-0.0223	0.0231	0.1444	-0.0255	-0.0071	0.0338	0.1446	0.1003	-0.0134	0.033	-0.0045
IKZF1	-0.0109	0.0726	0.0208	0.0081	-0.098	0.0196	-0.044	0.0595	0.0731	-0.0795	0.1263	-0.0631	-0.0242	-0.1544	-0.0992	0.1621	-0.0934	-0.0523	0.1832	0.0584	-0.0391	0.0058	-0.0635	0.0887	0.1604	0.0203	0.0625	-0.0486	0.136	0.1289	0.0839	0.1069	0.0082	0.0884	0.0888	0.0118	-0.0721	-0.0185	0.0274	-0.0458	0.4222	0.0492	0.0649	-0.0399	0.1936	0.0788	-0.0597	0.1356	0.0872
IKZF3	0.0429	-0.0097	0.0588	-0.0129	-0.0389	0.0423	0.0011	-0.0658	0.0284	-0.0653	-0.0551	0.0113	-0.005	-0.0694	-0.1137	0.1356	0.031	0.0215	0.1573	0.0182	0.1144	0.0277	-0.0781	-0.0217	0.125	0.0213	0.0119	-0.0613	0.1186	0.0487	0.0247	0.0842	-0.0088	0.0619	0.025	0.0146	0.0032	-0.0306	-0.0022	-0.0387	0.2146	0.0229	-0.0375	-0.0067	0.1538	0.1138	-0.063	0.1468	-0.033
IKZF4	0.0852	0.0442	0.0333	-0.0209	0.0236	0.1587	0.1067	-0.0292	0.0677	-0.0166	-0.0641	0.0088	-0.0451	0.1057	-0.1361	0.0257	0.0486	0.1251	-0.0338	-0.1282	0.1339	0.0898	-0.0186	-0.0397	0.1206	0.014	-0.0345	-0.0526	0.0078	0.0582	0.0451	0.0318	-0.0518	0.1291	-0.0103	0.0825	-0.0424	-0.0316	0.0686	0.0107	-0.0712	-0.0005	-0.0626	-0.0191	0.0813	0.0535	-0.0951	0.0143	-0.006
ING3	0.0284	-0.0472	-0.0634	0.0135	-0.0677	-0.0213	0.0199	-0.0205	0.0344	0.0592	-0.0143	-0.0424	0.0114	-0.0161	0.1097	-0.0331	0.0775	-0.0114	-0.0308	0.0418	-0.0147	-0.0816	0.1899	-0.003	-0.0722	0.082	0.027	0.0684	0.0441	0.0052	-0.1246	0.0574	-0.0741	-0.0427	0.059	-0.0405	0.0124	-0.0028	0.0143	0.0157	-0.0275	-0.0614	-0.1412	-0.0214	-0.097	-0.0597	0.0498	-0.1293	-0.0849
INO80	0.0193	-0.0596	-0.0027	-0.0157	-0.0336	0.2737	0.0496	-0.0217	-0.0774	0.0143	-0.052	0.0885	-0.0581	0.0542	0.0098	-0.0288	-0.0201	-0.0467	-0.0176	-0.0593	0.0827	-0.0402	-0.0324	-0.0081	0.0273	0.0084	-0.0163	0.028	0.0661	-0.1099	-0.0006	0.0139	-0.0605	-0.0371	0.0063	0.009	0.0377	0.0056	0.0214	-0.0158	-0.0686	-0.0444	-0.0547	0.0004	0.0016	0.0232	0.166	0.0171	-0.0438
INO80C	-0.0336	-0.0124	0.0186	-0.0629	-0.0546	0.4531	0.0379	-0.1301	-0.0246	-0.0597	-0.0025	-0.0139	0.0378	0.1162	0.0524	0.0247	0.0966	0.0901	0.0219	-0.0918	-0.0197	0.0596	-0.0081	-0.0299	0.0117	0.0678	0.0889	-0.0105	-0.0407	-0.0542	-0.0029	-0.0075	-0.0316	0.0238	0.0213	0.013	-0.0193	-0.0116	-0.0007	0.0718	-0.0828	0.0208	0.0415	-0.0455	0.0789	0.0698	0.0263	-0.0347	-0.016
INO80E	-0.0177	0.027	-0.0285	-0.0046	-0.0315	0.1175	0.0111	-0.0661	-0.0418	0.052	-0.0097	0.0059	0.0443	0.0554	-0.0465	0.0192	-0.048	-0.0122	0.0539	-0.0385	0.0359	-0.0268	-0.0332	-0.0455	-0.0173	0.0515	-0.0228	-0.099	0.072	-0.06	0.0751	0.026	-0.0051	0.0179	0.0418	0.0307	0.0359	0.0164	0.0609	-0.0332	0.0012	-0.0083	-0.0523	-0.0867	0.108	0.0489	-0.0091	-0.0058	0.058
INTS10	0.0468	0.0083	-0.0091	0.0068	0.0164	0.115	0.0458	-0.0908	-0.016	-0.0551	0.0589	0.0048	0.0111	0.0366	0.0284	0.0391	0.0601	0.0792	0.0116	-0.0784	0.0109	0.0017	-0.0416	-0.0523	-0.0225	-0.0014	0.0229	-0.0431	-0.0088	-0.0337	0.01	-0.0194	0.0541	0.0353	0.0939	-0.0033	0.0138	0.0375	0.0301	-0.0248	-0.0511	-0.0906	-0.0665	-0.143	-0.0365	0.0736	0.1046	0.0769	0.0322
INTS13	0.0205	0.0022	-0.0126	0.0379	0.0242	0.1619	0.1182	-0.0645	0	-0.1973	-0.021	0.0373	0.091	0.0467	-0.1867	0.0621	-0.007	0.0956	0.0814	-0.157	0.1528	0.0298	-0.0041	0.0266	0.0461	-0.0093	0.0699	-0.0483	-0.0212	0.0384	0.0053	0.0218	-0.0623	0.0612	-0.0297	0.0423	-0.0801	0.0338	0.0951	0.0724	-0.0992	-0.1041	0.0605	0.0648	0.0252	0.0947	-0.0996	0.1469	0.0225
INTS14	0.0352	0.0504	0.016	0.0125	0.0738	0.1676	0.1129	-0.1178	0.0066	-0.1659	-0.0409	-0.0326	0.055	0.1146	-0.2251	0.0743	0.0096	0.1891	0.0505	-0.1639	0.1132	-0.0174	-0.0198	-0.0391	0.0741	-0.0279	0.0469	-0.0722	0.0049	-0.0075	0.0114	0.0505	-0.0481	0.0275	-0.039	0.0631	-0.1038	0.046	0.1413	0.0724	-0.1236	-0.1317	-0.0023	0.041	0.0293	0.1115	-0.1455	0.1441	-0.0141
IRF4	0.0045	0.0293	-0.0033	0.0111	-0.0973	0.0196	-0.0647	-0.0595	0.0551	-0.0193	0.085	-0.0499	-0.048	-0.1836	-0.0187	0.2184	-0.022	-0.0488	0.1886	0.0477	-0.0569	-0.0657	-0.0537	0.0312	0.1675	0.0967	0.0584	-0.0007	0.1724	0.0714	0.0448	0.1525	0.0349	0.0388	0.1609	0.0564	0.0036	0.019	0.0185	-0.0662	0.4631	0.062	-0.0815	-0.0757	0.2222	0.0669	-0.0039	0.0185	0.0105
IRF9	-0.0139	0.0156	0.0168	-0.0225	-0.0368	0.0004	-0.3192	0.0398	0.0095	-0.061	0.0861	-0.0223	-0.0021	-0.0177	-0.0455	-0.0097	-0.0142	0.0216	-0.0256	-0.0283	0.1977	0.0728	-0.0742	-0.0074	0.0034	0.0041	0.0076	-0.0611	0.0387	-0.04	0.0803	0.0112	0.0323	0.0622	0.009	-0.0141	-0.0416	-0.0242	-0.0392	-0.011	0.0353	0.1147	0.1149	-0.0297	0.1166	-0.0114	-0.0372	-0.038	0.0695
ITSN2	-0.1074	0.0882	0.0254	0.0976	-0.0901	0.0885	-0.0429	-0.0225	0.1219	-0.059	0.0644	0.0238	-0.0412	-0.0999	-0.0486	0.1537	-0.07	0.0138	0.0889	0.0334	-0.0383	0.0611	-0.0279	0.0718	0.1926	0.0262	0.0221	-0.0834	0.0936	0.05	0.1288	0.138	0.0597	0.1846	0.0859	0.0933	-0.0383	-0.0777	0.0279	-0.0836	0.3284	0.048	0.0317	-0.05	0.1631	0.0544	-0.0125	0.2943	0.0826
JADE2	-0.0344	0.0676	0.0726	0.0633	0.0204	0.0647	0.0467	-0.0323	0.0553	-0.1349	0.0105	-0.0215	0.0501	0.0296	-0.095	0.1206	-0.0396	0.0564	0.0425	-0.0814	0.0379	0.0414	-0.0991	0.007	0.1518	-0.0556	-0.038	-0.089	0.043	0.034	0.0331	0.0636	-0.0157	-0.0218	0.0625	-0.0034	-0.0885	-0.0201	0.0762	-0.0007	0.0977	-0.0461	-0.0747	-0.0698	0.1683	0.1337	-0.1343	0.2556	0.0384
JUN	0.1378	-0.1788	0.0098	-0.0549	-0.0192	0.0257	0.0868	-0.0792	-0.0052	0.1197	-0.1817	0.0005	0.0191	0.2382	0.0821	0.0065	0.2002	0.1892	0.0774	-0.0032	0.0734	-0.0142	0.0292	0.0301	0.1053	-0.0509	-0.0488	0.159	-0.0028	0.0001	-0.1465	-0.0074	-0.1834	-0.0552	-0.1177	-0.0247	0.0809	0.0584	0.0037	0.1486	-0.2448	-0.1262	-0.124	0.1273	-0.0404	0.1389	0.0019	0.0907	-0.0797
KAT6A	-0.0353	0.092	0.0434	0.0656	-0.0265	0.0669	-0.0301	0.0089	-0.0068	-0.1221	0.0951	-0.0614	0.0175	-0.008	-0.0453	0.0519	-0.0932	-0.0084	0.0398	-0.0406	0.0278	-0.015	-0.0673	0.0295	0.0356	0.0218	0.0912	-0.0434	0.0324	-0.0282	0.0338	-0.0375	0.072	0.1276	0.1013	0.0558	-0.0513	0.076	0.0697	-0.0335	0.0277	0.0406	0.104	-0.0231	0.1346	0.0546	0.0192	0.0123	0.0337
KAT7	-0.0063	0.0044	0.0572	0.0686	-0.0219	0.1517	-0.1305	-0.0307	-0.0269	-0.0029	0.1037	-0.0286	0.0057	0.0161	0.0752	0.0267	0.008	0.001	0.0334	-0.0018	-0.1306	0.0093	-0.0439	-0.0326	0.0701	0.0161	0.0144	0.0417	0.1736	-0.1005	0.0062	0.051	0.0216	-0.0613	0.0464	-0.0087	-0.0019	0.0428	-0.0549	-0.0632	0.0609	0.0654	-0.012	-0.0388	0.1082	0.0635	0.0707	0.0694	-0.0134
KCMF1	0.0815	-0.1125	-0.0074	0.0061	0.0075	-0.1151	0.1709	0.0784	0.0379	0.1843	-0.022	0.091	0.091	0.0781	0.0765	-0.0465	0.1234	0.0104	-0.0261	0.0662	0.0722	-0.0462	0.0972	-0.0301	-0.1296	0	-0.0905	0.0412	-0.0573	0.0129	-0.0726	-0.0672	0.0916	-0.0544	-0.0474	0.0096	0.133	-0.0091	0.0436	-0.0489	-0.2	-0.0385	-0.1348	0.0252	-0.2295	0.0677	0.0501	-0.0388	-0.0548
KDM5A	0.0157	-0.0214	0.042	0.056	-0.0387	0.0162	-0.1196	-0.0746	-0.0772	-0.0443	0.0188	-0.0726	-0.0391	-0.0688	0.0592	-0.0344	-0.0314	-0.0786	-0.0372	0.095	-0.0767	-0.049	0.0554	0.019	0.0259	0.0361	0.0319	-0.0086	0.0733	-0.041	0.0159	0.0377	-0.0013	0.0181	0.0644	-0.0017	0.0382	0.0233	0.0012	-0.0024	0.1277	-0.0369	-0.0121	-0.0128	0.035	-0.0655	0.111	0.1144	-0.0322
KIF14	-0.0837	0.0277	-0.0436	-0.0282	0.0284	-0.0519	0.0121	0.0448	-0.0119	-0.1161	0.0118	-0.0754	0.0335	-0.0264	-0.2265	-0.0799	-0.1152	-0.0223	-0.0112	-0.1277	0.0171	-0.1104	-0.0954	-0.034	-0.1617	-0.0091	0.0598	-0.0175	0.0385	-0.031	-0.0821	-0.0144	0.0173	-0.0971	-0.1091	-0.0324	-0.0496	0.025	0.029	0.0179	-0.0807	-0.0299	0.0248	0.0319	-0.009	-0.052	-0.1167	-0.0053	-0.036
KIF18B	0.0802	-0.0589	0.0036	0.0177	-0.0308	0.073	-0.0057	0.0632	-0.0296	0.1676	0.05	-0.034	-0.0404	0.0071	0.0965	-0.0481	0.0991	-0.056	-0.0659	0.0717	-0.0608	-0.0313	0.1433	-0.009	0.0271	0.0094	-0.062	0.0636	-0.0303	-0.1085	-0.0427	-0.0022	0.046	0.0682	0.0009	-0.0538	0.0193	-0.024	-0.1115	0.0308	0.0674	0.008	-0.1372	-0.0303	0.0168	-0.0191	0.1467	-0.0418	-0.0641
KIF2A	-0.0196	0.0356	0.0169	-0.0569	-0.0537	0.0694	-0.0213	-0.1558	0.0598	-0.1182	0.0523	-0.0537	0.0125	0.1193	-0.0203	0.0907	0.0093	0.1046	0.101	-0.0945	-0.0297	0.0097	-0.0069	0.0447	0.0969	0.0287	0.0834	0.0586	0.0976	0.0214	-0.0653	0.0914	-0.0538	-0.0238	0.0817	0.0136	-0.0448	0.0542	0.0761	0.0358	-0.0211	-0.0588	0.0005	0.0035	0.077	0.1048	-0.0798	0.0771	0.0461
KIF2C	0.0912	-0.0435	-0.038	-0.0232	-0.0467	0.0479	-0.0006	0.0474	-0.0145	0.2032	-0.0182	0.016	0.0221	0.0489	0.0774	-0.0733	0.1461	-0.0186	-0.0628	0.0731	0.025	-0.0792	0.0907	-0.0521	0.002	0.0174	-0.1031	0.081	0.003	-0.1068	-0.049	0.0032	-0.0369	-0.0068	-0.041	-0.0597	0.0506	-0.0023	-0.0833	0.1174	-0.0525	-0.0556	-0.1384	0.0172	-0.1113	-0.0094	0.1003	0.0041	-0.0342
KIF3B	-0.0678	0.0865	0.0377	-0.0446	0.0189	0.185	0.0114	0.0864	-0.0227	-0.0859	-0.0324	-0.0031	-0.1166	-0.0313	-0.0648	0.0386	-0.0468	0.0318	0.0184	-0.0389	0.0145	0.0966	0.0212	-0.0649	0.0841	-0.005	-0.0134	-0.0398	0.002	-0.0152	0.0633	0.011	0.0063	0.4214	0.0154	0.0313	-0.11	-0.0782	-0.0074	-0.0269	0.1369	0.0541	0.014	0.0979	0.0555	-0.0141	-0.0592	0.0372	0.0588
KLF5	-0.0693	0.0085	0.035	0.0455	0.0816	-0.1031	0.0885	0.126	0.0052	-0.0009	0.0982	0.0011	0.0533	-0.0331	0.0311	0.0081	0.0915	-0.0045	-0.0327	-0.0097	-0.0028	-0.0495	-0.0398	-0.0718	-0.2358	0.0155	-0.0032	-0.1348	-0.083	0.0237	-0.0359	-0.1054	0.1158	-0.0392	0.0878	-0.0205	-0.0136	-0.028	-0.0052	0.023	-0.2245	-0.0683	-0.0182	-0.1519	-0.1218	-0.0259	-0.0727	-0.0673	-0.0575
KMT2A	-0.0172	0.0167	0.0052	-0.0354	-0.033	0.0351	-0.0799	-0.0008	0.0105	-0.0456	0.0342	-0.0493	0.0415	-0.0738	0.0036	0.0814	0.0259	0.0591	0.071	0.0037	0.0359	-0.0447	0.0149	0.0532	0.1194	0.0437	0.0622	0.0866	0.0466	-0.0045	-0.0406	0.0258	-0.0274	0.0026	0.0498	-0.0106	-0.0979	0.0159	-0.0207	-0.0228	0.0668	0.1151	0.0149	0.0612	0.1301	0.0332	-0.0391	0.0732	0.0456
KMT2D	0.0853	-0.0049	-0.0117	0.0414	0.0394	-0.029	0.0232	0.0774	-0.0261	0.0447	0.0422	-0.0273	0.0115	-0.0849	0.0048	0.0116	-0.0104	-0.0164	0.0618	0.0265	0.0273	0.0186	0.0218	-0.0098	-0.0695	0.0143	-0.0584	-0.0575	0.1037	0.0909	0.0595	-0.0001	0.0788	0.0451	-0.0739	-0.0228	-0.0092	-0.0956	-0.0388	-0.0952	-0.0166	-0.0449	-0.0933	-0.0319	0.0039	-0.0424	0.0307	0.0116	-0.0273
LAT	0.0027	-0.0057	-0.0117	-0.013	-0.0147	-0.0059	0.0519	-0.0359	0.0405	-0.0828	-0.0527	0.0791	-0.0437	0.0899	-0.1323	0.0246	0.006	0.0845	0.0512	-0.1303	0.1446	0.1115	-0.0495	-0.0192	0.0577	-0.0268	0.0132	-0.0828	-0.0417	-0.0167	0.1134	-0.0466	0.0483	0.0202	0.0188	0.0039	-0.0338	-0.036	0.0251	-0.0184	-0.0186	-0.0039	0.0653	-0.0025	0.2465	0.0754	0.016	0.0345	0.0548
LCMT1	0.0062	0.0658	-0.0533	0.0199	0.0587	0.0771	0.0628	-0.1403	0.0567	-0.0935	0.0277	0.0406	-0.1377	0.0891	-0.0174	-0.0004	-0.079	-0.0428	-0.0172	-0.051	0.0628	0.0351	0.0426	-0.0304	0.0551	0.0554	0.0654	-0.043	0.0091	0.0152	0.0614	-0.0195	0.0156	0.0331	0.0809	0.0226	0.0768	0.0959	0.1308	0.0985	0.0308	-0.0463	-0.1181	0.022	0.0248	0.0621	-0.009	-0.0224	0.0697
LDLRAP1	-0.0202	0.0278	0.1081	-0.0652	-0.1466	0.0603	-0.1541	-0.1227	0.0907	0.062	0.0902	-0.0296	0.0517	-0.0774	0.0708	0.1502	-0.0049	-0.0319	0.1146	-0.0395	-0.1194	-0.0092	-0.0614	0.1072	0.1445	-0.0339	-0.0162	-0.0166	0.1314	0.0863	0.0464	0.1591	0.0122	0.0577	0.1082	-0.0559	-0.0254	-0.0935	-0.0626	-0.0621	0.3336	0.0407	0.0134	-0.0615	0.1289	0.0229	-0.0657	0.1667	0.0838
LEMD2	0.0955	-0.0764	-0.0719	0.0296	0.1086	0.065	0.2187	0.0131	-0.0271	-0.0706	-0.1127	0.1258	0.0603	0.1003	-0.0911	0.0249	0.135	0.1975	0.0327	-0.0869	0.1498	0.0347	0.0058	-0.0092	0.015	-0.0319	-0.0346	0.0537	-0.1046	0.011	-0.0241	-0.0217	-0.0546	-0.0357	-0.0847	0.0069	-0.0224	0.028	0.1677	0.1281	-0.2776	-0.0414	-0.0063	0.1054	-0.038	0.1132	-0.0949	-0.0123	-0.0697
LEO1	-0.0029	0.0198	0.0193	-0.0486	-0.0561	0.1349	-0.0828	-0.0728	0.0473	-0.1171	-0.0669	-0.0603	-0.0524	0.0637	-0.0571	0.0259	-0.0408	0.0971	0.0609	-0.051	0.0923	0.069	0.0299	0.0159	0.1409	0.0395	0.0318	0.0064	0.0506	-0.0068	0.0495	0.0696	-0.0685	0.0319	0.0413	0.0046	-0.0303	0.0576	0.0243	0.0629	0.0938	-0.0943	-0.0253	0.0299	0.1815	0.0782	-0.0202	0.1757	0.0249
LSM12	-0.0233	0.0473	0.0477	0.0353	-0.0365	0.0663	-0.075	0.0716	0.0243	-0.0661	0.0739	-0.0344	0.0039	-0.0346	0.0177	0.0611	-0.0094	0.0432	0.0661	0.0153	-0.0507	0.0081	-0.1054	0.0522	0.1154	0.0485	0.0043	-0.0303	0.0253	-0.088	-0.0467	0.011	-0.0498	0.0401	0.0631	-0.0069	-0.0763	-0.0415	-0.0259	-0.0101	0.1504	0.0378	-0.0023	0.0361	0.5936	-0.0239	-0.0524	-0.0024	0.0653
MAEA	0.0877	-0.0813	0.0129	0.0055	0.116	0.0121	0.2101	0.0168	-0.0111	0.0294	-0.0552	0.0354	0.0468	0.0416	-0.0476	0.067	0.1672	0.1766	0.0624	-0.193	0.1357	-0.0297	-0.0375	-0.0455	-0.0586	0.0334	0.0338	0.0334	-0.0034	0.0241	-0.1405	-0.0512	-0.0277	0.0357	-0.0015	0.0449	-0.0078	0.0553	0.092	0.1042	-0.3685	-0.196	-0.0995	0.0336	-0.1932	0.1494	-0.0106	-0.0012	-0.0718
MAIP1	0.0895	-0.0709	0.0022	0.0739	-0.081	-0.0909	-0.0759	-0.0127	-0.0796	0.2372	0.0192	0.0539	0.0412	-0.0325	0.1669	-0.1443	-0.0019	-0.1932	-0.1064	0.2231	-0.1212	-0.0576	0.0943	-0.0726	-0.1173	0.0363	-0.08	-0.001	-0.0041	-0.0267	0.0113	0.0052	0.021	-0.0395	0.0161	-0.0278	0.1644	-0.0488	-0.1154	-0.095	0.096	0.0776	-0.0765	-0.0431	-0.0775	-0.1255	0.1793	-0.0904	0.0441
MANF	0.0749	-0.0193	0.0017	-0.0249	-0.1087	-0.0282	-0.1213	-0.0165	0.0261	0.1548	0.005	-0.0008	0.0184	-0.0724	0.1958	0.2202	0.1029	-0.0065	0.241	0.1604	-0.118	-0.09	0.0029	0.0431	0.0674	0.087	-0.0449	0.0277	0.0685	0.0849	0.0512	0.0932	-0.0179	-0.0726	0.0593	0.0343	0.1413	-0.0264	-0.0147	-0.0758	0.2612	-0.0069	-0.163	-0.0411	0.0667	0.0577	0.0659	-0.0344	0.0269
MAPK1	-0.0554	0.0022	0.0478	0.0675	-0.0443	0.0791	-0.0792	-0.0676	-0.0172	0.0112	0.1602	0.1759	-0.029	0.0614	0.0743	-0.0375	-0.0756	-0.0586	-0.0684	-0.0367	-0.0104	0.0329	-0.0248	-0.0746	0.0021	0.0712	0.0617	-0.0511	-0.0242	-0.0826	-0.0791	-0.018	0.112	-0.0273	0.1859	-0.0589	-0.021	-0.0744	-0.061	0.0254	-0.0152	0.0369	-0.1282	-0.0215	0.0572	-0.0397	0.0539	0.0423	0.0363
MAPKAP1	0.0032	-0.0352	0.079	-0.0272	-0.0211	0.0675	-0.0667	-0.0982	-0.0246	-0.1317	-0.0455	-0.0346	0.376	0.039	-0.1723	0.0584	0.0029	0.0973	0.0734	-0.2307	0.0345	-0.0403	-0.0157	0.051	0.1051	0.0218	0.0714	0.0411	0.0855	0.0178	-0.0293	0.0915	-0.0392	-0.0023	0.0654	-0.0375	-0.1235	-0.0623	-0.0298	0.0422	-0.0388	-0.0278	0.0519	0.1843	0.0484	0.1062	-0.1469	0.1802	-0.0576
MAST1	0.0534	-0.0508	-0.0155	-0.0585	-0.0217	-0.0807	-0.0073	-0.0109	0.0064	0.1636	0.0022	0.0112	0.0104	-0.0523	0.1401	-0.034	0.0599	-0.0691	-0.0037	0.094	-0.1049	0.2178	0.0718	0.0258	0.0481	-0.0321	0.0126	0.0763	-0.0331	-0.0057	-0.0092	-0.0243	0.0119	-0.0995	-0.0001	-0.0339	0.1246	-0.03	-0.0626	-0.0591	0.0317	-0.0097	-0.0846	-0.0521	-0.1084	-0.0273	0.1263	-0.0658	0.0072
MBNL1	-0.0169	0.0363	0.0102	0.051	-0.1235	0.0398	-0.1883	-0.0167	0.0647	-0.0283	0.0817	-0.0521	0.0992	-0.123	0.0548	0.1366	-0.0925	-0.0876	0.1278	0.0509	-0.0789	-0.0194	-0.139	0.0865	0.1362	-0.0117	0.044	-0.0657	0.1602	0.107	0.0342	0.1654	-0.0101	0.0187	0.1334	0.0454	0.0308	-0.0089	-0.053	-0.0585	0.3933	0.0248	0.013	-0.1327	0.213	0.0317	-0.0488	0.2689	0.1309
MCAT	-0.0813	0.0604	0.0013	-0.0107	-0.1588	0.0128	-0.1582	-0.1471	0.0093	-0.0956	0.076	-0.0103	0.0201	-0.0123	0.174	0.0589	-0.0833	-0.1106	-0.0096	0.0108	-0.1697	0.0403	-0.0497	0.08	0.0677	-0.019	0.1248	-0.0025	0.0715	-0.0009	0.0466	-0.0057	0.0232	-0.0069	0.0544	-0.0276	0.0269	0.0201	-0.073	-0.0798	0.1544	0.2948	0.3328	-0.0789	0.0578	-0.0518	0.0479	-0.1008	0.1074
MCM8	-0.0442	0.0351	-0.0396	0.047	0.0165	0.066	-0.0621	0.0459	-0.058	-0.0704	-0.0271	-0.0485	-0.029	0.0027	-0.0748	-0.0041	-0.0894	-0.0739	-0.0475	-0.0674	0.0297	-0.0256	-0.0034	0.0414	0.0046	-0.0003	0.0138	-0.0602	0.0169	-0.0847	0.0548	0.009	-0.0347	0.0551	0.0312	0.066	-0.0172	0.079	0.0296	0.058	0.0567	0.0609	0.0669	0.0994	0.0695	-0.0501	-0.0359	0.005	-0.017
MCM9	-0.0472	0.0008	0.0339	-0.0075	-0.0382	0.0915	-0.0236	-0.0979	-0.0127	-0.0788	-0.011	-0.0079	-0.0935	0.0904	-0.0474	0.0215	0.0197	0.0751	0.0246	-0.112	0.0204	0.0545	0	-0.0084	0.0947	0.0024	0.039	-0.0791	0.0315	-0.0368	0.0872	-0.0377	-0.0006	0.0818	0.0142	0.0426	-0.0644	0.0235	0.064	0.1115	0.025	0.0645	0.0797	0.0606	0.1574	0.0027	0.01	0.0285	-0.002
MDC1	-0.0188	0.0052	-0.0125	-0.0295	0.0282	0.0418	0.039	-0.0785	0.0141	-0.1018	-0.0354	-0.0299	-0.0773	0.1342	-0.0353	-0.016	0.006	0.0666	-0.0241	-0.1217	0.0815	0.0924	0.0139	-0.0332	0.0462	-0.0373	-0.001	-0.0685	-0.031	-0.0411	0.0348	-0.0078	-0.0497	0.055	0.051	0.0439	-0.0925	-0.0343	0.0589	0.0808	-0.078	0.0119	-0.0018	0.0613	0.0563	0.061	0.0617	0.0298	-0.055
MEF2B	-0.0314	-0.0021	0.0158	-0.0347	-0.0681	-0.0406	-0.0246	-0.0319	0.0288	-0.0901	-0.0094	-0.038	-0.0019	-0.0551	-0.0864	0.1799	0.0048	0.1438	0.1318	-0.0486	0.0378	0.1833	-0.0671	0.0085	0.1768	-0.0474	0.0104	0.0075	0.093	0.1094	0.0313	0.0787	0.0036	0.0248	0.0121	0.0013	-0.0346	-0.0443	-0.0224	-0.0004	0.139	0.0034	0.0362	0.0284	0.0952	0.0932	-0.0604	0.4504	0.0059
MEN1	-0.0135	0.0436	-0.013	-0.006	-0.096	0.0527	-0.05	-0.0364	0.0564	-0.004	0.0106	0.0082	0.0399	-0.0019	0.0454	0.1078	0.0704	0.064	0.0716	0.0447	-0.0007	0.0135	-0.0624	0.0406	0.1617	0.0725	0.0432	0.0011	0.0543	0.0392	-0.0144	0.0546	-0.0057	-0.0188	0.1059	-0.022	0.0021	-0.0483	-0.0067	-0.0558	0.1843	0.0712	-0.0621	0.0046	0.1801	0.1228	-0.0338	0.0624	0.0617
MFN2	-0.1427	0.0316	0.1266	0.0161	0.034	0.0118	-0.018	-0.1313	0.0815	-0.1415	0.0574	-0.0646	0.0728	0.0342	-0.0946	0.1739	0.0101	0.1705	0.0937	-0.1853	0.0702	0.1142	-0.0718	0.058	0.1008	-0.07	0.0938	-0.0517	0.0151	-0.0129	0.0149	0.0661	0.0378	0.083	0.0523	0.0282	-0.147	-0.0483	0.0587	-0.0102	-0.1109	0.1433	0.2801	-0.0286	0.0441	0.1105	-0.2088	0.0957	-0.0182
MGRN1	0.0935	-0.0888	0.0075	-0.0418	-0.0565	0.083	-0.0848	0.0053	-0.0041	-0.0159	-0.1443	0.0061	0.0192	0.1453	0.0424	-0.0125	0.1266	0.1048	-0.0132	-0.0445	0.0503	0.0903	0.1801	0.067	0.1567	-0.0197	-0.0018	0.1342	-0.0599	-0.084	-0.0596	0.0524	-0.1245	0.0765	-0.0357	0.0059	0.0297	-0.0048	-0.0086	0.1244	-0.0846	-0.0028	-0.0584	0.5207	0.0101	0.0485	0.0486	0.0252	-0.0805
MIB1	0.0735	-0.0086	-0.0312	-0.0135	-0.0492	-0.0589	-0.0321	0.0534	-0.0247	0.0669	0.0605	-0.0478	0.0753	-0.0737	0.0509	-0.0117	0.0893	-0.0558	0.0093	0.0058	-0.0124	0.0275	0.0438	-0.0329	-0.0101	-0.0066	-0.0173	-0.0256	-0.0335	0.0432	0.0279	-0.0488	0.0953	-0.0365	0.0154	-0.08	0.0238	-0.0057	-0.0513	-0.0794	-0.0403	0.0678	-0.0305	0.023	-0.0447	0.0126	0.0866	-0.0829	-0.0481
MITF	0.0057	-0.0156	-0.0597	-0.035	-0.0484	0.0034	-0.0745	-0.0872	-0.0636	0.0801	0.1778	-0.0226	-0.0432	-0.0081	0.1579	0.0167	0.0068	-0.0491	0.027	0.0208	0.0218	-0.0616	-0.0842	-0.0763	-0.0791	0.0789	-0.076	0.0426	0.0671	-0.0272	-0.0776	-0.0241	0.1071	-0.042	0.0915	-0.0149	0.1215	0.1136	0.0071	0.0055	0.0386	-0.0143	-0.1016	-0.0678	0.0254	-0.0354	0.1026	0.0142	-0.0281
MLLT1	-0.0864	0.0426	-0.0101	0.0212	-0.0709	0.0603	-0.1245	-0.075	0.0272	-0.181	0.0899	-0.0934	0.0533	-0.0526	-0.0803	0.0624	-0.1616	-0.0598	0.068	-0.1186	-0.0685	0.0469	-0.2294	-0.002	0.0225	0.0129	0.1597	-0.0429	0.1326	0.0285	0.1179	-0.0413	0.0424	0.0133	0.1022	0.031	0.0024	0.0366	0.0265	-0.0153	0.1325	0.0076	0.1322	-0.1073	0.1728	0.0091	-0.0476	0.1039	0.0107
MLLT10	0.0186	0.0544	0.0175	0.0905	-0.0974	-0.0237	-0.0676	-0.0149	0.0199	-0.0577	0.032	-0.0479	0.0335	-0.0383	0.0288	0.0296	-0.0481	-0.0613	0.0276	0.0596	-0.0929	-0.032	-0.1723	0.0471	0.0562	0.014	0.0213	-0.029	0.004	0.0067	-0.025	0.0737	0.0172	0.0225	0.1352	0.0183	-0.0337	-0.0507	-0.0165	-0.0704	0.1668	0.0831	0.028	-0.081	0.1304	0.0581	0.0643	0.0781	0.0645
MOCS3	0.0108	-0.055	-0.0745	0.0016	-0.0508	0.1011	-0.1134	-0.0469	-0.0355	-0.0088	-0.0101	-0.1025	-0.0102	0.1348	0.1068	0.0385	0.0072	0.1326	0.0591	-0.0145	-0.0117	0.0149	0.0436	0.0133	0.0108	-0.0006	0.0454	0.1387	0.094	-0.1199	-0.0737	0.0698	-0.1335	0.044	-0.0271	-0.0641	0.0055	-0.0159	0.0305	0.1339	-0.0282	-0.113	-0.0338	0.1227	-0.0154	-0.031	-0.072	-0.0327	-0.015
MORF4L1	0.0052	-0.0187	-0.0218	0.0453	-0.081	0.0798	-0.1293	-0.0814	-0.0102	-0.0586	0.0611	-0.1125	-0.0424	-0.03	0.0202	0.043	-0.0616	-0.0075	0.0425	0.0241	-0.0326	-0.0412	-0.0571	-0.0531	0.0569	0.052	0.0765	0.0027	0.1174	0.0123	0.0395	-0.0151	-0.0671	0.0328	0.1083	-0.0034	-0.0886	0.0315	-0.0293	-0.0397	0.1848	-0.0058	-0.0129	-0.0693	0.212	-0.009	0.0176	0.1373	-0.0068
MRGBP	0.0715	-0.0422	-0.0273	0.0273	-0.1672	0.0451	-0.1901	0.1148	0.0198	0.0858	0.0953	-0.0603	-0.002	-0.0594	0.164	0.0387	-0.0223	-0.0881	0.0625	0.1155	-0.1712	-0.1364	0.117	0.0141	-0.0363	0.0004	0.0128	0.0451	0.0687	-0.048	-0.0238	-0.0046	0.0182	-0.0326	0.044	-0.0265	0.0536	0.0019	-0.0607	-0.0905	0.1506	0.0022	-0.119	-0.0075	0.1069	-0.1113	0.0286	-0.0067	-0.046
MRPL19	-0.1069	0.1644	-0.0105	0.0274	-0.0858	-0.0428	-0.1046	-0.0577	0.0007	0.0349	0.066	0.0034	0.0293	-0.1236	0.1219	-0.0486	-0.0682	-0.1423	-0.0967	0.0958	-0.1612	0.0151	0.0049	-0.0766	-0.0707	0.0082	0.0093	-0.1134	-0.0208	0.0339	0.0886	-0.0422	0.0647	0.0723	0.0374	0.0051	0.0903	-0.0278	-0.0387	-0.1952	0.1102	0.3302	0.2231	-0.1706	-0.0446	-0.024	0.1501	-0.0568	0.1745
MRPL9	-0.1139	0.0628	-0.0375	-0.001	-0.1178	-0.0899	-0.119	0.0045	-0.0547	0.0173	0.146	-0.1208	0.0549	-0.1793	0.1249	-0.059	-0.0929	-0.1959	-0.0719	0.0751	-0.1113	-0.0711	-0.0466	0.0425	-0.1298	-0.041	0.0027	-0.053	-0.0286	0.0391	0.0435	-0.0644	0.136	-0.0923	0.032	0.0174	0.0967	0.0651	-0.0511	-0.1405	0.0631	0.3226	0.3618	-0.1125	-0.1393	-0.1185	0.0507	-0.1104	0.0607
MTCH2	-0.0419	0.0454	0.015	0.1117	0.066	0.0541	-0.0889	-0.0376	0.0676	-0.0853	0.0773	-0.0562	0.0049	-0.0311	-0.0018	0.0685	-0.0692	0.0084	0.0335	0.0497	-0.033	0.0666	-0.0176	0.0343	0.0473	0.0236	0.0302	-0.0688	0.0166	0.0443	0.0122	0.0702	0.0282	0.0764	0.0425	0.0896	-0.0018	0.0186	0.0642	-0.0151	0.1178	0.0979	0.0907	-0.0421	0.0767	-0.0239	-0.0797	-0.0101	0.0271
MTOR	0.0238	-0.0669	0.0259	-0.0553	0.0233	0.0266	0.0797	-0.1109	0.0114	0.0008	-0.1161	-0.0031	0.2103	0.1652	-0.067	0.1221	0.1429	0.2127	0.0924	-0.2035	0.0673	-0.0233	-0.0261	0.1178	0.1879	0.0332	0.0505	0.0766	0.0567	0.079	-0.1056	0.1191	-0.1488	-0.0362	0	-0.0907	-0.086	-0.0666	0.0158	0.0811	-0.1461	-0.0441	-0.0481	0.1583	0.0136	0.1358	-0.1078	0.1614	-0.0217
MTX2	-0.0388	0.0031	0.0329	0.1413	0.0931	0.0668	0.0222	-0.0996	-0.0429	-0.0857	0.0202	-0.0125	-0.0074	0.0737	-0.0114	0.044	0.0358	0.1122	0.004	-0.0394	0.0372	0.0592	-0.0302	-0.0223	0.0682	0.0085	0.043	-0.0907	-0.0338	0.0187	0.0217	-0.0289	0.0409	0.0928	0.0576	0.0371	-0.0842	0.0055	0.1217	0.0359	-0.0519	0.1339	0.1261	0.007	0.0037	0.0522	-0.1022	0.0533	-0.0063
MUS81	0.0374	0.0136	0.0478	-0.0292	-0.0385	0.0463	0.0145	0.0114	-0.0246	0.0893	0.0365	-0.0246	-0.0583	-0.007	0.0463	-0.0813	-0.0374	-0.0109	-0.0404	0.0795	-0.0192	0.0427	0.0342	-0.0702	-0.008	0.0468	-0.1129	0.0518	-0.0375	0	-0.0336	0.0086	0.0184	0.0192	-0.0368	0.0353	0.0759	0.0415	-0.1022	-0.0164	0.0711	0.0348	-0.0811	-0.0038	0.0197	-0.0367	0.1516	0.0469	0.0343
MYB	-0.0192	0.1691	-0.0227	-0.0434	-0.1024	-0.0207	-0.1229	-0.0057	0.1177	0.0116	0.0878	-0.0437	0.0288	-0.1077	0.0514	0.0397	-0.2061	-0.1852	0.0414	0.145	-0.1345	-0.0815	0.0075	0.1512	0.1051	-0.0336	0.0021	0.0068	0.125	0.0962	0.0357	0.1011	-0.0737	-0.0222	0.1085	-0.0334	-0.0049	-0.0206	-0.048	-0.0654	0.4028	-0.0086	-0.0433	-0.0513	0.0238	-0.0772	-0.0889	-0.0102	0.2502
MYOD1	0.018	-0.0527	0.0199	-0.0172	-0.032	-0.0379	0.0254	-0.0178	-0.0057	0.0389	-0.0153	0.0413	0.0596	0.0093	0.0313	-0.0335	0.0413	0.0059	0.0166	-0.0376	-0.0035	0.0454	0.082	0.0103	0.0332	0.0713	-0.0287	-0.0165	0.012	-0.0154	-0.0179	-0.0406	0.0264	-0.0224	0.0308	0.0256	0.0736	0.0084	-0.0256	0.0196	-0.0031	-0.0127	-0.0144	0.0508	0.0441	-0.0381	0.0858	-0.0165	-0.0098
MZF1	0.029	0.0219	-0.0766	0.0466	-0.112	-0.095	-0.1888	0.141	-0.0413	0.1546	0.1054	-0.0863	-0.0094	-0.132	0.164	-0.1133	-0.0734	-0.1771	-0.0393	0.1694	-0.1659	0.0169	0.1078	0.0128	-0.1213	0.019	-0.0415	-0.0073	-0.0369	-0.0775	-0.0231	-0.0281	0.0648	-0.0133	0.0174	-0.0648	0.0461	-0.0261	-0.1244	-0.0268	0.1617	0.013	-0.1092	-0.0607	-0.0603	-0.1851	0.1027	-0.0778	-0.0173
N4BP1	-0.0346	0.0928	-0.0211	0.1508	0.0659	0.0156	-0.0105	0.0108	-0.0353	-0.0627	0.0319	-0.0028	-0.0112	-0.0375	-0.0089	-0.0719	-0.0871	-0.0484	-0.1074	0.1295	0.0403	-0.0058	0.0309	-0.0552	-0.0749	0.0175	-0.0663	-0.1831	-0.0488	0.0333	0.152	-0.0701	0.1048	0.0342	0.0676	0.1145	0.0208	0.0584	0.0927	-0.0074	0.043	0.0276	-0.0196	-0.1082	-0.0092	-0.0785	0.0559	-0.0737	0.0568
NBAS	0.0943	-0.0553	-0.008	-0.0198	0.0455	-0.0225	0.072	-0.0877	0.0158	-0.0255	-0.0674	-0.0069	0.0844	0.0547	-0.0089	0.1504	0.1434	0.1916	0.1118	-0.0083	0.0997	-0.0217	0.0216	0.0751	0.115	-0.0325	0.042	0.0268	-0.0048	0.07	-0.0293	0.115	-0.0573	-0.0246	-0.0233	-0.0566	0.0347	0.0377	0.0075	0.0343	-0.0989	-0.1007	-0.0053	0.0929	0.0077	0.224	-0.0494	0.0769	-0.0277
NCAPD3	-0.0086	-0.0578	0.0115	-0.0026	-0.0025	0.079	-0.0556	-0.0019	-0.032	0.0675	0.0567	-0.0318	0.0022	0.0582	0.1698	-0.0082	0.1777	0.0879	0.0328	-0.0067	-0.0539	-0.0381	-0.0318	0.0318	0.0633	0.0629	0.031	0.127	-0.004	-0.0691	-0.0938	-0.0071	0.0317	0.0107	0.0131	-0.0798	0.0185	0.0228	0.0198	0.0162	-0.085	-0.0138	-0.0407	0.0986	-0.0531	0.0273	0.112	0.0057	-0.0659
NCAPG2	-0.0055	-0.0535	-0.02	0.022	-0.0226	0.1056	-0.1373	0.0574	-0.0399	0.0727	0.0672	-0.0608	-0.0232	0.0488	0.1856	-0.0046	0.1084	0.0366	0.0151	0.0629	-0.0809	-0.0263	-0.0077	0.0021	-0.0064	0.0628	0.0015	0.054	-0.0157	-0.1047	-0.0356	-0.0455	0.0247	0.0052	0.0127	-0.0712	0.0299	0.0081	-0.0133	0.0715	-0.0272	-0.0282	-0.0389	0.0758	-0.0196	-0.0344	0.0828	0.0044	-0.081
NCAPH2	-0.0273	-0.0366	0.0176	-0.0085	0.0622	0.1362	-0.0128	-0.0617	-0.0202	-0.088	-0.0263	-0.0239	0.0519	0.1338	-0.0741	0.0109	0.1116	0.1811	0.0408	-0.1373	0.0603	0.0082	-0.0443	0.0433	0.106	0.0471	0.07	0.1156	0.0015	-0.0566	-0.0346	0.0091	-0.052	0.0297	-0.0557	-0.0281	-0.0545	0.0412	0.074	0.0941	-0.2157	-0.0684	0.031	0.1662	-0.0177	0.0815	-0.1082	0.1057	-0.0738
NCOA5	0.0456	-0.0182	-0.0486	-0.0164	0.0871	0.0018	0.1148	0.0804	0.01	-0.0232	-0.1018	0.0117	0.0265	-0.0349	-0.0581	0.0803	0.0063	0.0389	0.0434	-0.0464	0.0747	-0.0935	0.0399	0.0357	0.0146	-0.0006	-0.0104	0.1091	0.0264	0.0416	-0.0187	0.0658	-0.118	0.0434	-0.0534	0.0051	-0.0076	0.0473	0.0822	0.0899	-0.0542	-0.1679	-0.0811	0.1691	-0.0542	0.097	-0.1146	0.0412	-0.0412
NCOA6	-0.013	-0.05	0.0206	0.0833	0.0836	0.0016	-0.0096	0.1167	-0.0525	0.0448	0.0561	0.0244	-0.0035	-0.014	-0.0178	-0.0262	0.0438	0.0246	-0.0284	0.028	0.0246	0.0462	0.1557	-0.0002	-0.017	0.0605	-0.02	-0.084	-0.04	-0.0321	0.0519	0.0084	0.1568	0.2406	-0.0654	-0.0462	-0.035	-0.1356	-0.0726	-0.0649	-0.036	0.0161	-0.0688	0.0643	0.0023	-0.0674	0.0399	0.0091	-0.0916
NDC1	0.5078	-0.1041	-0.033	-0.0882	-0.1026	0.0281	0.0177	-0.042	0.0312	0.1093	-0.1225	-0.0483	-0.0231	0.1305	0.0805	0.0463	0.0449	0.0362	0.0554	0.0361	0.0631	-0.021	0.0253	0.0543	0.0908	-0.0166	-0.0165	0.0512	0.0587	-0.034	-0.0124	0.0675	-0.1263	0.0105	-0.0393	-0.0053	0.0147	0.021	0.0146	-0.0342	-0.0051	-0.1088	-0.1335	0.0525	-0.0025	0.0687	0.1057	0.0023	-0.0266
NECAB3	-0.0152	0.0193	-0.0027	-0.0249	0.05	0.1937	-0.0774	0.0407	-0.0295	0.0297	-0.0047	0.01	-0.0845	-0.0233	-0.021	-0.0256	-0.0145	-0.0194	-0.0097	-0.0536	-0.0267	0.0074	0.0245	-0.0423	0.0631	0.057	-0.0154	0.0279	0.016	-0.1271	0.0578	0.0571	0.0148	0.2824	-0.0225	0.0396	-0.0436	-0.0203	0.0054	0.0301	0.0724	0.0012	-0.0252	0.1721	0.042	-0.0119	-0.0064	0.0235	0.0052
NEK1	-0.0245	0.0291	0.0418	0.0392	-0.0147	0.0321	-0.0143	-0.1061	0.0472	-0.071	0.0692	-0.0526	0.0087	0.0652	0.0977	0.0792	0.016	0.0795	0.0576	-0.0265	-0.0113	0.0097	-0.0092	0.0237	0.0603	0.0337	0.0904	0.0472	0.132	0.042	-0.042	0.0579	-0.0486	-0.0241	0.0708	-0.0558	-0.0181	0.0455	0.0111	0.0356	-0.0485	-0.064	-0.0581	0.0054	-0.009	0.0241	-0.0238	0.0519	0.0134
NEPRO	0.072	-0.0151	-0.0785	0.043	-0.1051	0.0048	-0.1204	0.0344	-0.0143	0.1725	0.0468	0.05	-0.0368	-0.0549	0.3066	-0.0994	0.0618	-0.1887	-0.1084	0.2373	-0.1898	0.0055	0.0829	-0.0272	-0.0144	-0.02	-0.053	-0.0217	-0.0525	-0.0517	0.0106	0.0385	0.0226	-0.0518	0.0414	-0.0049	0.0655	-0.0079	-0.1346	-0.039	0.1113	0.1985	-0.0389	-0.1179	-0.046	-0.1443	0.2211	-0.1256	0.0119
NF1	-0.0115	0.043	-0.0253	0.0601	0.0965	-0.0601	-0.0247	-0.0292	0.0382	-0.0381	-0.016	-0.0424	-0.0506	-0.085	-0.0608	-0.0191	-0.1998	-0.1966	-0.0218	0.1115	-0.0316	-0.0107	0.0286	-0.0176	-0.0515	-0.0338	-0.0392	-0.029	0.0275	0.085	0.202	-0.0662	0.0301	0.0157	-0.002	0.0405	0.0293	0.0416	0.0546	-0.0541	0.1914	0.0236	0.0461	-0.0183	-0.0528	-0.1306	0.0374	0.0123	0.0686
NFKB1	-0.0023	-0.0313	0.0052	-0.0723	-0.0829	-0.0101	-0.0551	-0.0771	0.0723	-0.0405	-0.0005	0.0251	0.009	-0.0083	-0.0566	0.2244	0.0575	0.0595	0.1931	0.021	-0.0088	0.0397	-0.0647	0.0687	0.161	0.059	0.0638	-0.0153	0.1569	0.1036	0.032	0.1742	0.032	0.0572	0.1082	-0.0006	-0.0363	-0.0622	-0.0685	-0.0858	0.2472	0.0485	-0.0391	-0.0471	0.1672	0.1652	-0.137	0.0594	0.0088
NFRKB	0.0351	0.0088	0.0121	-0.052	-0.0351	0.2483	-0.0108	-0.033	-0.0033	0.204	-0.0192	0.0588	-0.0026	0.026	0.0945	-0.0346	-0.0151	-0.0708	-0.0258	0.001	0.0189	-0.1538	0.0628	0.024	-0.051	0.0475	-0.0549	0.015	0.0726	-0.1188	0.0021	0.0283	-0.0398	-0.0254	-0.0119	-0.032	0.0804	-0.0235	0.0126	-0.0238	0.0188	-0.1052	-0.1339	-0.0152	-0.0361	-0.0326	0.1258	-0.0109	-0.021
NGLY1	0.0134	-0.036	0.0294	-0.0139	-0.0474	0.0401	0.0096	-0.0317	0.0008	0.0271	0.032	-0.0538	0.0512	-0.0458	0.1019	0.1338	0.0871	0.0761	0.1641	-0.0551	0.0305	-0.0442	-0.0057	-0.0071	-0.0216	-0.0006	-0.0043	0.0648	0.1039	-0.0324	-0.0527	-0.0181	-0.0195	-0.0508	-0.0031	-0.008	0.0636	0.0401	-0.0071	-0.0203	0.0121	-0.0492	-0.0203	0.0396	0.0927	-0.009	0.0011	-0.0034	-0.0144
NHP2	-0.0069	-0.0216	-0.0261	0.0305	-0.0743	0.0535	-0.081	-0.0813	-0.0318	-0.0926	0.0014	-0.0215	0.0496	0.1297	0.1149	0.1211	0.03	0.1141	0.0796	-0.0432	-0.0531	0.1094	-0.0182	0.0316	0.1099	-0.0801	0.08	0.0401	0.0088	-0.0468	-0.0557	0.0836	-0.0745	-0.0128	0.0135	-0.0411	-0.1412	-0.1085	-0.0664	0.0543	-0.0658	0.0485	0.1202	-0.0291	0.049	0.022	-0.0059	0.0331	0.0455
NIPBL	-0.0196	0.093	-0.0288	0.0058	-0.0949	0.0689	-0.1904	-0.0155	-0.0366	-0.0588	0.1083	-0.0065	0.0598	-0.0319	0.0907	-0.028	-0.1635	-0.2057	-0.0472	0.0097	-0.109	-0.0919	-0.0897	0.0023	-0.0792	0.0283	0.0672	-0.0204	0.0466	-0.0104	-0.0029	-0.0025	0.0129	-0.0683	0.1786	0.0422	0.0893	0.0535	-0.009	-0.0074	0.2278	0.0312	-0.0007	-0.098	0.1159	-0.1164	0.0754	-0.0541	0.0922
NISCH	0.0803	-0.0632	-0.0686	-0.0184	-0.0039	-0.1277	-0.045	0.0997	0.0419	0.2493	0.0052	0.0028	-0.0608	-0.081	0.1643	-0.1124	-0.0078	-0.1956	-0.0864	0.2615	-0.0717	-0.0962	0.0363	0.0104	-0.1505	-0.0281	-0.1252	0.1095	-0.0384	0.0411	0.0083	0.0028	0.0351	-0.1184	-0.1114	-0.0354	0.1885	0.0591	-0.0616	-0.0089	0.0521	-0.0954	-0.1852	-0.0259	-0.1844	-0.1064	0.0934	-0.1644	0.0035
NOL4L	-0.0443	0.1348	0.0092	0.0104	-0.0003	0.1613	-0.0614	0.0324	-0.0012	0.0236	0.0145	0.0742	-0.0376	-0.0145	-0.0463	-0.0344	-0.1238	-0.0451	-0.0086	-0.042	-0.0464	0.0217	0.0115	0.0076	0.067	0.0454	-0.019	-0.1064	-0.035	-0.0086	0.1268	0.0376	0.0551	0.2961	0.0387	0.0375	-0.0408	0.004	0.0241	-0.019	0.1122	0.0859	0.0332	0.0759	0.0476	-0.0398	-0.0305	0.0525	0.1656
NOL9	-0.0672	0.0271	-0.0262	0.0214	0.0185	0.1235	-0.0628	-0.1105	-0.0326	-0.0619	0.0347	-0.0066	-0.0247	0.0866	0.0957	0.0065	-0.0106	0.0961	-0.0141	-0.0364	-0.0975	0.0683	-0.0684	-0.0095	0.0544	0.0199	0.1406	-0.0286	-0.0677	-0.0339	-0.0332	0.0526	-0.0137	0.0683	0.0706	-0.0288	-0.0237	0.0022	0.0361	0.0355	-0.0628	0.0037	0.1335	-0.0494	0.0089	-0.067	-0.0536	0.0141	0.1017
NOM1	0.1082	-0.015	-0.0506	0.0754	-0.1013	-0.0325	-0.135	0.0857	-0.0847	0.1303	0.0294	0.019	-0.006	-0.0605	0.2523	-0.0777	0	-0.2214	-0.0743	0.1658	-0.1864	-0.0773	0.118	-0.0174	-0.0581	-0.0107	-0.0564	0.0587	-0.045	-0.0582	0.0283	-0.023	-0.0183	-0.0548	0.0367	-0.015	0.0766	-0.0466	-0.0986	0.0585	0.0603	0.0696	-0.0299	-0.0379	-0.0389	-0.1749	0.224	-0.0725	0.0384
NR2C2AP	0.0228	-0.075	-0.0008	0.0109	-0.0653	0.0921	-0.0364	-0.1161	-0.0782	-0.0342	0.0053	0.0005	-0.0249	0.1644	0.1679	0.0425	0.1136	0.2232	0.0201	-0.1311	-0.005	0.1231	0.0402	-0.0417	0.0589	0.0006	0.1023	0.0565	0.0139	-0.1538	-0.0714	0.0216	-0.0337	0.0391	0.0049	-0.0116	-0.0313	-0.036	0.031	0.1016	-0.1731	-0.0329	-0.0121	0.0304	0.0046	0.0199	0.0366	-0.0594	-0.0666
NSMCE1	0.0141	-0.031	-0.0181	0.0484	-0.0484	0.0768	-0.0231	-0.1199	0.0217	-0.0719	0.0435	0.0064	0.0166	0.1393	0.1185	0.0224	0.0111	0.01	-0.0539	0.0383	-0.0999	0.0757	-0.0524	-0.0139	0.051	-0.0348	0.0618	-0.0834	0.0148	0.0106	0.0204	0.0245	0.0476	0.0256	0.1383	-0.0059	-0.0433	-0.0415	-0.0197	-0.0284	0.0869	0.0341	-0.0001	-0.0518	0.0642	0.0561	0.0554	-0.0091	0.0769
NSMCE3	0.0927	0.0018	-0.0906	0.0734	-0.0997	0.0143	-0.1015	0.0658	0.0059	0.1093	0.0888	-0.02	-0.0421	-0.0668	0.3001	-0.0696	-0.0276	-0.214	-0.0641	0.257	-0.1832	-0.0022	0.026	0.0301	-0.0955	-0.0176	-0.0183	0.0122	0.0365	-0.034	0.0147	0.0266	0.0535	-0.0912	0.04	-0.0042	0.1026	0.0348	-0.0561	-0.0949	0.1787	0.0445	-0.04	-0.1296	-0.0323	-0.1149	0.2873	-0.0402	0.0159
NSMCE4A	0.0561	-0.0028	0.009	0.0632	-0.007	0.0384	0.0524	-0.0757	0.0423	-0.0891	0.0965	-0.0399	0.0205	0.1047	-0.0365	0.0167	-0.0863	-0.0048	0.0161	-0.0194	-0.0084	-0.0138	-0.0553	0.0091	-0.0021	-0.0333	0.0376	-0.0376	0.0737	0.0478	-0.0322	0.0369	0.0016	-0.0288	0.0294	0.0414	-0.0264	0.0293	0.0274	0.0183	-0.0031	-0.0304	0.0457	-0.0477	0.081	0.0864	0.0424	0.1052	0.0055
NUP153	0.2062	-0.1155	0.0019	0.0245	0.0672	-0.0867	0.0652	0.0956	-0.0768	0.1397	-0.0566	0.0318	-0.0688	0.0019	0.0883	-0.0799	0.0698	-0.135	-0.0446	0.1216	0.0992	-0.0475	0.0257	-0.0173	-0.0647	0.0779	-0.0925	0.0489	-0.0275	-0.0362	-0.0793	-0.0876	-0.0018	-0.0959	0.0247	-0.0326	0.0736	0.0375	-0.0432	0.0003	-0.1175	-0.0801	-0.1622	-0.0034	-0.0426	-0.107	0.2232	-0.0311	-0.1323
NUP35	0.3568	-0.0703	0.0223	-0.0509	0.0672	0.0054	0.1873	0.0173	0.0432	0.0831	-0.1576	0.0124	-0.0161	0.1468	-0.0606	-0.0166	0.0621	0.1388	-0.0042	-0.0998	0.1287	-0.0303	0.0132	0.0088	-0.0003	-0.0331	-0.1071	0.0867	-0.0339	0.0049	-0.088	-0.0195	-0.1166	0.0356	-0.1299	0.0118	0.0014	0.0193	0.0542	0.0499	-0.2562	-0.1992	-0.1767	0.0546	-0.0569	0.1127	0.0719	0.043	-0.1004
NUP88	0.0584	-0.0348	-0.017	0.046	-0.0405	-0.0933	-0.0818	0.1002	-0.067	0.2004	0.0381	0.0181	0.0181	-0.1048	0.2317	-0.0832	-0.0089	-0.2441	-0.0123	0.224	-0.053	-0.0835	0.0478	-0.0112	-0.1618	-0.013	-0.0593	0.0326	0.0277	0.0149	-0.0271	-0.0082	0.0015	-0.1539	0.0155	-0.0391	0.1785	0.0735	-0.0494	-0.0572	0.0351	-0.0156	-0.0386	-0.0799	-0.1037	-0.1002	0.2039	-0.1077	-0.0356
OMP	0.0025	-0.0004	0.0252	0.0078	0.0602	0.0427	0.1849	0.0431	-0.0486	-0.0014	-0.0305	0.0918	-0.0681	0.0055	-0.1256	0.0702	0.0906	0.2323	0.0675	-0.0617	0.134	0.1039	0.0253	-0.0853	0.0232	-0.0083	-0.0713	-0.0786	-0.0169	0.0632	0.0613	-0.079	0.0446	0.1397	0.0133	0.0952	-0.0412	-0.0349	0.0736	-0.0285	-0.0687	0.0008	-0.0483	-0.0357	0.0426	0.1573	0.0257	0.041	-0.0237
P2RY6	0.0189	-0.0477	-0.0285	-0.0494	0.0671	-0.0625	0.1606	0.0964	-0.015	0.0878	-0.0559	0.0789	-0.064	-0.0503	-0.0518	-0.0298	0.0584	0.1124	0.011	0.03	0.0501	0.054	-0.0323	-0.0667	-0.0752	-0.0459	-0.1041	-0.0382	0.0178	0.0803	0.0511	-0.0617	0.0444	0.1036	0.0097	0.0495	0.0363	-0.0479	-0.0424	-0.0642	-0.0725	-0.0569	-0.0802	-0.0492	-0.0733	0.0058	0.0542	0.0092	-0.0488
P3H1	0.0787	-0.0958	-0.0493	-0.0202	-0.0693	-0.0833	-0.0117	0.0493	-0.0714	0.3731	-0.0165	0.0416	-0.0065	0.0292	0.139	-0.1033	0.0618	-0.101	-0.088	0.1262	-0.0584	-0.0334	0.0615	-0.0455	-0.0606	0.0085	-0.066	0.0433	-0.0377	0.0174	-0.0575	-0.0856	0.0508	-0.053	-0.0492	-0.0354	0.1317	0.0149	-0.1143	-0.1171	0.0415	0.0268	-0.1424	-0.0113	-0.1114	-0.0791	0.1902	-0.0061	-0.0361
PAF1	0.0693	-0.084	-0.0379	0.0277	0.0043	-0.0662	0.0052	0.15	-0.1246	0.0952	-0.0369	0.0401	-0.0637	-0.0587	0.0059	-0.081	0.0001	-0.1392	0.0172	0.0669	0.0507	-0.0153	-0.0019	-0.0366	-0.0693	0.0161	-0.0527	0.0201	-0.0178	-0.0154	-0.0156	-0.1064	-0.0102	-0.1075	-0.0372	0.043	0.1065	0.0619	-0.0225	0.0158	-0.0098	-0.0176	-0.0358	0.0103	0.0522	-0.0537	0.1776	0.0339	-0.0698
PAGR1	0.018	0.0434	-0.016	0.0865	-0.0767	0.0671	-0.1759	-0.0414	0	0.04	0.1039	-0.0073	-0.0491	-0.114	0.1769	-0.0113	-0.053	-0.1234	-0.0299	0.1468	-0.0893	0.0529	-0.0297	-0.0288	0.0189	0.0353	0.0336	-0.0563	0.0384	-0.0084	0.0824	-0.0036	0.044	0.008	0.1156	-0.0219	0.0804	0.0179	-0.0395	-0.1089	0.2443	0.0324	-0.0518	-0.0833	0.1973	-0.0684	0.1775	-0.0024	0.1159
PALB2	0.0254	-0.0482	-0.0168	-0.009	-0.0576	0.0989	0.0093	-0.124	-0.034	-0.0928	-0.0511	0.0425	-0.1454	0.1286	0.0097	-0.0632	0.0212	0.0386	-0.005	-0.0614	0.0709	0.0839	0.0155	-0.0397	0.045	0.0031	-0.0108	-0.0244	0.0318	-0.0641	0.0575	-0.0293	-0.041	-0.0034	0.0403	0.0637	-0.0408	0.0167	0.0019	0.0468	-0.0401	0.0434	0.0565	0.0066	0.1738	0.0028	0.2599	0.0379	-0.0147
PARD3	-0.0699	-0.0358	0.0469	0.0916	0.1088	-0.0266	0.0396	0.0369	-0.0792	0.0408	0.0336	-0.0448	-0.0443	-0.0743	0.0861	0.0083	0.0927	0.0707	0.0813	0.0126	-0.0098	-0.0111	0.0907	-0.0866	0.0158	0.0059	0.0181	0.0888	-0.0304	0.0231	-0.0839	-0.0476	0.0239	-0.017	-0.0465	-0.1149	-0.0558	-0.0881	-0.0586	0.0205	-0.1038	0.0095	-0.0119	0.1359	-0.0424	-0.046	0.0115	0.0331	-0.0532
PAWR	0.0364	0.0627	-0.0606	0.057	-0.0566	-0.0001	-0.1205	-0.0263	-0.0454	-0.0048	0.054	-0.0181	-0.087	-0.0672	-0.02	-0.0534	-0.127	-0.1637	-0.0642	0.097	-0.0382	-0.0237	-0.0264	0.0063	0.037	0.0552	0.0462	0.0802	-0.0491	-0.0269	0.1529	-0.0197	0.0199	0.043	0.0028	0.0705	0.0888	0.003	-0.013	-0.027	0.2421	0.0867	0.0059	-0.0479	0.042	-0.0404	0.1148	-0.0055	0.1113
PAX3	-0.0406	0.0038	0.0084	-0.0174	-0.0221	-0.0469	-0.0291	-0.0016	-0.0556	0.0019	0.0603	0.0583	0.0366	0.0044	0.0188	-0.0363	-0.0392	-0.0667	-0.0474	-0.0814	0.0095	-0.041	0.0022	-0.0466	-0.0539	0.0539	-0.0487	-0.0079	-0.0271	-0.0211	-0.026	-0.0738	0.0431	-0.0663	0.0191	0.0068	0.0687	0.0112	0.047	0.0943	-0.027	-0.0348	-0.021	-0.0237	0.084	-0.09	0.0651	-0.0071	-0.0005
PAX5	-0.0808	0.0302	-0.0058	-0.0123	-0.0797	0.0481	-0.0721	-0.0578	0.0774	-0.1826	-0.0302	0.0289	0.0343	-0.0379	-0.0615	0.2443	-0.0293	0.0817	0.2001	-0.1091	-0.0106	0.0466	-0.0617	0.0675	0.2127	0.0415	0.0605	-0.0238	0.1461	0.0841	0.0516	0.1108	-0.0513	0.0459	0.0786	0.0033	-0.0465	-0.0967	-0.0182	-0.0025	0.1894	-0.0213	0.0926	0.0016	0.1808	0.108	-0.0878	0.2942	0.0394
PAX8	-0.0245	-0.0075	0.05	-0.037	0.0917	-0.0561	0.0973	-0.0078	-0.0085	0.1165	-0.019	-0.0543	-0.0096	0.0255	0.0386	0.0367	0.1124	0.1119	0.0572	-0.0046	0.0734	0.0021	0.0543	-0.0702	-0.0022	-0.0014	-0.0276	0.0781	-0.0275	0.0874	-0.0453	-0.0323	0.0278	0.0209	-0.1002	-0.0456	-0.0324	-0.0256	0.0632	-0.06	-0.0988	-0.1055	-0.1314	0.0207	-0.0431	0.0982	-0.0045	0.0822	-0.0365
PAXIP1	-0.033	0.1052	0.0203	0.0627	-0.0141	0.0693	-0.1028	-0.0828	0.005	-0.0553	0.1113	-0.0059	0.0047	-0.0797	0.0344	0.0693	-0.044	-0.0359	-0.0178	-0.0431	-0.0224	0.0192	-0.0973	-0.0203	0.028	0.0456	0.1028	-0.0675	0.1076	0.0113	0.0834	0.0292	0.0369	0.0574	0.1384	0.0043	0.0533	0.0439	0.0244	-0.0265	0.2108	-0.0144	-0.0427	-0.0416	0.1999	0.0238	-0.0139	0.043	0.115
PBRM1	0.043	0.0748	-0.0409	-0.0269	0.0344	-0.0853	0.1024	-0.0735	0.0265	-0.0071	-0.0327	0.0611	0.0102	0.0238	-0.1399	0.0722	0.0255	0.1016	0.0508	-0.0526	0.0521	0.0386	0.0347	-0.0026	0.0673	-0.0039	0.0274	-0.0977	0.034	0.5785	0.0243	-0.0499	-0.0489	0.0219	0.039	0.0696	0.0051	0.0478	0.0743	0.0194	0.0062	0.0142	0.0204	0.038	-0.0173	0.118	-0.1063	0.0237	0.1203
PCF11	-0.0137	-0.0579	-0.011	-0.0414	-0.0714	-0.054	-0.1122	0.154	-0.1062	0.1607	0.0001	0.0155	0.0165	-0.138	0.1507	-0.1592	-0.049	-0.2015	-0.0792	0.1421	-0.1084	-0.065	0.0477	0.0265	-0.0778	0.1091	-0.0006	0.1056	-0.0043	-0.0524	-0.0439	-0.0297	0.0149	-0.0142	0.0001	-0.035	0.0572	-0.0012	-0.1592	-0.051	0.0493	0.0758	-0.0564	-0.005	-0.0735	-0.1713	0.1986	-0.0135	-0.0222
PCGF1	-0.0266	0.0154	-0.0036	0.0292	-0.0206	-0.0178	-0.0565	0.02	0.0152	-0.03	0.0817	-0.0254	-0.0048	-0.0504	-0.0151	0.0042	-0.0241	-0.0486	-0.0276	-0.0007	-0.0338	-0.0163	-0.1096	-0.0076	-0.0797	-0.0059	-0.0367	-0.0023	0.1323	0.0113	0.0915	0.0364	0.0525	-0.0784	0.0056	0.0967	0.0845	0.0564	0.0314	-0.0585	0.0224	0.0419	-0.0334	-0.0975	-0.0001	0.0295	0.0439	-0.0086	-0.0249
PDE1B	0.1442	0.0008	0.0203	-0.1134	0.0396	0.1065	0.0855	-0.0979	0.053	-0.0381	-0.0853	-0.0206	0.0532	0.1388	-0.1034	0.0153	0.0965	0.092	0.0332	-0.1006	0.147	0.0072	0.0441	0.0033	0.0796	-0.0611	-0.0695	-0.0237	0.0119	0.0834	0.0456	-0.0142	-0.0826	-0.0136	-0.0071	0.0184	0.0018	0.0043	0.0076	0.0171	-0.1422	-0.0769	-0.0179	0.0083	-0.007	0.1035	0.0115	0.066	-0.0532
PDPK1	-0.0192	-0.1049	0.0754	-0.0483	-0.0831	0.0562	-0.1206	-0.0281	-0.0051	-0.0273	0.0159	-0.0762	0.2792	0.0376	-0.0154	0.0393	0.0404	0.0625	0.0762	-0.0918	-0.0623	-0.035	-0.0119	0.0865	0.1172	0.0882	0.0765	0.0763	0.0429	-0.0422	-0.0883	0.081	-0.064	0.02	0.1089	-0.0432	-0.0305	-0.059	-0.0471	-0.0035	0.0126	-0.0265	-0.0405	0.1321	0.0659	0.0718	-0.0435	0.1085	-0.0815
PELP1	-0.0224	-0.017	-0.0237	0.0262	0.0088	0.143	0.0134	-0.1189	0.0251	-0.1458	0.0187	0.029	0.051	0.1262	-0.0181	0.0465	-0.0133	0.1433	0.063	-0.0846	-0.0669	0.0247	-0.0012	0.0085	0.0941	-0.0267	0.1152	-0.0104	0.0028	0.0048	-0.0343	0.0737	-0.0398	-0.0223	0.0087	-0.0237	-0.0746	-0.0337	0.0329	0.0551	-0.0364	-0.0502	0.1366	0.0462	0.0134	0.0703	-0.073	0.0494	0.0713
PEX1	0.0388	0.0466	-0.001	0.2716	0.4628	-0.1154	0.0647	0.1072	0.1155	0.0667	-0.0094	-0.021	-0.0372	-0.0675	-0.0435	-0.0059	-0.0294	-0.0843	-0.0315	0.1597	0.0263	0.0228	-0.0438	0.0081	-0.0406	0.0344	-0.0347	-0.0766	-0.0383	0.041	0.0414	-0.0166	0.0032	0.0313	0.0091	0.0244	0.042	-0.042	0.0305	-0.0143	0.0383	-0.071	-0.0941	-0.0601	-0.0765	-0.0001	-0.0016	-0.0201	0.0532
PEX12	-0.0561	0.0528	0.0401	0.3507	0.3776	-0.0135	0.0264	-0.1068	0.0893	-0.0288	-0.0037	-0.0351	-0.0328	-0.0191	-0.0318	0.0666	0.0229	0.0111	0.0013	0.1223	0.0238	0.0356	-0.023	0.0232	0.1298	0.0669	0.0088	-0.0808	0.0046	0.016	0.1059	0.0609	0.0092	0.1456	0.0993	0.0023	-0.0355	-0.0092	0.0767	-0.0307	0.1038	0.0058	-0.0485	-0.0339	0.0756	0.0258	-0.0221	0.0602	0.0486
PEX14	-0.0103	0.1143	-0.0312	0.2784	0.3878	-0.0863	0.0238	0.0363	0.0302	0.0194	-0.0343	0.007	-0.045	-0.0981	-0.0425	0.0625	0.0079	-0.0119	0.0033	0.1218	0.013	0.0217	-0.0306	-0.0199	0.0504	0.0067	0.0297	-0.0502	0.0087	-0.01	0.0586	-0.0007	0.0124	0.0517	0.0381	-0.0081	-0.0255	-0.038	0.0281	0.0458	0.0382	-0.0548	0.0125	0.0334	-0.0446	0.0198	-0.0186	0.0581	0.0801
PEX19	0.0156	0.1814	0.0227	0.3543	0.4429	-0.0363	0.0463	0.0635	0.0698	-0.0531	0.0378	-0.0748	-0.0882	-0.1055	-0.0931	0.0351	-0.0859	-0.062	-0.0198	0.1247	-0.0283	-0.0105	-0.0496	-0.0041	-0.0287	0.062	0.0009	-0.12	-0.0419	0.0301	0.1409	-0.0019	0.0893	0.0291	0.0652	0.0487	-0.0401	-0.0289	0.0745	-0.046	0.1184	-0.0203	-0.0045	-0.1169	-0.0061	-0.067	-0.0395	-0.0156	0.1062
PEX2	-0.0581	0.0338	-0.0237	0.3254	0.4621	-0.0387	-0.0004	-0.0669	0.0986	-0.0919	-0.0174	-0.0637	-0.0412	-0.0328	0.0038	-0.0434	-0.0368	-0.091	-0.0524	0.1424	0.0197	-0.0195	-0.0854	0.0389	-0.0516	0.0058	0.0505	0.0349	-0.0186	0.0032	0.0598	0.0027	-0.0311	-0.0478	0.0376	0.0051	0.0595	0.0622	0.0488	0.0262	0.0446	-0.0618	0.0342	-0.0022	-0.0073	-0.0283	-0.0122	-0.0249	0.0443
PEX3	-0.1011	0.1054	0.0561	0.2585	0.4448	-0.0222	0.0798	-0.0877	0.1026	-0.0426	-0.0219	-0.0718	-0.073	-0.0584	-0.0526	0.0435	-0.0121	0.0175	0.004	0.0774	-0.0058	-0.0138	-0.0325	0.0771	0.0485	0.0086	0.0321	-0.0242	-0.0397	0.0212	0.0711	0.0282	-0.033	0.0389	0.0254	-0.0211	-0.0165	-0.0394	0.0548	-0.0273	0.0149	-0.0399	0.0169	-0.0238	-0.0063	0.0509	-0.0051	0.0576	0.0543
PEX5	-0.0309	0.0861	0.0439	0.3453	0.4898	-0.0226	0.0623	0.0287	0.0721	-0.1085	0.0142	-0.0124	0.017	-0.0518	-0.155	0.0394	-0.0552	0.0029	-0.0251	0.0404	0.0609	0.0477	-0.0149	0.0074	0.0367	0.0325	0.0125	-0.0643	-0.0477	0.0322	0.07	0.0021	0.0632	0.0846	0.1056	0.0259	-0.1132	-0.034	0.0624	-0.0278	0.0154	-0.032	-0.0197	-0.0042	0.0269	0.0443	-0.0715	0.0875	0.0271
PEX6	0.0027	0.1269	-0.0317	0.413	0.5725	-0.0819	0.017	0.0566	0.0534	0.0187	-0.003	0.0333	-0.0249	-0.0827	0.0246	-0.0281	-0.0467	-0.1084	-0.0576	0.2426	-0.0221	0.0252	-0.0618	-0.0253	-0.0891	0.0111	-0.0457	-0.0491	-0.0397	0.0032	0.0386	0.0042	-0.0124	-0.0087	-0.0094	0.036	0.0565	-0.0136	0.0833	0.0139	0.0466	-0.081	-0.0731	-0.0516	-0.0953	-0.031	-0.0302	-0.0615	0.1248
PGAM1	0.0157	0.0201	0.0074	-0.0442	0.0622	0.0779	0.0353	-0.1413	0.0887	-0.1194	-0.0561	-0.0366	0.0173	0.412	-0.1449	0.0922	-0.0406	0.1456	0.0538	-0.1856	0.083	0.1044	-0.0215	0.0253	0.1169	-0.0751	0.0821	0.007	-0.0103	0.0161	0.0601	0.0263	-0.0701	0.0237	-0.044	-0.0044	-0.0643	-0.0554	0.0398	0.1192	-0.0481	-0.1317	-0.0305	0.0865	0.0301	0.1399	-0.1752	0.0754	0.0083
PGD	-0.0512	0.0522	0.0514	0.0326	0.0259	-0.0055	-0.0224	-0.1008	0.0874	-0.0592	0.0783	-0.0506	0.0364	0.0719	-0.0842	0.0734	-0.106	-0.0423	0.0398	-0.0112	-0.0087	0.0556	-0.0818	0.0711	0.0758	-0.0434	0.0596	-0.0286	0.0367	0.1485	0.0573	0.0935	0.051	0.0138	0.0352	0.0267	0.0412	0.0053	0.1231	-0.0545	0.1497	-0.0856	-0.0469	-0.015	-0.0087	0.0279	-0.0713	0.0494	0.0702
PGP	0.0086	0.0802	0.0099	0.0049	0.0143	-0.0336	-0.0736	-0.0951	-0.0452	0.001	0.0522	-0.0444	0.0611	0.1079	-0.0102	0.0031	-0.1221	-0.0873	0.013	-0.0155	-0.0897	-0.0265	-0.052	0.0027	-0.0609	-0.0215	0.1083	0.0242	0.0584	0.0578	0.0084	0.0014	-0.0224	-0.095	-0.0141	0.0028	0.0011	-0.0027	0.0404	-0.0358	0.0355	-0.0448	-0.058	-0.0467	-0.0306	0.0028	-0.0052	0.0357	0.0569
PHF12	0.0343	-0.0649	-0.0173	0.0693	-0.0516	-0.0036	-0.1274	-0.0125	-0.0507	0.0476	0.0429	-0.0069	-0.0413	-0.091	0.1136	-0.0803	-0.0554	-0.145	-0.0888	0.1726	-0.0535	-0.0064	-0.0197	-0.0459	-0.0632	0.1085	0.0178	-0.0688	0.0613	0.0424	0.0733	-0.0522	0.0265	0.0519	0.067	0.0234	0.046	0.0296	-0.0388	-0.0345	0.2025	-0.0314	-0.0628	-0.0374	0.1078	-0.1389	0.1076	-0.0237	-0.0124
PI4KB	0.025	0.0174	0.0759	-0.034	-0.0934	0.0534	-0.0576	-0.0178	0.0961	-0.0084	-0.1005	0.0309	0.0597	0.0088	-0.0127	0.149	0.042	0.0642	0.1629	-0.0181	0.0151	-0.0592	0.0285	0.2043	0.263	-0.0385	-0.0715	0.0882	0.1306	-0.0597	-0.0404	0.5895	-0.1035	0.051	0.0025	-0.0283	0.0148	-0.0169	0.0158	0.0771	0.0938	-0.0929	-0.105	0.155	0.0446	0.1138	-0.1041	0.0503	0.0445
PIAS3	0.0679	0.0419	0.0327	0.0086	0.044	-0.0054	0.1762	0.0455	0.0089	0.0636	-0.0516	0.0422	-0.0369	0.1102	-0.1578	0.0623	0.1212	0.1327	-0.0062	-0.0589	0.1611	0.0429	0.0709	-0.082	0.0063	-0.0079	-0.1054	-0.1111	-0.0061	0.0007	-0.0004	-0.0406	0.1443	0.1368	-0.0533	0.0688	0.0221	-0.0156	0.0218	-0.0065	-0.0395	-0.0703	-0.0658	0.0423	-0.0009	0.1095	-0.0246	0.0434	-0.0226
PIAS4	-0.0189	-0.0223	-0.0639	0.0288	-0.0856	0.0619	-0.1894	-0.0002	-0.1031	-0.0225	0.0364	0.001	0.0288	-0.042	0.0729	-0.0675	-0.0531	-0.0821	-0.0318	-0.016	-0.0765	0.0549	0.0145	0.018	0.0267	0.0065	0.0808	0.0501	-0.0173	-0.0651	-0.0198	0.0105	-0.0229	-0.08	0.0693	-0.0229	-0.0073	0.0528	-0.02	-0.0115	0.0608	0.0792	0.078	-0.0117	0.0335	-0.1288	0.1257	-0.0249	0.0106
PIGO	0.0344	-0.1044	-0.0565	0.0194	0.0366	-0.0399	-0.0741	0.1168	-0.0686	0.1187	0.0171	0.0626	-0.0828	-0.0302	0.2032	-0.1139	0.1473	-0.0073	-0.0392	0.1054	-0.0359	0.0026	0.0146	-0.0065	-0.059	0.0529	-0.057	0.0479	-0.0476	-0.0733	-0.0565	-0.0278	0.008	-0.0469	-0.0807	-0.0255	0.0393	-0.015	-0.0728	0.0132	0.0121	-0.0648	-0.1114	0.0603	-0.0448	-0.0979	0.1154	-0.1087	-0.0256
PIGS	0.043	-0.095	-0.0194	0.0762	0.0048	-0.0949	-0.0821	0.0802	-0.0099	0.1565	0.0438	-0.0127	0.0147	-0.0542	0.196	-0.0524	0.1113	-0.0369	-0.0322	0.0915	-0.0913	-0.0283	0.0033	-0.0512	-0.0824	-0.0214	-0.0966	0.0784	-0.0561	-0.049	-0.0276	-0.0552	0.0226	-0.0639	-0.0415	-0.0626	0.096	-0.0647	-0.0859	-0.0868	0.0079	-0.0514	-0.097	-0.0546	-0.1214	-0.0536	0.1036	-0.1341	-0.0611
PIGT	-0.0533	0.0106	0.0441	-0.034	0.0347	0.0963	-0.0032	0.0903	-0.0408	-0.0837	-0.0011	0.0263	-0.0204	0.0123	-0.0194	-0.0343	0.0947	0.1631	-0.0191	-0.0731	0.0128	0.027	0.032	0.005	0.0946	0.0277	0.0058	0.0116	-0.1002	-0.1032	-0.0875	0.0741	0.0017	0.1864	0.0003	-0.0392	-0.1357	-0.1681	-0.0713	0.0197	-0.1093	0.001	-0.0476	0.1892	0.0009	0.0236	-0.0529	-0.0281	-0.0225
PIGU	-0.0273	0.0086	0.0354	0.0062	0.1077	0.0844	0.0228	0.0575	-0.0144	-0.1035	-0.0874	-0.0159	-0.0188	0.0234	-0.1395	0.0867	0.1076	0.2707	0.09	-0.149	0.0634	-0.074	-0.0369	-0.0022	0.0721	-0.0356	-0.0353	0.0437	-0.0282	-0.0944	-0.105	0.0688	-0.0476	0.1838	-0.0228	-0.0291	-0.1968	-0.1274	0.0179	0.0771	-0.1772	-0.0191	0.0207	0.1986	-0.0023	0.0926	-0.1333	0.047	-0.0621
PLEKHA1	0.0103	0.0388	-0.0256	0.0377	0.0525	0.0167	0.0759	0.0453	0.0114	-0.0147	0.0125	-0.0019	-0.1477	0.0333	-0.0619	0.1661	-0.0684	-0.0254	0.1196	0.0395	0.0753	0.0066	0.0703	-0.07	-0.0233	0.0304	-0.0182	-0.0385	0.0237	0.0732	0.1281	0.0321	0.0177	0.0694	-0.0009	0.0312	0.0024	0.0243	0.0419	0.0091	0.0657	-0.0366	-0.0485	-0.0318	0.0692	0.0258	0.0175	-0.0017	0.0498
PLK4	-0.0402	0.0207	0.0215	0.0092	-0.0581	0.0475	-0.1455	-0.0884	0.0093	-0.1392	0.0312	-0.0613	0.0086	-0.0491	0.0512	-0.0086	-0.0221	0.0348	-0.0082	-0.0292	-0.1618	0.0269	-0.008	0.0645	0.0145	0.0125	0.0881	-0.0045	0.037	-0.047	0.0126	0.0201	0.0116	-0.0061	0.0705	0.0207	-0.0601	-0.0475	-0.0501	-0.012	0.0804	0.0904	0.1584	-0.0677	0.0818	-0.0592	0.0388	-0.0002	0.0089
PMS2	-0.0312	0.0408	-0.0201	0.0585	-0.0709	-0.002	-0.0602	0.1184	0.0023	0.0569	0.1055	0.0341	-0.0244	-0.0731	-0.0062	0.0135	-0.043	-0.0963	-0.0769	0.096	-0.0978	0.0225	0.0158	-0.0104	-0.0007	0.0755	-0.0241	-0.094	-0.0561	-0.0935	0.0294	0.0321	0.1137	0.1699	0.0863	-0.0151	0.0295	-0.0794	-0.0298	-0.033	0.2096	0.0271	-0.1015	-0.031	0.0705	-0.0316	0.0867	-0.0014	0.0441
PMVK	-0.1392	-0.0133	0.0601	0.1257	0.0326	0.0967	-0.0558	-0.1538	0.0583	-0.0845	0.0326	-0.0327	-0.0408	0.0534	0.0748	0.0997	-0.0025	0.1405	0.015	-0.0209	-0.0422	0.1037	-0.0709	0.0793	0.1228	0.0689	0.112	-0.0452	-0.0042	0.0202	-0.001	0.1295	0.061	0.0645	0.1228	-0.0168	-0.0268	-0.0241	0.0698	-0.0198	0.0527	-0.0012	0.0211	-0.0187	0.0042	0.04	-0.0992	-0.0048	0.0368
POLE3	0.0768	-0.0324	0.0251	0.0419	-0.0874	0.1392	-0.0833	-0.0752	-0.0161	0.0607	0.0301	0.012	-0.0638	0.0346	0.1517	0.0429	0.0293	-0.0498	0.0331	0.0345	-0.0238	-0.0247	0.144	0.0282	0.038	0.0331	-0.009	0.0591	0.0197	-0.1395	0.027	0.0621	-0.0075	-0.0021	-0.0271	-0.0041	0.0305	0.0111	0.0561	0.0055	0.1089	-0.053	-0.0405	0.024	-0.0037	-0.0375	0.2024	-0.0027	-0.0327
POLE4	0.0714	-0.062	0.0271	0.0511	-0.0958	0.1234	-0.0842	-0.0776	0.0364	0.0552	0.0329	-0.025	-0.0336	0.0868	0.148	0.0046	0.0301	-0.069	0.0076	0.053	-0.031	-0.0347	0.0872	0.0051	0.03	0.0321	-0.0213	0.0574	0.0311	-0.1416	0.0284	0.0347	-0.028	-0.0147	-0.0366	-0.0002	0.0424	0.0009	0.0493	0.0122	0.084	0.0024	-0.0137	0.025	-0.0054	0.0025	0.2053	-0.0368	-0.0807
POLR1E	-0.0211	-0.0069	-0.0327	0.024	0.0173	0.1569	0.0239	-0.0994	0.0558	-0.1612	-0.0572	-0.0138	-0.0434	0.1129	-0.0539	-0.0333	-0.0517	0.1318	-0.047	-0.1148	0.0123	0.126	0.0451	0.0262	0.092	-0.0168	0.0835	-0.0048	-0.0756	-0.1033	0.0545	-0.0222	-0.0788	0.0296	-0.031	-0.0336	-0.1085	-0.0262	0.1091	0.0837	-0.0952	-0.0471	0.0265	0.0768	0.031	0.002	-0.0913	-0.0379	0.0061
POP7	0.039	-0.0305	-0.0574	0.0379	-0.1335	0.0482	-0.1112	-0.0268	-0.0254	0.1483	-0.0068	-0.0074	-0.0474	0.0772	0.3184	-0.0184	0.0975	0.0124	-0.0361	0.1487	-0.1807	0.0477	0.0853	-0.0198	0.0926	-0.0023	-0.0099	0.1046	-0.0154	-0.0493	0.001	-0.0034	-0.076	-0.029	-0.0189	-0.0381	0.0374	-0.0111	-0.0719	-0.0099	0.0923	0.0717	-0.0188	-0.0181	0.0294	-0.0887	0.1841	0.0035	0.0506
POT1	-0.1002	0.004	0.0879	0.088	-0.0612	0.0655	-0.0945	-0.0468	0.0209	-0.1429	0.0651	-0.0432	0.0476	-0.0293	-0.0686	0.1037	-0.0539	0.0784	0.0725	-0.0649	-0.0439	-0.0388	-0.0407	0.0348	0.1205	0.0406	0.1202	0.0005	0.0375	-0.0254	-0.0081	0.0585	-0.0254	0.0919	0.0795	-0.0281	-0.1024	-0.0055	0	0.0947	0.138	0.0308	-0.0436	0.0714	0.1388	0.0443	-0.0981	0.1027	0.0281
POU2AF1	-0.0344	0.0519	0.0295	0.0301	-0.0892	0.0251	-0.074	-0.0776	0.0328	-0.0854	-0.0185	-0.0145	-0.0253	-0.1514	-0.007	0.2748	0.0445	0.0881	0.2638	0.0346	-0.0467	-0.025	-0.1069	0.0525	0.1701	0.0762	0.0172	-0.0099	0.1803	0.1272	0.0716	0.1429	-0.0359	0.0526	0.1534	0.0222	-0.0233	-0.0509	-0.0186	-0.0668	0.3553	0.0852	-0.0148	-0.0242	0.2052	0.1187	-0.033	0.3229	0.06
POU6F1	0.1902	0.0183	-0.0166	-0.0349	-0.0248	-0.0563	0.0111	0.1244	-0.0249	0.1332	-0.013	0.1042	-0.0994	-0.0057	0.0042	-0.0483	0.0066	-0.0949	-0.0896	0.081	0.0795	0.03	0.0392	-0.0437	-0.0624	-0.001	-0.1799	-0.1108	-0.0879	0.1081	0.043	-0.0513	0.0517	0.0029	0.0151	0.0594	0.0343	-0.0464	-0.0084	-0.0072	-0.0312	0.038	-0.1438	-0.0992	-0.0465	-0.0358	0.1065	-0.0667	0.0123
PPIL1	-0.0311	0.0419	0.0222	-0.0382	-0.0148	-0.0437	-0.0422	0.0452	0.0039	-0.1046	0.0288	-0.0285	-0.0418	-0.1227	-0.0844	0.0008	-0.1085	-0.0162	0.031	-0.0378	0.0073	0.0492	-0.0266	-0.005	-0.065	0.0082	0.0893	-0.0724	0.0537	0.0409	0.0471	0.0097	-0.0196	0.0256	-0.0073	0.0071	-0.0663	-0.0136	-0.0229	-0.0902	0.1202	-0.0284	-0.0287	-0.0582	0.0444	-0.0227	-0.049	-0.0281	0.0466
PPP2R3C	-0.0577	0.0926	-0.046	0.0258	0.0244	-0.0508	-0.0732	0.015	-0.0369	-0.0256	0.0825	-0.1273	-0.0242	-0.1875	0.014	0.1041	0.0163	0.0535	0.1282	0.0153	-0.01	-0.0099	-0.1071	-0.0295	-0.0269	0.0769	0.1142	-0.0282	0.1019	0.0568	-0.0083	-0.0529	0.0301	0.036	0.0186	-0.0388	-0.0829	-0.0064	-0.0829	-0.152	0.0746	0.0138	0.0206	-0.1267	0.0871	0.0033	-0.0094	0.0283	0.0363
PRDM1	0.0581	0.0157	0.0457	-0.0521	0.004	-0.0496	-0.0027	0.0203	0.0706	0.017	-0.0024	-0.087	-0.0175	-0.0523	-0.0685	0.1744	-0.0149	-0.013	0.1906	0.0458	0.0068	-0.0757	-0.1057	0.0086	0.0307	-0.0034	0.0054	0.0248	0.0917	0.0962	0.0366	0.0755	-0.0356	-0.0816	0.036	0.0157	0.0391	0.1015	0.0554	-0.0319	0.1961	-0.0073	-0.0393	-0.0564	0.0895	0.0786	-0.0804	-0.1092	0.0237
PRPF39	-0.0629	-0.016	0.0456	0.024	-0.0278	-0.0308	-0.0108	-0.0808	-0.0247	-0.0084	0.0407	-0.0236	0.0257	-0.0967	0.002	0.0259	0.0004	-0.0375	0.0808	-0.0116	0.0357	0.0391	-0.0922	-0.002	-0.0202	-0.0021	0.0397	0.0002	-0.0011	0.0877	0.031	-0.0155	0.0311	0.0337	0.0463	0.0532	-0.0095	0.0165	-0.0576	-0.0592	0.0732	0.0038	0.0558	-0.0418	0.0342	-0.0194	0.0378	0.04	0.0359
PRUNE1	-0.0429	-0.0594	0.0626	-0.0294	0.0726	0.0101	0.1023	0.075	0.0061	-0.0046	0.0301	0.0301	-0.092	0.0181	-0.1429	0.0337	0.0522	0.0881	-0.0095	-0.0654	0.1668	0.0712	-0.0354	-0.0909	0.0411	0.0268	-0.0337	-0.0747	-0.0614	0.0837	0.0775	-0.0495	0.1619	0.1422	-0.0238	0.0286	-0.0451	0.0164	-0.0349	-0.1185	0.0274	-0.0299	-0.0757	0.0141	0.099	0.0739	-0.0334	0.1594	-0.054
PSIP1	-0.0029	0.0354	-0.0403	0.0071	-0.1034	0.054	-0.0996	-0.0224	0.0525	-0.074	-0.0094	-0.025	0.043	0.009	0.0055	0.0644	-0.0577	-0.0203	0.0608	-0.0262	-0.012	0.0198	-0.0581	0.1019	0.1629	-0.0283	0.0941	0.0533	0.0859	-0.0381	-0.0184	0.083	-0.0705	-0.0327	0.0496	-0.0249	-0.0557	0.0258	-0.0258	0.0254	0.1716	0.0573	0.0318	0.0696	0.1641	0.036	-0.0193	0.1018	0.0795
PSMB6	0.0056	-0.008	-0.0268	0.0485	-0.0739	-0.0846	-0.2634	0.1234	-0.0948	0.1752	0.0946	-0.006	0.003	-0.1252	0.2766	-0.2182	-0.0914	-0.2819	-0.2076	0.2249	-0.1421	-0.0081	0.0852	-0.0191	-0.1815	0.0785	-0.0052	-0.0402	-0.025	-0.0686	-0.0045	-0.0793	0.0702	-0.0908	0.1127	-0.0567	0.0924	0.0295	-0.1478	-0.0532	0.0565	0.1013	-0.0342	-0.1113	-0.0547	-0.2298	0.2343	-0.1193	0.0344
PSMG1	-0.0305	-0.0396	-0.0005	0.1145	0.029	0.0491	0.0074	-0.0412	0.0024	0.0327	0.049	0.0544	-0.069	-0.0034	0.1845	0.0137	0.0652	0.0229	0.0234	0.0907	-0.1028	0.0651	0.061	-0.0532	0.0057	0.0695	0.0054	0.0193	-0.0052	-0.0815	-0.0793	-0.0002	-0.0215	0.0002	0.0878	-0.0481	-0.0318	-0.0123	-0.0589	0.0322	0.0058	0.0191	0.0436	-0.0367	0.0167	0.0104	0.0998	0.031	0.0179
PSMG2	-0.0501	-0.0332	0.0126	0.0372	0.0436	0.0963	-0.0024	-0.048	-0.0188	-0.0579	-0.0099	-0.0037	-0.0379	0.0177	0.0692	0.031	0.0155	0.084	0.0462	-0.0344	-0.0633	0.0599	0.0412	-0.0534	0.0196	0.0095	0.0277	0.0564	0.0268	-0.1182	-0.0785	0.0067	-0.0915	-0.016	0.041	-0.021	-0.0663	0.0341	-0.0196	0.0834	-0.0256	-0.0104	0.0533	0.0414	0.0702	0.0329	-0.0476	0.0426	0.0062
PTEN	0.0237	0.1566	-0.1311	0.0913	0.0322	0.0181	0.0382	-0.03	0.0671	-0.0532	0.0433	0.0178	-0.0632	0.0016	-0.0983	0.0789	-0.1996	-0.1458	0.0095	0.0304	0.0701	0.0118	0.0975	-0.0786	-0.0544	-0.0609	-0.0397	-0.1022	0.0257	0.0902	0.2818	-0.0025	0.1002	0.0921	0.0468	0.0674	0.0528	0.0363	0.1039	-0.0127	0.1533	0.0219	-0.0009	-0.0985	0.026	-0.0132	0.0532	0.044	0.1687
PTPN23	0.0169	-0.0513	-0.0365	0.0023	0.0525	-0.094	0.1269	0.0692	0.0329	0.1412	-0.0035	0.0694	-0.0268	-0.1331	0.095	0.049	0.1047	-0.056	0.0494	0.1228	0.0365	-0.0414	0.0493	-0.0148	-0.064	0.0734	-0.0116	-0.0083	0.0136	0.0659	0.0661	-0.0652	0.011	-0.0117	0.0341	-0.0461	0.0838	0.0363	-0.0138	-0.0513	0.0132	-0.1479	-0.1174	-0.0719	-0.1136	0.0611	0.0001	-0.0195	-0.0241
PYCARD	0.0174	-0.0683	0.0018	0.0227	-0.0658	0.0484	-0.1294	-0.087	-0.0384	0.0258	-0.0092	0.0512	-0.0599	0.0762	0.1102	-0.0631	0.0121	-0.0912	-0.0285	0.1393	-0.0387	0.0955	0.0398	0.0014	0.0478	-0.0192	0.0276	-0.0366	-0.0172	-0.0518	0.0276	-0.0308	0.0523	0.0129	0.0935	-0.0148	0.0053	-0.0516	-0.067	-0.0299	0.1396	0.1021	0.0273	-0.0154	0.2283	-0.0171	0.1171	0.0108	0.037
QRICH1	0.0865	0.0108	-0.0032	0.0299	-0.039	0.1074	-0.0835	0.0107	-0.0276	0.1451	0.0695	0.026	0.0266	-0.0466	0.1077	-0.0966	-0.0098	-0.1117	-0.078	0.0493	-0.0317	-0.0133	0.1381	-0.0007	-0.0397	0.0538	-0.0299	0.0458	0.0457	-0.0743	0.1006	-0.027	0.0437	0.0102	0.0439	0.0071	0.1177	0.0786	-0.0342	0.0228	0.0441	-0.0079	-0.1078	-0.0316	-0.0146	-0.0907	0.1827	-0.0542	0.0387
QTRT1	-0.0328	-0.0846	-0.026	-0.0036	-0.0209	0.0296	-0.013	-0.0568	0.0324	0.0475	-0.0146	0.0096	-0.0107	-0.0046	0.1116	-0.0261	0.0277	0.0044	-0.0104	0.0342	-0.1247	0.2797	0.077	0.0222	0.1467	-0.0155	0.0718	0.0233	-0.0297	0.0024	0.0223	-0.012	-0.0212	-0.0399	0.0466	-0.0325	0.097	-0.011	-0.0376	-0.0131	0.009	0.0117	-0.0282	-0.004	0.0264	-0.0078	0.0565	-0.0153	-0.045
RAB18	0.0098	-0.0325	-0.0169	0.0811	0.114	0.0499	0.1195	-0.0156	0.0665	-0.0162	-0.0964	-0.0056	-0.005	0.0556	-0.0523	0.0737	0.091	0.126	0.0283	0.0248	0.0871	-0.0241	0.0556	0.0459	0.1206	-0.0133	-0.0138	0.0068	-0.0177	0.0032	0.006	0.1031	-0.072	0.0166	-0.0205	0.0065	-0.0171	0.0661	0.1019	0.106	-0.0216	-0.0465	-0.0674	0.106	0.0085	0.184	-0.0389	0.1065	-0.0752
RAB21	-0.0332	-0.0044	0.03	0.0217	-0.0969	0.0009	-0.0184	-0.0548	0.0206	0.0445	0.0731	0.0238	0.021	-0.0412	0.0989	0.0678	0.0616	0.0206	0.0234	0.0287	-0.0346	0.0217	0.0288	0.0256	0.1591	0.0262	-0.0185	0.039	0.1194	0.0188	-0.0566	0.0919	0.0307	0.0922	0.0854	-0.036	-0.0135	-0.0915	-0.0334	0.0212	0.1395	-0.0579	-0.163	-0.0685	0.0104	0.0486	0.0226	0.1165	-0.0509
RAB34	0.0217	-0.0721	0.0365	-0.0135	0.0101	-0.0114	-0.0122	-0.0325	0.0552	0.0287	0.0453	-0.0572	0.0551	-0.0097	0.0098	-0.0143	0.0197	-0.0522	0.0148	-0.0026	-0.0275	0.051	-0.0565	0.0068	-0.0049	-0.0075	-0.0176	0.0167	-0.0041	0.0441	0.0701	-0.0391	0.0156	0.0074	0.0533	0.025	0.0556	0.0378	-0.0091	-0.083	0.0871	-0.0524	0.0036	-0.0912	0.0359	0.0504	-0.0025	0.0087	-0.0516
RAB3GAP1	-0.0555	-0.042	0.0437	0.0387	0.102	0.0363	0.1143	-0.1713	0.0282	-0.1254	-0.1538	0.0024	0.0597	0.1282	-0.0766	0.1862	0.141	0.1941	0.1447	-0.096	0.0671	0.0838	0.0037	0.0673	0.181	0.0648	0.1442	-0.0344	-0.0186	0.0524	0.005	0.1038	-0.107	0.0634	0.0538	-0.0682	-0.051	-0.0456	0.1304	0.0858	-0.0921	-0.0657	0.0302	0.0944	0.0207	0.1896	-0.083	0.1182	-0.0259
RAB6A	-0.0392	-0.0074	0.0605	0.0438	0.1103	-0.0397	0.0705	0.0261	0.0689	-0.098	-0.0734	0.0193	0.0167	-0.0188	-0.1199	0.1188	0.0156	0.1346	0.1402	0.019	0.0479	0.0363	-0.0201	0.0383	0.0238	0.0593	0.0749	-0.1332	-0.0033	0.0789	0.005	0.056	-0.0586	0.015	0.0539	0.0133	-0.0449	-0.054	-0.0095	0.0193	-0.0732	-0.1504	-0.0468	-0.106	-0.0344	0.1179	-0.1758	0.0202	-0.0464
RAB7A	-0.0929	0.0115	0.055	-0.0118	0.0257	-0.0112	0.0636	-0.0084	0.0998	-0.079	-0.0249	-0.0373	0.0077	-0.0825	-0.0471	0.1542	0.1259	0.1711	0.1147	-0.0555	0.0743	0.0145	0.0344	0.0741	0.1505	0.165	0.1019	0.0837	0.0712	0.0139	-0.0343	0.0382	-0.0285	0.0293	0.0186	-0.0348	0.0318	0.0649	0.0785	0.0299	-0.039	-0.1923	-0.1083	0.0294	0.0013	0.1724	-0.1208	0.0574	-0.0371
RAD1	-0.0588	0.058	-0.015	0.0237	-0.127	0.102	-0.127	-0.0345	-0.0435	-0.1049	0.0357	-0.0502	0.0745	0.0311	0.1094	-0.0514	-0.0994	-0.0558	-0.0041	-0.0081	-0.1215	-0.0462	0.096	0.0108	0.0755	0.0183	0.0333	-0.0579	-0.0281	-0.0899	0.067	0.0701	-0.0572	0.0019	0.0497	0.0504	0.0191	-0.0255	0.0376	-0.0218	0.1046	0.0803	0.0992	-0.0315	0.0235	-0.0477	0.0855	-0.0683	0.1008
RAD23A	-0.0433	-0.0162	-0.0325	0.0557	0.0057	0.013	0.064	-0.1587	-0.0037	-0.0255	-0.0103	0.021	-0.0431	0.0908	0.0191	0.0253	0.0931	0.081	0.023	-0.0814	-0.0426	0.3585	-0.0276	-0.0148	0.1155	0.0592	0.1281	-0.0372	-0.0028	0.0436	0.0639	-0.074	0.0161	0.02	0.0542	0.0143	0.0396	0.0617	0.0385	-0.0042	-0.0733	0.0492	0.0132	-0.0297	0.0342	0.0859	0.0596	0.056	-0.0014
RAD51B	-0.0278	-0.0005	-0.0199	0.0674	-0.0019	0.1112	-0.0088	-0.1279	0.0415	-0.1243	-0.1107	0.0134	-0.054	0.1653	-0.093	0.0555	0.0216	0.1668	0.0685	-0.1419	0.1496	0.059	0.0015	0.04	0.1321	0.0064	-0.0067	-0.035	0.0284	-0.0511	0.0592	0.0237	-0.11	0.0699	0.0065	0.0789	-0.0999	0.0212	0.0556	0.0963	-0.0371	0.008	0.0457	0.161	0.0907	0.092	-0.0397	0.01	-0.0109
RAD51C	-0.002	0.0418	0.0143	0.0686	-0.0897	0.0458	-0.1141	0.0653	0.0234	0.0298	0.0405	0.0336	-0.12	0.0819	0.0617	0.0192	0.0464	0.0332	-0.051	0.0695	-0.0877	0.0359	-0.0221	0.0158	0.0283	0.0841	-0.0522	-0.0594	-0.0576	-0.0881	0.0225	0.0498	0.0611	0.0743	0.0577	0.0254	-0.0531	-0.0583	-0.0563	-0.069	0.1342	0.1112	-0.0148	0.0432	0.0736	-0.0349	0.1416	-0.0564	0.031
RAD51D	-0.0198	0.038	-0.0396	0.1033	-0.0957	0.0187	-0.2154	0.0227	0.0323	0.0383	0.0332	-0.0036	-0.1278	-0.0158	0.1886	-0.0257	0.0061	-0.0453	-0.0559	0.1874	-0.1541	0.0256	-0.0355	0.0118	0.0195	0.0192	-0.0687	-0.0583	-0.0224	-0.1138	0.0194	0.0539	0.026	0.0354	0.0299	0.0178	-0.0014	-0.0137	-0.0183	-0.0464	0.1876	0.1409	0.0373	0.0293	0.0666	-0.1151	0.1499	-0.1677	0.046
RANBP9	0.0282	0.0048	0.0215	-0.0457	0.0282	-0.0443	0.0911	-0.0169	0.0107	0.0882	-0.0208	-0.0168	0.0098	0.0166	0.0122	0.0117	0.121	0.0583	-0.0066	-0.0437	-0.0236	-0.0523	-0.0324	-0.0077	-0.1174	-0.0388	-0.035	0.0242	0.0285	0.041	-0.0645	-0.0006	-0.0267	-0.0301	0.0035	0.0262	0.0413	0.0002	0.0018	-0.0399	-0.1288	-0.0725	-0.1189	-0.052	-0.1373	0.0371	0.1151	-0.0206	-0.0396
RBM15	0.0047	0.0118	0.0203	0.0109	0.0596	-0.0432	0.0612	-0.0681	0.104	0.015	0.0197	0.0546	-0.0238	-0.0451	-0.0054	0.1264	-0.021	-0.0037	0.1352	-0.0021	-0.0605	-0.0334	-0.1328	0.0239	0.0196	-0.0094	0.078	-0.0756	0.0954	0.1912	-0.0475	0.0252	0.0548	-0.0348	0.164	0.0331	0.0697	-0.0306	0.0493	-0.0576	0.0898	-0.0983	-0.0462	-0.1336	-0.0098	0.0779	-0.1072	0.0416	0.0747
RBM23	0.0931	-0.1063	-0.0154	0.0027	0.003	-0.0301	0.0252	0.1061	-0.0746	0.1258	0.0007	0.0967	-0.0357	-0.0199	0.1111	-0.1005	0.0432	-0.1188	-0.0989	0.1413	0.2114	-0.0017	0.0053	-0.109	-0.0988	0.038	-0.1229	-0.0189	-0.1044	-0.069	-0.0166	-0.0968	0.1326	-0.0436	-0.0586	0.0264	0.0771	-0.0165	-0.0306	-0.0935	-0.0361	-0.051	-0.1431	-0.0705	-0.0704	-0.0741	0.1279	-0.0714	-0.0806
RBM42	0.0599	-0.0826	-0.0094	0.0335	0.0339	-0.0885	-0.0317	0.1285	-0.1161	0.0511	-0.0601	0.0557	-0.0225	-0.1105	0.0355	-0.1557	0.0212	-0.1403	-0.0425	0.1377	0.1102	-0.0461	0.0259	-0.0384	-0.1383	0.0216	-0.0685	0.0694	-0.018	-0.0733	-0.068	-0.1066	-0.007	-0.0941	-0.0871	0.0209	0.0736	0.0642	-0.0203	0.0248	-0.0704	-0.0559	-0.0595	-0.0095	-0.0635	-0.1161	0.1591	-0.0342	-0.0919
RDM1	0.0946	-0.0634	-0.014	0.0141	0.0448	-0.0645	0.0071	0.1286	-0.0341	0.1603	-0.028	0.0402	-0.0071	0.0028	0.0728	-0.0681	0.049	-0.0675	-0.0364	0.0913	-0.0285	-0.0827	0.0879	-0.063	-0.0917	-0.0402	-0.1543	0.018	-0.0947	-0.0913	-0.0899	-0.0636	0.0142	-0.0746	-0.0433	0.0023	0.066	-0.0322	-0.0777	-0.0233	-0.0902	-0.0111	-0.0946	-0.0032	-0.0764	-0.0637	0.0827	-0.0153	-0.0549
REXO2	-0.0636	0.0538	0.0187	-0.0206	-0.133	0.008	-0.1035	-0.0441	-0.0547	-0.0097	0.0543	-0.0346	-0.0037	-0.1058	0.0718	-0.0447	-0.0652	-0.1021	-0.0344	0.0156	-0.1668	0.0272	-0.0261	0.0079	-0.0293	-0.0418	0.0346	-0.0196	0.052	-0.006	0.0493	-0.0375	0.0079	-0.0519	0.0021	-0.0244	-0.0125	0.0044	-0.1111	-0.07	0.0861	0.1759	0.23	-0.0963	-0.0593	-0.0772	0.0297	-0.0853	0.1016
RFWD3	-0.0325	0.009	0.0263	0.0188	-0.1042	0.0758	-0.0202	0.0582	0.0547	-0.0868	-0.0272	-0.0076	-0.059	0.0782	-0.0491	-0.006	-0.0547	0.0186	0.013	-0.0127	-0.0164	-0.0015	0.022	0.0788	0.0731	-0.0675	-0.0662	-0.0328	0.0607	-0.0573	0.078	0.0291	-0.027	0.0515	0.0039	0.0485	-0.0474	-0.0244	-0.0037	0.1169	0.0922	-0.0158	0.0271	0.0607	0.1353	0.0398	-0.0063	0.0279	-0.0616
RFX5	0.0215	-0.033	-0.0644	-0.0063	0.0079	-0.1046	0.1124	0.1116	-0.043	0.177	0.0673	0.0764	-0.1069	-0.0572	0.0555	-0.0351	0.0391	-0.0456	-0.0015	0.08	0.0409	-0.0522	-0.031	-0.0776	-0.146	0.0396	-0.0899	-0.0477	-0.0617	0.1054	-0.0103	0.0069	0.199	0.0237	-0.0501	-0.0388	0.0469	-0.0412	-0.0563	-0.0796	0.0186	-0.0418	-0.1591	-0.0746	-0.0842	-0.0494	0.1113	-0.0393	0.033
RGP1	0.0179	-0.0188	-0.002	0.0637	0.0789	-0.0337	0.0217	-0.0219	-0.063	0.0171	-0.0472	0.0831	-0.0798	-0.0662	0.071	0.0371	0.0461	0.0138	0.0795	0.1082	-0.0511	-0.021	-0.0066	0.0012	0.0341	0.0696	0.0416	-0.0055	0.006	-0.034	-0.053	0.0955	-0.004	0.007	0.0125	0.0218	0.0147	0.0184	-0.0144	-0.0314	-0.0023	-0.0213	-0.0432	-0.0445	-0.0085	-0.0101	-0.0567	0.0067	-0.0149
RHEB	0.0304	-0.0209	0.0616	-0.003	0.1543	0.0234	0.1082	-0.0155	0.0053	-0.1397	-0.1535	-0.0442	0.1939	0.1444	-0.1777	0.0739	0.137	0.2653	0.0688	-0.2139	0.1709	-0.0068	0.008	0.04	0.0815	-0.0277	0.0165	0.079	-0.0577	0.0758	-0.0715	0.0329	-0.1605	-0.0003	-0.0463	-0.0706	-0.1669	-0.0882	0.0041	0.1624	-0.305	-0.1367	0.0042	0.2107	-0.0851	0.1652	-0.18	0.1182	-0.0578
RHOA	0.0127	-0.0388	0.0291	-0.041	-0.1027	0.0622	-0.0316	-0.0522	0.1069	-0.0833	-0.0384	-0.0097	-0.0133	0.0259	-0.007	0.1106	0.0296	0.1183	0.145	-0.0006	-0.0148	0.0284	0.0549	0.1033	0.2277	0.0269	0.0138	0.3454	0.0682	0.0711	-0.0055	0.1659	-0.1405	0.0853	0.0139	-0.0517	0.0227	0.0287	-0.031	0.0375	0.1728	-0.0613	-0.0924	0.1607	0.0283	0.1186	-0.098	0.1758	0.0475
RIC1	-0.0491	-0.0133	0.0371	0.1065	0.1539	-0.0384	0.0928	-0.0703	0.0489	-0.0147	-0.0572	0.023	-0.0595	-0.0265	0.0199	0.1055	0.0811	0.0972	0.1291	0.0872	0.0009	0.0025	0.0004	0.0278	0.0642	0.0414	0.0616	-0.0381	0.0125	0.0261	-0.071	0.0911	-0.0329	0.0744	0.0411	-0.0104	-0.0308	0.0045	-0.0049	-0.0124	-0.0555	-0.1194	-0.0537	-0.0603	-0.016	0.0856	-0.1274	0.077	-0.0252
RIC8A	-0.0086	-0.1324	0.0159	-0.0057	-0.0315	0.027	0.0096	-0.0805	-0.0074	-0.0292	-0.0302	-0.0228	-0.046	0.1018	0.0646	0.0228	0.159	0.1665	0.0774	-0.0395	-0.0316	-0.0084	0.0892	0.046	0.1425	0.059	0.0522	0.4028	-0.0051	-0.1033	-0.1318	0.073	-0.0591	0.0175	-0.017	-0.1052	0.0252	0.0241	-0.0381	0.0447	-0.0851	-0.028	-0.0473	0.1941	-0.0086	0.0267	0.0126	0.0412	-0.1049
RICTOR	0.0606	-0.1074	0.0793	-0.0447	-0.0404	0.0193	-0.0615	-0.0386	-0.002	0.0135	-0.046	-0.0147	0.4267	0.0339	-0.0832	0.1206	0.0877	0.1174	0.129	-0.1408	0.0136	-0.0867	0.0339	0.057	0.0842	0.0345	0.0076	0.106	0.115	0.0477	-0.0959	0.1009	-0.0446	-0.0039	0.0802	-0.1031	-0.0382	-0.0523	-0.087	0.0496	-0.0296	-0.0851	-0.0804	0.1655	0.0305	0.1519	-0.0882	0.1947	-0.0806
RING1	0.0093	0.0523	-0.0111	-0.0012	-0.0197	-0.024	-0.0658	0.0976	-0.015	-0.0449	0.1173	-0.039	0.0405	-0.1363	-0.039	0.0511	-0.0518	-0.0249	0.0513	-0.0543	-0.0279	-0.0227	-0.1884	0.0434	-0.0617	0.0283	0.0217	-0.0584	0.0329	0.0348	0.0645	-0.0117	0.0839	-0.0625	0.0109	0.0607	0.0138	0.0114	0.0309	-0.0648	0.0962	0.1029	0.04	-0.0847	0.0609	0.0455	-0.0226	-0.0251	0.0324
RIOK2	0.0438	-0.0097	-0.0472	0.022	-0.0953	-0.0544	-0.1694	0.0676	-0.083	0.231	0.0839	0.0012	-0.037	-0.1225	0.3256	-0.0779	-0.0123	-0.2266	-0.0647	0.2317	-0.2137	-0.0557	0.0305	-0.0392	-0.1096	0.0221	-0.0405	0.019	-0.0194	-0.0285	0.0233	-0.0023	0.0781	-0.0531	0.0462	-0.0571	0.068	-0.0426	-0.1586	-0.1007	0.1555	0.1645	-0.0141	-0.1209	-0.0698	-0.1794	0.2703	-0.157	-0.0065
RMI1	-0.0739	0.0247	0.0389	0.0386	0.0261	0.0955	0.0187	-0.0673	-0.0074	-0.1546	0.0077	-0.0201	0.057	0.092	-0.0658	0.0406	0.0373	0.2279	0.0543	-0.1402	-0.0088	-0.0328	-0.099	-0.0451	-0.0271	0.0107	0.1388	-0.0607	-0.0103	0.0051	-0.0365	-0.0249	-0.0439	0.0145	-0.0286	-0.0166	-0.1368	-0.011	0.0677	0.0249	-0.1335	-0.0262	0.0983	0.1089	0.0276	0.1064	-0.09	0.0518	0.019
RMI2	-0.0691	0.032	0.0441	0.0669	0.0182	0.0528	0.0779	-0.1106	-0.0164	-0.0766	-0.0335	-0.0111	-0.0257	0.0472	0.0046	-0.004	0.0466	0.0485	0.0131	0.0271	-0.0051	0.0248	-0.0466	-0.0311	0.0182	0.0255	0.0816	-0.1089	-0.0696	0.0615	0.0257	-0.0129	0.0029	0.0416	0.042	0.0397	-0.0538	0.0196	0.0807	-0.0978	-0.0132	0.0386	-0.0245	-0.0358	0.0501	0.0852	0.0352	0.0542	0.0592
RNASEH2A	-0.0565	-0.0114	0.0195	0.0429	-0.0921	0.1147	-0.1837	-0.0938	-0.0007	-0.1684	-0.0769	-0.0721	0.0608	0.0335	-0.0365	0.0465	-0.1205	0.0882	0.0114	-0.0603	-0.0433	0.1516	-0.027	0.0531	0.1861	-0.0129	0.1314	-0.0243	0.0239	-0.0292	0.0858	0.0558	-0.0954	0.0331	-0.0219	0.0333	-0.0585	-0.0047	0.0436	0.0199	0.0612	0.0875	0.1731	0.0871	0.1296	0.0046	-0.0743	0.0589	0.012
RNASEH2B	-0.0653	0.0519	0.0568	0.0024	-0.0442	0.1364	-0.0903	-0.2013	0.0124	-0.2031	-0.0729	-0.1081	0.1049	0.0535	-0.0712	0.0669	-0.1196	0.0825	0.0652	-0.1151	-0.0266	0.0278	-0.06	0.0835	0.1383	-0.0428	0.1246	0.0003	0.0151	0.0322	0.0656	0.0746	-0.1357	0.0101	-0.0107	0.0487	-0.1102	0.0035	0.0674	-0.0009	0.0516	0.0257	0.1671	0.0761	0.1314	0.0398	-0.0662	0.1015	0.0497
RNASEH2C	-0.059	-0.0276	0.0349	0.0058	-0.0868	0.0824	-0.1327	-0.1287	0.0527	-0.117	-0.0642	-0.0542	0.031	0.0303	0.0536	0.0247	-0.0831	0.0819	0.014	0.0126	-0.0626	0.0508	-0.0364	0.0875	0.1744	-0.0185	0.055	-0.0123	0.0361	0.0205	0.0865	0.0939	-0.0506	-0.0111	0.0084	0.0496	-0.0166	-0.0192	0.0139	-0.0254	0.092	0.0705	0.0698	0.013	0.0851	0.0479	0	0.1008	0.0391
RNF40	0.0734	-0.0419	-0.0877	-0.02	-0.0364	-0.0146	-0.0264	-0.0676	0.0144	0.0155	-0.0527	0.0597	-0.0143	0.1046	0.0939	-0.0504	-0.0578	-0.1101	0.0064	0.0918	0.0541	0.0001	0.043	0.0648	-0.0017	-0.0394	0.0382	-0.002	0.0106	0.0676	0.0484	-0.0167	-0.0731	-0.1029	-0.0902	-0.0042	0.0265	0.0693	0.0144	0.1096	0.0174	-0.04	0.0404	0.0026	0.0742	-0.0542	0.0441	-0.0169	0.0133
RNF7	0.0014	0.0307	-0.025	0.0349	-0.0196	0.0254	0.0016	-0.0483	0.0081	-0.0088	0.0142	-0.0513	-0.0081	-0.0307	-0.0527	-0.0734	-0.0724	-0.0867	-0.1117	0.0054	0.0625	0.0151	0.0307	-0.0675	-0.0557	0.0062	0.0221	-0.0942	0.0116	0.0038	0.6718	-0.1105	-0.0039	0.038	-0.0621	0.1181	0.0998	0.0514	0.0666	-0.0538	0.0879	0.0141	0.0121	-0.1238	0.0015	0.0083	0.0689	0.0045	-0.0108
RNF8	0.0577	-0.0162	-0.0299	0.008	-0.0057	0.0352	0.0403	-0.0216	-0.0288	0.0706	-0.0711	0.0827	-0.0749	0.1602	0.082	-0.1097	0.0865	0.0542	-0.1489	0.0534	0.0504	0.0704	0.0184	-0.0641	-0.0366	-0.0444	-0.1026	-0.0269	-0.0902	-0.0368	-0.022	-0.0623	-0.0181	0.0556	0.0073	-0.0116	0.0227	-0.0335	-0.0541	0.0129	-0.0425	-0.0128	-0.1251	0.0369	-0.0216	-0.0191	0.1624	-0.0477	0.0202
ROCK1	0.0255	0.059	-0.0161	0.0273	-0.0772	-0.0092	-0.1068	-0.0261	0.0486	-0.0554	0.0763	-0.0122	-0.0194	-0.0356	-0.0507	0.0343	-0.0791	-0.0984	0.0291	0.0895	0.0038	-0.052	-0.0313	0.0346	-0.0074	0.0499	0.0476	0.0291	0.0143	0.0551	0.1645	0.0577	0.0264	0.0694	0.0633	0.0076	0.0385	0.0617	-0.0114	-0.0429	0.2603	0.0425	0.0342	-0.0492	0.0722	-0.007	0.0304	-0.0159	0.1118
ROCK2	-0.0566	0.0532	0.001	0.0485	-0.0849	0.0552	-0.1297	-0.0652	0.0275	-0.0252	0.0361	-0.0572	0.0027	-0.0914	-0.0754	-0.0271	-0.1754	-0.1407	-0.0045	0.1242	-0.1184	-0.0096	0.0065	0.0343	0.0282	0.0766	0.1007	0.0733	0.0063	-0.0007	0.1666	0.0621	0.0151	0.0563	0.0629	0.037	-0.0279	0.0119	-0.0215	-0.0434	0.298	0.0908	0.0729	-0.0105	0.0328	-0.0753	-0.0069	-0.0385	0.0805
RPN1	0.048	-0.0171	-0.0363	-0.0319	-0.0391	0.0018	0.0012	0.0654	-0.0237	0.1239	0.0072	0.0268	-0.0753	-0.0186	0.3152	0.0547	0.1595	0.0224	0.0373	0.136	-0.0702	-0.0149	0.0272	-0.0033	0.0125	0.0599	-0.0423	0.0097	-0.0052	-0.033	-0.098	-0.0052	0.0117	0.0023	0.0435	-0.0446	0.0795	-0.0762	-0.0436	0.0243	-0.008	-0.0525	-0.0597	-0.0513	0.001	-0.0199	0.1246	-0.0513	-0.0166
RPN2	0.014	-0.0761	-0.0294	-0.0201	-0.0455	0.036	-0.086	0.0309	-0.0553	0.1958	0.0147	0.0731	-0.0629	-0.0534	0.4122	0.0133	0.229	0.0152	0.1002	0.1613	-0.113	-0.0343	0.0548	-0.0173	-0.0158	0.0891	-0.0206	0.0769	0.0116	-0.0716	-0.1302	-0.0009	0.0181	0.0334	0.0181	-0.0944	0.123	-0.0194	-0.0809	0.0103	0.0257	0.0078	-0.0732	0.012	-0.0701	-0.0675	0.1689	-0.0363	-0.0097
RPP25L	0.0018	-0.0341	-0.0302	-0.0774	-0.0524	0.0228	0.0143	-0.1081	0.0032	-0.0148	-0.0502	-0.0475	0.0029	0.1632	-0.0063	0.0827	0.0553	0.0947	0.091	-0.0226	-0.0003	0.0712	0.0551	0.0527	0.1567	0.0106	0.0522	0.1179	0.0166	0.0056	0.0107	0.0758	-0.1025	0.0469	-0.0475	0.0216	-0.023	0.0438	0.0447	0.0329	0.0689	-0.0515	-0.0776	0.0429	0.1331	0.0824	-0.0161	0.0944	0.0438
RPTOR	0.0098	-0.0049	0.0261	-0.0881	0.1148	0.0467	0.1145	-0.1176	0.0326	-0.0986	-0.017	-0.033	0.1676	0.1519	-0.2443	0.1032	0.0217	0.1481	0.1151	-0.2209	0.1454	-0.035	-0.0774	0.0593	0.1214	-0.0668	0.0269	0.082	0.0616	0.0446	-0.0606	0.0964	-0.0794	-0.0042	-0.0592	-0.0095	-0.0867	-0.0117	0.0831	0.1335	-0.1372	-0.1509	0.051	0.1739	-0.0404	0.1341	-0.2479	0.1583	0.0017
RRAGA	-0.0817	-0.0466	0.0373	0.0377	0.0062	-0.009	-0.0358	-0.006	-0.0465	0.062	-0.0072	-0.0144	0.0552	-0.0335	0.1404	0.0337	0.063	0.0127	0.0685	0.0603	-0.0875	0.0377	0.0227	0.0162	0.0269	0.2036	0.1656	0.0608	-0.0105	0.0621	-0.0015	-0.0163	-0.0726	-0.0762	0.0322	-0.0244	0.0077	-0.0313	0.0225	0.0174	0.0857	-0.0471	-0.0003	-0.0237	-0.0773	0.0373	-0.0041	0.0914	0.0504
RRAGC	-0.0868	0.0212	0.0609	0.0316	0.0756	0.0025	0.0962	0.0181	-0.0187	-0.0222	-0.1079	0.0313	0.036	0.0199	-0.0096	0.0683	0.1716	0.1906	0.0565	-0.0505	0.0188	0.0906	0.0482	-0.0644	0.0044	0.097	0.1018	-0.0127	-0.0399	0.0446	-0.0159	-0.0688	-0.0768	0.0301	-0.051	-0.0065	-0.0531	-0.0743	0.049	0.0509	-0.103	-0.1104	-0.0064	0.093	-0.1098	0.0891	-0.1051	0.0944	-0.0024
RSPH14	-0.0395	0.1348	0.053	0.0144	0.0067	-0.0167	-0.0521	-0.0152	0.063	-0.1409	-0.0308	0.2996	-0.0096	0.0171	-0.0622	0.0208	-0.1072	-0.0261	-0.0331	0.0241	0.0302	0.0776	-0.047	0.029	0.0639	-0.0557	0.0213	-0.0929	-0.0327	0.0375	0.04	-0.0144	0.0029	0.0863	0.0442	-0.0032	-0.1022	-0.1663	-0.0711	-0.0011	0.0804	0.0244	0.061	0.0052	0.0667	-0.0064	-0.0844	-0.0252	0.3541
RTTN	-0.0202	0.0389	-0.0377	-0.0131	-0.0187	0.0277	-0.1219	-0.1019	-0.0758	-0.2528	0.0058	-0.0817	-0.0007	-0.0069	-0.0573	0.0223	-0.0594	0.073	0.033	-0.098	-0.064	0.0286	-0.0357	0.023	-0.0257	0.0118	0.1784	-0.0262	0.0242	-0.0439	0.0389	-0.0252	-0.0281	-0.0437	-0.0035	-0.03	-0.1459	-0.0523	-0.0386	0.0307	-0.0642	0.004	0.2279	-0.0122	0.08	-0.0577	-0.0521	0.0079	0.0022
RUNX1	-0.0221	0.1463	0.0023	-0.0407	-0.0812	0.0579	-0.1028	-0.0891	0.044	-0.0544	0.1073	-0.0686	0.0494	-0.0258	-0.0371	0.1286	-0.1473	-0.1131	0.082	-0.0566	-0.1066	-0.0169	0.0156	0.1015	0.1488	0.0197	0.0867	-0.0531	0.1604	0.0958	0.0842	0.0904	-0.0332	0.067	0.063	-0.0014	-0.0491	-0.0494	0.005	-0.0597	0.2693	0.0576	0.0435	-0.026	0.0526	0.0252	-0.0526	0.0532	0.1943
RUSC1	0.0882	0.0298	0.0059	0.0004	-0.0325	-0.0411	-0.0045	0.0247	-0.0467	0.1221	0.0755	-0.0145	-0.0703	-0.0443	0.0942	-0.0549	0.0326	-0.1178	-0.0523	0.119	-0.0924	-0.0483	0.0267	-0.0882	-0.1225	0.0384	-0.0035	-0.0049	-0.0195	0.0112	0.0392	-0.0422	0.146	0.0339	0.0514	-0.016	0.086	-0.0196	-0.0845	-0.1373	0.1369	-0.0038	-0.0889	-0.0797	-0.0632	-0.068	0.1591	-0.0526	0.0339
S100A12	0.0068	0.0421	0.0072	-0.0496	0.0309	0.0046	0.1825	0.1196	0.0006	0.0261	0.0186	0.0093	-0.1173	-0.0272	-0.1021	-0.0013	0.0337	0.061	-0.0498	-0.0718	0.0626	-0.0143	-0.0712	-0.083	-0.0446	0.0156	-0.1084	-0.083	-0.0821	-0.009	0.0159	-0.0405	0.1451	0.1056	-0.0465	-0.0034	-0.033	-0.0286	-0.0562	-0.0881	0.0155	0.0057	-0.0484	0.004	-0.0132	0.0063	0.0092	-0.0548	0.0124
SAE1	-0.0408	-0.013	0.0979	0.0128	0.0489	0.0823	0.0343	-0.0998	0.0114	-0.1177	0.0033	-0.031	0.086	0.0075	-0.0437	0.0425	0.0425	0.1359	0.0775	-0.0862	-0.039	0.0632	-0.084	0.0154	0.0888	-0.0429	0.0925	-0.0416	-0.0262	-0.0285	-0.0609	0.0104	0.0148	0.03	0.1393	-0.0198	-0.0727	-0.0596	0.0604	-0.0262	-0.0389	0.0293	0.0879	0.0095	0.1463	0.0681	-0.076	0.0442	0.0545
SAMM50	-0.0264	0.0346	-0.0291	0.0435	0.0892	0.0893	0.0455	-0.1286	-0.0462	-0.1569	0.0068	0.0324	0.0635	0.0958	-0.0504	-0.0237	-0.122	0.0416	0.0451	-0.1188	0.0111	0.0876	-0.0223	-0.0503	0.049	-0.0287	0.1085	-0.0598	-0.0469	-0.0281	-0.0007	-0.0028	0.0119	0.0085	0.0479	0.0043	-0.1091	-0.0129	0.0812	0.0698	-0.0893	0.0566	0.2133	0.0408	0.0416	-0.0118	-0.097	0.0061	0.0451
SAP130	0.0583	-0.046	-0.0171	-0.0216	-0.0421	-0.0007	0.0238	-0.0326	-0.0808	0.0747	-0.0221	0.0963	-0.0568	0.0196	0.1179	-0.0608	0.0923	-0.0499	0.0109	0.0998	0.0149	-0.0344	-0.0281	-0.0438	0.0052	0.0893	-0.0403	0.0405	0.0727	0.0426	-0.0259	-0.0081	0.0299	-0.0321	0.0067	-0.0628	0.051	-0.0023	-0.0267	-0.0778	-0.0229	-0.0248	-0.0724	-0.0444	0.0526	-0.0086	0.1882	0.0453	-0.0056
SASS6	0.0566	-0.0648	-0.0354	0.0123	-0.0353	0.0089	-0.1049	-0.0286	-0.0878	0.0158	0.0125	-0.0168	-0.07	-0.006	0.161	-0.0721	0.1038	0.0255	-0.0525	0.0879	-0.0874	0.0095	0.0118	-0.0764	-0.0686	0.0888	0.0787	0.0058	-0.0129	-0.0503	-0.0331	-0.0824	0.0205	-0.0084	0.0792	-0.0292	-0.0213	-0.0746	-0.0554	-0.0333	0.006	0.0205	0.0205	-0.063	0.0302	-0.1272	0.1633	-0.0692	-0.0331
SBDS	-0.0007	-0.0085	-0.0087	-0.0193	0.019	-0.0254	0.038	-0.0065	0.0488	0.0401	-0.0074	-0.0048	0.0104	-0.0248	0.0715	0.0668	0.1428	0.0852	0.0271	0.0417	-0.0132	-0.0307	0.0393	0.0356	0.0634	-0.007	0.0231	0.0331	0.0349	-0.01	-0.0745	0.0188	-0.0468	-0.0273	-0.0256	-0.1035	-0.019	-0.0354	-0.0325	0.0848	-0.0835	-0.0773	-0.1379	0.0197	-0.0767	0.048	0.0373	-0.0091	-0.1138
SCAND1	-0.0296	-0.064	-0.0646	0.035	0.0027	0.0695	-0.0827	0.0301	-0.1135	0.1474	0.0319	0.0025	-0.0285	-0.0896	0.1552	-0.1593	-0.0046	-0.1117	-0.0787	0.1345	-0.1412	-0.0505	0.0255	-0.0532	-0.1262	0.0717	-0.0333	0.0872	0.0094	-0.0886	-0.0412	-0.0175	0.0263	0.0977	0.0133	0.0169	0.0832	-0.0284	-0.0863	-0.0904	0.079	-0.0331	-0.054	0.0018	-0.0391	-0.1322	0.1252	-0.0541	-0.0162
SCO1	-0.1319	0.1059	0.0203	0.0796	-0.1522	-0.04	-0.2336	-0.0628	-0.0305	-0.114	0.0898	-0.0335	0.0632	-0.1464	0.0865	0.02	-0.1839	-0.1456	-0.049	0.1155	-0.1516	-0.0197	-0.0861	0.0716	0.0558	0.0212	0.1283	-0.0738	0.0507	0.0643	0.0356	0.0771	0.0384	-0.0086	0.1335	0.061	0.0039	0.0362	-0.0306	-0.0703	0.2587	0.2819	0.2673	-0.0891	0.0145	-0.0792	-0.0196	-0.0228	0.2176
SCO2	-0.1611	0.1018	-0.0005	0.0222	-0.1315	-0.0195	-0.1721	-0.1823	0.0123	-0.1947	0.0976	-0.0171	0.0312	-0.0881	0.0951	0.0191	-0.1149	-0.1026	-0.0319	0.0299	-0.1405	0.0556	-0.0721	0.0778	0.0479	0.0101	0.1722	-0.042	0.06	0.0367	0.0378	0.0336	0.0686	0.007	0.0847	-0.0185	-0.062	0.0241	-0.0628	-0.0968	0.1706	0.3446	0.3235	-0.0808	0.0213	-0.0768	0.0211	-0.0307	0.1219
SCRT1	-0.0209	-0.057	-0.0698	0.0198	-0.0437	-0.0454	-0.1119	0.1573	-0.0615	0.0542	0.0583	-0.0695	0.0159	-0.1146	0.0912	-0.1467	-0.1062	-0.1726	-0.0459	0.1729	-0.1042	-0.0888	0.0129	-0.0305	-0.1163	-0.0428	-0.0402	0.0981	0.0313	-0.0569	-0.0729	-0.0585	-0.0027	-0.1994	-0.0478	0.0166	0.0748	0.0923	-0.059	-0.0292	0.0463	-0.0144	-0.0447	0.0337	-0.1194	-0.1749	0.0824	-0.022	-0.0723
SDAD1	-0.0158	0.0237	0.0623	-0.0015	0.1438	0.0428	0.1976	-0.0844	-0.0108	-0.1377	-0.1084	-0.0581	0.0055	0.159	-0.2191	-0.0015	0.0389	0.1899	0.0348	-0.224	0.1581	0.0225	-0.057	-0.0396	0.0175	-0.0473	0.0159	0.0394	-0.0322	-0.0387	0.0228	-0.0483	-0.1006	-0.0356	-0.1203	0.0247	-0.0639	0.0066	0.0645	0.1179	-0.2696	-0.1637	0.0002	0.0439	-0.0004	0.0691	-0.1353	0.0931	-0.0464
SDF2	0.0041	0.0244	0.0031	0.088	-0.0534	-0.0079	-0.0883	-0.0742	0.0166	0.0863	0.071	-0.0958	0.0233	-0.0447	0.0984	-0.0534	0.0339	-0.1239	-0.0257	0.1089	-0.1469	-0.0113	-0.0268	-0.0219	-0.037	0.0428	-0.0449	-0.0494	0.0037	-0.0012	0.0209	0.0212	0.0154	-0.0238	0.0137	0.0376	0.0889	-0.0097	-0.051	-0.1755	0.1754	0.0481	-0.0831	-0.1168	0.0231	-0.0837	0.0764	-0.1021	-0.003
SECISBP2	-0.0343	0.0497	0.074	0.0036	-0.0677	0.0914	0.0134	-0.1599	0.0203	-0.0854	-0.0203	-0.0315	0.0116	0.0936	-0.0165	0.0198	0.0338	0.0769	0.1115	-0.1318	0.0605	0.0431	-0.0042	0.0365	0.1842	-0.0738	0.021	0.0461	0.1212	-0.0133	0.0454	0.0312	-0.0544	0.0078	-0.0225	0.0336	0.0052	0.0584	0.1014	-0.0009	0.0697	-0.0126	0.0418	0.1015	0.1437	0.0729	-0.0146	0.1312	0.0202
SEH1L	0.1246	-0.0706	0.0318	-0.0223	0.0262	0.0253	0.0793	-0.0914	0.0223	-0.0612	-0.0798	-0.048	0.1587	0.0923	-0.1011	0.1033	0.0456	0.1663	0.089	-0.1218	0.0584	0.0459	-0.0289	0.141	0.1804	0.0392	0.0804	0.0796	0.0835	0.0514	-0.076	0.0468	-0.1398	0.0343	0.013	0.0072	-0.07	-0.0276	0.0644	0.1245	-0.0072	-0.1029	0.0556	0.1549	0.0488	0.1408	-0.1644	0.1769	-0.0194
SELENBP1	0.0401	-0.0215	-0.0189	-0.0727	0.0166	0.0119	0.182	0.0807	0.0031	0.0078	-0.0122	0.0608	-0.1202	0.0361	-0.1409	0.0141	0.0702	0.1309	-0.0162	-0.1126	0.1977	0.011	-0.0039	-0.0581	-0.0381	-0.0278	-0.0732	-0.0422	-0.1064	0.0059	0.0225	-0.0642	0.156	0.0694	-0.1016	0.0562	-0.0123	-0.0173	0.0199	-0.0177	-0.1104	-0.0804	-0.0389	0.0326	0.0006	0.0672	-0.0567	-0.0006	-0.0221
SEPHS1	0.0616	-0.0148	0.0176	-0.0248	-0.0882	0.1466	-0.1191	-0.0503	-0.0183	0.0634	0.0225	-0.0475	0.0451	0.0511	0.0511	-0.0238	-0.0301	-0.0095	-0.0038	-0.0046	-0.0647	-0.0274	0.1345	0.0598	0.0293	-0.0036	-0.008	0.0799	0.0639	-0.0953	0.0013	0.0543	-0.0308	-0.0194	0.0525	-0.005	0.0384	0.0469	-0.0487	0.0516	0.0324	-0.004	-0.0811	0.0595	0.0731	-0.0299	0.069	-0.0238	0.0746
SEPSECS	0.0231	-0.0805	-0.0039	-0.0387	-0.1611	0.0405	-0.1246	-0.1247	0.0087	0.0358	-0.0218	-0.0121	-0.0014	0.1146	0.1392	0.0618	0.0475	0.0616	0.0796	0.0538	-0.0655	0.0567	0.0873	0.0601	0.2019	-0.0842	-0.0056	0.0789	0.1018	-0.0403	0.0049	0.1475	-0.0898	0.0017	-0.0783	0.0053	0.024	-0.007	0.0057	-0.0048	0.1458	0.0314	-0.0365	0.1275	0.0546	0.0312	0.0558	0.1	0.0251
SETD5	0.0433	-0.0432	-0.0073	-0.0306	-0.061	0.0017	0.0484	0.0085	0.0068	0.1477	-0.0604	-0.0069	-0.0134	0.0273	0.1237	0.0209	0.0863	0.019	-0.003	0.0099	-0.0016	-0.006	0.5455	0.0558	0.0871	0.0066	-0.0258	0.1165	0.0297	-0.0062	-0.0289	0.0325	-0.0693	0.0415	-0.0849	-0.0322	0.1062	0.0625	-0.0275	0.0045	-0.0593	0.0219	-0.0857	0.128	-0.1323	0.0256	0.0993	-0.0039	-0.0279
SETDB1	0.0385	0.0135	-0.0386	0.0101	-0.1084	-0.0409	-0.052	0.09	0.0299	0.0602	0.1392	0.0038	0.0148	-0.0429	0.1551	-0.0298	-0.0383	-0.1343	-0.0387	0.1399	-0.068	-0.0352	-0.0277	-0.027	-0.0912	0.01	-0.0242	-0.0728	0.0517	0.053	-0.0448	0.0422	0.1664	-0.0159	0.5689	0.0257	0.0832	-0.0202	-0.0712	-0.0397	0.1909	0.0249	-0.1082	-0.1342	-0.0158	-0.0452	0.0429	-0.064	0.0907
SGO2	0.0155	-0.0172	0.0123	-0.0417	0.0105	-0.0292	0.0336	-0.0952	0.0017	-0.0501	-0.1105	0.0105	-0.0213	0.1063	-0.0437	-0.0038	0.1294	0.1503	-0.0033	-0.1057	0.0988	0.0058	0.0252	0.0281	0.0825	0.0154	-0.0257	0.076	-0.0402	-0.0785	-0.067	0.0143	-0.0646	0.05	-0.018	-0.0242	-0.0466	0.015	0.0454	0.1398	-0.1555	-0.0883	-0.0506	0.1575	-0.0375	0.0463	0.0049	0.0071	-0.0877
SIGMAR1	0.0418	-0.0794	-0.0354	-0.0063	0.0031	-0.0489	-0.0777	0.0244	-0.074	0.1754	0.0039	0.0239	-0.0444	-0.0206	0.1973	-0.1106	0.0497	-0.1342	-0.0717	0.1798	-0.0553	-0.0758	0.0489	-0.1078	-0.1554	0.0459	-0.0431	0.0957	-0.0005	-0.0574	0.0012	-0.0639	-0.0445	-0.0916	-0.0682	0.0031	0.1441	0.0615	-0.0596	-0.0509	0.0018	-0.1138	-0.1451	-0.0506	-0.0784	-0.1062	0.1422	-0.0793	-0.0492
SIN3A	0.0288	-0.0702	-0.0166	-0.0023	0.0118	-0.0277	0.0226	0.0798	-0.0527	0.0763	0.0127	0.052	-0.0034	-0.0195	0.1004	-0.0111	0.0522	-0.0679	0.0337	0.0451	0.0251	-0.083	-0.0372	-0.0451	-0.0757	0.0383	-0.0425	0.1063	0.0762	0.0349	-0.0529	0.0122	0.0492	-0.0435	0.0021	-0.0509	0.0744	0.0211	-0.0277	-0.0194	-0.0465	-0.0989	-0.1174	-0.0359	0.0363	0.0282	0.0485	0.0567	-0.0446
SIN3B	-0.0634	0.0458	0.0351	0.0519	0.009	0.0568	-0.0077	-0.1556	-0.0422	-0.1783	-0.0459	-0.0127	-0.0214	-0.0122	-0.08	0.0131	-0.0882	0.041	0.0194	-0.0399	-0.0079	0.175	-0.0828	-0.0219	0.1339	0.0162	0.13	-0.0719	0.0685	0.0427	0.0696	-0.0172	-0.0332	0.0451	0.1004	0.0255	-0.0988	0.01	0.0172	0.073	0.1045	-0.0117	0.1379	-0.0274	0.1306	0.0102	-0.0694	0.108	-0.0116
SKA1	0.0249	-0.064	0.035	0.0007	0.1459	-0.0962	0.1287	-0.0023	-0.0118	0.012	-0.1087	0.0857	0.0084	0.0289	-0.0109	-0.0862	0.151	0.0958	-0.0656	-0.0119	0.1042	0.0048	0.0277	-0.0438	-0.0294	-0.0082	-0.0708	0.0889	-0.0881	0.0244	-0.0776	-0.064	-0.1101	-0.0192	-0.0947	-0.0955	-0.0025	-0.0115	-0.037	0.1141	-0.2423	-0.1238	-0.0642	0.1044	-0.1103	0.0551	0.0044	0.0043	-0.0403
SKA3	0.0299	-0.049	0.0106	-0.0808	0.1384	-0.0788	0.1228	0.0095	0.0177	-0.002	-0.1458	0.0866	-0.0032	0.0915	-0.1044	-0.0783	0.1351	0.1155	-0.0757	-0.0699	0.103	0.0194	0.0503	-0.0365	-0.0029	-0.0382	-0.0451	0.1093	-0.0966	0.0024	-0.0797	-0.0803	-0.0971	-0.0153	-0.1304	-0.0715	-0.022	0.0089	0.0087	0.1567	-0.2421	-0.1521	-0.0129	0.1504	-0.093	0.0591	-0.0446	-0.0144	-0.0618
SKIV2L	-0.0137	-0.0071	0.0071	-0.0474	-0.0184	0.0713	0.0331	-0.0963	-0.0057	-0.1319	0.0227	-0.0272	0.0248	0.1	-0.0637	0.1519	0.0232	0.1765	0.1747	-0.1408	0.0478	0.1078	-0.1027	-0.0078	0.0435	-0.009	0.0376	-0.0536	0.0121	0.0286	0.0143	-0.0168	0.0268	0.0113	0.0335	0.005	-0.0627	-0.0058	0.0244	-0.0036	-0.0338	-0.0393	0.0701	-0.054	0.1625	0.1068	-0.1198	0.1587	-0.032
SKP2	0.0569	-0.0268	0.0322	-0.0782	0.0583	0.0568	0.1028	0.0826	-0.0695	0.0464	0.0146	0.022	0.021	-0.0436	-0.1545	0.0037	0.0142	-0.0084	-0.0086	-0.0736	0.1251	-0.0312	0.0207	-0.085	-0.1076	0.016	-0.0356	0.0212	0.0469	0.0767	-0.0192	-0.0619	0.0408	0.0081	-0.0268	0.0044	-0.0042	0.0198	-0.0267	-0.01	-0.1086	0.0001	-0.0227	0.0377	-0.0192	0.0228	-0.0224	-0.0006	-0.0181
SLC25A10	0.0745	-0.1048	-0.0467	0.0168	0.04	-0.0676	-0.0702	0.1404	-0.066	0.1846	0.0326	-0.014	-0.0522	-0.0334	0.049	-0.1076	0.0245	-0.0768	-0.0629	0.0985	-0.0902	-0.0105	0.0982	-0.0967	-0.0866	0.0231	-0.0499	0.0078	-0.0612	-0.0919	-0.0051	-0.1091	0.0342	0.0306	-0.0761	-0.0486	0.0262	-0.0107	-0.059	-0.0205	0.0172	-0.078	-0.1925	0.0442	-0.0254	-0.1743	0.0959	-0.0345	-0.1156
SLC30A9	-0.0551	0.0721	0.0558	-0.0112	-0.1511	0.0126	-0.1392	-0.0805	-0.1175	-0.0178	0.0523	-0.0456	-0.0034	-0.0663	0.0226	-0.0882	-0.1092	-0.1585	-0.096	-0.0062	-0.168	0.0419	0.0322	-0.0221	-0.0207	-0.0439	0.0836	-0.0876	0.0052	-0.0091	0.0692	-0.05	0.0387	-0.0469	0.0302	0.0554	0.0122	0.0073	-0.0782	-0.1399	0.0892	0.2481	0.2509	-0.0748	0.0316	-0.142	0.1083	-0.0979	0.0102
SLX4	-0.0265	0.0688	0.0446	-0.0403	-0.1202	0.1051	-0.0286	-0.09	0.0143	-0.1244	-0.0395	-0.1206	0.0663	0.13	-0.0981	0.0212	-0.034	0.0792	0.0609	-0.1123	0.0214	0.0459	0.0176	0.0109	0.1172	-0.0173	0.0151	0.0425	0.0678	-0.0895	0.0035	0.0243	-0.0987	0.0299	-0.0566	-0.0102	-0.1182	0.0776	-0.0059	0.0757	0.0134	0.0071	0.1197	0.144	0.2199	-0.005	-0.0039	0.1434	-0.0576
SMARCB1	-0.0492	0.0003	-0.0257	-0.0426	-0.0261	-0.0366	-0.0512	-0.0804	0.0996	-0.0407	0.0497	0.0219	0.1056	0.0084	-0.003	0.0979	-0.0889	-0.0368	0.1333	-0.0335	-0.0193	-0.0041	-0.0896	0.1257	0.0087	-0.0722	0.0233	0.0257	0.4774	0.2712	0.0391	0.115	-0.0438	-0.0015	0.0451	0.0693	0.0453	0.0069	0.0247	0.0389	0.0543	-0.0891	-0.0006	-0.0811	0.0161	0.0732	-0.0894	0.075	0.1074
SMARCC1	0.0063	-0.0014	0.0247	-0.1445	-0.1259	0.0355	-0.0545	-0.1187	0.0707	-0.0096	-0.0194	-0.024	0.0013	0.0801	-0.003	-0.004	-0.0517	-0.0138	0.0316	-0.0016	-0.0494	-0.0416	0.0129	0.1201	0.0438	-0.0824	-0.0067	-0.0297	0.3688	0.1566	0.0963	0.0794	-0.0854	0.0044	0.006	0.0276	-0.0037	0.0314	0.017	0.0088	0.0928	0.0308	0.1094	0.0065	0.0271	0.0315	-0.0659	-0.0116	0.072
SMARCD1	-0.0216	0.0822	0.0578	0.053	-0.0422	0.0205	-0.0237	-0.0226	0.0495	-0.154	0.1037	-0.04	0.0521	-0.1216	-0.1442	-0.0215	-0.1179	-0.1184	-0.0503	0.0151	-0.0004	0.0837	-0.0703	0.0339	0.0377	0.0259	0.0649	-0.1357	-0.0253	0.0963	0.1552	-0.0315	0.1116	0.0677	0.1631	0.0681	-0.0179	0.0413	0.0197	-0.0182	0.2153	0.1009	0.1107	-0.0639	0.1106	0.0245	-0.032	0.0025	0.1263
SMARCE1	-0.0442	0.0782	-0.0021	-0.0062	0.0034	-0.0075	0.0533	-0.0338	0.0636	-0.0593	0.0643	-0.0488	0.0145	-0.0235	-0.0368	0.0465	-0.019	-0.0121	0.0572	-0.0484	0.033	-0.0258	-0.0666	0.056	0.0042	-0.0197	-0.0101	-0.0589	0.3992	0.1247	0.0739	0.034	0.045	0.0864	0.0648	0.0416	0.0245	-0.0078	0.023	-0.0804	0.0602	-0.0463	-0.0632	-0.0785	0.0795	0.1138	0.0072	0.1143	0.0632
SNAP23	-0.1079	0.0396	0.0089	0.0275	0.0627	0.0025	0.0996	0.0459	0.1334	-0.0828	0.0197	-0.0688	0.0441	-0.0245	-0.0895	0.0591	0.0056	0.047	0.041	-0.0411	0.0351	0.013	0.0697	0.0184	0.0009	0.1046	0.0995	-0.1032	-0.0439	0.0701	0.0384	0.0523	0.0229	0.0577	0.0263	0.0217	-0.065	-0.0353	0.0439	-0.0083	-0.0726	-0.0556	0.0293	-0.0364	-0.0708	0.0838	-0.1402	-0.0612	-0.0028
SNRNP40	-0.0281	0.0643	0.0371	-0.0217	-0.0639	-0.041	-0.0387	-0.0489	0.0255	0.0329	0.0709	0.0472	-0.0346	-0.0169	0.0384	0.0214	0.051	0.071	0.0317	-0.0354	-0.039	0.0848	-0.0063	-0.0211	0.0104	0.0735	0.0813	-0.0772	0.0411	0.0487	-0.0006	0.0403	0.0155	0.0417	0.0543	-0.0137	-0.0467	-0.0223	-0.0377	-0.0809	0.153	-0.0281	-0.0892	-0.0519	0	0.003	0.044	-0.0377	0.0615
SOS1	0.0233	0.2026	-0.0096	-0.0321	-0.0039	-0.002	0.023	-0.0132	0.0213	0.0837	0.1077	0.0138	-0.0202	-0.0869	0.0658	0.0173	0.07	0.0197	0.0079	0.0358	-0.0492	-0.0078	0.059	0.0493	0.0522	0.0334	0.0466	-0.012	-0.0366	0.0378	-0.0976	-0.0014	0.0504	0.0574	-0.0099	-0.0642	-0.0244	-0.0163	-0.0377	-0.082	0.0864	-0.0191	-0.0445	-0.0024	-0.0227	0.0379	0.0118	-0.033	0.2676
SOX10	-0.0053	-0.0289	-0.0088	0.021	-0.0037	0.0154	-0.0042	-0.0696	-0.0913	0.1195	0.2159	0.0143	-0.1105	0.0484	0.1041	-0.0812	-0.1133	-0.1111	-0.032	-0.0224	0.0246	-0.0374	-0.0295	-0.1442	-0.0701	0.0596	-0.0662	0.0675	0.0244	-0.1117	-0.0767	-0.0477	0.1445	-0.0297	0.1176	-0.0284	0.053	0.0448	-0.0083	0.0082	-0.0062	-0.0169	-0.156	-0.0778	0.0318	-0.0545	0.1254	0.0367	-0.0399
SP7	0.1996	-0.0001	-0.0361	-0.0496	0.0545	0.0262	0.1367	0.0318	0.0337	-0.0143	-0.0698	0.1125	-0.0031	0.0606	-0.0912	-0.0051	0.0125	0.039	-0.0429	-0.0255	0.1203	0.0717	-0.0443	-0.0649	-0.0211	-0.0554	-0.1079	-0.0754	-0.0725	0.1289	0.0171	-0.0172	0.034	0.0365	-0.0163	0.0256	0.0002	-0.0753	0.0213	-0.0294	-0.0897	-0.0737	-0.0517	-0.0335	-0.0347	0.0163	-0.0618	-0.0093	-0.0218
SPAG4	0.1006	-0.0736	-0.0824	0.0558	-0.0304	0.0154	-0.1222	0.1271	-0.0644	0.1036	0.0554	-0.0549	-0.0039	-0.0781	0.1621	-0.0771	-0.0973	-0.1969	-0.0159	0.1628	-0.136	-0.1552	0.0167	0.0369	-0.1261	-0.0059	-0.0607	0.0463	-0.0261	-0.0402	0.0333	0.0118	0.0238	0.0406	-0.017	-0.0099	0.0996	-0.0013	-0.0534	-0.029	0.0594	-0.0289	-0.0604	0.0045	-0.0929	-0.127	0.0622	-0.1293	-0.0075
SPAG5	0.03	-0.0942	-0.0263	-0.0614	0.1512	-0.0952	0.0959	0.0118	0.0593	0.0827	-0.0759	0.1125	-0.0252	0.0715	-0.1243	-0.0634	0.0575	0.0141	-0.0336	-0.0438	0.0926	-0.0101	0.0009	-0.051	-0.0798	0.0091	-0.0719	0.0406	-0.0528	0.0408	-0.0103	-0.1171	-0.0353	0.0063	-0.109	-0.0134	0.0418	-0.0146	-0.0103	0.0562	-0.119	-0.1679	-0.0593	-0.0121	-0.0872	0.0012	-0.077	-0.026	-0.0525
SPAG8	0.0661	-0.0562	-0.0376	0.0376	-0.037	-0.0261	-0.047	0.0697	-0.0043	0.0343	0.0206	0.1231	-0.0086	-0.0517	0.1198	-0.0286	-0.0232	-0.1013	-0.0306	0.1047	-0.0568	0.037	0.009	0.0001	-0.0202	0.0308	-0.0158	-0.0019	-0.0649	-0.0378	0.048	0.0287	0.0659	-0.0345	-0.0056	0.0315	0.0428	-0.0929	-0.0126	-0.0491	0.1	0.0494	-0.027	0.0114	-0.0624	-0.0698	0.0789	-0.1154	0.0839
SPDEF	0.0181	0.0398	0.0204	0.0133	0.0033	-0.0212	0.0792	0.0913	-0.0039	0.0229	-0.0182	0.0462	0.3058	-0.109	-0.1197	-0.0109	-0.0443	-0.0356	0.0299	-0.0437	0.0166	-0.0511	-0.0583	0.0055	-0.008	0.0048	-0.0842	-0.0803	-0.0257	0.0313	0.0611	-0.0422	0.0256	0.0432	0.0573	0.0989	0.0509	-0.0139	0.0603	-0.0391	0.021	0.0478	-0.0094	-0.0569	0.0151	0.1198	-0.0325	0.0573	0.0437
SPRED1	-0.0772	0.0144	-0.0403	0.0579	0.037	-0.0726	-0.0963	0.0731	0.0494	-0.0406	0.063	0.0374	-0.1021	-0.1102	-0.015	-0.0942	-0.2096	-0.2011	-0.0916	0.0854	-0.0577	0.0083	0.0205	-0.0023	-0.1134	0.0389	0.0653	-0.0608	0.0348	0.0754	0.1439	0.0172	0.1011	0.0035	0.0266	0.0786	0.0838	0.0207	0.0229	-0.0727	0.1916	0.0823	0.0273	-0.1135	-0.0537	-0.146	0.0877	-0.0977	0.1007
SREBF1	-0.0126	0.0291	-0.0372	0.1611	0.2511	-0.05	0.0033	0.0271	0.0782	-0.0172	-0.0991	0.074	-0.0554	-0.0235	0.0286	-0.0042	-0.0344	0.0071	-0.0707	0.3452	-0.016	0.0342	-0.0377	0.0363	0.0003	-0.0616	-0.0294	-0.0027	-0.0347	0.0333	-0.014	0.0506	-0.0346	-0.0358	0.0016	0.0072	0.0376	0.02	0.0265	0.0511	-0.0505	-0.0591	-0.0125	-0.0429	-0.0495	-0.0324	-0.0698	-0.0638	0.1096
STAT2	0.0799	-0.0171	0.0268	-0.0254	-0.0867	0.0128	-0.2868	0.0089	-0.0116	0.068	0.0747	0.0459	-0.0835	0.014	0.121	-0.0182	0.0262	-0.0504	-0.0282	0.0489	-0.0127	0.0635	-0.0283	-0.0251	0.0122	-0.0409	-0.0231	0.0145	0.0815	0.0252	-0.0125	0.0284	0.0495	-0.0166	0.0194	-0.0377	-0.0047	-0.0684	-0.0672	0.0162	0.0624	0.0818	0.001	-0.039	0.079	-0.075	0.0641	-0.0577	0.0383
STIL	0.0206	-0.0309	-0.0071	0.0446	-0.042	-0.0004	-0.0901	-0.0335	-0.0539	0.0723	0.0479	0.0125	-0.0864	-0.0661	0.1955	-0.0386	0.0721	-0.0809	-0.0247	0.1446	-0.1592	0.0331	0.0003	-0.0405	-0.074	0.1099	0.035	-0.029	-0.0372	-0.028	-0.0172	-0.0312	0.0728	-0.0255	0.0972	-0.0302	0.0022	-0.0652	-0.0945	-0.1167	0.0621	0.1476	0.0267	-0.1404	0.0854	-0.1118	0.1946	-0.1022	-0.0067
STN1	-0.1106	0.0828	0.0013	0.0934	-0.0288	0.0749	-0.039	-0.0459	0.1223	0.0057	0.0147	-0.006	0.0484	-0.0173	0.1243	0.08	0.0478	0.0805	0.0106	0.0366	-0.0513	-0.0253	-0.0158	0.0726	0.1059	-0.0163	0.0208	-0.0922	0.0102	-0.0252	0.0011	0.0588	-0.0268	0.0596	0.0337	-0.0073	-0.0131	-0.0133	0.0354	0.0267	0.0589	0.0401	-0.0599	-0.0435	0.0407	0.0292	-0.1206	-0.0651	0.1163
STRAP	-0.0482	-0.0486	0.0058	0.0114	-0.0573	0.0491	0.056	0.0047	0.0817	0.069	0.0653	-0.0101	0.0227	-0.0226	0.0046	0.0368	0.0091	-0.0224	-0.0079	0.0251	-0.0398	0.0324	0.0384	0.0136	0.0289	0.1042	-0.0269	-0.0137	0.0539	-0.0196	0.0504	0.0501	0.0388	0.0628	0.1474	-0.0073	-0.002	-0.0316	-0.0646	-0.048	0.1484	-0.0978	-0.1994	-0.0859	0.0204	0.0558	0.0057	0.0041	-0.0609
STT3A	-0.0513	-0.0712	0.0886	-0.0339	0.0132	0.0048	0.0313	-0.0813	-0.0675	-0.0793	0.0317	-0.0194	0.0332	0.0865	0.0937	0.1241	0.3191	0.4369	0.1769	-0.1389	0.0165	-0.0076	-0.0797	-0.0734	0.0173	0.0455	0.068	0.0515	0.0301	-0.0518	-0.2339	0.0012	-0.0164	-0.0517	0.0285	-0.0863	-0.1062	-0.0486	-0.0294	0.0735	-0.214	-0.0578	-0.0227	0.0549	-0.0027	0.1185	-0.0925	-0.0061	-0.0951
STX4	-0.0894	0.0983	0.0193	0.0067	0.0102	-0.0347	0.0994	0.0691	0.1002	-0.0744	0.0837	0.0153	0.0992	-0.0866	-0.1221	0.0941	0.0227	-0.0045	0.0725	-0.0674	0.0073	0.0169	-0.0031	0.0489	-0.0827	0.0724	0.0874	-0.1551	-0.0285	0.1214	0.0264	0.0084	0.0829	0.0666	0.0878	0.0534	-0.0485	-0.0435	0.0188	-0.0762	-0.0583	-0.0282	0.0743	-0.1543	-0.0322	0.0676	-0.1192	-0.0405	0.0466
STXBP3	-0.1053	0.1201	0.0924	-0.0223	0.0382	0.0072	0.1451	0.0322	0.0632	-0.0889	0.0135	0.0216	0.0677	-0.0032	-0.2043	0.0842	0.0232	0.0783	0.0294	-0.1572	0.0933	0.0388	0.0483	0.0544	-0.0197	0.0816	0.1157	-0.1342	-0.051	0.0835	0.0231	0.0064	0.0408	0.1151	0.0746	0.0581	-0.0607	-0.0024	0.0598	-0.0212	-0.1555	-0.0605	0.0545	-0.0826	-0.0538	0.1512	-0.158	0.013	0.0331
SUZ12	-0.0785	0.0819	0.0118	0.0412	-0.1338	0.0548	-0.1986	-0.0095	0.0254	-0.0321	0.1744	-0.0887	0.0898	-0.1848	0.0137	0.0352	-0.0723	-0.103	0.0072	-0.0107	-0.1548	-0.0376	-0.111	0.0523	0.0153	0.0378	0.053	-0.0682	0.0544	-0.0455	0.0786	0.0361	0.1008	0.0136	0.0304	0.0373	-0.0211	-0.008	-0.0171	-0.1606	0.1821	0.161	0.1142	-0.0924	0.1053	-0.017	0.0423	0.0169	0.0382
SYK	-0.0333	0.0143	0.0055	-0.0089	-0.0578	0.0343	-0.079	-0.0732	0.0513	-0.0361	0.009	-0.0414	0.0575	-0.028	0.0139	0.1307	-0.0111	0.0413	0.2032	-0.0267	-0.0364	0.0204	-0.0205	0.0044	0.099	0.0706	0.0447	0.0073	0.1965	0.1156	0.0017	0.0874	-0.0198	-0.0255	0.0667	-0.0563	-0.0103	-0.0356	-0.1049	-0.0503	0.1218	-0.0126	0.0162	-0.0219	0.1004	0.0747	-0.0387	0.2093	0.0154
SYVN1	0.0727	-0.0331	0.0418	-0.0579	0.0435	0.0165	0.1405	-0.0871	0.0548	0.0886	-0.0592	-0.0553	0.0491	-0.0033	0.0016	0.3423	0.2117	0.1462	0.4341	-0.0262	0.0794	-0.0591	-0.0311	0.0424	0.1265	-0.0207	-0.0289	0.0836	0.1259	0.1213	0.0244	0.1355	-0.0594	0.0391	0.0153	0.0525	0.0877	0.0563	0.1094	-0.023	0.0615	-0.0869	-0.1287	0.0495	0.0477	0.4019	-0.0227	0.1	-0.0478
TACC3	0.0573	-0.0407	-0.018	-0.0025	0.0121	-0.0446	0.0576	0.0715	0.0275	0.0825	0.0006	0.0491	0.0521	-0.0008	-0.0395	-0.0642	-0.0302	-0.0152	-0.0313	-0.0195	0.0032	0.0198	0.0956	-0.0142	-0.0556	-0.0322	-0.0509	-0.0413	0.0239	-0.0602	-0.0489	-0.0265	-0.0219	0.0112	-0.0584	0.0625	0.0382	0.0286	0.0177	-0.0721	-0.0428	-0.1113	-0.1476	-0.0767	-0.0382	0.0004	0.0413	0.0745	-0.0616
TAF10	0.016	-0.0373	-0.0897	0.0576	-0.084	0.0196	-0.1153	0.0159	-0.0138	-0.0003	0.0282	0.0114	0.0104	-0.0519	0.2169	-0.0114	-0.0491	-0.1693	0.0294	0.0557	-0.1179	-0.0407	-0.0733	0.063	0.0073	0.025	0.0375	0.1033	-0.0106	-0.0207	-0.0427	0.046	0.0125	-0.0521	0.0563	0.0491	0.1387	0.0628	-0.0407	-0.0469	0.1145	0.0361	0.0162	-0.027	0.0332	-0.0807	0.1521	-0.0284	0.0708
TAF11	-0.0261	-0.0324	0.0005	0.0429	-0.0534	0.119	-0.0303	-0.0857	-0.0599	-0.0987	0.0053	-0.0121	0.0418	-0.0223	0.0444	0.1222	-0.0251	-0.0135	0.0676	0.0511	-0.0078	0.0657	-0.0812	-0.006	0.0881	0.1112	0.1106	-0.0223	0.0106	0.068	0.0398	0.0361	0.0096	0.0147	0.0764	0.0746	0.0011	0.0107	0.0092	-0.0718	0.1346	0.0812	0.0601	-0.0154	0.1089	0.0296	0.0004	0.0929	-0.0049
TAF13	-0.0219	-0.0052	-0.0022	0.0457	-0.0351	0.1745	0.0021	-0.0723	-0.0404	-0.148	-0.001	-0.0267	0.0643	0.0781	-0.1138	0.1058	-0.1055	0.0209	0.0959	-0.0945	0.01	0.0211	-0.1138	-0.0266	0.0301	0.0776	0.1255	-0.0372	0.0226	-0.0149	0.0414	0.0043	0.0232	-0.0432	0.0112	0.0552	-0.0214	-0.0333	0.0538	0.0064	0.0947	0.0182	0.1054	0.0421	0.1281	0.0056	-0.1394	0.0773	-0.0353
TAF3	-0.0069	-0.02	-0.0517	0.0467	-0.0215	0.1224	-0.0561	-0.0791	-0.0524	-0.0565	0.0188	0.0241	-0.0097	-0.0529	0.1531	0.0008	-0.0009	-0.0791	-0.0063	0.0297	-0.0445	0.0049	-0.0201	0.0193	0.0638	0.0477	0.0335	0.1489	-0.0317	0.0113	-0.0806	-0.0038	-0.0221	0.0254	0.0868	0.0038	0.0651	0.0491	-0.0352	-0.0264	0.1044	-0.0201	0.0006	0.0371	0.0677	-0.0928	0.1594	-0.021	0.0519
TCF25	-0.0499	-0.0072	0.0589	0.0369	-0.01	0.0369	-0.0571	-0.1167	-0.0191	-0.071	-0.0292	-0.0367	0.0486	0.0505	-0.0298	0.0584	0.0561	0.0805	0.02	-0.0508	0.0356	0.1228	0.1534	0.1149	0.1936	0.0126	0.0762	0.0039	-0.0342	0.0005	0.0411	0.0479	-0.0427	0.114	0.064	0.0112	-0.0402	-0.0353	-0.0304	0.0841	-0.004	0.0303	-0.0404	0.1121	0.0232	0.0435	0.0527	0.1139	-0.0395
TCOF1	-0.0369	0.0137	-0.0109	0.0417	0.0456	0.0212	0.1083	-0.0395	0.0614	-0.0415	-0.0245	-0.0163	-0.0207	0.1189	-0.0517	-0.0143	0.0329	0.1577	-0.0653	-0.1317	0.0218	0.0588	-0.0263	-0.0433	0.0182	-0.0018	-0.018	-0.0031	-0.0273	-0.0045	-0.0009	-0.0251	-0.0314	0.0588	-0.0081	0.0168	-0.1266	-0.0382	0.0273	0.0279	-0.1589	0.017	-0.0399	0.049	0.0082	0.0756	-0.047	0.0004	-0.0355
TDP2	0.0083	-0.0142	-0.0199	0.0309	0.0021	0.0882	-0.0227	0.0094	-0.0188	-0.0366	0.0599	-0.072	-0.0169	0.0232	0.0568	-0.0229	0.0351	0.0269	-0.0544	-0.0136	-0.0026	-0.0898	-0.0202	-0.0541	0.0013	-0.0304	-0.037	0.0278	-0.0072	-0.052	-0.0412	-0.0378	0.0297	-0.0283	0.0029	-0.018	-0.0749	0.0056	-0.0099	-0.0602	-0.0414	0.0604	0.0653	0.0183	0.0592	-0.0648	0.0863	0.015	-0.0348
TEDC1	-0.0384	-0.0193	0.0058	0.0952	-0.0617	0.0506	-0.144	-0.0695	-0.0375	-0.1481	0.0004	-0.0976	-0.0481	0.0204	-0.008	0.0654	0.0456	0.1504	0.0576	-0.0765	-0.057	0.0724	-0.0105	0.0127	0.0475	0.079	0.1149	-0.026	0.0528	-0.0766	0.0069	0.016	-0.0048	0.0542	0.0838	-0.0415	-0.1463	-0.1236	-0.0325	0.0403	0.0516	0.0185	0.1034	-0.0093	0.1697	-0.0579	-0.0071	0.0446	-0.0549
TEKT2	0.0879	-0.0509	-0.0888	-0.0674	-0.0399	-0.1103	0.006	0.1462	0.0378	0.4747	0.001	0.064	0.0151	-0.0239	0.1339	-0.0732	0.034	-0.1099	-0.0109	0.1477	-0.0062	-0.1278	0.0323	-0.0022	-0.1367	-0.0682	-0.1619	0.1792	0.0482	0.0177	-0.0698	0.01	0.0009	-0.1459	-0.1526	-0.038	0.1868	0.0049	-0.0898	-0.0426	0.0738	-0.1375	-0.1934	-0.0032	-0.21	-0.0788	0.0404	-0.0288	0.0402
TEN1	-0.1335	0.0507	0.0089	0.0806	-0.0101	0.083	-0.0044	-0.0513	0.0902	-0.1031	-0.0072	-0.0106	0.0211	0.0041	0.0431	0.1115	0.0681	0.2184	0.052	-0.0322	-0.0104	0.068	-0.0177	0.0443	0.1157	0.0005	0.0549	-0.0755	-0.0189	-0.0485	-0.0004	0.0825	-0.0372	0.1004	0.0495	-0.0232	-0.094	-0.0559	0.0619	0.0651	-0.0143	0.0418	0.0106	0.0027	0.0221	0.0679	-0.17	-0.0529	0.0739
TENM4	0.0021	0.0255	0.0222	-0.019	0.0265	0.0326	0.0855	0.0281	-0.009	-0.0449	0.0049	0.0223	-0.1271	-0.0597	-0.0398	0.0019	0.0475	0.135	0.0136	-0.0492	0.0705	0.0703	-0.0342	-0.0104	0.048	0.0172	0.0004	-0.027	0.0007	0.0209	0.0414	0.0356	0.0405	0.1118	0.069	0.0489	-0.0457	-0.0746	0.0816	0.0131	0.0258	0.0479	-0.0429	-0.0605	0.0265	0.0568	0.0334	0.0447	0.0324
TENT4B	0.0255	-0.1048	-0.0972	0.0706	0.1543	0.0004	0.1162	-0.0769	-0.0249	-0.0429	-0.0714	0.0039	-0.0677	0.0117	0.0334	-0.0123	0.012	0.057	-0.0311	0.1124	0.015	0.0626	-0.0243	0.0026	0.0202	-0.0306	0.0301	0.0319	-0.0192	0.0548	0.0005	-0.0101	-0.0659	-0.0204	0.0072	-0.0198	-0.0193	0.0378	-0.0031	0.0355	-0.0964	0.0095	0.0348	-0.0588	-0.0309	-0.0035	-0.0092	-0.0469	0.068
TESK1	0.0798	-0.0522	-0.0568	0.0008	-0.0603	-0.0714	-0.0984	0.0537	-0.0514	0.1796	0.0362	0.0444	-0.0348	-0.0472	0.2085	-0.095	0.0102	-0.1348	-0.0527	0.1866	-0.1312	-0.0659	0.0573	-0.0258	-0.07	0.0298	-0.0844	0.0269	-0.0411	-0.07	0.0246	0.0085	0.0763	-0.0433	-0.0171	-0.0088	0.1681	0.0007	-0.0299	-0.052	0.1559	0.0032	-0.0822	-0.0215	-0.0442	-0.0865	0.1546	-0.1071	0.0424
TFAP2A	-0.0356	0.0314	-0.0217	0.0212	0.0071	0.0691	0.0059	-0.0005	-0.0411	0.0027	0.1079	0.0041	0.0553	-0.0216	0.0593	0.018	0.0062	0.0058	-0.0223	-0.0893	-0.0081	-0.0067	-0.0215	-0.0731	-0.0497	0.0979	-0.0155	0.0042	-0.0068	-0.0358	-0.0118	-0.0405	0.0829	0.0381	0.112	0.0555	0.0406	0.0113	0.0792	-0.0061	0.0012	0.0581	-0.0668	-0.0701	0.0962	0.0125	0.0894	0.0287	0.0116
TFPT	0.0345	-0.0399	-0.047	0.0261	-0.0529	0.0615	-0.0312	-0.0431	-0.0664	0.0603	-0.0239	0.0043	-0.0467	0.0013	0.0459	-0.0985	-0.0808	-0.0978	-0.0642	0.0784	0.0352	-0.053	0.0306	-0.0437	-0.0166	0.0358	0.007	0.0032	0.0787	-0.0685	0.0313	-0.0128	0.0038	-0.057	0.0481	0.0304	0.018	0.0287	0.0374	-0.0403	0.0387	0.0179	-0.1	-0.0318	-0.0167	-0.0622	0.0919	-0.0091	-0.0256
THAP1	0.0211	-0.0404	-0.01	0.0173	-0.0982	-0.1017	-0.2033	0.0125	-0.1224	0.0902	0.0658	-0.0188	-0.0664	-0.0069	0.1956	-0.1302	-0.0843	-0.1284	-0.1375	0.1501	-0.1146	0.0427	-0.0149	-0.0432	-0.1755	0.0309	0.0101	-0.0427	-0.0327	-0.0301	0.0225	-0.0672	0.0733	-0.0653	0.0599	-0.0442	0.044	-0.0178	-0.15	-0.0298	-0.0212	0.146	0.082	-0.1041	-0.0107	-0.16	0.1497	-0.1366	0.001
THOC1	0.0548	0.0197	-0.062	0.0536	-0.0421	-0.0394	-0.1031	0.072	-0.0576	0.1773	-0.0201	0.0348	-0.0335	-0.1585	0.2235	-0.1591	0.0039	-0.2858	-0.0378	0.3055	-0.1416	-0.0573	0.0703	-0.0147	-0.1036	0.0268	-0.0849	0.018	0.0347	-0.0577	0.0384	-0.0477	-0.0323	-0.1151	-0.0145	-0.0067	0.1574	0.0597	-0.0909	-0.0351	0.0875	0.0322	-0.0316	-0.0625	-0.0771	-0.1999	0.2898	-0.1061	0.0298
TIAF1	0.011	0.0277	0.0138	-0.0359	0.0316	0.0052	0.0723	0.0722	0.0863	0.041	-0.0029	0.0317	0.0373	0.0038	-0.1419	0.0383	0.0481	0.032	0.0386	-0.0858	0.1073	0.0205	0.0028	-0.0324	0.0157	-0.0054	-0.0395	-0.0407	0.0292	-0.0211	0.0703	-0.0247	0.0204	0.0343	-0.0815	0.0801	0.0243	-0.0343	0.0003	-0.033	-0.0039	-0.0697	-0.0435	0.0088	-0.0022	0.0538	-0.0633	0.0157	-0.0358
TINF2	-0.0605	0.0559	0.0211	0.0578	-0.1539	0.0047	-0.2256	0.0423	-0.0303	0.0027	0.1814	-0.119	0.0691	-0.1597	0.1212	0.0309	-0.0403	-0.031	-0.0227	0.1632	-0.1896	-0.0642	0.037	-0.0036	-0.0323	0.0593	0.0176	-0.0432	0.0653	-0.0783	-0.0042	0.0362	0.0826	0.0303	0.1066	-0.0364	-0.0055	-0.0342	-0.0467	-0.065	0.2307	0.135	-0.0212	-0.076	0.0444	-0.0772	0.0412	-0.0346	0.0334
TIPRL	-0.023	-0.0358	-0.0045	0.0935	-0.0312	0.0572	0.006	-0.0547	0.0169	0.0105	0.0708	0.0009	-0.0563	0.0207	0.0784	-0.0043	-0.0512	-0.0678	0.0214	-0.0501	-0.0151	-0.0283	0.0746	-0.0305	-0.053	0.0928	-0.0073	-0.0634	0.0165	-0.064	0.0694	0.004	0.0774	0.0309	0.1133	0.0807	0.0853	0.054	0.0818	-0.0093	0.0154	-0.015	-0.1032	-0.0917	0.0145	0.0007	0.1335	-0.0012	-0.0447
TM9SF3	0.0112	-0.0783	0.0579	-0.1051	-0.0236	0.0492	0.0358	-0.1152	-0.0698	0.0371	-0.0105	-0.1056	-0.0465	0.031	0.0264	0.1487	0.1055	0.1215	0.2471	-0.0868	-0.009	-0.1054	0.0346	0.1025	0.1462	0.0112	0.0174	0.1127	0.0461	0.011	-0.0945	0.1342	-0.0464	0.0038	-0.0572	-0.0548	0.0186	0.0177	0.0297	0.0387	-0.0241	-0.1104	-0.0302	0.1039	0.0175	0.144	0.0236	0.0605	-0.0693
TM9SF4	0.0101	-0.012	0.035	0.0386	0.0335	0.1538	-0.0478	0.166	-0.0027	0.0929	0.0237	0.0405	-0.068	-0.0638	0.015	-0.0202	-0.0239	-0.0057	-0.0083	0.0193	-0.0249	0.0062	0.0257	-0.0168	0.0256	0.0261	-0.0756	-0.0483	-0.0314	-0.0345	0.0488	0.0655	0.0521	0.3746	-0.031	0.0059	-0.0145	-0.0941	-0.0478	-0.0632	0.0631	-0.0207	-0.1128	0.0813	-0.0142	-0.029	0.0088	0.0085	-0.0099
TRNAU1AP	-0.1017	0.0334	0.0711	-0.003	-0.023	-0.0111	-0.0185	-0.0818	0.0582	-0.0316	0.0013	-0.0333	0.0692	-0.0605	-0.106	0.0501	-0.0498	0.0791	0.0578	-0.0624	0.0008	0.0856	-0.1095	0.0463	0.073	-0.0789	0.0687	-0.0421	0.0449	0.1467	0.0529	0.0296	-0.0133	0.0462	0.0479	0.0246	-0.0711	-0.0173	-0.0223	0.0184	0.0744	-0.0134	0.0897	-0.0208	0.0031	0.0715	-0.1066	0.0626	0.0526
TSC1	-0.0383	0.1046	-0.0306	0.0443	0.0484	0.0188	0.0251	-0.0498	0.0558	-0.152	0.0377	-0.0054	-0.1656	-0.008	-0.1462	0.0796	-0.1526	-0.0738	0.0435	0.0033	0.1346	0.0353	0.0169	-0.0668	-0.0341	0.1247	0.0879	-0.149	0.0336	0.0913	0.1681	0.0115	0.1205	0.1097	0.1176	0.0955	0.0485	0.1363	0.1396	0.0329	0.0995	-0.0774	-0.0528	-0.1018	0.0981	0.0608	-0.0474	0.0257	0.0415
TSC2	-0.0661	0.0828	-0.0397	0.0768	0.0061	0.0218	-0.04	-0.0866	0.0472	-0.1288	0.0488	0.0142	-0.1564	-0.0452	-0.0657	0.0784	-0.162	-0.1234	0.0491	0.055	0.0748	0.0126	0.0212	-0.0437	-0.0369	0.1425	0.1228	-0.1366	0.0424	0.0747	0.1658	0.0275	0.1048	0.0785	0.1364	0.1042	0.0835	0.1402	0.1441	0.0132	0.1959	-0.0522	-0.0567	-0.1047	0.0961	0.0097	-0.0236	-0.0078	0.0932
TTC37	0.0066	0.0044	-0.0125	-0.016	-0.0508	-0.0129	0.0128	-0.1252	-0.0498	-0.0691	0.0207	0.0203	-0.0133	0.0476	0.0239	0.0742	0.054	0.0665	0.1046	0.0051	-0.0266	0.0737	-0.0322	-0.0228	0.0116	0.0452	0.0102	-0.0392	-0.0043	0.0639	-0.0039	0.0087	0.0216	0.0197	0.0973	-0.018	-0.0386	-0.043	0.0131	0.0122	0.0292	0.0207	0.0026	-0.0832	0.1318	0.0703	0.0566	0.0972	0.0036
TUBD1	-0.0422	0.0024	-0.0364	0.0022	0.0114	0.0918	-0.1055	-0.0958	-0.0549	-0.2164	-0.0311	-0.0447	-0.0059	0.0372	-0.0922	0.034	-0.0102	0.1719	0.0819	-0.2117	-0.0155	0.029	-0.0164	0.003	0.0149	0.0003	0.0789	-0.0095	0.0229	-0.1429	-0.0051	-0.0267	-0.0273	-0.0114	-0.0275	-0.0445	-0.158	-0.0509	0.0147	0.0948	-0.1068	-0.021	0.1973	0.042	0.1404	-0.0607	-0.0561	0.0175	-0.0772
TXNDC17	0.0094	-0.0821	-0.0183	-0.0078	-0.1042	0.0001	-0.0715	-0.0892	-0.0535	0.1441	-0.0741	-0.0033	-0.0123	0.1675	0.1701	-0.0442	-0.0078	-0.0583	0.003	0.0795	0.0026	-0.0459	0.0502	-0.0426	-0.0176	-0.0461	-0.0325	0.0576	0.03	-0.0197	0.0051	-0.0426	-0.0491	-0.0904	-0.0349	-0.0072	0.0852	0.156	0.063	0.0938	-0.0033	-0.0481	-0.0498	0.0113	-0.0569	-0.0578	0.1002	0.0114	-0.0195
TXNRD1	-0.0049	0.0007	-0.0167	-0.0366	-0.128	0.05	-0.0387	-0.157	0.0061	0.0239	-0.0371	-0.0233	0.0014	0.1545	0.0701	0.0235	-0.012	0.0094	-0.0058	-0.0638	-0.0077	0.0159	0.0004	0.0054	0.0487	-0.0566	-0.0063	-0.0448	0.0517	0.0266	0.0952	-0.0042	-0.0228	-0.0536	-0.0639	0.0643	0.0764	0.0779	0.0712	0.0138	0.0543	0.0391	0.076	-0.0559	0.0099	0.0449	0.0553	0.0829	0.0378
UBA2	-0.0391	-0.0146	0.0524	-0.016	0.0179	0.0722	-0.0207	-0.0308	-0.0658	-0.0901	-0.0495	-0.037	0.0054	0.0088	-0.0398	-0.0005	-0.0322	0.0816	0.0304	-0.0749	-0.0232	-0.0287	-0.0719	-0.0193	0.0547	0.0816	0.071	0.0316	-0.0633	-0.073	-0.0513	-0.0436	-0.0714	0.0345	0.0203	-0.0053	-0.0703	0.0501	0.0713	0.0146	-0.0634	0.0202	0.0772	0.0558	0.115	-0.0388	-0.0366	0.0588	0.0194
UBA6	-0.024	-0.0033	-0.0216	-0.0081	0.1633	-0.0774	0.1953	-0.0617	0.0296	-0.034	-0.0682	0.0039	0.0702	0.0545	-0.0984	-0.0873	0.0403	0.0328	-0.0308	-0.062	0.0859	-0.0414	0.075	0.0003	-0.1675	-0.0366	0.0077	0.0313	-0.0344	0.0383	-0.0639	-0.0766	-0.0326	-0.1053	-0.0263	0.0408	0.0643	0.0991	0.1413	0.0319	-0.3032	-0.1251	0.065	-0.0327	-0.2321	0.0419	-0.1046	-0.0403	-0.1019
UBE2F	0.0118	0.0542	-0.0526	0.0559	-0.0064	0.0095	-0.0141	-0.0346	0.0362	-0.0152	0.0143	-0.0072	-0.01	-0.0044	-0.1139	0.0006	-0.1165	-0.0934	-0.0802	-0.0078	0.0248	-0.0275	0.0103	0.0054	-0.021	0.0258	0.0386	-0.1414	0.0097	0.0004	0.6701	-0.0605	0.0768	0.078	-0.0347	0.0933	0.0454	0.022	0.1028	-0.0414	0.0783	0.0164	-0.0001	-0.0856	0.0132	0.0117	0.0342	0.0068	-0.0237
UBE2G2	0.0126	-0.0169	0.0079	0.0105	0.0359	0.0308	0.04	-0.1247	0.0848	-0.0069	-0.0373	-0.0674	0.0145	0.0488	0.0434	0.3728	0.148	0.1929	0.3698	0.0634	0.0097	-0.0401	-0.0285	0.0959	0.1931	0.0077	0.0155	0.0661	0.1306	0.1422	0.0076	0.2133	-0.0783	0.0281	0.0624	0.0177	0.046	0.1036	0.1033	-0.0032	0.1319	-0.0698	-0.0715	0.0075	0.1052	0.4416	-0.0657	0.1568	0.025
UBE2H	0.1112	-0.0668	-0.0222	0.0041	0.103	-0.0272	0.1571	0.11	-0.0281	0.0499	-0.0646	0.0201	0.0828	-0.013	-0.0552	0.0203	0.1779	0.1059	0.0422	-0.0917	0.097	-0.0722	-0.0301	-0.0367	-0.1503	0.0288	-0.0312	0.025	-0.0104	0.0048	-0.1286	-0.0584	-0.0043	0.0071	-0.0453	-0.0092	-0.0071	0.004	-0.0025	0.0357	-0.2841	-0.2295	-0.1749	0.0271	-0.1912	0.077	0.0252	-0.0053	-0.1082
UBE2O	0.071	-0.0439	-0.0754	0.0325	0.0359	-0.0978	-0.144	0.167	-0.0656	0.1999	0.0367	0.0185	-0.0136	-0.0726	0.1305	-0.168	-0.011	-0.1675	-0.096	0.1491	-0.1457	-0.0925	0.1327	-0.0235	-0.1187	-0.0114	-0.1108	0.0821	-0.032	-0.1215	0.008	-0.0538	0.0122	-0.1084	-0.0944	-0.0318	0.1151	0.0228	-0.1156	-0.019	0.0237	-0.0149	-0.1473	0.0299	-0.0919	-0.1916	0.2126	-0.0662	-0.043
UBE2T	-0.024	0.0238	0.0104	-0.0364	-0.1223	0.1133	0.0304	-0.0609	0.0879	-0.1524	-0.0543	-0.0449	0.071	0.0792	-0.1088	0.0875	-0.0452	0.058	0.0973	-0.1498	0.07	-0.0178	-0.0104	0.0702	0.1103	-0.0249	0.0183	0.0055	0.0799	-0.047	0.0804	0.0357	-0.0612	0.0096	-0.0035	0.0188	-0.0681	-0.0271	0.0181	0.1595	0.0434	-0.0447	0.0803	0.0468	0.1408	0.0226	-0.0981	0.0808	-0.0465
UBE3A	-0.1288	0.1003	0.1045	-0.0019	-0.0029	0.041	0.0242	-0.017	0.0799	-0.0997	0.0527	-0.0338	0.0354	-0.0651	-0.0525	0.0157	0.0026	0.0544	0.0462	-0.1174	0.0201	-0.0112	-0.0584	-0.0032	0.0076	-0.0332	0.0221	0.0197	-0.0159	-0.0023	0.027	-0.0673	0.0281	0.0012	-0.0221	0.0611	-0.0605	0.0185	0.0351	-0.0246	0.0054	0.102	0.174	-0.007	0.0743	0.0002	-0.1511	-0.0252	0.0444
UBE4B	0.09	-0.0813	-0.0274	0.0708	-0.0208	-0.0255	-0.0108	-0.0114	-0.0205	0.0503	-0.0249	-0.0194	0.0674	0.0168	0.0352	0.0415	0.0561	0.0126	0.0841	0.0659	-0.0214	-0.0682	0.133	0.0227	0.0083	0.0302	0.038	0.1349	0.0197	0.0286	-0.0898	0.092	-0.0782	-0.1354	0.044	-0.0278	0.0882	0.0634	0.0051	0.167	0.0656	-0.1092	-0.1001	0.0793	-0.0946	0.0164	0.0072	0.0393	-0.0071
UBL7	-0.0085	-0.0162	0.0104	0.087	0.0012	0.0298	0.0101	-0.0655	0.0545	-0.0165	-0.0047	-0.0401	-0.005	-0.0497	0.1013	0.0903	0.115	0.0398	0.0724	0.0176	-0.0923	0.0266	0.0417	0.0076	0.0445	0.0051	0.0422	0.0749	-0.0005	-0.0106	-0.0157	0.0666	-0.0395	0.0541	0.0869	-0.0368	-0.0067	-0.0073	-0.0256	0.0987	0.1071	0.0138	-0.0657	-0.037	0.0164	0.0557	0.0356	0.0625	0.0128
UBR4	0.1128	-0.0985	0.0135	-0.0768	0.0395	-0.089	0.2491	0.0365	0.0379	0.1528	-0.03	0.0649	0.0794	0.1252	-0.0177	0.0271	0.1868	0.1391	0.0303	-0.0792	0.1356	-0.0385	0.0841	-0.0174	-0.0909	-0.0053	-0.0485	0.0707	0.0016	0.0396	-0.1066	-0.0545	0.0225	-0.0553	-0.0491	0.0241	0.1188	0.037	0.0866	0.0274	-0.2711	-0.1327	-0.1258	0.0622	-0.2044	0.1502	-0.0579	0.0245	-0.0768
UCHL5	-0.0086	-0.0264	0.014	-0.0415	-0.0603	0.2395	0.0046	-0.0828	-0.0413	0.088	-0.0247	-0.0046	-0.0265	0.0487	0.041	-0.0228	0.0232	0.0168	-0.0019	-0.0384	-0.019	-0.0518	0.0413	-0.059	-0.0011	0.0856	0.022	-0.0375	0.067	-0.093	0.0262	-0.0095	-0.0073	0.0107	0.0543	-0.0015	0.0414	-0.041	0.0267	0.0006	0.018	-0.0173	-0.0868	0.0119	0.0103	0.0145	0.1155	0.0123	-0.0578
UNC50	0.0359	-0.1567	-0.0091	-0.0437	0.0011	-0.072	0.0516	-0.0566	-0.0604	0.1432	-0.0726	-0.0328	-0.0031	0.0427	0.0694	0.0627	0.1885	0.121	0.113	-0.001	0.0367	-0.0765	0.1157	0.0513	0.0911	0.0107	-0.0421	0.1347	-0.0217	-0.0597	-0.1096	0.1183	-0.0691	-0.0614	-0.1041	-0.0606	0.0241	0.0138	-0.0288	0.0116	-0.0478	-0.1472	-0.1256	0.0822	-0.0519	0.0884	0.0241	0.0214	-0.0843
URGCP	-0.0381	-0.029	-0.0012	0.0373	-0.0753	0.0213	-0.2066	0.2686	-0.0262	0.087	0.1731	-0.1028	-0.0404	-0.0965	0.15	-0.1371	-0.0901	-0.1893	-0.0638	0.1025	-0.1467	0.0132	0.0215	-0.0021	-0.0814	0.0306	-0.0514	0.0663	-0.0082	-0.1374	-0.0046	-0.0397	0.0334	-0.0387	0.0256	-0.0299	0.0319	-0.0304	-0.1346	-0.0438	0.141	0.0433	0.0007	-0.0544	0.0881	-0.1757	0.1173	-0.0562	-0.0166
USE1	0.0491	-0.0694	-0.0454	0.0185	0.0268	-0.0153	0.076	-0.0103	0.0223	-0.0264	-0.098	0.0319	0.0265	0.0456	-0.0755	0.0697	0.0443	0.0839	0.031	-0.0028	0.0876	0.07	-0.0315	0.0513	0.019	-0.0623	0.0547	-0.0128	0.0056	0.0272	-0.0786	0.0443	-0.0667	-0.0253	0.0063	0.0267	0.0304	0.0153	-0.0209	0.0145	-0.1363	-0.0536	0.0342	0.0296	0.0066	0.1087	-0.0068	0.0718	-0.0405
USP1	-0.0105	-0.0481	0.0129	-0.0162	-0.0142	0.1001	0.0405	-0.0799	-0.0229	-0.0509	-0.1018	0.0042	-0.0783	0.1537	-0.0083	-0.0232	0.0368	0.1314	-0.0087	-0.0759	0.0919	-0.0125	0.1089	-0.0201	0.0949	0.0245	0.0476	0.0622	0.001	-0.0504	-0.0234	-0.0858	-0.1192	-0.0029	-0.0789	-0.0132	-0.0414	0.0524	0.0321	0.0907	-0.1873	-0.0477	0.0217	0.1013	0.0445	0.0144	0.0245	0.0286	-0.0276
VAC14	-0.0489	0.0544	0.0443	-0.0311	0.1642	-0.0144	0.133	0.0361	0.0711	-0.0615	-0.0079	-0.0999	-0.0394	-0.0395	-0.0965	0.093	0.005	0.1259	0.0736	-0.0535	0.0609	0.0069	-0.0209	-0.0072	-0.0205	0.0682	0.0656	-0.0251	-0.041	-0.0065	-0.013	-0.0503	0.0182	-0.005	-0.0167	0.0003	-0.079	-0.0039	0.1007	0.0569	-0.1319	-0.1211	0.0004	-0.0235	-0.0227	0.0709	-0.1091	0.0499	-0.0569
VHL	-0.0019	0.0294	-0.0722	0.047	-0.077	-0.0923	-0.1087	0.0149	-0.053	0.0983	0.1212	0.0158	0.0589	-0.0832	0.2321	0.0124	0.0574	-0.0845	-0.0286	0.1082	-0.1899	0.0068	0.0199	-0.038	-0.0995	-0.0072	0.0378	0.0363	0.0113	0.0571	0.0066	-0.0442	-0.0297	-0.0242	0.1076	0.0073	0.0439	0.0155	-0.1292	-0.0689	0.0477	0.0719	-0.0205	-0.1804	-0.0493	-0.0182	0.1427	-0.0558	0.0334
VPS16	-0.0776	0.0488	0.0228	0.0294	0.0249	0.109	0.0357	-0.018	0.0547	-0.2411	-0.0846	0.0076	0.0191	-0.0572	-0.1528	0.1792	0.0313	0.1559	0.1478	-0.1524	0.043	0.0657	0.0335	0.1221	0.2259	0.1171	0.1592	-0.0154	0.0131	0.0264	0.0265	0.0709	-0.0869	0.1381	0.0506	0.042	-0.0993	0.0355	0.1571	0.1065	0.0375	-0.081	0.0574	0.1848	0.0895	0.1662	-0.1427	0.1391	0.0099
VPS18	-0.058	-0.0378	0.0568	-0.0237	0.0142	-0.0377	0.0088	0.0407	0.09	0.0304	-0.0769	-0.0539	0.015	-0.1514	-0.0141	0.0709	0.0853	0.051	0.0838	0.0394	-0.0066	-0.036	0.0462	0.1278	0.0564	0.1801	0.1068	0.0373	0.0262	0.0871	-0.0067	0.0261	-0.0568	-0.0999	-0.0122	-0.0239	0.0198	0.0478	0.01	-0.0495	0.1008	-0.143	-0.0311	0.0732	-0.0386	0.0474	-0.0306	0.0249	-0.0103
VPS29	-0.0296	-0.0427	0.0466	-0.0345	-0.0387	0.035	-0.0337	-0.0679	0.048	-0.0416	-0.0182	-0.0609	0.0804	-0.0461	0.0858	0.1589	0.1357	0.1614	0.1224	-0.0819	-0.0063	0.0113	-0.0522	0.0114	0.1232	0.1654	0.1287	0.0593	0.0285	-0.0066	-0.1229	0.0114	-0.0362	0.0409	0.043	-0.0585	-0.0532	0.0203	-0.0099	-0.0193	0.0262	-0.0683	-0.0596	0.0232	0.0708	0.1088	-0.1212	0.073	-0.0366
VPS35	-0.0974	0.0104	0.0074	-0.0077	-0.0051	0.01	-0.0606	-0.0022	0.0059	-0.1185	-0.0425	-0.0839	0.0921	-0.0413	-0.0475	0.0588	0.0477	0.1617	0.1331	-0.0608	-0.0141	-0.0154	-0.0016	0.0028	0.0454	0.2247	0.1271	0.1351	0.0142	-0.0555	-0.075	0.0097	-0.091	-0.0223	-0.03	-0.0595	-0.0429	0.0087	0.0376	0.0516	-0.0012	-0.089	-0.0082	0.1128	0.0415	0.0681	-0.1622	0.0665	0.0033
VPS35L	-0.0455	-0.0482	0.0903	-0.0982	0.0842	0.0242	0.1074	-0.0932	0.0535	-0.06	-0.038	-0.0545	-0.0399	0.0556	-0.0601	0.1301	0.0853	0.1659	0.1387	-0.1177	0.0893	0.0193	-0.0327	0.0226	0.1155	-0.0628	0.0465	0.1039	0.0766	-0.0399	0.0087	-0.0011	-0.0524	0.0312	-0.0036	-0.0425	-0.066	0.0111	-0.0111	0.0602	-0.1071	-0.1625	0.0006	0.0338	0.0768	0.1766	-0.0566	0.0845	-0.0934
VPS39	-0.0464	-0.0065	0.1024	-0.0013	-0.0168	0.0585	-0.0239	-0.0064	0.0914	-0.0791	-0.1302	-0.0131	0.0215	-0.0895	0.0086	0.0945	0.0802	0.0693	0.0951	0.0158	0.0229	0.0191	0.026	0.1196	0.1411	0.25	0.2267	-0.0269	0.0623	0.0648	0.0294	0.1067	-0.0962	-0.0501	0.0349	0.0078	0.0106	0.0233	0.0471	-0.0158	0.1271	-0.0717	0.0056	0.0401	0.0483	0.0735	-0.0611	0.0677	0.0318
VPS41	-0.0043	-0.0427	0.0287	0.0153	-0.1155	-0.0533	-0.1297	0.1172	0.0495	0.0542	-0.0114	-0.0144	-0.0195	-0.1699	0.2121	0.0558	0.0288	-0.0937	0.0232	0.1884	-0.1504	-0.0387	0.0569	0.1158	0.0808	0.2512	0.1835	-0.001	0.034	0.031	0.003	0.0966	-0.0242	-0.0402	0.0578	-0.0592	0.0613	-0.0145	-0.0317	-0.0343	0.2591	-0.0299	-0.0901	0.0036	0.0038	-0.0396	0.0901	0.0024	0.0288
VPS45	-0.071	0.0154	0.0504	-0.0689	-0.1188	0.0362	0.0205	-0.1052	0.1176	-0.1264	0.0476	-0.0708	0.0262	0.0145	-0.0797	0.1652	-0.0087	0.1653	0.1082	-0.1161	0.0516	0.0559	0.0097	0.0959	0.2082	-0.0214	0.0961	0.0083	0.0327	0.0179	-0.0416	0.1134	-0.0024	0.041	0.0255	-0.004	-0.0393	0.049	0.0795	0.02	0.0505	-0.0353	0.0498	0.0958	0.0429	0.1308	-0.1354	0.0494	0.0204
VPS52	-0.1231	-0.014	0.0873	0.0324	0.0678	0.0597	0.161	-0.1801	0.0629	-0.1026	-0.1117	0.0352	0.0089	0.0187	-0.1062	0.1897	0.1738	0.2456	0.1615	-0.1099	0.1187	0.0862	0.0111	0.0822	0.2658	0.114	0.1511	-0.0146	0.0645	0.0189	0.0006	0.1059	-0.1033	0.0947	0.0376	-0.0292	-0.0663	-0.038	0.0828	0.0279	-0.0367	-0.1058	-0.0475	0.0615	0.0853	0.2355	-0.1677	0.1718	0.0032
VPS53	-0.0928	0.007	0.0723	0.0268	0.0341	0.0681	0.0381	-0.1352	-0.0015	-0.2104	-0.0217	-0.0613	0.0899	0.0113	-0.0643	0.1071	0.0475	0.1105	0.1799	-0.0833	0.0162	-0.0143	0.0369	0.0743	0.0955	0.0406	0.1444	0.0347	0.0935	-0.0176	-0.0897	0.0542	-0.1156	-0.0638	0.0467	0.018	-0.0408	0.0207	0.1119	0.1096	-0.0489	-0.0988	0.1342	0.0488	0.0716	0.0768	-0.1275	0.1442	-0.0129
VPS8	-0.0254	0.0324	0.0469	-0.0093	-0.0393	-0.0124	0.0646	0.0402	0.137	0.0487	0.0887	0.0218	-0.0042	-0.0862	0.0598	0.2134	0.0801	0.0741	0.1373	-0.0226	-0.0212	-0.0647	0.022	0.1031	0.1559	-0.0078	-0.0267	0.036	0.0486	0.0077	-0.0314	0.0697	0.0133	0.0745	0.0421	-0.0575	-0.0039	0.064	0.019	-0.0201	0.1153	-0.0887	-0.1195	0.0229	0.052	0.0661	-0.0017	0.1037	0.0031
WAC	0.0544	-0.0155	-0.0549	0.0796	0.066	0.0284	0.0945	-0.0993	0.0505	-0.0659	-0.0383	-0.0107	0.034	0.0254	-0.0501	-0.0164	-0.0429	-0.0399	0.0049	-0.0034	0.1657	0.0084	0.1458	0.0709	0.0402	0.0393	0.0836	-0.0409	0.0251	0.1418	0.0574	-0.0148	-0.0361	-0.0316	-0.0039	-0.0054	0.0121	0.105	0.0907	0.1298	-0.0348	-0.0632	-0.0093	0.0312	0.0341	0.0242	-0.0247	0.0111	0.0376
WDR26	0.0816	-0.058	0.0066	-0.0502	0.119	0.0133	0.157	0.0876	-0.0455	0.0631	-0.0582	0.0151	0.0341	-0.0283	-0.0764	0.0229	0.149	0.087	0.0406	-0.1114	0.0896	-0.0594	-0.0343	-0.057	-0.1465	0.0479	-0.0177	0.0296	0.0152	0.0075	-0.1082	-0.047	-0.0238	-0.0071	-0.0556	-0.0059	0.0257	-0.0099	0.0158	0.0396	-0.2641	-0.2332	-0.1893	0.0311	-0.1656	0.0786	0.0483	-0.0013	-0.1271
WDR48	-0.0318	0.0014	-0.0232	0.0459	-0.0057	0.0656	-0.1151	-0.0373	-0.0257	-0.0185	0.0507	-0.0792	-0.0973	0.0533	0.0923	-0.0548	-0.0459	-0.0356	-0.0284	0.028	-0.0576	-0.024	0.0642	-0.0895	-0.0136	0.1296	0.0819	-0.0303	0.0307	-0.0452	0.0438	-0.0893	0.0363	0.0517	0.0439	-0.0213	0.0067	0.0122	-0.0196	-0.0631	0.0587	-0.0518	-0.0744	-0.0598	0.0186	-0.1429	0.1035	-0.0157	0.0086
WDR59	-0.0344	0.0238	-0.0345	-0.0168	0.0357	0.0494	-0.0362	0.01	0.063	-0.0923	-0.046	-0.0422	0.1538	-0.0201	-0.0786	0.0832	-0.0321	0.0763	0.0725	-0.0666	-0.0013	-0.0416	-0.0191	0.1248	0.087	-0.0053	0.076	0.0704	0.0915	0.0292	-0.0542	0.0704	-0.1433	-0.0464	-0.0187	0.002	-0.1008	-0.0168	0.0471	0.0662	0.0537	-0.0341	0.1693	0.1161	0.0213	0.0915	-0.1785	0.1026	0.0071
WDR61	0.0186	0.0223	0.0044	-0.0905	-0.0243	0.1718	0.0782	-0.1364	0.0471	-0.0998	-0.0432	0.0195	0.0257	0.1227	-0.1224	0.1093	0.0715	0.1689	0.1438	-0.1341	0.0824	0.0487	-0.0329	0.0106	0.1536	0.0075	0.0851	-0.0134	0.0605	0.0643	0.0102	0.0728	-0.0404	0.0359	0.0352	0.0218	-0.0096	0.0622	0.0824	0.0636	0.0083	-0.0963	-0.029	0.0313	0.1481	0.193	-0.1223	0.1025	0.0791
WDR73	0.0301	-0.0589	-0.0438	-0.0359	0.0505	0.1318	0.128	-0.0175	-0.0288	-0.0195	-0.0901	0.0605	-0.032	0.1721	-0.0061	0.071	0.1051	0.1425	0.0726	-0.0616	0.087	-0.0344	0.0541	-0.0393	0.0141	-0.0135	-0.015	0.0532	-0.0098	-0.0331	-0.0777	0.0189	-0.0924	0.0223	-0.0403	-0.0477	-0.0379	-0.0484	0.0329	0.1469	-0.1924	-0.1996	-0.036	0.0868	-0.0156	0.1206	0.0395	0.0892	-0.0624
WDR76	-0.0022	-0.1137	-0.0887	0.0095	0.0036	-0.0452	-0.0935	0.0775	-0.0611	0.0481	0.0025	0.0353	-0.0272	-0.0802	0.1253	-0.1783	-0.0473	-0.1378	-0.1125	0.1884	-0.0894	0.0269	0.1011	0.003	-0.0682	0.0247	0.0021	0.0343	-0.0537	0.003	0.0219	-0.0426	0.0446	-0.046	-0.0142	-0.0029	0.0515	-0.0439	-0.1172	-0.0483	0.0596	0.0468	-0.0226	-0.0321	-0.072	-0.1124	0.1466	-0.0028	-0.0117
WDR83	-0.0265	-0.0022	-0.0184	0.0281	-0.0015	0.0572	0.0647	-0.0886	0.0242	-0.0758	-0.0471	0.0131	0.0178	0.0752	-0.0142	0.0396	0.0033	0.13	0.0349	-0.0345	-0.018	0.1799	0.03	0.0152	0.0645	-0.0231	0.1173	-0.0053	0.0084	0.0209	0.0448	0.0037	-0.0521	0.0009	-0.042	0.0351	-0.0197	-0.0357	0.0589	-0.0233	-0.0287	-0.0165	0.0467	-0.0413	0.0068	0.0702	-0.0513	0.0179	0.0282
WIZ	-0.1301	0.0308	0.0287	0.0592	-0.0413	0.1063	-0.0592	-0.0628	-0.0183	-0.1181	0.1005	0.0365	0.0108	-0.0807	0.0421	0.0261	-0.0754	-0.0548	-0.0139	-0.0455	-0.0299	0.1357	-0.1802	0.0052	0.04	0.0661	0.1616	-0.0504	-0.0142	-0.0109	0.0034	0.0046	0.0441	0.0431	0.1493	0.013	-0.0348	-0.0014	0.0218	0.0061	0.1224	0.0852	0.0615	-0.1875	0.0929	-0.0197	-0.0021	-0.0024	0.0723
WTAP	0.0147	0.0262	0.0608	-0.0694	0.1359	0.0075	0.2359	-0.0734	0.0444	-0.0722	-0.0289	0.0468	0.0513	0.0958	-0.1684	0.1712	0.1054	0.1904	0.1828	-0.154	0.1551	-0.0223	-0.0406	-0.0104	0.0041	-0.0483	0.0334	-0.0308	0.0607	0.1523	-0.0846	0.0234	0.0098	-0.0092	0.0185	0.0614	-0.0104	0.0192	0.1188	0.027	-0.1747	-0.1647	-0.0358	0.0023	-0.0741	0.1919	-0.196	0.0895	-0.004
XRCC2	-0.1149	0.0599	0.0202	0.0507	-0.034	0.1289	-0.0892	-0.0509	0.0296	-0.2042	-0.0366	0.0027	-0.0503	0.1258	-0.0922	0.0763	-0.0248	0.1956	0.0198	-0.1116	-0.0299	0.0996	-0.0838	0.0381	0.1204	0.0031	0.0636	-0.0529	-0.0025	-0.0482	-0.0128	0.0615	-0.0577	0.1111	0.0246	0.0079	-0.1809	-0.0605	0.0507	0.0651	0.0261	0.0259	0.09	0.1163	0.1228	0.0332	-0.0653	0.0356	0.0765
XRCC3	-0.0023	0.057	0.0062	0.125	-0.1029	0.0753	-0.1597	-0.0051	-0.0023	-0.0588	-0.0035	0.0355	-0.0628	0.07	0.0927	0.0318	0.0474	0.0283	-0.0508	0.0647	-0.1062	0.0663	-0.0105	0.0368	0.0834	0.0198	-0.0389	-0.0397	-0.0182	-0.0611	0.0276	0.044	-0.0117	0.0747	0.0717	-0.0047	-0.0439	-0.0761	-0.0182	0.0405	0.1474	0.0791	0.01	0.0774	0.0696	-0.0175	0.146	-0.026	0.0684
XRN1	-0.0956	0.014	0.0128	-0.001	0.0359	0.0523	0.4803	-0.1161	0.0449	-0.0684	-0.0519	-0.0094	-0.0172	0.0424	-0.1171	0.0938	0.0426	0.1334	0.067	-0.0687	0.0258	-0.0352	0.0064	0.0023	0.0172	0.0915	0.0587	0.0039	0.0376	0.051	-0.0093	0.0437	-0.0779	0.0465	0.0782	0.07	-0.0202	0.0522	0.0981	-0.0028	0.0317	-0.0738	-0.0663	-0.0106	0.0393	0.1538	-0.0728	0.0296	0.0354
YEATS4	-0.028	-0.0021	-0.002	0.0345	-0.0473	0.0757	-0.065	-0.14	0.0411	-0.0463	0.05	0.0199	-0.0002	0.0641	0.0832	0.0596	0.0376	0.0651	0.1196	-0.0018	-0.0351	0.0213	-0.0185	-0.0038	0.0519	0.0673	0.0978	0.0672	0.0654	0.0391	-0.0775	0.0686	-0.01	0.0532	0.0777	0.0017	0.0896	0.047	0.0681	0.0278	0.0503	-0.0738	0.0009	-0.0027	0.1049	0.0795	-0.0248	0.0356	0.0566
YPEL1	0.0298	0.0002	-0.0401	-0.0022	-0.0159	-0.0692	-0.0181	0.1172	-0.0174	0.251	0.0148	0.3724	-0.1314	-0.0975	0.165	-0.1883	-0.03	-0.2226	-0.1165	0.3005	-0.1184	0.0349	0.0214	-0.0853	-0.1515	-0.0421	-0.1379	-0.004	-0.108	0.0209	0.0237	-0.083	0.0506	-0.08	-0.0504	-0.0359	0.0926	-0.0016	-0.1402	-0.0977	0.1577	-0.0314	-0.1616	-0.0924	-0.0905	-0.1939	0.194	-0.086	0.2577
YPEL3	0.043	-0.0119	-0.043	-0.0232	-0.0074	-0.0448	-0.0359	0.0256	0.0484	0.0735	-0.0253	0.0389	-0.0285	-0.0084	0.0716	-0.0662	-0.0225	-0.0812	-0.0401	0.1096	-0.0762	-0.0172	0.0259	0.0014	0.0198	-0.0143	-0.0854	-0.0206	-0.113	0.0321	0.13	-0.0319	0.013	0.0351	-0.0598	0.0198	0.018	-0.0006	-0.0656	-0.0285	0.0984	0.0254	-0.0655	-0.0275	0.1186	-0.0443	0.086	0.008	0.066
YPEL5	0.1218	-0.1155	-0.0321	-0.0141	0.0589	-0.0382	0.1128	0.1078	-0.0448	0.1183	-0.007	0.0209	0.0809	-0.0815	0.0271	-0.0144	0.1652	0.02	0.0601	-0.0237	0.0376	-0.1003	0.0105	-0.0409	-0.1676	0.053	-0.064	0.0879	0.0344	-0.0109	-0.1391	-0.0485	0.0042	-0.0293	-0.0351	-0.0237	0.0433	-0.0023	-0.0676	0.01	-0.2092	-0.1878	-0.1944	0.0485	-0.179	0.0418	0.118	-0.0041	-0.1467
ZC3H13	-0.0021	0.0119	0.0332	0.0189	0.1786	0.002	0.219	-0.045	0.074	0.0198	-0.0941	0.0563	0.0078	0.0348	-0.1338	0.1146	0.1584	0.0885	0.0903	-0.0588	0.1071	-0.0068	-0.0074	0.0218	0.0739	-0.0183	0.0079	0.0078	-0.0183	0.1214	-0.0495	0.0296	-0.0266	0.0206	0.0325	0.0591	-0.0211	0.031	0.0522	-0.0219	-0.1157	-0.1074	-0.0453	0.0191	-0.0469	0.1625	-0.0311	0.0804	-0.0209
ZCCHC7	-0.0561	-0.0092	-0.0511	0.0629	0.1311	0.0919	0.0877	-0.1409	0.0026	-0.2015	-0.0604	0.0113	-0.0158	0.0816	-0.0753	0.0216	-0.0368	0.0852	0.0151	-0.0841	0.1127	0.0646	-0.0628	-0.037	0.013	-0.0217	0.1106	0.0066	-0.0101	-0.0221	0.001	-0.0313	-0.0674	-0.0391	0.053	0.0112	-0.1074	0.017	0.0635	0.0824	-0.1498	0.0235	0.1574	0.0019	0.0595	0.0251	-0.0989	0.0356	0.0401
ZER1	0.0211	0.0615	0.0079	-0.0166	-0.0182	0.031	0.0937	-0.0397	0.033	-0.1167	-0.0567	0.0451	0.0042	0.0617	-0.117	0.0374	0.0539	0.1566	-0.0071	-0.1473	0.0914	0.0811	0.0012	-0.0178	0.0739	-0.0325	-0.0662	-0.0491	-0.039	-0.0539	0.0454	-0.0475	-0.0133	0.054	-0.0548	0.0967	-0.1027	-0.0058	0.0694	0.1115	-0.1078	0.0904	0.0592	0.1002	0.0439	0.0285	-0.111	0.0783	-0.0326
ZMYND8	0.0044	0.0761	-0.0203	-0.0338	-0.0711	0.0672	-0.1544	0.0575	0.0002	-0.0222	0.0798	-0.0517	0.0475	-0.1247	0.073	0.0453	-0.135	-0.1824	0.0835	0.0566	-0.1079	-0.0805	-0.1122	0.0818	0.0272	0.1137	0.0334	0.0449	0.0621	0.0048	-0.0291	0.0386	0.0017	0.0449	0.182	-0.0573	-0.0076	-0.046	-0.0712	-0.0187	0.2655	-0.0494	-0.0724	-0.0626	0.1267	-0.035	0.0026	0.0149	0.124
ZNF592	-0.0669	0.1306	0.0659	-0.0203	-0.086	0.1099	-0.1027	-0.012	0.0199	-0.1078	0.0878	-0.0226	0.0006	-0.0726	0.0001	0.1222	-0.1006	-0.0307	0.0896	-0.0409	-0.1117	-0.0142	-0.0928	0.0101	0.1402	0.1111	0.0485	0.002	0.0411	0.0538	0.0302	0.0585	0.046	0.0768	0.1648	0.0042	-0.1123	-0.0709	-0.0172	-0.0702	0.2292	0.0533	0.0253	-0.0154	0.2097	-0.036	-0.046	0.0418	0.1585
ZNF638	0.0429	0.0195	-0.0527	0.0379	0.0889	-0.0662	0.1042	0.0641	0.037	0.0636	-0.0466	0.0451	0.0293	-0.0132	0.0656	0.006	0.0593	-0.025	0.0073	0.066	0.0218	-0.0955	-0.0013	0.0105	-0.0487	0.0931	-0.0099	-0.0124	-0.03	-0.0091	0.0044	-0.014	-0.0207	-0.0822	-0.0378	0.0525	0.0865	0.0142	0.1434	0.0103	-0.0235	-0.1474	-0.1386	0.054	-0.118	0.068	0.0387	-0.0341	0.0186
ZNF687	0.0312	-0.0098	-0.0337	-0.0957	-0.0027	-0.0495	0.0518	0.1796	0.0387	0.1855	0.0359	0.0641	-0.0709	-0.0634	0.0559	-0.1009	-0.0185	-0.1258	-0.059	0.1009	-0.0028	-0.0815	0.074	-0.0114	-0.1567	0.0571	-0.0793	0.0335	-0.0448	0.0152	-0.0253	-0.0528	0.1213	-0.0246	-0.0953	-0.0035	0.166	-0.0061	-0.05	-0.102	0.0477	-0.1634	-0.181	-0.0674	-0.1359	-0.083	0.0701	-0.1142	0.0368
ZW10	-0.0237	-0.072	0.0268	-0.0556	-0.0782	0.1127	0.0087	-0.0945	0.0146	-0.0111	-0.0229	-0.0639	-0.0264	0.0575	0.0619	0.1009	0.1583	0.2236	0.176	-0.0611	0.0002	-0.006	0.0069	0.0494	0.1108	-0.0225	0.0005	0.0806	0.1356	-0.0563	-0.0228	0.1001	-0.0983	0.0834	-0.0198	-0.006	-0.0095	0.0505	-0.0154	-0.0201	-0.0368	0.022	0.0488	0.0206	0.0739	0.1169	0.0898	0.0903	-0.0624
[truncated: 541 more columns]
