# Supplementary material for: Context-defined cancer co-dependency mapping identifies a functional interplay between PRC2 and MLL-MEN1 complex in lymphoma
Source: Nat Commun. 2023 Jul 17;14:4259. doi: 10.1038/s41467-023-39990-5 (PMC10352330; doi:10.1038/s41467-023-39990-5)
Supplement: Supplementary file 4 — Supplementary Data 1-15 [file 41467_2023_39990_MOESM4_ESM.zip › Supplementary Data/Supplementary Data 3.xlsx]

## Sheet: Supplementary Data 3
Supplementary Data 3. List of genes in dependency correlation network modules, related to Supplementary Figure 1d.
	Module IDs
ANGPTL8	1
ATP1B3	1
BCL6	1
C19orf44	1
CALR	1
CBFB	1
CCND3	1
DAND5	1
DNASE2	1
EBF1	1
EPS15L1	1
GSS	1
IKBKB	1
IKZF1	1
IKZF3	1
IRF4	1
ITSN2	1
LDLRAP1	1
MAST1	1
MBNL1	1
MEF2B	1
MYB	1
NFKB1	1
PAX5	1
POU2AF1	1
PRDM1	1
QTRT1	1
RAD23A	1
RUNX1	1
SYK	1
ZMYND8	1
ZNF592	1
CENPO	10
CENPP	10
CENPU	10
CEP44	10
PLK4	10
RTTN	10
SASS6	10
STIL	10
TEDC1	10
TUBD1	10
GABPA	100
GABPB1	100
FOXA1	101
SPDEF	101
FOSL1	102
JUN	102
FKBP6	103
PMS2	103
FKBP1A	104
MIB1	104
FIG4	105
VAC14	105
FGF4	106
IGHMBP2	106
EPC1	107
ING3	107
EME1	108
MUS81	108
EMC2	109
EMC6	109
C16orf90	11
C16orf92	11
CCDC189	11
CDIP1	11
CLUAP1	11
HCFC1R1	11
HIRIP3	11
LAT	11
PYCARD	11
YPEL3	11
ELL3	110
WDR76	110
EFL1	111
SBDS	111
DPH1	112
DPH2	112
DMAP1	113
YEATS4	113
DDIT3	114
GLI1	114
DDI2	115
NGLY1	115
CYLD	116
N4BP1	116
CSDE1	117
STRAP	117
CRYBA1	118
TIAF1	118
COP1	119
DET1	119
ACBD5	12
ACOX1	12
PEX1	12
PEX12	12
PEX14	12
PEX19	12
PEX2	12
PEX3	12
PEX5	12
PEX6	12
CNOT1	120
GGNBP2	120
CNEP1R1	121
CTDNEP1	121
CLPP	122
CLPX	122
CIT	123
KIF14	123
CFAP20	124
CLASRP	124
CEP350	125
PPP2R3C	125
CCND1	126
CDK4	126
CCNC	127
CDK8	127
CABIN1	128
HIRA	128
C2orf69	129
MAIP1	129
ASXL1	13
CPNE1	13
HM13	13
KIF3B	13
NECAB3	13
NOL4L	13
SCAND1	13
SPAG4	13
TM9SF4	13
C22orf46	130
DESI1	130
C1D	131
EXOSC1	131
BRD9	132
SMARCD1	132
BRD8	133
MRGBP	133
BRD1	134
KAT7	134
BRAT1	135
WDR73	135
ATXN2L	136
LSM12	136
ATRN	137
MGRN1	137
ATMIN	138
DYNLL1	138
ATG3	139
ATG7	139
C1orf54	14
PIAS3	14
PRUNE1	14
RFX5	14
RUSC1	14
S100A12	14
SELENBP1	14
ZNF687	14
ATG13	140
ATG9A	140
ATF7IP	141
SETDB1	141
ARMH3	142
PI4KB	142
AP3B1	143
AP3D1	143
AHR	144
ARNT	144
ACTR5	145
INO80C	145
EGFR	15
GRB2	15
KLF5	15
SNAP23	15
SOS1	15
STX4	15
STXBP3	15
AKT1	16
MAPKAP1	16
MTOR	16
PDPK1	16
RHEB	16
RICTOR	16
RPTOR	16
AEBP1	17
DBNL	17
GCK	17
GHRHR	17
GSDME	17
IGFBP3	17
URGCP	17
EEFSEC	18
GPX4	18
SECISBP2	18
SEPSECS	18
TXNDC17	18
TXNRD1	18
AGO1	19
CLDN19	19
HYI	19
NISCH	19
P3H1	19
TEKT2	19
BRIP1	2
CTC1	2
ERCC1	2
ERCC4	2
FAAP100	2
FAAP24	2
FANCA	2
FANCC	2
FANCD2	2
FANCE	2
FANCF	2
FANCG	2
FANCI	2
FANCL	2
FANCM	2
MCM8	2
MCM9	2
POT1	2
RAD51B	2
RAD51C	2
RAD51D	2
RFWD3	2
RNASEH2A	2
RNASEH2B	2
RNASEH2C	2
SLX4	2
STN1	2
TEN1	2
TINF2	2
UBE2T	2
XRCC2	2
XRCC3	2
BRAF	20
DUSP4	20
MAPK1	20
MITF	20
SOX10	20
TFAP2A	20
EMSY	21
GATAD1	21
KDM5A	21
MORF4L1	21
PHF12	21
SIN3B	21
CREB3	22
GBA2	22
PIGO	22
SIGMAR1	22
SPAG8	22
TESK1	22
MAEA	23
RANBP9	23
UBE2H	23
WDR26	23
YPEL5	23
INO80	24
INO80E	24
NFRKB	24
TFPT	24
UCHL5	24
DNAJC11	25
MFN2	25
MTCH2	25
MTX2	25
SAMM50	25
AMFR	26
C16orf86	26
CYB5B	26
DDX19B	26
SREBF1	26
AAAS	27
CHMP7	27
LEMD2	27
NDC1	27
NUP35	27
BIRC6	28
HECTD1	28
KCMF1	28
UBA6	28
UBR4	28
SGO2	29
SKA1	29
SKA3	29
SPAG5	29
ALG2	3
CDC26	3
CTU1	3
DPH3	3
ELP1	3
ELP3	3
ELP5	3
EXOC2	3
EXOC8	3
EXOSC3	3
GLE1	3
MOCS3	3
NEPRO	3
NOM1	3
NR2C2AP	3
NSMCE1	3
NSMCE3	3
NSMCE4A	3
NUP153	3
NUP88	3
PAF1	3
PCF11	3
POP7	3
PSMB6	3
RBM42	3
RIOK2	3
RPN1	3
RPN2	3
RPP25L	3
THAP1	3
THOC1	3
PLEKHA1	30
PTEN	30
TSC1	30
TSC2	30
DDX55	31
NHP2	31
NOL9	31
PELP1	31
C19orf25	32
NBAS	32
USE1	32
ZW10	32
AIFM3	33
C22orf39	33
E2F6	33
YPEL1	33
CHTF18	34
DSCC1	34
POLE3	34
POLE4	34
C7orf26	35
INTS10	35
INTS13	35
INTS14	35
BARD1	36
BRCA1	36
BRCA2	36
PALB2	36
ARIH2	37
CUL5	37
RNF7	37
UBE2F	37
ARID1A	38
SMARCB1	38
SMARCC1	38
SMARCE1	38
RBM15	39
WTAP	39
ZC3H13	39
COG1	4
COG2	4
COG3	4
COG4	4
COG5	4
COG6	4
COG7	4
COG8	4
EFR3A	4
EIPR1	4
RAB6A	4
RGP1	4
RIC1	4
TM9SF3	4
UNC50	4
VPS52	4
VPS53	4
PAWR	40
ROCK1	40
ROCK2	40
OMP	41
P2RY6	41
TENM4	41
NIPBL	42
PAGR1	42
PAXIP1	42
NCAPD3	43
NCAPG2	43
NCAPH2	43
HOXC12	44
IKZF4	44
PDE1B	44
HNF1B	45
PARD3	45
PAX8	45
GAK	46
GTSE1	46
TACC3	46
ACAT2	47
FDFT1	47
FDPS	47
EGLN1	48
ELOB	48
VHL	48
EHMT1	49
EHMT2	49
WIZ	49
COMMD3	5
FLCN	5
HGS	5
PTPN23	5
RAB21	5
RAB7A	5
RRAGA	5
RRAGC	5
VPS16	5
VPS18	5
VPS29	5
VPS35	5
VPS35L	5
VPS39	5
VPS41	5
DHX35	50
GPATCH1	50
WDR83	50
ADAR	51
DCP2	51
XRN1	51
ANG	52
CEBPE	52
RBM23	52
CCNE1	53
CDK2	53
SKP2	53
CC2D1B	54
CPT2	54
GPX7	54
C12orf54	55
POU6F1	55
SP7	55
BTAF1	56
DR1	56
DRAP1	56
BLM	57
RMI1	57
RMI2	57
ABL1	58
BCR	58
RSPH14	58
ARID2	59
BRD7	59
PBRM1	59
C17orf50	6
C17orf75	6
C8orf33	6
CHAMP1	6
CYHR1	6
GALK1	6
GLI4	6
MZF1	6
PIGS	6
RAB34	6
RDM1	6
SCRT1	6
SDF2	6
SLC25A10	6
UBE2O	6
ARHGEF12	60
RHOA	60
RIC8A	60
AFTPH	61
AP1G1	61
AP1M1	61
ANKRD11	62
HDAC3	62
SETD5	62
ALDOA	63
ENO1	63
PGAM1	63
VPS45	64
VPS8	64
USP1	65
WDR48	65
UBE4B	66
UBL7	66
UBE3A	67
ZER1	67
TENT4B	68
ZCCHC7	68
TAF11	69
TAF13	69
ALG3	7
ALG5	7
ALG8	7
ALG9	7
AUP1	7
DERL2	7
DPM1	7
DPM3	7
FAF2	7
GANAB	7
HSP90B1	7
MANF	7
STT3A	7
SYVN1	7
UBE2G2	7
TAF10	70
TAF3	70
SKIV2L	71
TTC37	71
SEH1L	72
WDR59	72
SAP130	73
SIN3A	73
SAE1	74
UBA2	74
RNF40	75
WAC	75
RAB18	76
RAB3GAP1	76
QRICH1	77
SEPHS1	77
PSMG1	78
PSMG2	78
PRPF39	79
TRNAU1AP	79
BRPF1	8
DOT1L	8
EED	8
EZH2	8
JADE2	8
KAT6A	8
KMT2A	8
MEN1	8
MLLT1	8
MLLT10	8
PCGF1	8
PSIP1	8
RING1	8
SUZ12	8
PPIL1	80
SNRNP40	80
POLR1E	81
TCOF1	81
PIGT	82
PIGU	82
PIAS4	83
TDP2	83
PGD	84
PGP	84
NF1	85
SPRED1	85
NCOA5	86
ZNF638	86
MYOD1	87
PAX3	87
MDC1	88
RNF8	88
LEO1	89
WDR61	89
ATP5MG	9
ATP5PF	9
COX15	9
FDX1	9
GLRX5	9
MCAT	9
MRPL19	9
MRPL9	9
REXO2	9
SCO1	9
SCO2	9
SLC30A9	9
LCMT1	90
TIPRL	90
KMT2D	91
NCOA6	91
KIF2A	92
NEK1	92
KIF18B	93
KIF2C	93
IRF9	94
STAT2	94
HUS1	95
RAD1	95
GTF3C4	96
GTF3C5	96
GNL2	97
SDAD1	97
GMPPB	98
PMVK	98
GAS8	99
TCF25	99
