# Supplementary material for: Context-defined cancer co-dependency mapping identifies a functional interplay between PRC2 and MLL-MEN1 complex in lymphoma
Source: Nat Commun. 2023 Jul 17;14:4259. doi: 10.1038/s41467-023-39990-5 (PMC10352330; doi:10.1038/s41467-023-39990-5)
Supplement: Supplementary file 4 — Supplementary Data 1-15 [file 41467_2023_39990_MOESM4_ESM.zip › Supplementary Data/Supplementary Data 4.xlsx]

## Sheet: Supplementary Data 4
Supplementary Data 4. Differential essentiality of dependency correlation network modules based on cancer types, related to Figure 1b.
module IDs	dep.mean.in	dep.mean.out	dep.mean.diff	p value	q value (FDR)	cancer type
1	0.291531	0.107067	0.184464	1.17e-06	5.67e-05	ALL
10	0.50519	0.452012	0.0531777	0.29328	0.39227	ALL
100	0.8063	0.598768	0.207532	0.041948	0.096837	ALL
101	0.10215	0.0819408	0.0202092	0.50431	0.585	ALL
102	0.0484	0.281617	-0.233217	2.63e-08	3.81e-06	ALL
103	0.17495	0.27726	-0.10231	0.073695	0.13526	ALL
104	0.4372	0.298411	0.138789	0.092774	0.15462	ALL
105	0.09575	0.084696	0.011054	0.78917	0.84763	ALL
106	-0.06055	0.0462219	-0.106772	4.54e-05	0.00080531	ALL
107	0.2922	0.359953	-0.0677527	0.26215	0.35525	ALL
108	0.05615	0.136522	-0.0803722	0.012393	0.042785	ALL
109	0.3441	0.198096	0.146004	0.014404	0.047468	ALL
11	0.07188	0.114555	-0.0426755	0.016188	0.051027	ALL
110	0.11895	0.190175	-0.0712253	0.11155	0.17584	ALL
111	1.1992	1.2593	-0.0600973	0.52116	0.59975	ALL
112	0.38615	0.264374	0.121776	0.034464	0.08616	ALL
113	0.7607	0.891252	-0.130552	0.086231	0.14539	ALL
114	0.08875	0.177912	-0.089162	0.022284	0.063356	ALL
115	0.1124	0.167308	-0.0549084	0.34516	0.4429	ALL
116	0.02585	0.0378336	-0.0119836	0.62875	0.70673	ALL
117	0.67075	0.583413	0.0873373	0.15181	0.2293	ALL
118	0.13515	0.132075	0.00307456	0.8765	0.91767	ALL
119	0.25975	0.236146	0.0236036	0.76911	0.83225	ALL
12	0.15722	0.115685	0.0415351	0.15776	0.23583	ALL
120	0.44935	0.445912	0.00343802	0.93862	0.95175	ALL
121	0.27325	0.314499	-0.0412485	0.3801	0.47299	ALL
122	0.0704	0.157161	-0.0867605	0.0044965	0.021032	ALL
123	0.60435	0.521401	0.0829491	0.196	0.27863	ALL
124	0.5422	0.474051	0.068149	0.057439	0.11246	ALL
125	0.57	0.397011	0.172989	0.003332	0.017251	ALL
126	0.1652	0.690883	-0.525683	1.87e-06	6.78e-05	ALL
127	0.39275	0.174552	0.218198	0.0054492	0.024692	ALL
128	0.36695	0.350737	0.0162133	0.71053	0.78051	ALL
129	-0.00415	0.101137	-0.105287	5e-05	0.00080531	ALL
13	0.0848222	0.0791777	0.00564454	0.70663	0.78051	ALL
130	0.08385	0.111597	-0.0277469	0.34006	0.44026	ALL
131	0.40205	0.463903	-0.0618531	0.11436	0.1783	ALL
132	0.35475	0.0954083	0.259342	0.0010631	0.007357	ALL
133	0.53625	0.578999	-0.0427485	0.50309	0.585	ALL
134	0.3245	0.270021	0.0544786	0.26011	0.35525	ALL
135	0.24625	0.470061	-0.223811	0.05924	0.11302	ALL
136	0.3911	0.347882	0.0432176	0.4534	0.54786	ALL
137	-0.00605	0.0520496	-0.0580996	0.044447	0.099151	ALL
138	0.45585	0.40499	0.0508604	0.33649	0.43956	ALL
139	-0.05225	0.0433432	-0.0955932	0.00022184	0.0024744	ALL
14	0.077825	0.173967	-0.0961419	0.00042245	0.0038285	ALL
140	0.06625	0.113195	-0.0469453	0.23886	0.32985	ALL
141	0.36435	0.250302	0.114048	0.076881	0.13595	ALL
142	0.2988	0.201834	0.0969657	0.0073983	0.03007	ALL
143	0.1406	0.132023	0.00857707	0.8797	0.91767	ALL
144	0.016	0.0757796	-0.0597796	0.049537	0.10431	ALL
145	0.1116	0.146252	-0.0346522	0.20578	0.28969	ALL
15	0.268043	0.445486	-0.177443	0.00030578	0.003167	ALL
16	0.775129	0.65091	0.124218	0.061689	0.11516	ALL
17	0.00788571	0.0480482	-0.0401625	0.028734	0.075239	ALL
18	0.54415	0.375058	0.169092	0.00012755	0.0016813	ALL
19	0.151783	0.199252	-0.0474691	0.18598	0.26967	ALL
2	0.445053	0.319406	0.125647	0.002386	0.014415	ALL
20	0.0361	0.111179	-0.0750792	3.56e-05	0.00073759	ALL
21	0.266767	0.151797	0.11497	0.0033761	0.017251	ALL
22	0.0650667	0.12504	-0.059973	0.01373	0.046299	ALL
23	0.17198	0.401742	-0.229762	0.002586	0.014999	ALL
24	0.28636	0.372142	-0.085782	0.044385	0.099151	ALL
25	0.41654	0.414642	0.00189769	0.96613	0.96613	ALL
26	0.16188	0.233125	-0.0712449	0.01112	0.04031	ALL
27	0.24118	0.441134	-0.199954	0.00018373	0.0022201	ALL
28	0.19052	0.566072	-0.375552	1.17e-05	0.00034043	ALL
29	0.292775	0.480953	-0.188178	7.63e-05	0.0011065	ALL
3	0.7069	0.824161	-0.117261	0.0070863	0.03007	ALL
30	0.203	-0.0604401	0.26344	0.00034061	0.0032926	ALL
31	1.23307	1.11114	0.121933	0.0187	0.055807	ALL
32	0.34145	0.427537	-0.0860866	0.0082486	0.030668	ALL
33	0.196	0.267034	-0.0710344	0.054774	0.11099	ALL
34	0.283475	0.262992	0.0204831	0.73715	0.80366	ALL
35	0.3867	0.423618	-0.0369183	0.55214	0.6304	ALL
36	0.251125	0.399286	-0.148161	0.0029932	0.016693	ALL
37	0.0283	-0.0304682	0.0587682	0.061949	0.11516	ALL
38	0.8147	0.522789	0.291911	0.0019583	0.012346	ALL
39	0.385367	0.47825	-0.0928828	0.082083	0.1434	ALL
4	0.339371	0.369984	-0.0306136	0.38165	0.47299	ALL
40	0.0508	-0.0134808	0.0642808	0.011783	0.041672	ALL
41	0.0043	0.0784704	-0.0741704	0.0010655	0.007357	ALL
42	0.386967	0.218584	0.168383	0.0005268	0.0043228	ALL
43	0.546333	0.807768	-0.261434	0.05588	0.11099	ALL
44	-0.0142667	0.0151435	-0.0294102	0.18913	0.27152	ALL
45	0.0874667	0.182178	-0.0947108	1.93e-05	0.00046726	ALL
46	0.370933	0.408179	-0.0372457	0.37197	0.46945	ALL
47	0.351333	0.23078	0.120553	0.029058	0.075239	ALL
48	0.8991	0.81756	0.0815403	0.085234	0.14539	ALL
49	0.224533	0.204753	0.0197804	0.6529	0.72823	ALL
5	0.511647	0.443527	0.0681201	0.076051	0.13595	ALL
50	0.466367	0.358587	0.10778	0.036839	0.087568	ALL
51	0.5495	0.460851	0.0886489	0.12395	0.1912	ALL
52	0.0572	0.161622	-0.104422	0.0078803	0.03007	ALL
53	0.2524	0.473823	-0.221423	5.75e-07	4.17e-05	ALL
54	0.0792333	0.133323	-0.0540901	0.11157	0.17584	ALL
55	0.0387667	0.0836854	-0.0449187	0.075104	0.13595	ALL
56	0.496867	0.551416	-0.0545495	0.49954	0.585	ALL
57	0.316533	0.406166	-0.0896328	0.032148	0.08178	ALL
58	0.0322667	0.0080212	0.0242455	0.31169	0.41086	ALL
59	0.3024	0.256648	0.0457521	0.37232	0.46945	ALL
6	0.121053	0.203679	-0.0826255	0.0034502	0.017251	ALL
60	0.2359	0.144791	0.0911086	0.015939	0.051027	ALL
61	0.1881	0.0811183	0.106982	0.035931	0.086833	ALL
62	0.367833	0.464702	-0.0968688	0.048997	0.10431	ALL
63	0.994933	0.829208	0.165725	0.0072006	0.03007	ALL
64	0.4112	0.234348	0.176852	0.0044117	0.021032	ALL
65	0.3323	0.324079	0.00822086	0.91522	0.94118	ALL
66	0.0955	0.118108	-0.022608	0.57492	0.65128	ALL
67	0.14045	0.0823898	0.0580602	0.10436	0.17196	ALL
68	0.1096	0.106416	0.00318432	0.92969	0.94933	ALL
69	0.3795	0.279551	0.099949	0.024868	0.067975	ALL
7	0.295307	0.288039	0.00726811	0.86522	0.91574	ALL
70	0.59815	0.549088	0.049062	0.44434	0.54142	ALL
71	0.25265	0.163399	0.0892506	0.01722	0.053126	ALL
72	0.9324	0.640277	0.292123	0.0017303	0.011404	ALL
73	0.63135	0.698583	-0.0672328	0.048836	0.10431	ALL
74	1.195	1.24094	-0.0459401	0.47527	0.56954	ALL
75	0.50575	0.43512	0.0706302	0.17367	0.25437	ALL
76	0.08085	0.164601	-0.0837506	0.0078377	0.03007	ALL
77	0.23375	0.209991	0.0237589	0.48976	0.58209	ALL
78	0.37195	0.526615	-0.154665	0.11082	0.17584	ALL
79	0.54735	0.394674	0.152676	0.025315	0.067975	ALL
8	0.246343	0.136801	0.109541	0.023585	0.065766	ALL
80	0.8424	0.691805	0.150595	0.018859	0.055807	ALL
81	0.8452	0.744584	0.100616	0.29488	0.39227	ALL
82	0.07795	0.119155	-0.0412053	0.16586	0.24541	ALL
83	0.1036	0.165574	-0.061974	0.050108	0.10431	ALL
84	0.6095	0.493818	0.115682	0.058171	0.11246	ALL
85	0.04395	-0.0400651	0.0840151	0.0074795	0.03007	ALL
86	0.10555	0.170646	-0.0650957	0.035918	0.086833	ALL
87	-0.0154	0.0328299	-0.0482299	0.021257	0.061645	ALL
88	0.2473	0.418001	-0.170701	0.00081971	0.0062557	ALL
89	0.46915	0.459996	0.0091537	0.89601	0.92801	ALL
9	0.378308	0.318402	0.0599066	0.055709	0.11099	ALL
90	0.32885	0.342403	-0.0135531	0.82063	0.87494	ALL
91	0.36835	0.305777	0.0625734	0.1073	0.17481	ALL
92	0.1511	0.0795932	0.0715068	0.13634	0.2081	ALL
93	0.19645	0.330045	-0.133595	0.042074	0.096837	ALL
94	0.0589	0.0572988	0.00160118	0.96422	0.96613	ALL
95	0.38165	0.423753	-0.042103	0.42021	0.51636	ALL
96	0.5002	0.584837	-0.0846365	0.083751	0.14457	ALL
97	1.08975	1.16049	-0.0707404	0.22776	0.31755	ALL
98	0.85765	0.723008	0.134642	0.050358	0.10431	ALL
99	0.13325	0.0461827	0.0870673	0.00053662	0.0043228	ALL
1	0.0836667	0.11058	-0.026913	9.97e-06	0.0014451	BLCA
10	0.474586	0.452099	0.0224866	0.40526	0.72525	BLCA
100	0.549333	0.60345	-0.054117	0.26132	0.71028	BLCA
101	0.0781905	0.0823632	-0.00417268	0.87657	0.94708	BLCA
102	0.397857	0.274439	0.123418	0.018757	0.3155	BLCA
103	0.233	0.277119	-0.0441188	0.047939	0.31596	BLCA
104	0.283024	0.300983	-0.0179596	0.64311	0.86243	BLCA
105	0.101238	0.0843398	0.0168982	0.51758	0.81854	BLCA
106	0.0471667	0.0445865	0.0025802	0.88064	0.94708	BLCA
107	0.400452	0.357655	0.0427975	0.25212	0.71028	BLCA
108	0.128333	0.135572	-0.00723885	0.74788	0.93485	BLCA
109	0.1765	0.200974	-0.0244737	0.64831	0.86243	BLCA
11	0.125843	0.113557	0.0122856	0.4758	0.793	BLCA
110	0.196833	0.188894	0.00793935	0.73883	0.93157	BLCA
111	1.34336	1.25574	0.087618	0.025048	0.3155	BLCA
112	0.310786	0.264739	0.0460466	0.21416	0.69007	BLCA
113	0.959548	0.887132	0.0724153	0.10984	0.47506	BLCA
114	0.165762	0.176955	-0.011193	0.55159	0.81854	BLCA
115	0.114667	0.168145	-0.0534784	0.0049045	0.20805	BLCA
116	0.0305476	0.0378835	-0.00733584	0.8155	0.94708	BLCA
117	0.60231	0.584129	0.0181802	0.77304	0.94708	BLCA
118	0.138857	0.131908	0.00694962	0.69416	0.89869	BLCA
119	0.19131	0.237917	-0.0466078	0.36056	0.71028	BLCA
12	0.097919	0.116871	-0.0189515	0.28152	0.71028	BLCA
120	0.493119	0.444473	0.0486461	0.31653	0.71028	BLCA
121	0.379119	0.311838	0.0672815	0.23095	0.69766	BLCA
122	0.127929	0.156779	-0.0288504	0.32742	0.71028	BLCA
123	0.579595	0.520811	0.0587847	0.29194	0.71028	BLCA
124	0.539071	0.473023	0.0660489	0.11467	0.47506	BLCA
125	0.3915	0.399786	-0.00828647	0.81099	0.94708	BLCA
126	0.581929	0.686419	-0.10449	0.19943	0.6725	BLCA
127	0.231905	0.176022	0.055883	0.20938	0.69	BLCA
128	0.309429	0.352285	-0.0428564	0.27834	0.71028	BLCA
129	0.11969	0.0989677	0.0207228	0.29125	0.71028	BLCA
13	0.0489206	0.080218	-0.0312974	0.039581	0.3155	BLCA
130	0.0775	0.112256	-0.0347564	0.037842	0.3155	BLCA
131	0.516976	0.461297	0.0556792	0.24425	0.71028	BLCA
132	0.0353095	0.101206	-0.0658965	0.11317	0.47506	BLCA
133	0.525976	0.58003	-0.0540539	0.3409	0.71028	BLCA
134	0.288762	0.270249	0.018513	0.58887	0.84541	BLCA
135	0.519905	0.465121	0.0547837	0.35491	0.71028	BLCA
136	0.279643	0.350687	-0.0710444	0.14596	0.52911	BLCA
137	0.0560476	0.0510496	0.00499799	0.87839	0.94708	BLCA
138	0.433714	0.404847	0.0288669	0.52651	0.81854	BLCA
139	0.0406905	0.0419895	-0.001299	0.96479	0.98525	BLCA
14	0.184833	0.172178	0.0126553	0.39188	0.71028	BLCA
140	0.0840476	0.11341	-0.0293622	0.35831	0.71028	BLCA
141	0.296643	0.250553	0.0460895	0.18437	0.63652	BLCA
142	0.182952	0.203889	-0.0209363	0.62298	0.86243	BLCA
143	0.120738	0.132508	-0.0117702	0.5616	0.81854	BLCA
144	0.083	0.0746526	0.00834737	0.86301	0.94708	BLCA
145	0.151286	0.145572	0.00571353	0.82326	0.94708	BLCA
15	0.591558	0.438205	0.153353	0.0075239	0.21819	BLCA
16	0.660912	0.652462	0.00844927	0.83725	0.94708	BLCA
17	0.0766054	0.0465424	0.030063	0.0014315	0.10378	BLCA
18	0.350183	0.378386	-0.0282039	0.55704	0.81854	BLCA
19	0.228103	0.197628	0.0304756	0.070608	0.39378	BLCA
2	0.334866	0.320807	0.0140591	0.56451	0.81854	BLCA
20	0.0680397	0.111413	-0.0433728	0.014862	0.3155	BLCA
21	0.149563	0.153596	-0.004033	0.86182	0.94708	BLCA
22	0.107421	0.124694	-0.0172736	0.35921	0.71028	BLCA
23	0.504876	0.39503	0.109846	0.030722	0.3155	BLCA
24	0.399638	0.369984	0.0296543	0.33269	0.71028	BLCA
25	0.419448	0.414519	0.00492852	0.90371	0.94708	BLCA
26	0.218314	0.232521	-0.0142069	0.51952	0.81854	BLCA
27	0.421086	0.438761	-0.0176749	0.55848	0.81854	BLCA
28	0.530324	0.561554	-0.0312299	0.4635	0.78148	BLCA
29	0.488488	0.477885	0.0106028	0.63948	0.86243	BLCA
3	0.833054	0.822117	0.0109366	0.61144	0.86243	BLCA
30	-0.139024	-0.053997	-0.0850268	0.052711	0.33231	BLCA
31	1.20475	1.11002	0.0947301	0.0057393	0.20805	BLCA
32	0.496286	0.424071	0.0722147	0.089241	0.41122	BLCA
33	0.230786	0.267111	-0.0363252	0.22984	0.69766	BLCA
34	0.203226	0.265187	-0.061961	0.085137	0.41122	BLCA
35	0.47969	0.421292	0.058398	0.083841	0.41122	BLCA
36	0.430845	0.396061	0.034784	0.38158	0.71028	BLCA
37	-0.0180238	-0.0299774	0.0119536	0.68587	0.89596	BLCA
38	0.522274	0.527195	-0.00492093	0.86005	0.94708	BLCA
39	0.493159	0.476382	0.0167768	0.70671	0.90684	BLCA
4	0.411966	0.368198	0.0437683	0.077282	0.41122	BLCA
40	-0.037873	-0.0117439	-0.0261292	0.27608	0.71028	BLCA
41	0.0934444	0.0768822	0.0165622	0.32894	0.71028	BLCA
42	0.262381	0.219733	0.0426481	0.41014	0.72525	BLCA
43	0.643825	0.809014	-0.165188	0.028598	0.3155	BLCA
44	0.0114286	0.0148185	-0.00338997	0.83783	0.94708	BLCA
45	0.155397	0.181599	-0.0262022	0.54335	0.81854	BLCA
46	0.428683	0.406971	0.0217111	0.54801	0.81854	BLCA
47	0.16954	0.234527	-0.0649871	0.045796	0.31596	BLCA
48	0.91119	0.815829	0.0953614	0.081936	0.41122	BLCA
49	0.202222	0.20513	-0.0029081	0.88764	0.94708	BLCA
5	0.491965	0.443021	0.0489438	0.056179	0.33941	BLCA
50	0.366492	0.359958	0.00653417	0.86704	0.94708	BLCA
51	0.484333	0.461443	0.0228907	0.65688	0.86589	BLCA
52	0.157905	0.160169	-0.00226416	0.90789	0.94708	BLCA
53	0.539746	0.468412	0.071334	0.13937	0.51817	BLCA
54	0.139175	0.132325	0.00684929	0.63848	0.86243	BLCA
55	0.0829048	0.0830346	-0.000129825	0.9946	0.9946	BLCA
56	0.582683	0.549609	0.033074	0.39134	0.71028	BLCA
57	0.48373	0.402369	0.0813612	0.041857	0.3155	BLCA
58	-0.0107143	0.00897744	-0.0196917	0.22327	0.69766	BLCA
59	0.316032	0.255461	0.0605711	0.034032	0.3155	BLCA
6	0.192873	0.202778	-0.00990453	0.434	0.74917	BLCA
60	0.152159	0.145929	0.00622991	0.89537	0.94708	BLCA
61	0.0646984	0.0832456	-0.0185472	0.42533	0.74305	BLCA
62	0.529984	0.461184	0.0688002	0.043517	0.3155	BLCA
63	0.887857	0.829848	0.058009	0.30869	0.71028	BLCA
64	0.325929	0.234115	0.0918135	0.042281	0.3155	BLCA
65	0.422762	0.321086	0.101675	0.090752	0.41122	BLCA
66	0.13519	0.117229	0.0179619	0.53915	0.81854	BLCA
67	0.0510952	0.0842511	-0.0331559	0.036955	0.3155	BLCA
68	0.0862619	0.1071	-0.0208381	0.31097	0.71028	BLCA
69	0.248929	0.282021	-0.0330925	0.25227	0.71028	BLCA
7	0.295978	0.287897	0.00808063	0.71833	0.91367	BLCA
70	0.511714	0.551006	-0.0392917	0.29955	0.71028	BLCA
71	0.148238	0.16522	-0.0169822	0.36293	0.71028	BLCA
72	0.682976	0.643322	0.0396544	0.37816	0.71028	BLCA
73	0.703071	0.69743	0.00564135	0.8882	0.94708	BLCA
74	1.25974	1.23966	0.0200825	0.6177	0.86243	BLCA
75	0.417833	0.436728	-0.0188945	0.51993	0.81854	BLCA
76	0.189357	0.162559	0.0267977	0.38405	0.71028	BLCA
77	0.206548	0.210457	-0.00390952	0.90669	0.94708	BLCA
78	0.637071	0.520801	0.116271	0.036399	0.3155	BLCA
79	0.396048	0.396926	-0.000878697	0.97846	0.98525	BLCA
8	0.108605	0.139339	-0.0307337	0.16516	0.5841	BLCA
80	0.789548	0.690983	0.0985649	0.13024	0.50048	BLCA
81	0.859643	0.742464	0.117179	0.039506	0.3155	BLCA
82	0.13169	0.11814	0.0135506	0.62981	0.86243	BLCA
83	0.172024	0.164438	0.00758546	0.85815	0.94708	BLCA
84	0.413786	0.498085	-0.0842992	0.25801	0.71028	BLCA
85	-0.0616905	-0.0381188	-0.0235717	0.29838	0.71028	BLCA
86	0.19981	0.168746	0.0310637	0.27023	0.71028	BLCA
87	0.0280238	0.0322564	-0.00423258	0.81879	0.94708	BLCA
88	0.493667	0.413044	0.0806223	0.066532	0.38589	BLCA
89	0.508405	0.458605	0.0497995	0.13116	0.50048	BLCA
9	0.297798	0.319953	-0.0221556	0.3413	0.71028	BLCA
90	0.338238	0.342331	-0.00409273	0.94237	0.97603	BLCA
91	0.338952	0.30567	0.0332825	0.52688	0.81854	BLCA
92	0.108667	0.0797504	0.0289163	0.37147	0.71028	BLCA
93	0.340024	0.327721	0.0123028	0.82779	0.94708	BLCA
94	0.0395	0.057885	-0.018385	0.46343	0.78148	BLCA
95	0.519095	0.420109	0.0989862	0.024201	0.3155	BLCA
96	0.640952	0.581792	0.0591607	0.12605	0.50048	BLCA
97	1.16095	1.15941	0.00154035	0.97231	0.98525	BLCA
98	0.726095	0.724935	0.0011599	0.97705	0.98525	BLCA
99	0.0434048	0.0475797	-0.00417494	0.82375	0.94708	BLCA
1	0.0909293	0.11086	-0.0199306	0.00068139	0.0076001	BRCA
10	0.368087	0.457754	-0.0896676	0.00013385	0.0027726	BRCA
100	0.557763	0.604376	-0.0466126	0.18438	0.40508	BRCA
101	0.478382	0.0590046	0.419377	6.16e-06	0.00029762	BRCA
102	0.25975	0.2793	-0.0195502	0.57473	0.77187	BRCA
103	0.246934	0.277459	-0.0305249	0.24718	0.44757	BRCA
104	0.380303	0.29575	0.0845526	0.017922	0.081209	BRCA
105	0.0541579	0.0866574	-0.0324995	0.023259	0.096359	BRCA
106	0.0305263	0.0454946	-0.0149683	0.37793	0.58925	BRCA
107	0.317382	0.361404	-0.044022	0.25182	0.44757	BRCA
108	0.137803	0.135207	0.00259584	0.89662	0.97444	BRCA
109	0.0998289	0.206112	-0.106283	0.00067891	0.0076001	BRCA
11	0.126305	0.113208	0.0130974	0.20953	0.41619	BRCA
110	0.204855	0.188215	0.01664	0.22556	0.4374	BRCA
111	1.21492	1.26097	-0.0460512	0.40775	0.62236	BRCA
112	0.191618	0.270519	-0.0789009	0.0063584	0.038055	BRCA
113	0.856184	0.891294	-0.0351098	0.32662	0.53818	BRCA
114	0.174447	0.176739	-0.00229183	0.87837	0.97444	BRCA
115	0.223895	0.163143	0.060752	0.0070948	0.039567	BRCA
116	0.0749605	0.0354715	0.0394891	0.0048243	0.031797	BRCA
117	0.617855	0.582741	0.0351145	0.45167	0.67518	BRCA
118	0.152013	0.130954	0.0210595	0.22624	0.4374	BRCA
119	0.165868	0.240632	-0.0747635	0.0077385	0.041559	BRCA
12	0.116424	0.116283	0.000141122	0.9903	0.99928	BRCA
120	0.441289	0.446236	-0.00494664	0.87688	0.97444	BRCA
121	0.336632	0.312564	0.0240675	0.41815	0.63158	BRCA
122	0.200474	0.153282	0.047192	0.0085974	0.044522	BRCA
123	0.567211	0.519995	0.0472159	0.3035	0.51172	BRCA
124	0.47575	0.475003	0.000746914	0.99799	0.99928	BRCA
125	0.394789	0.399811	-0.00502148	0.86921	0.97444	BRCA
126	0.907934	0.670042	0.237892	0.010577	0.051122	BRCA
127	0.172684	0.178029	-0.00534434	0.84171	0.96101	BRCA
128	0.399355	0.348136	0.0512195	0.15439	0.35534	BRCA
129	0.140921	0.097179	0.043742	0.0022293	0.019015	BRCA
13	0.0743918	0.0795454	-0.00515363	0.62891	0.80701	BRCA
130	0.149329	0.108956	0.0403729	0.003954	0.028666	BRCA
131	0.418618	0.465604	-0.0469857	0.04876	0.1537	BRCA
132	0.13325	0.0971914	0.0360586	0.035992	0.12717	BRCA
133	0.641	0.574703	0.0662971	0.063659	0.18556	BRCA
134	0.246408	0.272247	-0.025839	0.19547	0.41163	BRCA
135	0.543579	0.462296	0.0812834	0.099505	0.25313	BRCA
136	0.339592	0.349035	-0.00944339	0.69647	0.8503	BRCA
137	0.0458816	0.0515147	-0.00563308	0.80829	0.93762	BRCA
138	0.320158	0.410749	-0.0905913	0.0060517	0.038055	BRCA
139	0.0405263	0.0420332	-0.00150686	0.90724	0.97444	BRCA
14	0.177957	0.172249	0.00570801	0.6575	0.82187	BRCA
140	0.137263	0.111059	0.0262037	0.18336	0.40508	BRCA
141	0.243474	0.252462	-0.00898851	0.72706	0.87127	BRCA
142	0.196382	0.20365	-0.00726888	0.75757	0.90039	BRCA
143	0.122882	0.132691	-0.00980978	0.62675	0.80701	BRCA
144	0.0560132	0.0760162	-0.020003	0.39247	0.60541	BRCA
145	0.103026	0.148252	-0.045226	0.0030289	0.024399	BRCA
15	0.413714	0.444611	-0.0308966	0.23613	0.44466	BRCA
16	0.716966	0.648953	0.0680127	0.069736	0.19079	BRCA
17	0.038782	0.0479718	-0.00918983	0.28315	0.49466	BRCA
18	0.330535	0.380279	-0.0497435	0.11312	0.2828	BRCA
19	0.199118	0.198528	0.000590643	0.96176	0.99928	BRCA
2	0.300391	0.32246	-0.0220692	0.12548	0.30636	BRCA
20	0.120697	0.109462	0.0112349	0.34967	0.56336	BRCA
21	0.097614	0.156749	-0.0591347	0.00024287	0.0039129	BRCA
22	0.139316	0.123277	0.0160388	0.24869	0.44757	BRCA
23	0.506795	0.392036	0.114759	0.0095899	0.04795	BRCA
24	0.379232	0.370402	0.00882911	0.66645	0.82594	BRCA
25	0.412953	0.414771	-0.00181805	0.92384	0.97506	BRCA
26	0.178926	0.235204	-0.0562774	0.0003883	0.0051185	BRCA
27	0.529921	0.432842	0.0970791	0.00029029	0.0042092	BRCA
28	0.790095	0.54714	0.242955	2.97e-07	2.15e-05	BRCA
29	0.54427	0.474336	0.0699337	0.038809	0.13087	BRCA
3	0.785286	0.824631	-0.0393454	0.02568	0.10064	BRCA
30	-0.0472237	-0.0571497	0.00992601	0.71587	0.86501	BRCA
31	0.955664	1.12214	-0.166477	2.44e-05	0.00070801	BRCA
32	0.437599	0.425618	0.0119806	0.69783	0.8503	BRCA
33	0.279263	0.265221	0.0140421	0.37184	0.58682	BRCA
34	0.276474	0.262517	0.0139563	0.56402	0.77187	BRCA
35	0.495099	0.418857	0.0762418	0.027152	0.10361	BRCA
36	0.389191	0.397591	-0.00840065	0.76894	0.90647	BRCA
37	0.0146118	-0.0322049	0.0468167	0.0065612	0.038055	BRCA
38	0.578118	0.524049	0.0540694	0.043691	0.14078	BRCA
39	0.512684	0.474797	0.0378874	0.20642	0.41595	BRCA
4	0.320672	0.372404	-0.0517317	0.0013012	0.012578	BRCA
40	-0.014193	-0.012447	-0.00174597	0.91481	0.97506	BRCA
41	0.0547456	0.0787171	-0.0239715	0.063986	0.18556	BRCA
42	0.215684	0.221352	-0.00566816	0.83592	0.96101	BRCA
43	0.778728	0.805436	-0.0267081	0.6551	0.82187	BRCA
44	0.0310263	0.0137582	0.0172681	0.20654	0.41595	BRCA
45	0.0995263	0.185563	-0.0860364	2.02e-07	2.15e-05	BRCA
46	0.426298	0.406542	0.0197566	0.56597	0.77187	BRCA
47	0.248035	0.231629	0.0164065	0.46143	0.67815	BRCA
48	0.760921	0.822139	-0.0612184	0.14729	0.34447	BRCA
49	0.176	0.206744	-0.0307443	0.034746	0.12717	BRCA
5	0.446019	0.444432	0.00158771	0.92799	0.97506	BRCA
50	0.3595	0.360197	-0.000696502	0.98894	0.99928	BRCA
51	0.489167	0.460559	0.028608	0.52269	0.7504	BRCA
52	0.188009	0.158463	0.0295458	0.054636	0.16505	BRCA
53	0.517491	0.467846	0.0496455	0.19588	0.41163	BRCA
54	0.158947	0.130986	0.0279613	0.024571	0.098967	BRCA
55	0.122061	0.0807418	0.0413196	0.003255	0.024841	BRCA
56	0.551193	0.550587	0.000605534	0.98769	0.99928	BRCA
57	0.44864	0.402292	0.0463482	0.074399	0.19978	BRCA
58	0.0155526	0.0079537	0.00759893	0.46301	0.67815	BRCA
59	0.26907	0.256626	0.0124447	0.54838	0.77187	BRCA
6	0.228449	0.200951	0.027498	0.036836	0.12717	BRCA
60	0.0999737	0.148826	-0.0488519	0.13869	0.32967	BRCA
61	0.0582018	0.0841132	-0.0259114	0.077181	0.20348	BRCA
62	0.483307	0.462116	0.0211908	0.31919	0.53198	BRCA
63	0.743061	0.836817	-0.093756	0.019139	0.083746	BRCA
64	0.171092	0.240786	-0.0696942	0.0014219	0.012886	BRCA
65	0.320921	0.324391	-0.00347015	0.905	0.97444	BRCA
66	0.0961053	0.119049	-0.0229441	0.30104	0.51172	BRCA
67	0.0647895	0.0843179	-0.0195284	0.066274	0.18843	BRCA
68	0.0827105	0.107855	-0.0251444	0.18342	0.40508	BRCA
69	0.269184	0.281701	-0.0125172	0.57487	0.77187	BRCA
7	0.242381	0.290828	-0.0484475	0.00021323	0.0038648	BRCA
70	0.431789	0.556724	-0.124934	6.84e-05	0.0016531	BRCA
71	0.164684	0.164701	-1.72e-05	0.99928	0.99928	BRCA
72	0.663632	0.643416	0.0202157	0.58023	0.77187	BRCA
73	0.760671	0.693904	0.0667667	0.053217	0.16418	BRCA
74	1.20539	1.24232	-0.0369208	0.37233	0.58682	BRCA
75	0.449961	0.43534	0.014621	0.60703	0.80018	BRCA
76	0.183987	0.162171	0.0218155	0.51882	0.7504	BRCA
77	0.263105	0.207243	0.0558622	0.043334	0.14078	BRCA
78	0.475776	0.527209	-0.0514328	0.20476	0.41595	BRCA
79	0.428303	0.395058	0.0332448	0.34327	0.55926	BRCA
8	0.167481	0.136693	0.0307884	0.068263	0.19035	BRCA
80	0.790658	0.688332	0.102326	0.036361	0.12717	BRCA
81	0.699184	0.748799	-0.0496152	0.24763	0.44757	BRCA
82	0.118592	0.118552	3.96e-05	0.99794	0.99928	BRCA
83	0.156132	0.165171	-0.00903972	0.62514	0.80701	BRCA
84	0.532316	0.493346	0.0389701	0.23226	0.44313	BRCA
85	-0.0445526	-0.0385054	-0.00604723	0.65598	0.82187	BRCA
86	0.188803	0.168576	0.0202262	0.28861	0.4982	BRCA
87	0.0340789	0.0320123	0.0020666	0.79574	0.9305	BRCA
88	0.47525	0.412009	0.0632407	0.013513	0.063206	BRCA
89	0.477263	0.459125	0.0181382	0.57228	0.77187	BRCA
9	0.321342	0.319154	0.0021883	0.90703	0.97444	BRCA
90	0.381737	0.339887	0.0418495	0.12677	0.30636	BRCA
91	0.424921	0.299755	0.125166	0.0010156	0.010519	BRCA
92	0.00839474	0.0848719	-0.0764772	1.08e-05	0.00039226	BRCA
93	0.369303	0.325681	0.0436213	0.19336	0.41163	BRCA
94	0.0745132	0.056314	0.0181991	0.25311	0.44757	BRCA
95	0.427434	0.422887	0.00454686	0.89853	0.97444	BRCA
96	0.491053	0.58903	-0.0979775	0.0046931	0.031797	BRCA
97	1.11983	1.16178	-0.0419542	0.081772	0.21173	BRCA
98	0.62975	0.730555	-0.100805	0.019637	0.083746	BRCA
99	0.0395658	0.0479144	-0.00834856	0.57667	0.77187	BRCA
1	0.0776406	0.110231	-0.0325903	4.23e-07	3.07e-05	CESC
10	0.42572	0.453188	-0.0274679	0.69995	0.89486	CESC
100	0.6544	0.601016	0.0533845	0.49727	0.7964	CESC
101	0.06165	0.0825399	-0.0208899	0.36582	0.69795	CESC
102	0.22655	0.278982	-0.0524315	0.34474	0.68476	CESC
103	0.19245	0.277001	-0.0845507	0.05123	0.33765	CESC
104	0.2945	0.300521	-0.00602145	0.92004	0.96032	CESC
105	0.1401	0.0840399	0.0560601	0.065653	0.38079	CESC
106	0.00615	0.0452352	-0.0390852	0.14578	0.53581	CESC
107	0.36525	0.358872	0.00637796	0.93172	0.96032	CESC
108	0.1971	0.134437	0.0626629	0.1255	0.51993	CESC
109	0.2198	0.199935	0.0198651	0.7358	0.90561	CESC
11	0.13782	0.11358	0.02424	0.11196	0.49195	CESC
110	0.1717	0.189395	-0.017695	0.52342	0.81171	CESC
111	1.0241	1.26189	-0.237788	0.14611	0.53581	CESC
112	0.3198	0.265355	0.054445	0.15318	0.53581	CESC
113	0.8541	0.889871	-0.0357706	0.52621	0.81171	CESC
114	0.182	0.176533	0.00546746	0.74726	0.91053	CESC
115	0.1856	0.166226	0.0193744	0.65921	0.89486	CESC
116	0.05705	0.037372	0.019678	0.58579	0.85798	CESC
117	0.4702	0.586379	-0.116179	0.28548	0.64679	CESC
118	0.16405	0.131648	0.0324021	0.43219	0.76424	CESC
119	0.0179	0.239724	-0.221824	0.00016148	0.0078049	CESC
12	0.11743	0.116274	0.00115648	0.9581	0.96032	CESC
120	0.50735	0.445054	0.062296	0.28294	0.64679	CESC
121	0.35515	0.313287	0.041863	0.25054	0.63955	CESC
122	0.16095	0.155821	0.00512899	0.94327	0.96032	CESC
123	0.6574	0.520616	0.136784	0.25582	0.63955	CESC
124	0.45915	0.47528	-0.0161296	0.80639	0.92799	CESC
125	0.42975	0.399086	0.0306642	0.57532	0.85798	CESC
126	0.18715	0.690558	-0.503408	2.77e-10	4.01e-08	CESC
127	0.3673	0.174928	0.192372	0.050539	0.33765	CESC
128	0.44245	0.34962	0.0928302	0.11164	0.49195	CESC
129	0.09265	0.0997049	-0.00705488	0.73698	0.90561	CESC
13	0.0456333	0.0797574	-0.0341241	0.05632	0.35506	CESC
130	0.10335	0.111308	-0.00795843	0.78322	0.92799	CESC
131	0.57325	0.461371	0.111879	0.086198	0.46292	CESC
132	0.2502	0.0969549	0.153245	0.015283	0.18471	CESC
133	0.4871	0.579726	-0.0926256	0.17373	0.5598	CESC
134	0.2909	0.270518	0.0203815	0.6211	0.88294	CESC
135	0.33775	0.468707	-0.130957	0.13289	0.53525	CESC
136	0.3423	0.348604	-0.00630429	0.8907	0.96032	CESC
137	0.04965	0.0512256	-0.00157559	0.94852	0.96032	CESC
138	0.41685	0.405567	0.0112834	0.83597	0.93966	CESC
139	0.061	0.0416679	0.0193321	0.59666	0.8606	CESC
14	0.18655	0.172359	0.0141915	0.48539	0.7964	CESC
140	0.1257	0.112316	0.0133842	0.83148	0.93966	CESC
141	0.20055	0.252725	-0.0521749	0.23428	0.62909	CESC
142	0.16235	0.203853	-0.0415028	0.4756	0.79267	CESC
143	0.105	0.13255	-0.0275496	0.35738	0.69093	CESC
144	0.1083	0.0744142	0.0338858	0.70744	0.89486	CESC
145	0.096	0.146483	-0.050483	0.1552	0.53581	CESC
15	0.554157	0.441254	0.112904	0.14849	0.53581	CESC
16	0.554186	0.654179	-0.0999929	0.23924	0.63072	CESC
17	0.0527429	0.0473846	0.00535824	0.58353	0.85798	CESC
18	0.296117	0.378727	-0.0826107	0.27954	0.64679	CESC
19	0.145133	0.199351	-0.0542175	0.010472	0.16872	CESC
2	0.258884	0.32216	-0.0632753	0.11129	0.49195	CESC
20	0.0678333	0.11071	-0.0428765	0.040497	0.32623	CESC
21	0.180317	0.153076	0.0272407	0.32366	0.66837	CESC
22	0.0805167	0.124811	-0.0442945	0.016341	0.18471	CESC
23	0.30578	0.399763	-0.0939827	0.04968	0.33765	CESC
24	0.2853	0.372158	-0.0868577	0.0082115	0.16099	CESC
25	0.41024	0.414736	-0.0044955	0.94994	0.96032	CESC
26	0.19116	0.232692	-0.0415317	0.26929	0.64679	CESC
27	0.40924	0.438648	-0.0294082	0.50255	0.7964	CESC
28	0.56686	0.560505	0.00635497	0.90913	0.96032	CESC
29	0.564675	0.476931	0.0877442	0.28136	0.64679	CESC
3	0.715465	0.824035	-0.10857	0.0030493	0.073691	CESC
30	0.04995	-0.058176	0.108126	0.099783	0.48228	CESC
31	1.07048	1.11355	-0.0430727	0.63805	0.88959	CESC
32	0.38735	0.426858	-0.0395076	0.5053	0.7964	CESC
33	0.2153	0.266749	-0.0514489	0.097551	0.48228	CESC
34	0.27605	0.263102	0.0129483	0.79095	0.92799	CESC
35	0.417075	0.423169	-0.00609401	0.92775	0.96032	CESC
36	0.389175	0.397244	-0.00806871	0.90299	0.96032	CESC
37	0.05735	-0.0308979	0.0882479	0.23333	0.62909	CESC
38	0.5304	0.526994	0.00340555	0.95427	0.96032	CESC
39	0.652967	0.474291	0.178676	0.036498	0.31781	CESC
4	0.3557	0.369743	-0.0140426	0.7954	0.92799	CESC
40	-0.0485333	-0.0120113	-0.036522	0.14226	0.53581	CESC
41	0.0951667	0.0771262	0.0180404	0.45705	0.77061	CESC
42	0.165267	0.221863	-0.0565967	0.28082	0.64679	CESC
43	0.632967	0.806486	-0.17352	0.25471	0.63955	CESC
44	0.0367	0.0143895	0.0223105	0.2204	0.62909	CESC
45	0.122633	0.181657	-0.059024	0.037261	0.31781	CESC
46	0.5066	0.406172	0.100428	0.12158	0.5185	CESC
47	0.189067	0.23318	-0.0441138	0.3779	0.70756	CESC
48	0.788967	0.819189	-0.0302222	0.70902	0.89486	CESC
49	0.2458	0.204438	0.0413616	0.21509	0.62909	CESC
5	0.439387	0.444595	-0.0052088	0.88415	0.96032	CESC
50	0.431933	0.359096	0.0728372	0.18835	0.59371	CESC
51	0.562933	0.460652	0.102281	0.30768	0.66837	CESC
52	0.1661	0.160011	0.00608915	0.86273	0.95493	CESC
53	0.6785	0.46752	0.21098	0.008882	0.16099	CESC
54	0.105833	0.13293	-0.0270966	0.081544	0.45476	CESC
55	0.110633	0.0826223	0.028011	0.22501	0.62909	CESC
56	0.571167	0.550317	0.0208496	0.69736	0.89486	CESC
57	0.446733	0.40424	0.0424932	0.63453	0.88959	CESC
58	0.0167667	0.00825049	0.00851617	0.41863	0.7494	CESC
59	0.338933	0.256107	0.0828258	0.16277	0.5364	CESC
6	0.15452	0.203184	-0.0486637	0.026537	0.27485	CESC
60	0.0213667	0.147965	-0.126598	0.033006	0.31781	CESC
61	0.0674333	0.0829034	-0.01547	0.45107	0.77061	CESC
62	0.490933	0.462881	0.0280522	0.59945	0.8606	CESC
63	0.795733	0.832155	-0.0364215	0.67732	0.89486	CESC
64	0.2091	0.237337	-0.0282373	0.41007	0.74325	CESC
65	0.2057	0.325952	-0.120252	0.00049023	0.014217	CESC
66	0.145	0.117376	0.0276243	0.45184	0.77061	CESC
67	0.6976	0.0741479	0.623452	0.00025738	0.00933	CESC
68	0.12725	0.106155	0.0210954	0.5552	0.83858	CESC
69	0.2964	0.28078	0.0156197	0.70794	0.89486	CESC
7	0.241313	0.288837	-0.0475239	0.059663	0.36046	CESC
70	0.5367	0.549997	-0.013297	0.85185	0.95014	CESC
71	0.1999	0.16418	0.0357203	0.21397	0.62909	CESC
72	0.56275	0.645746	-0.0829956	0.3223	0.66837	CESC
73	0.73525	0.697046	0.0382041	0.55252	0.83858	CESC
74	1.312	1.23921	0.0727907	0.35474	0.69093	CESC
75	0.41535	0.436457	-0.0211071	0.69859	0.89486	CESC
76	0.1294	0.163882	-0.0344824	0.15943	0.5364	CESC
77	0.21495	0.210269	0.00468077	0.92551	0.96032	CESC
78	0.4918	0.524842	-0.0330417	0.71729	0.89661	CESC
79	0.3407	0.397731	-0.0570308	0.31883	0.66837	CESC
8	0.0875643	0.13915	-0.051586	0.042856	0.32706	CESC
80	0.5918	0.695512	-0.103712	0.33146	0.66837	CESC
81	0.8639	0.744308	0.119592	0.20975	0.62909	CESC
82	0.09055	0.118969	-0.0284189	0.40457	0.74257	CESC
83	0.162	0.16471	-0.00271006	0.96032	0.96032	CESC
84	0.40485	0.496845	-0.0919954	0.22909	0.62909	CESC
85	-0.0203	-0.0391146	0.0188146	0.48894	0.7964	CESC
86	0.0868	0.170923	-0.0841231	0.01656	0.18471	CESC
87	0.0472	0.0319038	0.0152962	0.38062	0.70756	CESC
88	0.4302	0.415295	0.0149049	0.82794	0.93966	CESC
89	0.4863	0.459743	0.0265574	0.66571	0.89486	CESC
9	0.345742	0.318884	0.0268582	0.45127	0.77061	CESC
90	0.3699	0.341796	0.0281041	0.68461	0.89486	CESC
91	0.2254	0.307891	-0.0824913	0.016289	0.18471	CESC
92	0.0709	0.0807796	-0.00987959	0.77579	0.92799	CESC
93	0.2374	0.329439	-0.0920393	0.092208	0.47751	CESC
94	0.0271	0.0577692	-0.0306692	0.33014	0.66837	CESC
95	0.395	0.423555	-0.0285555	0.70972	0.89486	CESC
96	0.5164	0.584597	-0.0681969	0.33188	0.66837	CESC
97	1.2247	1.15849	0.0662059	0.2965	0.66142	CESC
98	0.697	0.725385	-0.0283846	0.76476	0.92408	CESC
99	0.05345	0.0473632	0.00608683	0.80483	0.92799	CESC
1	0.090572	0.111135	-0.0205627	0.00013191	0.0038254	COAD.READ
10	0.471863	0.451416	0.0204466	0.26466	0.4264	COAD.READ
100	0.534217	0.606651	-0.0724334	0.017102	0.067021	COAD.READ
101	0.0738152	0.0828406	-0.00902541	0.59866	0.73911	COAD.READ
102	0.22462	0.28207	-0.05745	0.10042	0.24503	COAD.READ
103	0.307337	0.273499	0.0338377	0.12711	0.26712	COAD.READ
104	0.277533	0.30208	-0.0245471	0.40205	0.56473	COAD.READ
105	0.117598	0.0825039	0.0350939	0.13792	0.27025	COAD.READ
106	0.0038587	0.0475984	-0.0437397	0.008816	0.041236	COAD.READ
107	0.399772	0.356032	0.0437397	0.11816	0.25572	COAD.READ
108	0.108891	0.137252	-0.028361	0.05327	0.15764	COAD.READ
109	0.118761	0.20608	-0.0873188	0.00038904	0.0063649	COAD.READ
11	0.105878	0.114512	-0.00863408	0.37399	0.53692	COAD.READ
110	0.212435	0.187463	0.0249723	0.098136	0.24503	COAD.READ
111	1.2528	1.25883	-0.00602065	0.90722	0.95324	COAD.READ
112	0.239109	0.268092	-0.0289835	0.24314	0.40523	COAD.READ
113	0.855054	0.891814	-0.0367597	0.31336	0.4733	COAD.READ
114	0.139141	0.179305	-0.0401642	0.011251	0.047982	COAD.READ
115	0.123207	0.16962	-0.0464138	0.0085782	0.041236	COAD.READ
116	0.0965652	0.033425	0.0631402	3.88e-06	0.00014064	COAD.READ
117	0.585457	0.58463	0.000826053	0.98422	0.98422	COAD.READ
118	0.152696	0.130641	0.0220542	0.080788	0.20918	COAD.READ
119	0.369848	0.226905	0.142942	0.00081224	0.011777	COAD.READ
12	0.13745	0.11477	0.0226805	0.046994	0.14498	COAD.READ
120	0.330543	0.454258	-0.123714	0.00031291	0.0063649	COAD.READ
121	0.191163	0.322719	-0.131556	1.36e-06	6.6e-05	COAD.READ
122	0.180011	0.154163	0.0258484	0.15505	0.29976	COAD.READ
123	0.580587	0.518443	0.062144	0.16978	0.3195	COAD.READ
124	0.488859	0.474052	0.0148071	0.525	0.68043	COAD.READ
125	0.397098	0.399708	-0.00260999	0.9188	0.95846	COAD.READ
126	0.68663	0.682975	0.00365543	0.948	0.96803	COAD.READ
127	0.269913	0.171107	0.098806	0.0063993	0.037756	COAD.READ
128	0.426402	0.345552	0.0808506	0.01327	0.053485	COAD.READ
129	0.113902	0.0985742	0.015328	0.26944	0.42933	COAD.READ
13	0.0920725	0.0783391	0.0137334	0.22237	0.38385	COAD.READ
130	0.130217	0.109825	0.0203924	0.23753	0.40049	COAD.READ
131	0.429196	0.465431	-0.0362356	0.10891	0.24503	COAD.READ
132	0.0836304	0.100307	-0.0166766	0.47497	0.64365	COAD.READ
133	0.645826	0.573527	0.0722987	0.0037125	0.026916	COAD.READ
134	0.260511	0.271556	-0.0110454	0.63272	0.76454	COAD.READ
135	0.415587	0.470479	-0.054892	0.16586	0.31644	COAD.READ
136	0.386207	0.345803	0.0404034	0.095882	0.24391	COAD.READ
137	0.0315652	0.0526141	-0.0210488	0.12315	0.2626	COAD.READ
138	0.364793	0.408673	-0.04388	0.13018	0.26966	COAD.READ
139	0.0662717	0.0402016	0.0260702	0.072488	0.19832	COAD.READ
14	0.164899	0.173116	-0.00821695	0.48443	0.64443	COAD.READ
140	0.171446	0.108275	0.0631707	0.0076342	0.041236	COAD.READ
141	0.31625	0.247344	0.0689063	0.0036383	0.026916	COAD.READ
142	0.201424	0.203379	-0.00195499	0.9451	0.96803	COAD.READ
143	0.166815	0.129656	0.037159	0.024476	0.084626	COAD.READ
144	0.122685	0.0714742	0.0512106	0.042736	0.13471	COAD.READ
145	0.180207	0.14327	0.0369362	0.055721	0.16159	COAD.READ
15	0.605174	0.431236	0.173938	0.00019698	0.0047604	COAD.READ
16	0.609168	0.655851	-0.0466836	0.063794	0.17789	COAD.READ
17	0.0480248	0.0474223	0.000602523	0.94083	0.96803	COAD.READ
18	0.155667	0.393469	-0.237802	2.41e-22	3.5e-20	COAD.READ
19	0.169873	0.200622	-0.0307492	0.034157	0.11006	COAD.READ
2	0.308713	0.322138	-0.0134242	0.20237	0.35785	COAD.READ
20	0.118822	0.109457	0.00936569	0.51999	0.68043	COAD.READ
21	0.170268	0.152266	0.0180022	0.21746	0.3799	COAD.READ
22	0.111196	0.125098	-0.013902	0.28301	0.44605	COAD.READ
23	0.342322	0.402423	-0.0601011	0.023188	0.084056	COAD.READ
24	0.398517	0.368906	0.0296115	0.080685	0.20918	COAD.READ
25	0.485204	0.4096	0.075604	0.032387	0.10673	COAD.READ
26	0.23837	0.231635	0.00673488	0.63244	0.76454	COAD.READ
27	0.387739	0.441848	-0.0541087	0.0079716	0.041236	COAD.READ
28	0.607648	0.557216	0.0504319	0.13639	0.27025	COAD.READ
29	0.406179	0.483387	-0.0772078	0.0048898	0.03295	COAD.READ
3	0.820141	0.822618	-0.00247714	0.88346	0.94773	COAD.READ
30	0.0313913	-0.0629242	0.0943155	0.0031706	0.025541	COAD.READ
31	1.07557	1.1156	-0.0400395	0.18274	0.32718	COAD.READ
32	0.36119	0.43096	-0.0697699	0.0049993	0.03295	COAD.READ
33	0.26306	0.26621	-0.00315037	0.82303	0.93234	COAD.READ
34	0.228891	0.265763	-0.0368716	0.13727	0.27025	COAD.READ
35	0.410864	0.423958	-0.0130941	0.6385	0.76514	COAD.READ
36	0.33606	0.401515	-0.0654555	0.019982	0.076247	COAD.READ
37	-0.0166902	-0.0305402	0.01385	0.46889	0.64141	COAD.READ
38	0.445565	0.5329	-0.0873352	0.001055	0.011922	COAD.READ
39	0.481804	0.476543	0.00526164	0.84793	0.93562	COAD.READ
4	0.348674	0.371038	-0.0223636	0.18277	0.32718	COAD.READ
40	-0.016471	-0.0122615	-0.00420956	0.8462	0.93562	COAD.READ
41	0.0643043	0.0783297	-0.0140253	0.24981	0.41162	COAD.READ
42	0.215043	0.221469	-0.00642579	0.79643	0.91653	COAD.READ
43	0.762159	0.806961	-0.0448015	0.36997	0.53646	COAD.READ
44	-0.0244565	0.0175302	-0.0419867	0.00091619	0.011922	COAD.READ
45	0.188174	0.180267	0.00790725	0.68788	0.81092	COAD.READ
46	0.394971	0.408546	-0.0135753	0.60148	0.73911	COAD.READ
47	0.306514	0.22722	0.0792942	0.0077858	0.041236	COAD.READ
48	0.573638	0.836366	-0.262728	1.49e-08	1.08e-06	COAD.READ
49	0.195638	0.205717	-0.0100795	0.48027	0.64443	COAD.READ
5	0.407448	0.447184	-0.0397362	0.0058756	0.037042	COAD.READ
50	0.386623	0.358256	0.0283675	0.35163	0.51501	COAD.READ
51	0.371978	0.468624	-0.0966457	0.0023106	0.019708	COAD.READ
52	0.17187	0.159254	0.0126159	0.30566	0.46653	COAD.READ
53	0.445123	0.472427	-0.0273034	0.34355	0.50831	COAD.READ
54	0.126072	0.132999	-0.00692701	0.53027	0.68043	COAD.READ
55	0.0825217	0.0830672	-0.000545448	0.96746	0.97418	COAD.READ
56	0.554406	0.550349	0.00405684	0.85819	0.93562	COAD.READ
57	0.414848	0.404142	0.0107062	0.68241	0.81092	COAD.READ
58	0.018471	0.00764896	0.0108221	0.29156	0.44975	COAD.READ
59	0.212065	0.260567	-0.048502	0.013279	0.053485	COAD.READ
6	0.232623	0.200307	0.0323158	0.0010689	0.011922	COAD.READ
60	0.0719928	0.151447	-0.0794546	0.00039506	0.0063649	COAD.READ
61	0.0397319	0.0857646	-0.0460327	0.061405	0.17458	COAD.READ
62	0.466543	0.463056	0.00348723	0.84898	0.93562	COAD.READ
63	0.805384	0.83351	-0.0281258	0.33389	0.49911	COAD.READ
64	0.195967	0.23987	-0.0439021	0.02459	0.084626	COAD.READ
65	0.28737	0.326846	-0.0394765	0.1369	0.27025	COAD.READ
66	0.113022	0.11812	-0.00509857	0.71322	0.83401	COAD.READ
67	0.0898804	0.0827586	0.00712184	0.53022	0.68043	COAD.READ
68	0.101076	0.106849	-0.00577313	0.82129	0.93234	COAD.READ
69	0.308272	0.279048	0.0292233	0.10984	0.24503	COAD.READ
7	0.259401	0.29021	-0.030809	0.0016784	0.016225	COAD.READ
70	0.496826	0.553611	-0.0567849	0.053094	0.15764	COAD.READ
71	0.174554	0.163992	0.0105622	0.58335	0.72919	COAD.READ
72	0.573522	0.64964	-0.0761181	0.0065096	0.037756	COAD.READ
73	0.701391	0.69733	0.00406084	0.88891	0.94773	COAD.READ
74	1.24884	1.23965	0.00918227	0.78499	0.91059	COAD.READ
75	0.406957	0.438248	-0.0312911	0.22718	0.38754	COAD.READ
76	0.103467	0.167686	-0.0642185	0.0018949	0.017173	COAD.READ
77	0.176707	0.212755	-0.0360482	0.021458	0.07978	COAD.READ
78	0.495261	0.526452	-0.0311907	0.40505	0.56473	COAD.READ
79	0.361967	0.39941	-0.0374428	0.28736	0.44803	COAD.READ
8	0.163337	0.136606	0.0267312	0.074514	0.20008	COAD.READ
80	0.596522	0.701006	-0.104485	0.0093412	0.042327	COAD.READ
81	0.742326	0.746319	-0.00399266	0.90142	0.95324	COAD.READ
82	0.126826	0.11796	0.00886593	0.55897	0.70479	COAD.READ
83	0.13488	0.166812	-0.0319313	0.10792	0.24503	COAD.READ
84	0.459609	0.498084	-0.0384757	0.18041	0.32718	COAD.READ
85	-0.0400652	-0.0387523	-0.00131287	0.9576	0.97099	COAD.READ
86	0.192837	0.168034	0.0248034	0.17187	0.3195	COAD.READ
87	0.0203804	0.0329711	-0.0125907	0.26305	0.4264	COAD.READ
88	0.352022	0.420076	-0.068054	0.0085527	0.041236	COAD.READ
89	0.409989	0.463734	-0.0537445	0.10659	0.24503	COAD.READ
9	0.308328	0.320062	-0.0117339	0.3894	0.55356	COAD.READ
90	0.346707	0.341882	0.00482449	0.85241	0.93562	COAD.READ
91	0.382163	0.301264	0.080899	0.025096	0.084626	COAD.READ
92	0.0267283	0.0845102	-0.0577819	0.010974	0.047982	COAD.READ
93	0.253543	0.333456	-0.0799128	0.0014324	0.014836	COAD.READ
94	0.0487174	0.0579406	-0.00922323	0.55343	0.70392	COAD.READ
95	0.448913	0.421287	0.0276263	0.43664	0.60298	COAD.READ
96	0.579022	0.583932	-0.00491029	0.87891	0.94773	COAD.READ
97	1.20636	1.15609	0.0502704	0.10229	0.24503	COAD.READ
98	0.771511	0.721626	0.0498851	0.10747	0.24503	COAD.READ
99	0.0266304	0.0489484	-0.022318	0.11363	0.24964	COAD.READ
1	0.372975	0.101851	0.271124	2.81e-14	4.07e-12	DLBC
10	0.468305	0.452321	0.0159835	0.5705	0.68366	DLBC
100	0.632675	0.600866	0.0318086	0.47997	0.59483	DLBC
101	0.015575	0.0842372	-0.0686622	0.00051783	0.0026816	DLBC
102	0.07275	0.284387	-0.211637	5.87e-14	4.26e-12	DLBC
103	0.352625	0.27346	0.0791648	0.044013	0.092292	DLBC
104	0.224325	0.302719	-0.0783942	0.044555	0.092292	DLBC
105	0.068925	0.0853356	-0.0164106	0.63221	0.7514	DLBC
106	-0.02	0.0466074	-0.0666074	0.01998	0.055713	DLBC
107	0.211775	0.363385	-0.15161	0.0014876	0.0059917	DLBC
108	0.14525	0.135053	0.0101967	0.71387	0.82809	DLBC
109	0.36805	0.195185	0.172865	6.64e-05	0.00064164	DLBC
11	0.13853	0.113195	0.0253353	0.029328	0.075292	DLBC
110	0.166675	0.189812	-0.0231366	0.2316	0.34585	DLBC
111	1.1424	1.26191	-0.119505	0.086526	0.153	DLBC
112	0.3173	0.264613	0.0526874	0.23375	0.34585	DLBC
113	1.00287	0.88594	0.116935	0.033042	0.077276	DLBC
114	0.150325	0.177402	-0.0270767	0.086257	0.153	DLBC
115	0.14715	0.167089	-0.0199393	0.55421	0.6753	DLBC
116	0.00245	0.0387162	-0.0362662	0.060442	0.12006	DLBC
117	0.67865	0.581864	0.0967859	0.06908	0.13009	DLBC
118	0.15535	0.131423	0.0239273	0.20939	0.323	DLBC
119	0.138275	0.23944	-0.101165	0.041383	0.092292	DLBC
12	0.120195	0.116173	0.00402188	0.86929	0.91338	DLBC
120	0.449925	0.445843	0.00408191	0.91301	0.93481	DLBC
121	0.2606	0.315498	-0.0548977	0.21669	0.32729	DLBC
122	0.152375	0.156002	-0.0036265	0.87811	0.91601	DLBC
123	0.45135	0.52475	-0.0734	0.18179	0.29288	DLBC
124	0.6215	0.470646	0.150854	0.0041669	0.014051	DLBC
125	0.526175	0.39573	0.130445	0.00020009	0.0013253	DLBC
126	0.2161	0.697248	-0.481148	2.91e-11	1.41e-09	DLBC
127	0.253225	0.175465	0.0777595	0.036119	0.083131	DLBC
128	0.3756	0.350233	0.0253665	0.56745	0.68366	DLBC
129	0.02815	0.101748	-0.0735977	0.00013234	0.00101	DLBC
13	0.0837222	0.079126	0.00459626	0.74034	0.83896	DLBC
130	0.1109	0.111201	-0.000301201	0.99412	0.99533	DLBC
131	0.3138	0.467482	-0.153682	8.22e-05	0.00068562	DLBC
132	0.179525	0.0967763	0.0827487	0.080188	0.14907	DLBC
133	0.66055	0.575908	0.0846423	0.21173	0.32317	DLBC
134	0.280425	0.270527	0.00989797	0.80735	0.86715	DLBC
135	0.279875	0.472411	-0.192536	0.00033966	0.0019521	DLBC
136	0.5312	0.343026	0.188174	0.00021936	0.0013253	DLBC
137	0.016875	0.0522335	-0.0353585	0.022822	0.062438	DLBC
138	0.310375	0.408595	-0.0982196	0.040951	0.092292	DLBC
139	0.02335	0.0425083	-0.0191583	0.40462	0.52709	DLBC
14	0.17275	0.17256	0.000190128	0.99533	0.99533	DLBC
140	0.04915	0.114414	-0.0652637	0.045905	0.09375	DLBC
141	0.371675	0.248369	0.123306	0.010605	0.032036	DLBC
142	0.34795	0.198902	0.149048	0.0064512	0.02126	DLBC
143	0.1606	0.131294	0.0293065	0.39099	0.51797	DLBC
144	0.054475	0.0755218	-0.0210468	0.47506	0.59382	DLBC
145	0.134325	0.14609	-0.0117651	0.7406	0.83896	DLBC
15	0.24	0.448992	-0.208992	1.1e-07	3.2e-06	DLBC
16	0.695243	0.651444	0.0437988	0.20323	0.32162	DLBC
17	0.0369643	0.047778	-0.0108137	0.34128	0.46685	DLBC
18	0.55785	0.372108	0.185742	0.00072043	0.0036022	DLBC
19	0.157167	0.199804	-0.0426369	0.030117	0.075292	DLBC
2	0.412045	0.31851	0.0935349	0.012356	0.036564	DLBC
20	0.03815	0.112245	-0.074095	1.74e-07	3.76e-06	DLBC
21	0.242908	0.150787	0.092121	0.0089214	0.028747	DLBC
22	0.0949417	0.125043	-0.0301014	0.032814	0.077276	DLBC
23	0.17536	0.40509	-0.22973	3.04e-06	4.41e-05	DLBC
24	0.36251	0.371143	-0.00863324	0.77984	0.85664	DLBC
25	0.47129	0.41297	0.0583203	0.13063	0.21772	DLBC
26	0.27174	0.230895	0.0408445	0.1257	0.21194	DLBC
27	0.28324	0.442874	-0.159634	1.66e-06	2.67e-05	DLBC
28	0.30643	0.56823	-0.2618	7.09e-06	9.35e-05	DLBC
29	0.289812	0.483867	-0.194055	3.73e-07	6.76e-06	DLBC
3	0.775394	0.823865	-0.0484716	0.032576	0.077276	DLBC
30	0.145237	-0.062661	0.207899	2.31e-05	0.00025723	DLBC
31	1.15839	1.11155	0.0468331	0.20628	0.32162	DLBC
32	0.384188	0.427546	-0.0433583	0.13333	0.21969	DLBC
33	0.2869	0.265371	0.0215288	0.35993	0.48324	DLBC
34	0.23645	0.264096	-0.0276465	0.45859	0.57822	DLBC
35	0.415063	0.423321	-0.00825845	0.85289	0.90588	DLBC
36	0.34565	0.398672	-0.0530219	0.067762	0.12928	DLBC
37	-0.02175	-0.0298476	0.0080976	0.77117	0.85359	DLBC
38	0.689338	0.52217	0.167167	0.00021668	0.0013253	DLBC
39	0.437883	0.478067	-0.0401837	0.20562	0.32162	DLBC
4	0.400053	0.368622	0.0314314	0.28273	0.39419	DLBC
40	0.101	-0.0159535	0.116953	8.51e-05	0.00068562	DLBC
41	0.0497167	0.0782202	-0.0285036	0.04371	0.092292	DLBC
42	0.378133	0.216321	0.161813	0.00017077	0.0012381	DLBC
43	0.713117	0.806685	-0.093568	0.14237	0.23195	DLBC
44	-0.0192833	0.0157357	-0.0350191	0.029661	0.075292	DLBC
45	0.0692333	0.184147	-0.114914	6.07e-11	2.2e-09	DLBC
46	0.496117	0.404979	0.0911377	0.043033	0.092292	DLBC
47	0.419117	0.226934	0.192182	0.0017441	0.006835	DLBC
48	0.8207	0.81869	0.00201031	0.96508	0.97858	DLBC
49	0.19575	0.20532	-0.00957032	0.68439	0.80029	DLBC
5	0.54716	0.441437	0.105723	5.13e-05	0.0005314	DLBC
50	0.490367	0.356248	0.134119	0.01895	0.053877	DLBC
51	0.304683	0.466872	-0.162189	0.0023499	0.0089667	DLBC
52	0.112217	0.161538	-0.0493209	0.027484	0.072489	DLBC
53	0.3014	0.475677	-0.174277	0.00142	0.0058829	DLBC
54	0.0746333	0.134274	-0.0596404	0.0012963	0.0055283	DLBC
55	0.0559333	0.0838443	-0.027911	0.064483	0.12635	DLBC
56	0.659133	0.547362	0.111771	0.043815	0.092292	DLBC
57	0.371933	0.405848	-0.033915	0.24491	0.35631	DLBC
58	0.0620833	0.00676176	0.0553216	0.00038062	0.0020441	DLBC
59	0.269733	0.256942	0.0127914	0.67726	0.7984	DLBC
6	0.18178	0.203096	-0.0213158	0.12039	0.20782	DLBC
60	0.286733	0.141897	0.144836	7.85e-05	0.00068562	DLBC
61	0.16225	0.0802883	0.0819617	0.027496	0.072489	DLBC
62	0.471083	0.463056	0.00802728	0.8559	0.90588	DLBC
63	0.8796	0.830183	0.0494168	0.39294	0.51797	DLBC
64	0.264825	0.236088	0.0287372	0.41612	0.53396	DLBC
65	0.320925	0.324297	-0.0033723	0.91547	0.93481	DLBC
66	0.12185	0.117656	0.00419384	0.88777	0.91948	DLBC
67	0.070675	0.0836134	-0.0129384	0.40713	0.52709	DLBC
68	0.0739	0.10744	-0.0335399	0.24573	0.35631	DLBC
69	0.434325	0.276404	0.157921	0.0012957	0.0055283	DLBC
7	0.340137	0.286583	0.0535535	0.059756	0.12006	DLBC
70	0.66095	0.546465	0.114485	0.002423	0.0090086	DLBC
71	0.340675	0.159416	0.181259	0.003997	0.013799	DLBC
72	0.78875	0.640205	0.148545	0.0098997	0.030542	DLBC
73	0.7095	0.697245	0.0122545	0.7368	0.83896	DLBC
74	1.28798	1.23884	0.0491372	0.30952	0.42743	DLBC
75	0.50415	0.434107	0.0700426	0.11516	0.20118	DLBC
76	0.177225	0.162964	0.014261	0.76948	0.85359	DLBC
77	0.1468	0.212245	-0.0654455	0.066178	0.12794	DLBC
78	0.460675	0.526273	-0.0655975	0.27219	0.38694	DLBC
79	0.53685	0.392697	0.144153	0.0094617	0.029825	DLBC
8	0.26525	0.134589	0.130661	0.00089093	0.0043062	DLBC
80	0.73535	0.692758	0.0425917	0.34841	0.47214	DLBC
81	0.656925	0.748727	-0.0918025	0.12385	0.21127	DLBC
82	0.070875	0.119986	-0.0491115	0.0030373	0.01101	DLBC
83	0.174875	0.164364	0.0105109	0.79676	0.86715	DLBC
84	0.679975	0.489965	0.19001	0.00035003	0.0019521	DLBC
85	0.03705	-0.0411194	0.0781694	0.0010838	0.004911	DLBC
86	0.14065	0.170569	-0.0299191	0.2501	0.35905	DLBC
87	-0.01355	0.0334985	-0.0470485	0.0032205	0.01139	DLBC
88	0.272125	0.419818	-0.147693	0.00021029	0.0013253	DLBC
89	0.656375	0.454236	0.202139	9.11e-06	0.00011005	DLBC
9	0.393133	0.317057	0.0760763	0.0010489	0.0049061	DLBC
90	0.33165	0.342523	-0.0108725	0.80222	0.86715	DLBC
91	0.285	0.30734	-0.0223401	0.5356	0.65815	DLBC
92	0.16685	0.0780465	0.0888035	0.032804	0.077276	DLBC
93	0.170175	0.33284	-0.162665	1.81e-07	3.76e-06	DLBC
94	0.076175	0.056756	0.019419	0.27683	0.38971	DLBC
95	0.41165	0.423484	-0.0118342	0.76646	0.85359	DLBC
96	0.72345	0.579403	0.144047	0.012822	0.037184	DLBC
97	1.1187	1.16068	-0.0419832	0.44386	0.56456	DLBC
98	0.806125	0.722534	0.0835912	0.086271	0.153	DLBC
99	0.0894	0.0461922	0.0432078	0.083942	0.153	DLBC
1	0.0834541	0.111043	-0.0275887	2.71e-05	0.00078602	ESCA
10	0.459462	0.452461	0.00700164	0.73198	0.89586	ESCA
100	0.579594	0.60288	-0.0232862	0.44331	0.77446	ESCA
101	0.0781094	0.0824373	-0.00432793	0.78954	0.92792	ESCA
102	0.296766	0.27731	0.019456	0.5326	0.83942	ESCA
103	0.267344	0.27618	-0.00883668	0.70559	0.89586	ESCA
104	0.291094	0.300891	-0.00979692	0.67713	0.89586	ESCA
105	0.0872344	0.0847408	0.00249355	0.88983	0.95704	ESCA
106	0.125328	0.0407187	0.0846095	0.00011929	0.002471	ESCA
107	0.400625	0.356927	0.0436984	0.13968	0.42696	ESCA
108	0.138672	0.135188	0.0034838	0.86185	0.95396	ESCA
109	0.154234	0.202475	-0.0482404	0.095477	0.32196	ESCA
11	0.111828	0.114036	-0.00220827	0.84078	0.9515	ESCA
110	0.161859	0.190472	-0.0286123	0.052724	0.22372	ESCA
111	1.27723	1.2575	0.0197336	0.69813	0.89586	ESCA
112	0.278828	0.265528	0.0132998	0.56283	0.8682	ESCA
113	0.860938	0.890739	-0.0298018	0.37797	0.6962	ESCA
114	0.170781	0.176898	-0.0061163	0.66345	0.89586	ESCA
115	0.115187	0.169019	-0.0538316	0.0046461	0.042231	ESCA
116	0.016375	0.0387003	-0.0223253	0.080561	0.28491	ESCA
117	0.663797	0.580815	0.0829819	0.054002	0.22372	ESCA
118	0.153609	0.131069	0.0225406	0.076214	0.27628	ESCA
119	0.245359	0.236057	0.0093028	0.80633	0.92792	ESCA
12	0.122284	0.115997	0.00628728	0.7302	0.89586	ESCA
120	0.485969	0.444005	0.0419642	0.25383	0.56379	ESCA
121	0.248859	0.31708	-0.0682201	0.001894	0.022886	ESCA
122	0.172469	0.155085	0.0173839	0.4757	0.786	ESCA
123	0.527703	0.522361	0.00534227	0.8885	0.95704	ESCA
124	0.534859	0.472118	0.0627416	0.083055	0.28674	ESCA
125	0.401969	0.399414	0.00255514	0.9178	0.96436	ESCA
126	0.738016	0.680539	0.0574766	0.41655	0.73658	ESCA
127	0.263609	0.173531	0.0900788	0.0049512	0.042231	ESCA
128	0.307531	0.353099	-0.0455674	0.26096	0.56379	ESCA
129	0.075625	0.100775	-0.0251502	0.050825	0.22372	ESCA
13	0.0690799	0.0797581	-0.0106782	0.38891	0.6962	ESCA
130	0.0997344	0.111753	-0.0120187	0.38772	0.6962	ESCA
131	0.517969	0.460312	0.0576568	0.027907	0.15564	ESCA
132	0.138297	0.0972752	0.0410216	0.12597	0.40893	ESCA
133	0.467	0.583825	-0.116825	6.39e-05	0.0015446	ESCA
134	0.249547	0.271856	-0.0223094	0.14134	0.42696	ESCA
135	0.445188	0.467856	-0.022668	0.6751	0.89586	ESCA
136	0.314094	0.350196	-0.0361027	0.14919	0.43265	ESCA
137	0.0289219	0.0522928	-0.0233709	0.2644	0.56379	ESCA
138	0.390969	0.406453	-0.0154846	0.59825	0.88524	ESCA
139	0.029375	0.042565	-0.01319	0.30857	0.61728	ESCA
14	0.180004	0.172201	0.00780245	0.48244	0.786	ESCA
140	0.118438	0.112221	0.00621655	0.74606	0.90149	ESCA
141	0.302766	0.249479	0.053287	0.024815	0.14992	ESCA
142	0.127453	0.206956	-0.0795033	0.0003829	0.0050473	ESCA
143	0.140687	0.13173	0.00895738	0.65582	0.89586	ESCA
144	0.062625	0.0755092	-0.0128842	0.60639	0.88524	ESCA
145	0.134984	0.146274	-0.0112893	0.58689	0.88524	ESCA
15	0.615884	0.434435	0.181449	1.22e-05	0.00077738	ESCA
16	0.659777	0.652376	0.00740108	0.80047	0.92792	ESCA
17	0.0277098	0.0484292	-0.0207194	0.068143	0.26002	ESCA
18	0.256578	0.383441	-0.126863	1.82e-05	0.00077738	ESCA
19	0.196984	0.198638	-0.00165324	0.9005	0.95704	ESCA
2	0.319977	0.321299	-0.00132246	0.934	0.97432	ESCA
20	0.0745208	0.111825	-0.0373041	0.002716	0.030294	ESCA
21	0.167458	0.152789	0.0146696	0.30439	0.61728	ESCA
22	0.129104	0.123924	0.00518036	0.69775	0.89586	ESCA
23	0.359506	0.400295	-0.0407892	0.12691	0.40893	ESCA
24	0.339956	0.372405	-0.0324489	0.026245	0.15222	ESCA
25	0.4852	0.411219	0.073981	0.053839	0.22372	ESCA
26	0.235156	0.231936	0.00322016	0.88132	0.95704	ESCA
27	0.425756	0.438829	-0.0130731	0.62345	0.89489	ESCA
28	0.6476	0.556341	0.0912593	0.036253	0.18774	ESCA
29	0.507664	0.476769	0.0308953	0.25829	0.56379	ESCA
3	0.794245	0.823832	-0.0295872	0.047506	0.22372	ESCA
30	-0.0737891	-0.0557588	-0.0180303	0.48012	0.786	ESCA
31	1.16757	1.11025	0.0573245	0.062488	0.24489	ESCA
32	0.39882	0.427625	-0.0288051	0.19042	0.4844	ESCA
33	0.273695	0.265622	0.00807299	0.64683	0.89586	ESCA
34	0.170867	0.267813	-0.0969455	2.15e-07	3.12e-05	ESCA
35	0.402844	0.42407	-0.0212266	0.4526	0.77759	ESCA
36	0.376016	0.398159	-0.0221434	0.23773	0.54716	ESCA
37	-0.0157109	-0.0302917	0.0145807	0.45583	0.77759	ESCA
38	0.466602	0.530002	-0.0634	0.012859	0.088788	ESCA
39	0.477802	0.476851	0.000950911	0.96694	0.98737	ESCA
4	0.354559	0.370271	-0.015712	0.38526	0.6962	ESCA
40	-0.0251458	-0.0119271	-0.0132187	0.34666	0.67021	ESCA
41	0.12826	0.0749001	0.0533603	0.0035636	0.036909	ESCA
42	0.184719	0.222815	-0.0380967	0.17419	0.45923	ESCA
43	0.792917	0.804497	-0.0115803	0.85046	0.9515	ESCA
44	0.0277188	0.0140785	0.0136403	0.15568	0.43411	ESCA
45	0.11174	0.184176	-0.0724363	2.14e-05	0.00077738	ESCA
46	0.407365	0.407649	-0.000284754	0.99465	0.99979	ESCA
47	0.196042	0.234323	-0.0382815	0.16241	0.44233	ESCA
48	0.864448	0.816512	0.0479357	0.23572	0.54716	ESCA
49	0.234604	0.203595	0.0310094	0.051923	0.22372	ESCA
5	0.435485	0.444962	-0.00947615	0.63412	0.89489	ESCA
50	0.441	0.356202	0.0847977	0.019216	0.12665	ESCA
51	0.6065	0.45508	0.15142	0.00034932	0.0050473	ESCA
52	0.149438	0.160621	-0.0111838	0.37686	0.6962	ESCA
53	0.415333	0.4733	-0.0579664	0.072626	0.27002	ESCA
54	0.136708	0.132331	0.00437755	0.73522	0.89586	ESCA
55	0.0754271	0.0834026	-0.00797557	0.51688	0.8236	ESCA
56	0.523385	0.551954	-0.0285682	0.37059	0.6962	ESCA
57	0.401823	0.405008	-0.00318524	0.90424	0.95704	ESCA
58	0.0164063	0.00798165	0.0084246	0.50461	0.81298	ESCA
59	0.261479	0.257111	0.00436806	0.83253	0.95053	ESCA
6	0.182827	0.203436	-0.0206086	0.029895	0.16055	ESCA
60	0.133479	0.146738	-0.0132589	0.60191	0.88524	ESCA
61	0.0669479	0.0834475	-0.0164996	0.25197	0.56379	ESCA
62	0.39424	0.466669	-0.0724291	0.0066559	0.050795	ESCA
63	0.845125	0.830963	0.0141617	0.72441	0.89586	ESCA
64	0.233563	0.23709	-0.00352771	0.85307	0.9515	ESCA
65	0.324219	0.324198	2.07e-05	0.99979	0.99979	ESCA
66	0.0950938	0.118888	-0.0237946	0.22609	0.54716	ESCA
67	0.0766094	0.0835604	-0.00695102	0.61051	0.88524	ESCA
68	0.182641	0.102735	0.0799059	0.00016169	0.0029306	ESCA
69	0.259266	0.282072	-0.0228062	0.18867	0.4844	ESCA
7	0.268352	0.289113	-0.0207609	0.13886	0.42696	ESCA
70	0.519906	0.551266	-0.0313598	0.31077	0.61728	ESCA
71	0.159062	0.164976	-0.0059138	0.61036	0.88524	ESCA
72	0.624359	0.645523	-0.0211636	0.56019	0.8682	ESCA
73	0.664156	0.699239	-0.035083	0.33917	0.66459	ESCA
74	1.28428	1.23812	0.0461643	0.16473	0.44233	ESCA
75	0.403141	0.437765	-0.0346239	0.23027	0.54716	ESCA
76	0.161125	0.16349	-0.00236506	0.90109	0.95704	ESCA
77	0.145391	0.213515	-0.0681247	0.00027935	0.0045006	ESCA
78	0.508844	0.525119	-0.0162755	0.79409	0.92792	ESCA
79	0.408016	0.396356	0.0116601	0.70814	0.89586	ESCA
8	0.112652	0.139658	-0.0270063	0.045012	0.22372	ESCA
80	0.697203	0.693843	0.00335985	0.94784	0.97473	ESCA
81	0.864266	0.740267	0.123999	0.0047969	0.042231	ESCA
82	0.106219	0.119158	-0.0129395	0.48038	0.786	ESCA
83	0.164313	0.164688	-0.000375573	0.98849	0.99979	ESCA
84	0.484297	0.496053	-0.0117559	0.77826	0.92792	ESCA
85	-0.0258281	-0.0394771	0.0136489	0.23514	0.54716	ESCA
86	0.129625	0.171657	-0.0420325	0.0060423	0.048674	ESCA
87	0.0360313	0.0319358	0.00409547	0.7162	0.89586	ESCA
88	0.452031	0.413726	0.0383057	0.14653	0.43265	ESCA
89	0.462219	0.460028	0.00219123	0.94656	0.97473	ESCA
9	0.340081	0.318257	0.0218237	0.27743	0.57468	ESCA
90	0.263406	0.346061	-0.0826549	0.007922	0.057434	ESCA
91	0.261062	0.308921	-0.0478588	0.022959	0.14474	ESCA
92	0.0763281	0.0808463	-0.0045182	0.79098	0.92792	ESCA
93	0.293219	0.329804	-0.0365855	0.27096	0.56941	ESCA
94	0.0519375	0.0575856	-0.00564813	0.71933	0.89586	ESCA
95	0.367484	0.425862	-0.058378	0.06178	0.24489	ESCA
96	0.574344	0.584056	-0.00971206	0.72127	0.89586	ESCA
97	1.19427	1.15776	0.0365095	0.19791	0.49478	ESCA
98	0.745938	0.723945	0.0219925	0.63568	0.89489	ESCA
99	0.0277031	0.0484182	-0.0207151	0.15549	0.43411	ESCA
1	0.0917207	0.110638	-0.0189176	0.0037742	0.018316	GBM
10	0.3978	0.455478	-0.057678	0.033908	0.10096	GBM
100	0.639016	0.599972	0.0390431	0.25533	0.45221	GBM
101	0.0583281	0.0834052	-0.0250771	0.051418	0.14338	GBM
102	0.500328	0.267349	0.232979	7.35e-06	0.00026656	GBM
103	0.25875	0.276601	-0.0178509	0.49669	0.67308	GBM
104	0.286656	0.301108	-0.0144515	0.53104	0.6937	GBM
105	0.033375	0.0873761	-0.0540011	0.00055758	0.0052199	GBM
106	0.0417812	0.0448066	-0.00302533	0.8763	0.92674	GBM
107	0.351047	0.359352	-0.00830557	0.75522	0.85596	GBM
108	0.183656	0.132987	0.0506692	0.0083451	0.034573	GBM
109	0.222922	0.199114	0.023808	0.42729	0.61957	GBM
11	0.103356	0.114451	-0.0110947	0.32281	0.51437	GBM
110	0.168344	0.190154	-0.0218107	0.17761	0.35279	GBM
111	1.38881	1.25204	0.136771	0.0033532	0.018008	GBM
112	0.321703	0.26343	0.0582727	0.029963	0.094449	GBM
113	0.881437	0.889736	-0.00829874	0.77935	0.86688	GBM
114	0.236016	0.173706	0.06231	0.0053181	0.024098	GBM
115	0.214969	0.164137	0.0508319	0.036195	0.10497	GBM
116	-0.0066875	0.0398287	-0.0465162	0.0020236	0.011285	GBM
117	0.604656	0.583709	0.0209475	0.5815	0.7332	GBM
118	0.118672	0.132778	-0.0141064	0.44029	0.6321	GBM
119	0.271062	0.234799	0.0362636	0.28603	0.47672	GBM
12	0.0724844	0.118434	-0.0459494	0.00038857	0.004334	GBM
120	0.499859	0.443325	0.0565345	0.10891	0.25129	GBM
121	0.501297	0.304728	0.196569	1.28e-05	0.00037042	GBM
122	0.139969	0.156675	-0.0167063	0.25885	0.45221	GBM
123	0.447297	0.526295	-0.0789982	0.017374	0.06326	GBM
124	0.395609	0.478931	-0.0833218	0.0037896	0.018316	GBM
125	0.293891	0.404702	-0.110811	8.06e-05	0.0016689	GBM
126	0.661625	0.684277	-0.0226518	0.70105	0.8401	GBM
127	0.107063	0.18119	-0.0741279	0.001816	0.010533	GBM
128	0.31	0.352978	-0.0429778	0.1767	0.35279	GBM
129	0.0873906	0.1002	-0.0128089	0.28015	0.47235	GBM
13	0.063434	0.0800343	-0.0166003	0.12109	0.26669	GBM
130	0.108734	0.111313	-0.00257832	0.882	0.92674	GBM
131	0.4795	0.462194	0.0173058	0.4958	0.67308	GBM
132	0.0437969	0.101899	-0.0581022	0.027691	0.091254	GBM
133	0.576359	0.578474	-0.00211463	0.95437	0.98144	GBM
134	0.282953	0.270222	0.0127314	0.47964	0.66592	GBM
135	0.589828	0.460778	0.12905	0.021225	0.075064	GBM
136	0.333703	0.349237	-0.0155339	0.56953	0.7244	GBM
137	0.0513438	0.0511957	0.000148031	0.99167	0.99167	GBM
138	0.406734	0.405682	0.00105242	0.96573	0.98613	GBM
139	0.065375	0.0408035	0.0245715	0.14249	0.29516	GBM
14	0.161723	0.173096	-0.0113733	0.33623	0.52836	GBM
140	0.0852187	0.113846	-0.0286276	0.21826	0.41684	GBM
141	0.242344	0.252435	-0.0100913	0.75046	0.85596	GBM
142	0.241453	0.201378	0.0400747	0.10918	0.25129	GBM
143	0.098875	0.133776	-0.034901	0.12623	0.27318	GBM
144	0.0741719	0.0749442	-0.000772315	0.98705	0.99167	GBM
145	0.147844	0.145644	0.00219925	0.95133	0.98144	GBM
15	0.359326	0.446989	-0.0876627	0.00032532	0.003931	GBM
16	0.720786	0.649391	0.0713952	0.003488	0.018063	GBM
17	0.0263571	0.0484954	-0.0221383	0.033123	0.10096	GBM
18	0.522354	0.370437	0.151918	0.00057599	0.0052199	GBM
19	0.235443	0.196756	0.0386868	0.0058157	0.024802	GBM
2	0.309902	0.321792	-0.0118896	0.30944	0.49854	GBM
20	0.0860521	0.111261	-0.0252086	0.056546	0.15118	GBM
21	0.128562	0.154692	-0.0261294	0.08724	0.2144	GBM
22	0.118609	0.124437	-0.00582793	0.54565	0.70017	GBM
23	0.33435	0.401526	-0.0671763	0.041034	0.11667	GBM
24	0.345281	0.372145	-0.0268634	0.12139	0.26669	GBM
25	0.395019	0.415631	-0.0206127	0.44521	0.6329	GBM
26	0.238256	0.231784	0.00647185	0.72429	0.85384	GBM
27	0.490406	0.435666	0.0547402	0.034118	0.10096	GBM
28	0.651006	0.556174	0.0948322	0.0001391	0.0022411	GBM
29	0.525945	0.475874	0.0500711	0.11502	0.26059	GBM
3	0.85249	0.820982	0.0315077	0.027575	0.091254	GBM
30	-0.105242	-0.0542198	-0.0510224	0.057345	0.15118	GBM
31	1.24855	1.10628	0.142263	7.92e-07	3.83e-05	GBM
32	0.52432	0.421485	0.102836	0.00072107	0.0059211	GBM
33	0.270547	0.265776	0.0047705	0.75561	0.85596	GBM
34	0.280055	0.26247	0.0175845	0.47028	0.66204	GBM
35	0.444031	0.422055	0.0219762	0.48222	0.66592	GBM
36	0.42043	0.395986	0.0244438	0.35978	0.54914	GBM
37	-0.0988437	-0.026224	-0.0726197	0.0016485	0.0099597	GBM
38	0.542969	0.526265	0.0167038	0.59946	0.74932	GBM
39	0.444188	0.478496	-0.0343084	0.23991	0.44034	GBM
4	0.382614	0.368898	0.0137159	0.52941	0.6937	GBM
40	-0.0602188	-0.010211	-0.0500077	0.010142	0.039746	GBM
41	0.0826354	0.0771325	0.0055029	0.74553	0.85596	GBM
42	0.163396	0.223859	-0.060463	0.065218	0.16887	GBM
43	0.953135	0.796657	0.156478	0.0008843	0.0064112	GBM
44	0.0278333	0.0140729	0.0137604	0.30693	0.49854	GBM
45	0.092375	0.185123	-0.0927483	1.48e-08	2.15e-06	GBM
46	0.419094	0.407075	0.0120183	0.74589	0.85596	GBM
47	0.151552	0.2365	-0.0849479	8.15e-08	5.91e-06	GBM
48	0.875271	0.815983	0.0592882	0.22468	0.42273	GBM
49	0.176292	0.206448	-0.0301563	0.072907	0.18547	GBM
5	0.361752	0.448569	-0.0868172	0.0012307	0.0078678	GBM
50	0.386333	0.358877	0.0274562	0.3937	0.5855	GBM
51	0.452177	0.462631	-0.0104539	0.78237	0.86688	GBM
52	0.156896	0.160256	-0.00336054	0.83197	0.90703	GBM
53	0.523583	0.468003	0.0555803	0.09447	0.2283	GBM
54	0.131531	0.132584	-0.00105285	0.9203	0.96003	GBM
55	0.0769896	0.0833262	-0.00633661	0.51979	0.69146	GBM
56	0.510208	0.552598	-0.04239	0.12841	0.27382	GBM
57	0.40824	0.404694	0.00354539	0.86586	0.92598	GBM
58	-0.0217708	0.00984964	-0.0316205	0.029032	0.093548	GBM
59	0.230021	0.25865	-0.0286295	0.15017	0.30669	GBM
6	0.204083	0.202396	0.00168772	0.8666	0.92598	GBM
60	0.173906	0.14476	0.0291463	0.26773	0.45672	GBM
61	0.112292	0.0812288	0.0310628	0.05433	0.14864	GBM
62	0.571073	0.458016	0.113057	0.00073503	0.0059211	GBM
63	0.872323	0.829633	0.0426904	0.19124	0.37473	GBM
64	0.200453	0.23871	-0.0382571	0.0248	0.085619	GBM
65	0.291906	0.325779	-0.0338728	0.41809	0.61235	GBM
66	0.125453	0.117403	0.00805022	0.65042	0.79253	GBM
67	0.0754531	0.083617	-0.00816385	0.54343	0.70017	GBM
68	0.0779688	0.107856	-0.0298875	0.10351	0.24605	GBM
69	0.239141	0.283057	-0.043916	0.017451	0.06326	GBM
7	0.301021	0.287514	0.0135064	0.33888	0.52836	GBM
70	0.581937	0.548231	0.0337066	0.30829	0.49854	GBM
71	0.157156	0.16507	-0.00791332	0.60548	0.75038	GBM
72	0.653984	0.644073	0.00991098	0.71104	0.84509	GBM
73	0.681656	0.698383	-0.0167268	0.62509	0.76812	GBM
74	1.19617	1.24243	-0.0462563	0.21848	0.41684	GBM
75	0.468313	0.434576	0.0337368	0.25193	0.45221	GBM
76	0.179203	0.162606	0.0165976	0.50834	0.68249	GBM
77	0.292516	0.206317	0.0861991	0.001248	0.0078678	GBM
78	0.525031	0.524327	0.000704033	0.9825	0.99167	GBM
79	0.273406	0.402942	-0.129536	0.00017229	0.0024982	GBM
8	0.0897165	0.14078	-0.0510637	0.00024006	0.0031644	GBM
80	0.568969	0.700118	-0.131149	0.0004339	0.004494	GBM
81	0.854031	0.740768	0.113264	0.0049972	0.023374	GBM
82	0.106188	0.11916	-0.0129723	0.36955	0.55817	GBM
83	0.139969	0.165879	-0.0259105	0.26608	0.45672	GBM
84	0.433203	0.498553	-0.0653496	0.13796	0.28992	GBM
85	-0.115312	-0.0350986	-0.0802139	0.014425	0.055043	GBM
86	0.164281	0.169962	-0.00568052	0.78318	0.86688	GBM
87	0.0204531	0.032698	-0.0122449	0.39572	0.5855	GBM
88	0.411313	0.415718	-0.00440539	0.86851	0.92598	GBM
89	0.561844	0.455153	0.106691	0.00013521	0.0022411	GBM
9	0.300526	0.320192	-0.0196664	0.2274	0.42273	GBM
90	0.258313	0.34631	-0.0879979	0.0089488	0.036044	GBM
91	0.236406	0.310128	-0.0737214	0.00098299	0.0067873	GBM
92	0.102234	0.0795787	0.0226556	0.25658	0.45221	GBM
93	0.461047	0.321593	0.139454	0.0055649	0.024452	GBM
94	0.0738437	0.0565138	0.01733	0.3585	0.54914	GBM
95	0.314984	0.428431	-0.113447	0.00085742	0.0064112	GBM
96	0.640938	0.580797	0.0601401	0.076107	0.19027	GBM
97	1.16616	1.15913	0.00702475	0.79256	0.87062	GBM
98	0.523047	0.734851	-0.211804	6.98e-05	0.0016689	GBM
99	0.0525625	0.0472018	0.00536066	0.66285	0.80094	GBM
1	0.0775362	0.112344	-0.0348074	1.25e-09	4.52e-08	HNSC
10	0.486757	0.450059	0.0366976	0.059572	0.14893	HNSC
100	0.55201	0.605792	-0.0537823	0.058098	0.14893	HNSC
101	0.0514706	0.0847063	-0.0332357	0.0029238	0.014271	HNSC
102	0.391814	0.269094	0.12272	4.95e-05	0.00055216	HNSC
103	0.280451	0.275392	0.00505885	0.79598	0.85277	HNSC
104	0.27701	0.302315	-0.0253052	0.26811	0.40496	HNSC
105	0.105206	0.0832228	0.021983	0.16109	0.30734	HNSC
106	0.104304	0.0398756	0.0644283	4.16e-05	0.0005022	HNSC
107	0.391765	0.356331	0.035434	0.16688	0.31425	HNSC
108	0.141363	0.134868	0.00649503	0.58007	0.71246	HNSC
109	0.158402	0.203583	-0.0451815	0.06933	0.16259	HNSC
11	0.0885078	0.115975	-0.0274676	0.00026534	0.0021375	HNSC
110	0.187284	0.189286	-0.00200151	0.88363	0.91519	HNSC
111	1.37598	1.24898	0.127001	0.00052691	0.0038201	HNSC
112	0.241971	0.268091	-0.02612	0.14591	0.28416	HNSC
113	0.908392	0.88782	0.0205725	0.38807	0.52388	HNSC
114	0.181794	0.176196	0.00559806	0.6344	0.74184	HNSC
115	0.141049	0.168553	-0.0275037	0.18279	0.31553	HNSC
116	0.0538725	0.0363567	0.0175159	0.23533	0.37914	HNSC
117	0.643471	0.579965	0.063506	0.042908	0.12425	HNSC
118	0.155676	0.130228	0.0254481	0.045259	0.1262	HNSC
119	0.141098	0.244152	-0.103054	3.27e-05	0.0004314	HNSC
12	0.1121	0.116627	-0.00452693	0.66304	0.76162	HNSC
120	0.522706	0.439798	0.0829075	0.0015273	0.0088583	HNSC
121	0.303343	0.314745	-0.0114017	0.59578	0.71246	HNSC
122	0.145373	0.156741	-0.0113684	0.53376	0.68058	HNSC
123	0.507941	0.523788	-0.015847	0.54446	0.68058	HNSC
124	0.557471	0.468424	0.0890462	0.001325	0.0080052	HNSC
125	0.418824	0.397983	0.0208401	0.3569	0.50746	HNSC
126	0.649824	0.685902	-0.0360788	0.38764	0.52388	HNSC
127	0.303402	0.167639	0.135763	2.89e-06	5.79e-05	HNSC
128	0.322676	0.353246	-0.0305692	0.1749	0.31553	HNSC
129	0.0773039	0.101393	-0.024089	0.02338	0.082685	HNSC
13	0.0622135	0.080629	-0.0184155	0.041742	0.12352	HNSC
130	0.102392	0.111899	-0.00950706	0.36397	0.50746	HNSC
131	0.530118	0.457611	0.0725066	0.005352	0.024251	HNSC
132	0.0679804	0.101695	-0.0337149	0.12227	0.24805	HNSC
133	0.499716	0.584693	-0.0849772	0.00025145	0.0021375	HNSC
134	0.257206	0.271909	-0.0147028	0.46853	0.61204	HNSC
135	0.514559	0.462962	0.0515966	0.20229	0.33715	HNSC
136	0.301794	0.352265	-0.0504704	0.015541	0.058532	HNSC
137	-0.00664706	0.0558488	-0.0624959	5.02e-09	1.45e-07	HNSC
138	0.413029	0.405145	0.00788453	0.72479	0.79351	HNSC
139	0.0413627	0.0419969	-0.000634105	0.95692	0.97714	HNSC
14	0.181949	0.171812	0.0101367	0.23878	0.38047	HNSC
140	0.0801275	0.115112	-0.0349844	0.015743	0.058532	HNSC
141	0.238794	0.253022	-0.0142279	0.5226	0.67658	HNSC
142	0.126608	0.209403	-0.0827953	2.19e-06	5.29e-05	HNSC
143	0.156186	0.130217	0.025969	0.11096	0.23318	HNSC
144	0.0446078	0.0773417	-0.0327339	0.18016	0.31553	HNSC
145	0.153725	0.145106	0.00861919	0.66827	0.76162	HNSC
15	0.602608	0.430072	0.172535	3.39e-10	1.64e-08	HNSC
16	0.583056	0.658316	-0.0752601	0.0011554	0.007284	HNSC
17	0.0367171	0.0483258	-0.0116087	0.25556	0.39617	HNSC
18	0.333941	0.381023	-0.0470822	0.059461	0.14893	HNSC
19	0.216049	0.197156	0.0188931	0.10571	0.22541	HNSC
2	0.321638	0.321205	0.0004327	0.97303	0.97979	HNSC
20	0.0761078	0.112814	-0.0367058	0.00010322	0.00099779	HNSC
21	0.128082	0.155512	-0.0274306	0.043702	0.12425	HNSC
22	0.111101	0.125215	-0.0141134	0.20765	0.34215	HNSC
23	0.436557	0.395328	0.0412293	0.18528	0.31607	HNSC
24	0.34242	0.373178	-0.0307587	0.13466	0.26748	HNSC
25	0.4062	0.41535	-0.00915024	0.72784	0.79351	HNSC
26	0.258675	0.229951	0.0287236	0.12317	0.24805	HNSC
27	0.499918	0.433264	0.0666534	0.0027616	0.014271	HNSC
28	0.682875	0.550777	0.132098	3.19e-06	5.79e-05	HNSC
29	0.465706	0.479214	-0.0135083	0.59704	0.71246	HNSC
3	0.816094	0.822963	-0.00686837	0.59945	0.71246	HNSC
30	-0.0582941	-0.0564638	-0.00183034	0.92899	0.95534	HNSC
31	1.15665	1.10941	0.0472445	0.068153	0.16259	HNSC
32	0.493456	0.420887	0.0725693	0.0030162	0.014271	HNSC
33	0.270828	0.265611	0.00521741	0.71242	0.78856	HNSC
34	0.211098	0.267482	-0.0563842	0.0030511	0.014271	HNSC
35	0.444505	0.421359	0.0231455	0.35932	0.50746	HNSC
36	0.383176	0.398246	-0.01507	0.45656	0.60183	HNSC
37	-0.00654412	-0.0314642	0.0249201	0.17329	0.31553	HNSC
38	0.50649	0.528695	-0.0222047	0.3902	0.52388	HNSC
39	0.481059	0.476561	0.00449767	0.85547	0.89886	HNSC
4	0.40691	0.366536	0.0403737	0.0093	0.038529	HNSC
40	-0.0416144	-0.0102089	-0.0314055	0.052909	0.14207	HNSC
41	0.11968	0.0739927	0.0456871	0.0023828	0.013289	HNSC
42	0.213261	0.221663	-0.00840155	0.75793	0.82015	HNSC
43	0.735222	0.809477	-0.0742549	0.083974	0.19025	HNSC
44	0.0337712	0.0131843	0.020587	0.047576	0.13016	HNSC
45	0.113895	0.18617	-0.0722747	1.91e-10	1.64e-08	HNSC
46	0.407307	0.407662	-0.000355278	0.9906	0.9906	HNSC
47	0.166778	0.237819	-0.0710411	6.3e-06	0.00010146	HNSC
48	0.883915	0.813514	0.0704006	0.029916	0.098587	HNSC
49	0.197438	0.205652	-0.00821406	0.59593	0.71246	HNSC
5	0.458529	0.443394	0.0151351	0.31747	0.46973	HNSC
50	0.378412	0.358692	0.0197199	0.39479	0.52518	HNSC
51	0.607869	0.450439	0.15743	1.5e-05	0.0002178	HNSC
52	0.16317	0.159853	0.00331692	0.80572	0.85277	HNSC
53	0.342092	0.480917	-0.138825	2.41e-10	1.64e-08	HNSC
54	0.15098	0.131054	0.0199268	0.029868	0.098587	HNSC
55	0.101908	0.0815144	0.0203941	0.03873	0.11814	HNSC
56	0.588235	0.5476	0.0406353	0.1144	0.23697	HNSC
57	0.451183	0.401139	0.0500439	0.018043	0.065406	HNSC
58	-0.00724183	0.00962887	-0.0168707	0.039109	0.11814	HNSC
59	0.308484	0.253205	0.0552784	0.00031213	0.002382	HNSC
6	0.176766	0.204539	-0.0277731	0.0026676	0.014271	HNSC
60	0.106967	0.149264	-0.0422967	0.069521	0.16259	HNSC
61	0.0644902	0.0841386	-0.0196484	0.056763	0.14893	HNSC
62	0.440275	0.465139	-0.0248641	0.25683	0.39617	HNSC
63	0.950209	0.8221	0.128109	7.47e-05	0.00077371	HNSC
64	0.277176	0.233693	0.0434836	0.031994	0.10309	HNSC
65	0.261922	0.329201	-0.0672792	0.006951	0.029644	HNSC
66	0.0910294	0.119927	-0.0288974	0.065848	0.16183	HNSC
67	0.0706373	0.084248	-0.0136108	0.26618	0.40496	HNSC
68	0.185343	0.100127	0.0852164	0.0010752	0.0070865	HNSC
69	0.255559	0.283052	-0.0274931	0.19076	0.32163	HNSC
7	0.303501	0.286911	0.0165895	0.18179	0.31553	HNSC
70	0.486196	0.554912	-0.0687157	0.010426	0.041994	HNSC
71	0.194598	0.162299	0.0322988	0.10097	0.22014	HNSC
72	0.620235	0.646487	-0.0262521	0.2532	0.39617	HNSC
73	0.703284	0.697146	0.00613786	0.80439	0.85277	HNSC
74	1.2214	1.24179	-0.0203839	0.53621	0.68058	HNSC
75	0.444363	0.43549	0.00887298	0.68217	0.76162	HNSC
76	0.200304	0.160414	0.0398897	0.088311	0.197	HNSC
77	0.219196	0.209626	0.00957009	0.55512	0.68797	HNSC
78	0.518843	0.524803	-0.00596001	0.88007	0.91519	HNSC
79	0.398029	0.396809	0.00122075	0.96835	0.97979	HNSC
8	0.0926933	0.142069	-0.0493758	0.00014418	0.0013066	HNSC
80	0.721814	0.691766	0.0300476	0.36076	0.50746	HNSC
81	0.827108	0.739541	0.0875669	0.0058696	0.025791	HNSC
82	0.0940882	0.12052	-0.0264314	0.080812	0.186	HNSC
83	0.13502	0.167052	-0.0320324	0.10172	0.22014	HNSC
84	0.451471	0.499041	-0.0475704	0.14698	0.28416	HNSC
85	-0.0531373	-0.0376921	-0.0154451	0.31392	0.46926	HNSC
86	0.150725	0.17122	-0.020495	0.18249	0.31553	HNSC
87	0.0281667	0.0324449	-0.00427822	0.62023	0.73117	HNSC
88	0.426353	0.414642	0.0117112	0.67199	0.76162	HNSC
89	0.508039	0.456282	0.0517573	0.03858	0.11814	HNSC
9	0.304825	0.320436	-0.0156104	0.33106	0.48489	HNSC
90	0.313304	0.344527	-0.0312228	0.1721	0.31553	HNSC
91	0.245686	0.311588	-0.0659019	0.00077842	0.0053748	HNSC
92	0.0931863	0.0796276	0.0135587	0.33706	0.48874	HNSC
93	0.344304	0.326796	0.0175079	0.54414	0.68058	HNSC
94	0.0332843	0.0592528	-0.0259684	0.22133	0.36059	HNSC
95	0.401902	0.424845	-0.0229429	0.3863	0.52388	HNSC
96	0.574078	0.584368	-0.0102893	0.68283	0.76162	HNSC
97	1.1512	1.16012	-0.00892676	0.67898	0.76162	HNSC
98	0.796941	0.719191	0.0777506	0.0248	0.085619	HNSC
99	0.0230392	0.0494126	-0.0263734	0.013248	0.051918	HNSC
1	0.0915856	0.1105	-0.0189146	0.0055269	0.03261	KIRC
10	0.45287	0.452784	8.63e-05	0.99415	0.99897	KIRC
100	0.698204	0.597844	0.10036	0.021947	0.086009	KIRC
101	0.0531481	0.0834272	-0.030279	0.026179	0.095102	KIRC
102	0.235778	0.279956	-0.0441782	0.30966	0.51024	KIRC
103	0.289222	0.275217	0.0140052	0.71083	0.85182	KIRC
104	0.346667	0.298539	0.0481272	0.088208	0.21249	KIRC
105	0.172222	0.0812777	0.0909445	0.0104	0.048965	KIRC
106	0.0501296	0.0444416	0.00568805	0.73272	0.8601	KIRC
107	0.386278	0.357846	0.0284318	0.46682	0.6663	KIRC
108	0.144333	0.134983	0.00935078	0.58414	0.75195	KIRC
109	0.237944	0.198679	0.0392654	0.25254	0.43593	KIRC
11	0.124211	0.113512	0.0106988	0.46871	0.6663	KIRC
110	0.17187	0.189844	-0.0179741	0.36886	0.5751	KIRC
111	1.34552	1.25485	0.0906657	0.15922	0.30378	KIRC
112	0.253963	0.266648	-0.012685	0.74327	0.8601	KIRC
113	0.854407	0.890781	-0.0363733	0.34071	0.54289	KIRC
114	0.178056	0.176553	0.00150245	0.95008	0.97368	KIRC
115	0.203574	0.164989	0.0385847	0.12057	0.24975	KIRC
116	-0.0247407	0.0402155	-0.0649562	0.0007747	0.010212	KIRC
117	0.700056	0.579959	0.120097	0.0060623	0.033809	KIRC
118	0.164019	0.130813	0.0332052	0.047753	0.13577	KIRC
119	0.323796	0.232914	0.0908828	0.0358	0.10884	KIRC
12	0.153248	0.114776	0.038472	0.10204	0.22412	KIRC
120	0.471815	0.444903	0.0269119	0.52484	0.70465	KIRC
121	0.201648	0.318496	-0.116848	0.0010556	0.011957	KIRC
122	0.139037	0.156586	-0.0175495	0.35892	0.56569	KIRC
123	0.396759	0.527766	-0.131007	5.86e-05	0.001062	KIRC
124	0.392167	0.47844	-0.0862734	0.010806	0.048965	KIRC
125	0.406833	0.399234	0.00759965	0.80939	0.8891	KIRC
126	0.77	0.679665	0.0903354	0.12004	0.24975	KIRC
127	0.0272037	0.1839	-0.156696	1.93e-05	0.00057484	KIRC
128	0.265778	0.354464	-0.0886858	0.035744	0.10884	KIRC
129	0.102981	0.0994636	0.0035179	0.88847	0.94727	KIRC
13	0.0867942	0.0789513	0.00784297	0.61231	0.76744	KIRC
130	0.059463	0.113312	-0.0538489	0.0056224	0.03261	KIRC
131	0.519352	0.460693	0.0586591	0.037002	0.1095	KIRC
132	-0.0621481	0.105799	-0.167947	2.62e-05	0.00057484	KIRC
133	0.609148	0.577115	0.0320336	0.49282	0.68056	KIRC
134	0.260037	0.271257	-0.0112202	0.75413	0.8601	KIRC
135	0.68913	0.457689	0.231441	0.0034813	0.024038	KIRC
136	0.289074	0.350948	-0.0618736	0.059412	0.15114	KIRC
137	0.115407	0.0485721	0.0668353	0.017516	0.070551	KIRC
138	0.352907	0.407895	-0.0549879	0.32537	0.5301	KIRC
139	0.0135185	0.0431146	-0.029596	0.21792	0.38422	KIRC
14	0.197593	0.17154	0.0260526	0.10156	0.22412	KIRC
140	0.135815	0.111556	0.0242587	0.44684	0.65428	KIRC
141	0.0976667	0.258286	-0.160619	0.00039944	0.0057919	KIRC
142	0.280556	0.20008	0.0804751	0.034845	0.10884	KIRC
143	0.0915741	0.13381	-0.0422362	0.089391	0.21249	KIRC
144	0.0836852	0.0745486	0.00913663	0.7976	0.88284	KIRC
145	0.156426	0.14531	0.0111164	0.62277	0.76744	KIRC
15	0.431852	0.443352	-0.0115002	0.62303	0.76744	KIRC
16	0.782037	0.647423	0.134614	0.0024598	0.019892	KIRC
17	0.0444497	0.0475862	-0.00313643	0.87519	0.94002	KIRC
18	0.478105	0.373402	0.104703	0.0063615	0.034164	KIRC
19	0.247253	0.196566	0.0506876	0.0033456	0.024038	KIRC
2	0.319429	0.321311	-0.00188201	0.90783	0.96084	KIRC
20	0.036784	0.113088	-0.0763041	1.63e-09	2.36e-07	KIRC
21	0.0781296	0.15656	-0.0784303	0.0018697	0.018074	KIRC
22	0.157821	0.122787	0.0350344	0.026235	0.095102	KIRC
23	0.423437	0.397367	0.0260704	0.48444	0.68056	KIRC
24	0.40537	0.369479	0.0358915	0.19781	0.35853	KIRC
25	0.34577	0.417493	-0.0717225	0.011294	0.049625	KIRC
26	0.223852	0.232424	-0.00857182	0.76519	0.8601	KIRC
27	0.459615	0.437343	0.0222719	0.283	0.47167	KIRC
28	0.505533	0.562854	-0.0573204	0.15034	0.29459	KIRC
29	0.521676	0.476429	0.0452469	0.20994	0.37582	KIRC
3	0.833386	0.822004	0.0113819	0.586	0.75195	KIRC
30	-0.127954	-0.0536764	-0.0742773	0.12578	0.25687	KIRC
31	1.10123	1.1134	-0.0121672	0.71852	0.85398	KIRC
32	0.459667	0.424914	0.0347528	0.33257	0.53581	KIRC
33	0.212463	0.268192	-0.0557294	0.012072	0.051484	KIRC
34	0.415769	0.257043	0.158725	0.0026213	0.020005	KIRC
35	0.38925	0.424466	-0.0352162	0.3947	0.60244	KIRC
36	0.410981	0.396558	0.0144231	0.58464	0.75195	KIRC
37	-0.0160926	-0.0301654	0.0140728	0.62454	0.76744	KIRC
38	0.441269	0.530558	-0.0892899	0.033976	0.10884	KIRC
39	0.462914	0.477468	-0.0145548	0.76478	0.8601	KIRC
4	0.510667	0.363756	0.146911	5.15e-06	0.00024894	KIRC
40	-0.0434691	-0.0112767	-0.0321925	0.18843	0.34585	KIRC
41	0.0635556	0.077956	-0.0144004	0.38906	0.60015	KIRC
42	0.0905309	0.226385	-0.135855	0.0049979	0.031508	KIRC
43	0.98463	0.796554	0.188075	0.0024693	0.019892	KIRC
44	0.0226296	0.0143905	0.00823914	0.5121	0.70051	KIRC
45	0.703926	0.159364	0.544562	1.55e-08	1.12e-06	KIRC
46	0.362012	0.409505	-0.047493	0.10064	0.22412	KIRC
47	0.253259	0.231688	0.0215708	0.63463	0.77329	KIRC
48	0.460642	0.83342	-0.372778	2.11e-05	0.00057484	KIRC
49	0.172259	0.206384	-0.0341252	0.14286	0.2877	KIRC
5	0.504072	0.44208	0.061992	0.034064	0.10884	KIRC
50	0.360247	0.360154	9.26e-05	0.99116	0.99897	KIRC
51	0.408728	0.464332	-0.0556034	0.088829	0.21249	KIRC
52	0.20016	0.158458	0.0417022	0.022571	0.086126	KIRC
53	0.359704	0.475139	-0.115435	0.00029428	0.0047412	KIRC
54	0.160333	0.131396	0.0289373	0.079487	0.19872	KIRC
55	0.0830123	0.0830314	-1.9e-05	0.99897	0.99897	KIRC
56	0.47663	0.553653	-0.0770229	0.027125	0.09593	KIRC
57	0.395123	0.405258	-0.010135	0.74996	0.8601	KIRC
58	-0.0228148	0.0096525	-0.0324673	0.017454	0.070551	KIRC
59	0.175519	0.260666	-0.0851476	0.001251	0.012957	KIRC
6	0.23484	0.201148	0.0336912	0.050983	0.13705	KIRC
60	0.162198	0.145461	0.0167367	0.54038	0.71885	KIRC
61	0.0855432	0.0825604	0.00298277	0.83992	0.90887	KIRC
62	0.484333	0.462428	0.0219054	0.51819	0.70222	KIRC
63	0.753235	0.834836	-0.081601	0.054455	0.141	KIRC
64	0.288037	0.234832	0.0532055	0.029822	0.10296	KIRC
65	0.419648	0.320288	0.0993598	0.036029	0.10884	KIRC
66	0.0883148	0.118986	-0.0306708	0.15858	0.30378	KIRC
67	0.0725556	0.0836737	-0.0111182	0.44097	0.65246	KIRC
68	0.0749259	0.107754	-0.0328282	0.21993	0.38422	KIRC
69	0.264926	0.281667	-0.016741	0.43041	0.6434	KIRC
7	0.349138	0.285646	0.0634927	0.0076918	0.039833	KIRC
70	0.44887	0.553939	-0.105068	0.010514	0.048965	KIRC
71	0.129315	0.16615	-0.0368354	0.051984	0.13705	KIRC
72	0.666278	0.643645	0.0226329	0.56037	0.73867	KIRC
73	0.700537	0.697483	0.00305449	0.95353	0.97368	KIRC
74	1.26735	1.23916	0.028191	0.49178	0.68056	KIRC
75	0.377648	0.438546	-0.0608981	0.18791	0.34585	KIRC
76	0.241222	0.16019	0.0810318	0.051798	0.13705	KIRC
77	0.232148	0.209444	0.0227043	0.40632	0.61371	KIRC
78	0.370704	0.530656	-0.159952	0.0021931	0.019875	KIRC
79	0.398907	0.396817	0.00209026	0.95205	0.97368	KIRC
8	0.106614	0.139701	-0.0330868	0.046341	0.13439	KIRC
80	0.641315	0.696159	-0.0548438	0.14616	0.29032	KIRC
81	0.762685	0.745369	0.0173157	0.74379	0.8601	KIRC
82	0.150889	0.11723	0.033659	0.095198	0.21911	KIRC
83	0.273574	0.160209	0.113365	0.01061	0.048965	KIRC
84	0.51963	0.494516	0.0251137	0.62021	0.76744	KIRC
85	-0.0249815	-0.0394082	0.0144267	0.45123	0.65428	KIRC
86	0.245796	0.166579	0.0792174	0.094657	0.21911	KIRC
87	0.0528704	0.0312769	0.0215934	0.17102	0.32205	KIRC
88	0.453926	0.413939	0.0399874	0.26237	0.44757	KIRC
89	0.462611	0.460028	0.00258304	0.91669	0.96319	KIRC
9	0.227395	0.323039	-0.0956444	2.78e-05	0.00057484	KIRC
90	0.331648	0.342638	-0.0109899	0.77636	0.86594	KIRC
91	0.4095	0.302476	0.107024	0.0043492	0.028665	KIRC
92	0.039037	0.0823399	-0.0433029	0.10356	0.22412	KIRC
93	0.523944	0.320074	0.203871	0.001072	0.011957	KIRC
94	0.0831481	0.056264	0.0268841	0.11623	0.24784	KIRC
95	0.404889	0.423887	-0.0189981	0.66342	0.80163	KIRC
96	0.538852	0.585436	-0.0465844	0.27498	0.46363	KIRC
97	1.23531	1.15635	0.0789635	0.049822	0.13705	KIRC
98	0.738296	0.724425	0.0138714	0.81718	0.89091	KIRC
99	0.0463333	0.0474977	-0.00116439	0.9462	0.97368	KIRC
1	0.233487	0.10604	0.127447	1.12e-12	1.62e-10	LAML
10	0.403655	0.454263	-0.0506079	0.1474	0.27401	LAML
100	0.60385	0.601732	0.00211802	0.97132	0.97132	LAML
101	-0.01145	0.0850488	-0.0964988	1.01e-06	3.34e-05	LAML
102	0.1318	0.282614	-0.150814	2.73e-06	5.66e-05	LAML
103	0.374775	0.272795	0.10198	0.0045558	0.022448	LAML
104	0.246825	0.302044	-0.0552185	0.0054338	0.023876	LAML
105	0.0221	0.0867417	-0.0646417	0.022758	0.071661	LAML
106	-0.03445	0.0470413	-0.0814913	9.17e-05	0.00094932	LAML
107	0.351525	0.359188	-0.00766344	0.85438	0.92638	LAML
108	0.09575	0.13654	-0.0407898	0.012898	0.045615	LAML
109	0.31945	0.196644	0.122806	0.0024585	0.013711	LAML
11	0.089945	0.114654	-0.0247088	0.036131	0.095376	LAML
110	0.19585	0.188935	0.00691457	0.76326	0.87144	LAML
111	1.13322	1.26218	-0.128956	0.077215	0.16465	LAML
112	0.2498	0.26664	-0.0168396	0.62336	0.77254	LAML
113	0.86495	0.890082	-0.0251318	0.39857	0.57793	LAML
114	0.10235	0.178842	-0.0764923	2.73e-05	0.00043906	LAML
115	0.197025	0.165592	0.0314334	0.48424	0.66871	LAML
116	0.0783	0.0364384	0.0418616	0.036177	0.095376	LAML
117	0.5795	0.584842	-0.00534159	0.91867	0.94162	LAML
118	0.119	0.132514	-0.0135143	0.45949	0.64685	LAML
119	0.186625	0.237988	-0.051363	0.075895	0.16425	LAML
12	0.15481	0.115134	0.0396764	0.21776	0.37147	LAML
120	0.453125	0.445747	0.007378	0.89778	0.93818	LAML
121	0.33905	0.313142	0.0259081	0.64559	0.78009	LAML
122	0.168525	0.155517	0.0130085	0.70871	0.8221	LAML
123	0.5327	0.522307	0.0103929	0.83926	0.92191	LAML
124	0.435325	0.476237	-0.0409122	0.29194	0.46518	LAML
125	0.435775	0.398444	0.0373306	0.33008	0.50917	LAML
126	0.3348	0.693683	-0.358883	1.93e-06	4.68e-05	LAML
127	0.204275	0.176935	0.0273396	0.44706	0.63867	LAML
128	0.33145	0.351559	-0.0201093	0.64084	0.78009	LAML
129	0.12285	0.0989039	0.0239461	0.2558	0.41675	LAML
13	0.114828	0.0781919	0.0366359	0.094101	0.19492	LAML
130	0.090725	0.111807	-0.0210821	0.28699	0.46237	LAML
131	0.34115	0.466661	-0.125511	0.00038298	0.0034708	LAML
132	0.222075	0.0954985	0.126577	0.0075412	0.031242	LAML
133	0.647025	0.576314	0.0707112	0.061947	0.14971	LAML
134	0.3715	0.267792	0.103708	0.011894	0.044221	LAML
135	0.168575	0.475754	-0.307179	1.63e-09	1.18e-07	LAML
136	0.492675	0.344183	0.148492	0.0053179	0.023876	LAML
137	0.056375	0.0510473	0.0053277	0.69812	0.8221	LAML
138	0.5398	0.401705	0.138095	0.0012205	0.0081675	LAML
139	0.03945	0.0420248	-0.00257478	0.89472	0.93818	LAML
14	0.127169	0.173929	-0.0467599	0.00076321	0.0055333	LAML
140	0.1064	0.112694	-0.00629444	0.8561	0.92638	LAML
141	0.3971	0.247606	0.149494	0.052831	0.13208	LAML
142	0.3295	0.199456	0.130044	0.0034221	0.018204	LAML
143	0.102675	0.133033	-0.030358	0.25314	0.41675	LAML
144	0.157125	0.0724392	0.0846858	0.063475	0.15051	LAML
145	0.196725	0.144216	0.0525088	0.14607	0.27401	LAML
15	0.419207	0.443611	-0.0244038	0.60618	0.75773	LAML
16	0.566314	0.655316	-0.0890015	0.028031	0.084677	LAML
17	0.05005	0.047385	0.00266497	0.78352	0.88758	LAML
18	0.4405	0.375632	0.0648681	0.066667	0.15104	LAML
19	0.206983	0.198308	0.00867578	0.74733	0.86002	LAML
2	0.40227	0.318804	0.0834664	0.0023971	0.013711	LAML
20	0.057525	0.111663	-0.0541382	0.00068142	0.0052003	LAML
21	0.23105	0.151143	0.0799066	0.045088	0.1147	LAML
22	0.138367	0.123739	0.0146277	0.50531	0.67027	LAML
23	0.17943	0.404968	-0.225538	7.6e-06	0.00013778	LAML
24	0.34931	0.37154	-0.0222296	0.49758	0.66982	LAML
25	0.39328	0.415312	-0.0220323	0.4989	0.66982	LAML
26	0.31909	0.229474	0.0896164	0.034062	0.095376	LAML
27	0.34147	0.441125	-0.0996549	0.0013761	0.0086754	LAML
28	0.31274	0.568041	-0.255301	0.00025566	0.0024714	LAML
29	0.358287	0.481811	-0.123524	3.21e-05	0.00046515	LAML
3	0.84475	0.821782	0.0229676	0.33838	0.51647	LAML
30	0.0947125	-0.0611438	0.155856	0.0046445	0.022448	LAML
31	1.04513	1.11496	-0.0698307	0.071621	0.15735	LAML
32	0.349125	0.428599	-0.0794737	0.020271	0.065318	LAML
33	0.304025	0.264857	0.039168	0.15835	0.28001	LAML
34	0.252663	0.26361	-0.0109471	0.8213	0.90907	LAML
35	0.28905	0.427105	-0.138055	0.0035152	0.018204	LAML
36	0.267125	0.40103	-0.133905	5.71e-05	0.00064826	LAML
37	0.0125625	-0.030878	0.0434405	0.14132	0.27322	LAML
38	0.694063	0.522029	0.172034	1.15e-06	3.34e-05	LAML
39	0.473667	0.476992	-0.00332583	0.92214	0.94162	LAML
4	0.359306	0.369845	-0.0105393	0.63255	0.77729	LAML
40	0.0938	-0.0157372	0.109537	5.81e-05	0.00064826	LAML
41	0.0379667	0.0785731	-0.0406064	0.0064112	0.027342	LAML
42	0.397483	0.21574	0.181744	0.0021041	0.012712	LAML
43	0.769483	0.804992	-0.0355087	0.55454	0.6992	LAML
44	-0.027	0.0159675	-0.0429675	0.012691	0.045615	LAML
45	0.0882333	0.183577	-0.0953432	1.44e-07	6.98e-06	LAML
46	0.375083	0.408614	-0.0335303	0.32509	0.50686	LAML
47	0.287883	0.230875	0.057008	0.12681	0.25188	LAML
48	0.78555	0.819745	-0.0341952	0.54477	0.69291	LAML
49	0.2381	0.204049	0.0340515	0.22519	0.37968	LAML
5	0.458193	0.444109	0.0140844	0.54404	0.69291	LAML
50	0.232917	0.363979	-0.131062	0.00059673	0.004807	LAML
51	0.34515	0.465657	-0.120507	0.031377	0.090993	LAML
52	0.1575	0.160178	-0.00267768	0.93245	0.94549	LAML
53	0.389383	0.473035	-0.0836512	0.054154	0.13309	LAML
54	0.0932833	0.133714	-0.0404304	0.034856	0.095376	LAML
55	0.0422667	0.0842548	-0.0419881	0.01942	0.063998	LAML
56	0.5953	0.549279	0.0460207	0.30559	0.48164	LAML
57	0.367583	0.405979	-0.0383956	0.34603	0.52265	LAML
58	0.0395	0.00743994	0.0320601	0.066265	0.15104	LAML
59	0.341217	0.254795	0.0864214	0.015194	0.052455	LAML
6	0.209823	0.202254	0.00756968	0.65943	0.78993	LAML
60	0.199933	0.144504	0.0554298	0.084782	0.17817	LAML
61	0.231333	0.0782137	0.15312	0.0012392	0.0081675	LAML
62	0.55335	0.460586	0.0927644	0.0081578	0.032858	LAML
63	0.802417	0.832501	-0.0300843	0.49038	0.66982	LAML
64	0.28325	0.235535	0.0477155	0.15654	0.28001	LAML
65	0.3283	0.324076	0.00422417	0.89936	0.93818	LAML
66	0.14545	0.116947	0.0285026	0.15833	0.28001	LAML
67	0.06065	0.0839144	-0.0232644	0.19403	0.33493	LAML
68	0.072825	0.107472	-0.0346472	0.14934	0.27411	LAML
69	0.262175	0.281574	-0.0193986	0.50848	0.67027	LAML
7	0.23978	0.289597	-0.0498169	0.067915	0.1515	LAML
70	0.61475	0.547853	0.0668971	0.064354	0.15051	LAML
71	0.1548	0.164998	-0.0101977	0.66463	0.78993	LAML
72	0.680275	0.643462	0.0368125	0.47861	0.66729	LAML
73	0.646575	0.699135	-0.0525601	0.38899	0.56973	LAML
74	1.20253	1.2414	-0.0388789	0.35911	0.53681	LAML
75	0.464475	0.435299	0.0291762	0.52967	0.69112	LAML
76	0.1091	0.16501	-0.0559098	0.035733	0.095376	LAML
77	0.214775	0.210204	0.0045708	0.88942	0.93818	LAML
78	0.6232	0.521392	0.101808	0.12234	0.24638	LAML
79	0.4888	0.39414	0.0946604	0.017164	0.057879	LAML
8	0.229311	0.135668	0.0936425	0.023228	0.071661	LAML
80	0.871725	0.688663	0.183062	0.008916	0.034941	LAML
81	0.697525	0.747508	-0.0499833	0.38358	0.56754	LAML
82	0.075675	0.119842	-0.0441673	0.0052604	0.023876	LAML
83	0.17695	0.164302	0.0126482	0.70536	0.8221	LAML
84	0.55705	0.493656	0.0633938	0.23299	0.38832	LAML
85	-0.020375	-0.0393949	0.0190199	0.44927	0.63867	LAML
86	0.16645	0.169794	-0.00334429	0.90994	0.94162	LAML
87	-0.0077	0.0333228	-0.0410228	0.040924	0.10596	LAML
88	0.313575	0.418574	-0.104999	0.0096884	0.036969	LAML
89	0.5134	0.45853	0.05487	0.13346	0.26151	LAML
9	0.357679	0.318122	0.0395574	0.14654	0.27401	LAML
90	0.333	0.342482	-0.00948198	0.81589	0.90907	LAML
91	0.387525	0.304261	0.0832637	0.031252	0.090993	LAML
92	0.1309	0.0791261	0.0517739	0.11225	0.22924	LAML
93	0.2794	0.32956	-0.0501601	0.16771	0.29299	LAML
94	0.054975	0.0573926	-0.00241764	0.89582	0.93818	LAML
95	0.631675	0.416877	0.214798	0.00042446	0.0036204	LAML
96	0.57355	0.583905	-0.0103547	0.79895	0.89804	LAML
97	1.01988	1.16365	-0.143776	4.66e-05	0.00061492	LAML
98	0.6991	0.725748	-0.0266477	0.53383	0.69112	LAML
99	0.0462	0.0474895	-0.00128949	0.94459	0.95115	LAML
1	0.0877388	0.110215	-0.0224757	0.010141	0.085196	LGG
10	0.39475	0.453997	-0.0592466	0.12255	0.3253	LGG
100	0.665821	0.60046	0.0653616	0.23857	0.48503	LGG
101	0.0555	0.0827924	-0.0272924	0.10677	0.32048	LGG
102	0.370857	0.276287	0.0945699	0.11689	0.32048	LGG
103	0.26375	0.276019	-0.0122686	0.66423	0.8224	LGG
104	0.250643	0.301471	-0.0508281	0.07985	0.26926	LGG
105	0.0589286	0.0853973	-0.0264687	0.33542	0.60044	LGG
106	0.08375	0.0438512	0.0398988	0.4564	0.68225	LGG
107	0.368607	0.358764	0.00984301	0.75505	0.87768	LGG
108	0.124286	0.135581	-0.0112954	0.45575	0.68225	LGG
109	0.196821	0.200295	-0.00347396	0.94208	0.97692	LGG
11	0.127871	0.113643	0.0142284	0.35657	0.61366	LGG
110	0.170179	0.189532	-0.0193534	0.18048	0.42762	LGG
111	1.38607	1.25576	0.13031	0.01335	0.092179	LGG
112	0.302464	0.265392	0.0370722	0.41278	0.65841	LGG
113	0.919714	0.888717	0.0309978	0.48985	0.71746	LGG
114	0.168214	0.176787	-0.00857292	0.79298	0.90111	LGG
115	0.200857	0.165792	0.0350647	0.56218	0.77561	LGG
116	-0.0303214	0.0390751	-0.0693966	0.00048758	0.023566	LGG
117	0.566143	0.585072	-0.0189293	0.75662	0.87768	LGG
118	0.0958571	0.132876	-0.0370186	0.028128	0.14566	LGG
119	0.325929	0.234627	0.0913013	0.093992	0.28998	LGG
12	0.105871	0.116507	-0.010636	0.66926	0.8224	LGG
120	0.473571	0.445387	0.0281845	0.53363	0.75123	LGG
121	0.506857	0.309877	0.19698	0.0050978	0.067198	LGG
122	0.119821	0.156647	-0.0368259	0.043502	0.18058	LGG
123	0.448	0.524164	-0.0761644	0.11498	0.32048	LGG
124	0.373536	0.477159	-0.103624	0.007526	0.072751	LGG
125	0.321929	0.40115	-0.079221	0.059838	0.2153	LGG
126	0.580607	0.685358	-0.104751	0.26423	0.50557	LGG
127	0.0424286	0.180551	-0.138123	0.0065775	0.072751	LGG
128	0.328929	0.351432	-0.0225037	0.4996	0.72118	LGG
129	0.0995357	0.0996034	-6.77e-05	0.99586	0.99586	LGG
13	0.0674921	0.0795051	-0.0120131	0.51326	0.72963	LGG
130	0.1475	0.110436	0.037064	0.191	0.42762	LGG
131	0.510321	0.462016	0.0483058	0.24419	0.48503	LGG
132	-0.0457143	0.102208	-0.147922	0.0017671	0.034885	LGG
133	0.591179	0.578109	0.0130699	0.82438	0.91491	LGG
134	0.294893	0.270314	0.0245789	0.50234	0.72118	LGG
135	0.651071	0.462959	0.188112	0.085335	0.27497	LGG
136	0.326143	0.348978	-0.0228356	0.58449	0.79207	LGG
137	0.0843929	0.0505112	0.0338817	0.16213	0.40532	LGG
138	0.459036	0.404621	0.0544152	0.39731	0.65841	LGG
139	0.0154643	0.0425015	-0.0270372	0.28911	0.53745	LGG
14	0.195625	0.172085	0.02354	0.24361	0.48503	LGG
140	0.0343929	0.114138	-0.0797455	0.0043301	0.062786	LGG
141	0.16475	0.253781	-0.0890313	0.017592	0.10356	LGG
142	0.251643	0.20224	0.0494033	0.14987	0.38125	LGG
143	0.0768214	0.133301	-0.0564792	0.022881	0.12761	LGG
144	0.0182857	0.0760878	-0.0578021	0.23178	0.48012	LGG
145	0.18	0.145033	0.0349665	0.40533	0.65841	LGG
15	0.357296	0.444683	-0.0873869	0.010576	0.085196	LGG
16	0.772224	0.650231	0.121993	0.011651	0.088916	LGG
17	0.0423673	0.0475689	-0.00520153	0.79546	0.90111	LGG
18	0.435381	0.376318	0.0590632	0.17949	0.42762	LGG
19	0.204917	0.198428	0.00648859	0.70245	0.84879	LGG
2	0.324013	0.32118	0.00283389	0.89792	0.96527	LGG
20	0.0667262	0.110988	-0.0442619	0.0015056	0.034885	LGG
21	0.0965476	0.154659	-0.0581114	0.03107	0.15017	LGG
22	0.130464	0.124034	0.00643006	0.69538	0.84731	LGG
23	0.407557	0.398202	0.00935536	0.86824	0.94658	LGG
24	0.341043	0.371513	-0.0304705	0.25642	0.50244	LGG
25	0.405471	0.414862	-0.00939018	0.8493	0.93294	LGG
26	0.209671	0.232553	-0.0228818	0.44057	0.6796	LGG
27	0.606371	0.434716	0.171655	0.0019247	0.034885	LGG
28	0.5454	0.560914	-0.0155143	0.76817	0.88401	LGG
29	0.539375	0.476936	0.0624394	0.18343	0.42762	LGG
3	0.813433	0.82264	-0.0092067	0.64526	0.8224	LGG
30	-0.121107	-0.055256	-0.0658512	0.1893	0.42762	LGG
31	1.26152	1.10982	0.151694	0.0071617	0.072751	LGG
32	0.472482	0.425319	0.0471629	0.33251	0.60044	LGG
33	0.297304	0.265347	0.0319568	0.19369	0.42762	LGG
34	0.348589	0.261513	0.0870759	0.067346	0.2325	LGG
35	0.450232	0.422515	0.0277176	0.60223	0.79385	LGG
36	0.387429	0.397328	-0.00989955	0.66826	0.8224	LGG
37	-0.057875	-0.0290227	-0.0288523	0.41775	0.65841	LGG
38	0.546696	0.526635	0.0200618	0.59849	0.79385	LGG
39	0.475905	0.476916	-0.00101141	0.97971	0.98651	LGG
4	0.379458	0.369331	0.0101268	0.74199	0.87768	LGG
40	-0.0702143	-0.0113423	-0.058872	0.035816	0.16753	LGG
41	0.0544524	0.0778671	-0.0234147	0.05449	0.2153	LGG
42	0.12369	0.223066	-0.099376	0.030349	0.15017	LGG
43	0.939738	0.801128	0.13861	0.082944	0.27334	LGG
44	0.0257619	0.0144846	0.0112773	0.64082	0.8224	LGG
45	0.0867143	0.182757	-0.0960427	7.31e-05	0.010603	LGG
46	0.386619	0.408074	-0.0214549	0.59596	0.79385	LGG
47	0.147881	0.234301	-0.0864201	0.012716	0.092179	LGG
48	0.903238	0.816988	0.08625	0.20833	0.44423	LGG
49	0.214595	0.204842	0.00975298	0.65465	0.8224	LGG
5	0.387681	0.445704	-0.0580227	0.060465	0.2153	LGG
50	0.366405	0.360028	0.00637698	0.91428	0.97478	LGG
51	0.548381	0.460347	0.0880342	0.19464	0.42762	LGG
52	0.150738	0.160295	-0.00955655	0.45005	0.68225	LGG
53	0.610643	0.467678	0.142965	0.12339	0.3253	LGG
54	0.0852619	0.13352	-0.0482579	0.00098237	0.028489	LGG
55	0.0881905	0.0829231	0.00526736	0.80223	0.90173	LGG
56	0.612929	0.549323	0.0636057	0.27578	0.51933	LGG
57	0.412714	0.404696	0.00801835	0.73059	0.8755	LGG
58	0.00754762	0.00839187	-0.000844246	0.94638	0.97692	LGG
59	0.214738	0.258202	-0.0434638	0.35973	0.61366	LGG
6	0.191067	0.202712	-0.0116453	0.41497	0.65841	LGG
60	0.253905	0.143874	0.110031	0.0070892	0.072751	LGG
61	0.140143	0.0814807	0.0586622	0.0080653	0.073092	LGG
62	0.540857	0.461674	0.079183	0.060878	0.2153	LGG
63	0.833714	0.83158	0.00213393	0.97053	0.9841	LGG
64	0.240786	0.236845	0.00394048	0.8987	0.96527	LGG
65	0.300214	0.324699	-0.0244844	0.66394	0.8224	LGG
66	0.154321	0.117017	0.0373043	0.058793	0.2153	LGG
67	0.0551786	0.0838207	-0.0286421	0.040386	0.17745	LGG
68	0.116464	0.106254	0.0102106	0.75187	0.87768	LGG
69	0.2095	0.282498	-0.0729978	0.017855	0.10356	LGG
7	0.300219	0.287893	0.0123261	0.55567	0.77473	LGG
70	0.546286	0.549876	-0.00359077	0.94483	0.97692	LGG
71	0.148	0.165048	-0.0170484	0.18458	0.42762	LGG
72	0.649571	0.644431	0.00514063	0.94327	0.97692	LGG
73	0.6545	0.698501	-0.0440007	0.39072	0.65841	LGG
74	1.24311	1.24021	0.00289583	0.95671	0.97692	LGG
75	0.438643	0.436097	0.00254539	0.94997	0.97692	LGG
76	0.202643	0.162562	0.0400811	0.40454	0.65841	LGG
77	0.234929	0.209825	0.0251034	0.35813	0.61366	LGG
78	0.487643	0.525125	-0.0374821	0.26499	0.50557	LGG
79	0.281607	0.399301	-0.117694	0.026262	0.14104	LGG
8	0.108791	0.139015	-0.0302243	0.2254	0.47367	LGG
80	0.55475	0.696901	-0.142151	0.00076376	0.027686	LGG
81	0.849464	0.743897	0.105568	0.038972	0.17659	LGG
82	0.129536	0.118326	0.0112098	0.567	0.77561	LGG
83	0.171464	0.164529	0.00693527	0.65566	0.8224	LGG
84	0.328714	0.498979	-0.170265	0.00015563	0.011283	LGG
85	-0.0789286	-0.0380052	-0.0409234	0.043588	0.18058	LGG
86	0.160429	0.16989	-0.00946131	0.82657	0.91491	LGG
87	0.0426071	0.0319085	0.0106987	0.47172	0.69795	LGG
88	0.503786	0.413673	0.0901124	0.090837	0.28633	LGG
89	0.504214	0.459211	0.045003	0.34355	0.6075	LGG
9	0.269708	0.320308	-0.0505993	0.01778	0.10356	LGG
90	0.25725	0.343975	-0.0867254	0.11002	0.32048	LGG
91	0.255	0.307766	-0.0527656	0.058327	0.2153	LGG
92	0.0595714	0.0810744	-0.021503	0.44022	0.6796	LGG
93	0.408643	0.32642	0.0822232	0.11714	0.32048	LGG
94	0.0106071	0.0582954	-0.0476882	0.317	0.58184	LGG
95	0.313143	0.425431	-0.112288	0.014769	0.097341	LGG
96	0.691607	0.581353	0.110254	0.11137	0.32048	LGG
97	1.21075	1.15839	0.0523594	0.13016	0.33702	LGG
98	0.473179	0.730217	-0.257038	0.0039911	0.062786	LGG
99	0.0729643	0.0469204	0.0260439	0.2019	0.43695	LGG
1	0.0870753	0.110507	-0.023432	0.012961	0.13601	LIHC
10	0.470518	0.4522	0.0183182	0.61918	0.80162	LIHC
100	0.62225	0.601116	0.021134	0.72212	0.85914	LIHC
101	0.0459091	0.083439	-0.0375299	0.04068	0.2034	LIHC
102	0.305614	0.277309	0.0283041	0.62917	0.80469	LIHC
103	0.231341	0.27724	-0.0458993	0.23	0.49776	LIHC
104	0.363318	0.29835	0.064968	0.17529	0.43832	LIHC
105	0.0944091	0.0845407	0.00986843	0.75853	0.87465	LIHC
106	0.0995909	0.0428456	0.0567453	0.029588	0.18653	LIHC
107	0.304409	0.360773	-0.0563635	0.21357	0.47774	LIHC
108	0.161364	0.134489	0.0268749	0.48057	0.70572	LIHC
109	0.177273	0.200985	-0.0237122	0.51104	0.70572	LIHC
11	0.137964	0.113137	0.0248264	0.11336	0.35445	LIHC
110	0.164568	0.189951	-0.0253829	0.23551	0.50219	LIHC
111	1.34009	1.25572	0.0843755	0.16405	0.4325	LIHC
112	0.258909	0.266389	-0.00747946	0.80494	0.89782	LIHC
113	0.825295	0.891471	-0.0661759	0.14807	0.4294	LIHC
114	0.175773	0.17664	-0.000867333	0.95905	0.98626	LIHC
115	0.129273	0.167742	-0.038469	0.095085	0.34425	LIHC
116	0.0556818	0.0370617	0.0186201	0.49629	0.70572	LIHC
117	0.410068	0.590471	-0.180403	0.0041462	0.085886	LIHC
118	0.138386	0.131913	0.00647371	0.77857	0.88324	LIHC
119	0.246114	0.236172	0.00994195	0.87121	0.93536	LIHC
12	0.0808455	0.117465	-0.0366193	0.028254	0.18622	LIHC
120	0.454568	0.445677	0.00889122	0.82554	0.91377	LIHC
121	0.429	0.310084	0.118916	0.011881	0.13601	LIHC
122	0.135727	0.156564	-0.0208367	0.36341	0.6318	LIHC
123	0.493045	0.52359	-0.0305442	0.56812	0.75576	LIHC
124	0.441523	0.476155	-0.0346324	0.41733	0.67236	LIHC
125	0.400273	0.399508	0.000764444	0.98752	0.98752	LIHC
126	0.894091	0.676233	0.217857	0.0085303	0.13601	LIHC
127	0.223523	0.176215	0.0473074	0.2522	0.51506	LIHC
128	0.424068	0.348551	0.075517	0.10382	0.34777	LIHC
129	0.105614	0.0994029	0.00621077	0.76004	0.87465	LIHC
13	0.0616768	0.0798425	-0.0181658	0.27145	0.53589	LIHC
130	0.120523	0.110883	0.00963944	0.50104	0.70572	LIHC
131	0.363432	0.4663	-0.102869	0.010482	0.13601	LIHC
132	0.0317955	0.101422	-0.0696262	0.15505	0.4325	LIHC
133	0.486841	0.581408	-0.0945672	0.054554	0.2472	LIHC
134	0.243477	0.271721	-0.0282441	0.3427	0.62074	LIHC
135	0.541091	0.464337	0.0767543	0.37798	0.63729	LIHC
136	0.414227	0.346335	0.0678922	0.24497	0.50744	LIHC
137	0.0892955	0.0499405	0.0393549	0.050359	0.23555	LIHC
138	0.449568	0.404279	0.0452896	0.30846	0.57075	LIHC
139	0.0102273	0.0430008	-0.0327735	0.21208	0.47774	LIHC
14	0.145614	0.173458	-0.0278448	0.063501	0.26308	LIHC
140	0.0587955	0.114291	-0.0554952	0.13308	0.39381	LIHC
141	0.206091	0.253484	-0.0473933	0.34676	0.62074	LIHC
142	0.258	0.201434	0.0565663	0.20285	0.47441	LIHC
143	0.0659773	0.13434	-0.0683631	0.010103	0.13601	LIHC
144	0.0115227	0.0770083	-0.0654856	0.11784	0.35598	LIHC
145	0.13725	0.146029	-0.00877861	0.7334	0.85914	LIHC
15	0.455935	0.442468	0.0134676	0.73283	0.85914	LIHC
16	0.687825	0.651558	0.0362668	0.27874	0.53589	LIHC
17	0.0441883	0.0475712	-0.0033829	0.73471	0.85914	LIHC
18	0.415114	0.376278	0.038836	0.54575	0.73957	LIHC
19	0.208394	0.198235	0.0101593	0.52157	0.71347	LIHC
2	0.271865	0.322873	-0.0510081	0.0027779	0.084634	LIHC
20	0.102	0.110353	-0.00835266	0.64578	0.80723	LIHC
21	0.0748712	0.156077	-0.0812061	0.0035021	0.084634	LIHC
22	0.127053	0.12407	0.00298325	0.83895	0.92132	LIHC
23	0.375055	0.399166	-0.0241114	0.64423	0.80723	LIHC
24	0.400618	0.369907	0.0307116	0.46001	0.70324	LIHC
25	0.450518	0.413482	0.037036	0.42367	0.67508	LIHC
26	0.192609	0.233394	-0.0407852	0.10553	0.34777	LIHC
27	0.469718	0.437176	0.0325423	0.37077	0.63249	LIHC
28	0.551982	0.560883	-0.00890131	0.84507	0.92132	LIHC
29	0.572534	0.475085	0.0974494	0.0084428	0.13601	LIHC
3	0.861324	0.821164	0.04016	0.11132	0.35445	LIHC
30	-0.140205	-0.0538298	-0.0863747	0.02323	0.16842	LIHC
31	1.04245	1.11525	-0.0728	0.15842	0.4325	LIHC
32	0.509114	0.423537	0.0855764	0.032117	0.18977	LIHC
33	0.241545	0.266809	-0.0252637	0.36491	0.6318	LIHC
34	0.198523	0.265436	-0.0669136	0.099309	0.34425	LIHC
35	0.510023	0.4202	0.0898232	0.0272	0.18622	LIHC
36	0.486545	0.394163	0.0923821	0.017658	0.15061	LIHC
37	-0.0511932	-0.0288965	-0.0222967	0.46858	0.70324	LIHC
38	0.43933	0.52995	-0.0906208	0.088058	0.3274	LIHC
39	0.515455	0.475618	0.0398366	0.40154	0.65749	LIHC
4	0.389302	0.368883	0.0204191	0.61128	0.79852	LIHC
40	-0.103061	-0.00954468	-0.0935159	0.0029949	0.084634	LIHC
41	0.0609242	0.0779347	-0.0170105	0.27248	0.53589	LIHC
42	0.263909	0.219618	0.0442911	0.36601	0.6318	LIHC
43	0.759727	0.805422	-0.0456949	0.57664	0.76012	LIHC
44	0.0285152	0.0142575	0.0142576	0.28017	0.53589	LIHC
45	0.293455	0.177064	0.11639	0.049994	0.23555	LIHC
46	0.371545	0.408832	-0.0372864	0.40356	0.65749	LIHC
47	0.165409	0.234762	-0.0693525	0.019916	0.15199	LIHC
48	0.897212	0.816149	0.0810635	0.17584	0.43832	LIHC
49	0.186561	0.205654	-0.019093	0.5045	0.70572	LIHC
5	0.458536	0.444055	0.0144812	0.4675	0.70324	LIHC
50	0.247652	0.363886	-0.116234	0.0019219	0.084634	LIHC
51	0.315606	0.466998	-0.151392	0.00014597	0.021166	LIHC
52	0.170167	0.159766	0.0104006	0.667	0.81147	LIHC
53	0.433379	0.471829	-0.03845	0.49467	0.70572	LIHC
54	0.132212	0.132546	-0.000333562	0.98355	0.98752	LIHC
55	0.0763788	0.083251	-0.00687222	0.63265	0.80469	LIHC
56	0.412288	0.555204	-0.142916	0.032719	0.18977	LIHC
57	0.342409	0.406929	-0.0645196	0.11489	0.35445	LIHC
58	-0.0130909	0.00908584	-0.0221768	0.16279	0.4325	LIHC
59	0.193879	0.259417	-0.0655379	0.17513	0.43832	LIHC
6	0.208188	0.202285	0.00590284	0.67156	0.81147	LIHC
60	0.130439	0.146639	-0.0161997	0.66823	0.81147	LIHC
61	0.0679091	0.0831672	-0.0152581	0.56779	0.75576	LIHC
62	0.472561	0.462983	0.00957767	0.79923	0.89782	LIHC
63	0.822576	0.831924	-0.00934794	0.89159	0.94189	LIHC
64	0.191773	0.238422	-0.046649	0.099714	0.34425	LIHC
65	0.276455	0.325781	-0.0493263	0.23928	0.50283	LIHC
66	0.0885227	0.118748	-0.030225	0.31013	0.57075	LIHC
67	0.0861818	0.0831386	0.00304326	0.8773	0.93536	LIHC
68	0.0856364	0.107152	-0.0215157	0.46779	0.70324	LIHC
69	0.21825	0.283087	-0.0648373	0.00051999	0.037699	LIHC
7	0.362761	0.285672	0.0770883	0.013161	0.13601	LIHC
70	0.54475	0.549971	-0.00522063	0.90008	0.94189	LIHC
71	0.129273	0.165874	-0.0366015	0.057198	0.25132	LIHC
72	0.579295	0.646697	-0.0674018	0.22042	0.48426	LIHC
73	0.784318	0.69473	0.0895885	0.077114	0.3022	LIHC
74	1.12909	1.24395	-0.114863	0.019792	0.15199	LIHC
75	0.450455	0.435675	0.0147791	0.77969	0.88324	LIHC
76	0.133	0.164386	-0.0313863	0.15702	0.4325	LIHC
77	0.155727	0.212147	-0.0564196	0.21416	0.47774	LIHC
78	0.551091	0.523474	0.0276165	0.66103	0.81147	LIHC
79	0.338659	0.398829	-0.06017	0.18835	0.45518	LIHC
8	0.121094	0.138972	-0.0178774	0.28088	0.53589	LIHC
80	0.596341	0.697236	-0.100895	0.17835	0.43832	LIHC
81	0.604341	0.750746	-0.146405	0.015439	0.13992	LIHC
82	0.193	0.116088	0.0769119	0.01407	0.13601	LIHC
83	0.179318	0.164185	0.0151329	0.50074	0.70572	LIHC
84	0.411841	0.498276	-0.0864354	0.061505	0.2623	LIHC
85	-0.0958864	-0.0369503	-0.0589361	0.038069	0.2034	LIHC
86	0.209045	0.168393	0.0406524	0.19842	0.47165	LIHC
87	0.0331591	0.0320926	0.00106647	0.95393	0.98626	LIHC
88	0.451568	0.414318	0.0372504	0.47044	0.70324	LIHC
89	0.451864	0.460404	-0.00853998	0.8543	0.92443	LIHC
9	0.322235	0.319177	0.00305789	0.90292	0.94189	LIHC
90	0.343409	0.342166	0.00124343	0.97579	0.98752	LIHC
91	0.386205	0.304054	0.0821503	0.083257	0.31769	LIHC
92	0.104909	0.0798313	0.0250778	0.31096	0.57075	LIHC
93	0.373636	0.326589	0.0470475	0.39096	0.6516	LIHC
94	0.0684545	0.0569533	0.0115012	0.44735	0.70324	LIHC
95	0.425364	0.423066	0.00229812	0.96981	0.98752	LIHC
96	0.649909	0.581406	0.0685032	0.073872	0.29754	LIHC
97	1.12975	1.16044	-0.0306935	0.51005	0.70572	LIHC
98	0.595	0.729277	-0.134277	0.039425	0.2034	LIHC
99	0.0797045	0.0463833	0.0333213	0.035944	0.20046	LIHC
1	0.0847647	0.111678	-0.0269136	5.67e-08	8.23e-06	LUAD
10	0.428522	0.454654	-0.0261316	0.26065	0.52109	LUAD
100	0.616765	0.600642	0.0161232	0.55039	0.77267	LUAD
101	0.101776	0.0807323	0.0210432	0.24172	0.49378	LUAD
102	0.305796	0.276096	0.0297002	0.32565	0.57941	LUAD
103	0.256071	0.277283	-0.0212119	0.20411	0.45047	LUAD
104	0.325245	0.298525	0.0267198	0.32054	0.57941	LUAD
105	0.0724286	0.0858132	-0.0133846	0.35935	0.59219	LUAD
106	0.0451633	0.0446272	0.000536107	0.9744	0.98803	LUAD
107	0.363582	0.35861	0.00497174	0.844	0.95307	LUAD
108	0.125827	0.136083	-0.0102567	0.31209	0.57941	LUAD
109	0.152735	0.203878	-0.0511429	0.014787	0.13401	LUAD
11	0.115618	0.113804	0.0018146	0.8479	0.95307	LUAD
110	0.217592	0.186948	0.0306436	0.078938	0.28303	LUAD
111	1.29704	1.25545	0.0415903	0.35835	0.59219	LUAD
112	0.219765	0.269717	-0.0499513	0.036087	0.18044	LUAD
113	0.84299	0.892915	-0.0499254	0.11731	0.33353	LUAD
114	0.204184	0.174491	0.0296923	0.038706	0.18708	LUAD
115	0.156929	0.167245	-0.0103163	0.5772	0.77494	LUAD
116	0.0387041	0.0375785	0.00112559	0.9345	0.96788	LUAD
117	0.625173	0.581571	0.043602	0.20995	0.45437	LUAD
118	0.142551	0.131318	0.0112331	0.4164	0.64923	LUAD
119	0.258704	0.234782	0.0239223	0.43571	0.67211	LUAD
12	0.172216	0.111988	0.0602279	0.0061586	0.099222	LUAD
120	0.499724	0.441827	0.057898	0.082261	0.28303	LUAD
121	0.355214	0.310719	0.0444953	0.058804	0.25838	LUAD
122	0.154286	0.15602	-0.00173391	0.92237	0.96788	LUAD
123	0.499061	0.524422	-0.0253603	0.40484	0.64507	LUAD
124	0.432327	0.47833	-0.0460039	0.083934	0.28303	LUAD
125	0.369816	0.401819	-0.0320024	0.19141	0.45047	LUAD
126	0.799959	0.67424	0.125719	0.035069	0.18044	LUAD
127	0.118051	0.182323	-0.0642724	0.019532	0.15192	LUAD
128	0.359735	0.350299	0.00943564	0.70963	0.89475	LUAD
129	0.0911122	0.100255	-0.00914286	0.46392	0.69395	LUAD
13	0.0947188	0.0780708	0.016648	0.09545	0.30087	LUAD
130	0.093398	0.112561	-0.0191633	0.13063	0.35905	LUAD
131	0.439551	0.464805	-0.0252543	0.27886	0.53387	LUAD
132	0.0716224	0.101309	-0.0296868	0.077511	0.28303	LUAD
133	0.517673	0.583045	-0.0653713	0.06375	0.26411	LUAD
134	0.230827	0.273892	-0.0430651	0.029856	0.17316	LUAD
135	0.49702	0.464473	0.0325471	0.47366	0.69395	LUAD
136	0.309184	0.351538	-0.042354	0.11118	0.32242	LUAD
137	0.0713571	0.0496523	0.0217049	0.20377	0.45047	LUAD
138	0.421418	0.404524	0.016894	0.56875	0.77494	LUAD
139	0.0589184	0.0406444	0.0182739	0.19384	0.45047	LUAD
14	0.202531	0.17026	0.0322702	0.024033	0.16102	LUAD
140	0.113316	0.112449	0.000867347	0.96217	0.9825	LUAD
141	0.198276	0.256094	-0.0578187	0.0023232	0.048123	LUAD
142	0.158888	0.20666	-0.0477724	0.0092653	0.12814	LUAD
143	0.132071	0.132154	-8.24e-05	0.99815	0.99815	LUAD
144	0.0589898	0.0761327	-0.0171429	0.4738	0.69395	LUAD
145	0.127071	0.147184	-0.0201122	0.35543	0.59219	LUAD
15	0.467694	0.440992	0.0267017	0.40987	0.64599	LUAD
16	0.640242	0.653681	-0.0134389	0.57465	0.77494	LUAD
17	0.0483353	0.0473956	0.000939673	0.91446	0.96788	LUAD
18	0.327765	0.381351	-0.0535853	0.069865	0.2814	LUAD
19	0.197361	0.198653	-0.00129225	0.91075	0.96788	LUAD
2	0.298169	0.323012	-0.0248428	0.022595	0.16102	LUAD
20	0.0539218	0.114405	-0.0604833	2.64e-06	0.00019144	LUAD
21	0.13616	0.154805	-0.018645	0.20504	0.45047	LUAD
22	0.132585	0.123518	0.00906724	0.35233	0.59219	LUAD
23	0.497624	0.390759	0.106865	0.0003481	0.010095	LUAD
24	0.349143	0.372565	-0.0234217	0.24178	0.49378	LUAD
25	0.432371	0.413308	0.0190631	0.48866	0.70856	LUAD
26	0.25022	0.230691	0.019529	0.27982	0.53387	LUAD
27	0.464722	0.436181	0.0285416	0.15857	0.41805	LUAD
28	0.620424	0.555996	0.0644289	0.016405	0.13992	LUAD
29	0.598235	0.468977	0.129257	4.42e-05	0.0021366	LUAD
3	0.805198	0.823779	-0.0185811	0.19774	0.45047	LUAD
30	-0.0752755	-0.0551633	-0.0201122	0.57514	0.77494	LUAD
31	1.09412	1.11437	-0.0202488	0.46771	0.69395	LUAD
32	0.396689	0.428558	-0.0318693	0.17012	0.44049	LUAD
33	0.273934	0.265389	0.00854513	0.52086	0.74044	LUAD
34	0.253888	0.264014	-0.010126	0.60704	0.7906	LUAD
35	0.39125	0.425529	-0.0342787	0.23738	0.49378	LUAD
36	0.421117	0.395281	0.0258367	0.18918	0.45047	LUAD
37	-0.0264541	-0.0298544	0.00340031	0.87831	0.96788	LUAD
38	0.511587	0.528233	-0.0166464	0.5194	0.74044	LUAD
39	0.525633	0.473147	0.0524861	0.027126	0.17101	LUAD
4	0.387259	0.368175	0.0190846	0.33166	0.57941	LUAD
40	-0.00963946	-0.0127671	0.00312768	0.83323	0.95307	LUAD
41	0.0889728	0.0764982	0.0124746	0.37659	0.60673	LUAD
42	0.131497	0.227926	-0.0964296	0.0005021	0.012134	LUAD
43	0.961782	0.791816	0.169966	0.00018112	0.0065656	LUAD
44	0.034102	0.0132234	0.0208786	0.078978	0.28303	LUAD
45	0.174728	0.181264	-0.00653585	0.73755	0.89667	LUAD
46	0.382075	0.409602	-0.0275275	0.36419	0.59334	LUAD
47	0.184619	0.236223	-0.0516044	0.012781	0.13047	LUAD
48	0.83168	0.817754	0.0139267	0.73483	0.89667	LUAD
49	0.181735	0.206834	-0.0250994	0.10824	0.3203	LUAD
5	0.486747	0.441271	0.0454757	0.019907	0.15192	LUAD
50	0.352211	0.360769	-0.00855835	0.75446	0.9041	LUAD
51	0.456197	0.462601	-0.00640345	0.83825	0.95307	LUAD
52	0.19917	0.157094	0.0420759	0.010605	0.12814	LUAD
53	0.472027	0.470486	0.0015416	0.95403	0.98109	LUAD
54	0.145857	0.13151	0.0143469	0.19537	0.45047	LUAD
55	0.105163	0.0813281	0.0238352	0.072661	0.28303	LUAD
56	0.490844	0.555219	-0.0643757	0.034324	0.18044	LUAD
57	0.374898	0.407164	-0.0322664	0.10107	0.31181	LUAD
58	-0.00129252	0.00911826	-0.0104108	0.3594	0.59219	LUAD
59	0.259544	0.257143	0.00240084	0.88856	0.96788	LUAD
6	0.199305	0.202718	-0.0034134	0.73287	0.89667	LUAD
60	0.118163	0.14827	-0.0301068	0.18827	0.45047	LUAD
61	0.0792041	0.0829451	-0.00374097	0.81036	0.95307	LUAD
62	0.407803	0.467558	-0.0597556	0.013481	0.13047	LUAD
63	0.812306	0.83311	-0.0208038	0.55419	0.77267	LUAD
64	0.206082	0.239298	-0.0332166	0.061357	0.26167	LUAD
65	0.336673	0.323239	0.0134341	0.69198	0.88015	LUAD
66	0.134439	0.116497	0.0179419	0.32274	0.57941	LUAD
67	0.0806122	0.083438	-0.00282575	0.83522	0.95307	LUAD
68	0.126347	0.104932	0.0214144	0.26234	0.52109	LUAD
69	0.268684	0.281956	-0.0132724	0.44218	0.67491	LUAD
7	0.29089	0.287933	0.00295646	0.83283	0.95307	LUAD
[truncated: 1,627 more rows]
