# Supplementary material for: Context-defined cancer co-dependency mapping identifies a functional interplay between PRC2 and MLL-MEN1 complex in lymphoma
Source: Nat Commun. 2023 Jul 17;14:4259. doi: 10.1038/s41467-023-39990-5 (PMC10352330; doi:10.1038/s41467-023-39990-5)
Supplement: Supplementary file 4 — Supplementary Data 1-15 [file 41467_2023_39990_MOESM4_ESM.zip › Supplementary Data/Supplementary Data 5.xlsx]

## Sheet: Supplementary Data 5
Supplementary Data 5. Differential essentiality of dependency correlation network modules based on COSMIC signatures in solid tumor cell lines, related to Figure 1c.
COSMIC	cosmic.high	cosmic.other	diff.high2other	pvalue	qvalue	module IDs
1	57.148	56.476	0.6725	0.95414	0.95414	1
2	13.419	22.255	-8.8364	0.018052	0.11132	1
3	42.939	40.636	2.3033	0.77905	0.818	1
4	41.406	55.957	-14.551	0.46686	0.54467	1
5	144.43	157.76	-13.339	0.36011	0.53906	1
6	73.69	170.45	-96.761	0.0057411	0.10589	1
7	70.261	35.863	34.398	0.18953	0.45759	1
8	0	0	0	NA	NA	1
9	0	0	0	NA	NA	1
10	3.1015	89.235	-86.133	0.026505	0.11132	1
11	17.764	10.279	7.4856	0.42321	0.53906	1
12	0	0	0	NA	NA	1
13	12.793	21.469	-8.6765	0.022641	0.11132	1
14	6.1846	17.721	-11.536	0.32112	0.53288	1
15	15.142	21.029	-5.8879	0.59813	0.66109	1
16	0.35712	1.0589	-0.70177	0.10662	0.37317	1
17	1.8234	4.3798	-2.5564	0.32988	0.53288	1
18	0	0	0	NA	NA	1
19	0	0	0	NA	NA	1
20	37.08	12.513	24.566	0.43638	0.53906	1
21	1.7438	17.613	-15.869	0.010085	0.10589	1
22	0.1051	0.0091693	0.095935	0.21179	0.45759	1
23	0	0	0	NA	NA	1
24	3.8549	1.472	2.3828	0.2179	0.45759	1
25	0	0	0	NA	NA	1
26	14.576	34.935	-20.359	0.14179	0.42537	1
27	0	0	0	NA	NA	1
28	0.34381	2.9455	-2.6017	0.31107	0.53288	1
29	0	0	0	NA	NA	1
30	10.348	7.7676	2.5804	0.42703	0.53906	1
1	54.17	57.115	-2.9444	0.7738	0.94102	2
2	19.279	20.946	-1.6666	0.69831	0.94102	2
3	45.269	40.155	5.1146	0.54756	0.94102	2
4	43.919	55.323	-11.403	0.45871	0.94102	2
5	150.76	156.32	-5.5597	0.73439	0.94102	2
6	151.01	153.31	-2.3025	0.96285	0.96285	2
7	46.893	41.078	5.8146	0.72179	0.94102	2
8	0	0	0	NA	NA	2
9	0	0	0	NA	NA	2
10	90.981	69.917	21.064	0.8085	0.94102	2
11	7.3594	12.547	-5.188	0.2477	0.94102	2
12	0	0	0	NA	NA	2
13	17.435	20.421	-2.9858	0.44669	0.94102	2
14	6.0707	17.666	-11.596	0.3167	0.94102	2
15	11.88	21.685	-9.8045	0.12815	0.89705	2
16	0.49551	1.0246	-0.5291	0.24108	0.94102	2
17	7.1006	3.2375	3.8631	0.55447	0.94102	2
18	0	0	0	NA	NA	2
19	0	0	0	NA	NA	2
20	23.904	15.489	8.4156	0.56923	0.94102	2
21	15.782	14.512	1.2699	0.89621	0.94102	2
22	0.042725	0.023118	0.019607	0.66989	0.94102	2
23	0	0	0	NA	NA	2
24	0.374	2.2302	-1.8562	0.015482	0.32512	2
25	0	0	0	NA	NA	2
26	29.374	31.642	-2.268	0.87288	0.94102	2
27	0	0	0	NA	NA	2
28	0.31006	2.935	-2.6249	0.30367	0.94102	2
29	0	0	0	NA	NA	2
30	5.0074	8.9235	-3.9161	0.086699	0.89705	2
1	55.705	56.798	-1.0923	0.92445	0.92445	3
2	12.868	22.399	-9.5308	0.009726	0.068082	3
3	46.404	39.853	6.5502	0.45558	0.63781	3
4	35.606	57.291	-21.685	0.2305	0.47336	3
5	142.73	158.18	-15.443	0.29119	0.50958	3
6	137.49	156.37	-18.875	0.66749	0.81568	3
7	65.639	36.821	28.818	0.23808	0.47336	3
8	0	0	0	NA	NA	3
9	0	0	0	NA	NA	3
10	162.02	53.792	108.23	0.35548	0.57424	3
11	17.505	10.32	7.1849	0.44462	0.63781	3
12	0	0	0	NA	NA	3
13	13.467	21.338	-7.8702	0.031436	0.16504	3
14	4.8321	18.05	-13.218	0.24795	0.47336	3
15	22.472	19.399	3.0725	0.79023	0.87341	3
16	0.068214	1.1253	-1.0571	0.0021559	0.045274	3
17	0.79629	4.616	-3.8197	0.13267	0.47336	3
18	0	0	0	NA	NA	3
19	0	0	0	NA	NA	3
20	53.329	8.8133	44.515	0.18402	0.47336	3
21	13.181	15.084	-1.9031	0.83999	0.88199	3
22	0.040433	0.023453	0.01698	0.69915	0.81568	3
23	0	0	0	NA	NA	3
24	2.3827	1.7967	0.58602	0.62656	0.81568	3
25	0	0	0	NA	NA	3
26	84.482	19.305	65.177	0.1519	0.47336	3
27	0	0	0	NA	NA	3
28	0	3.0286	-3.0286	0.23634	0.47336	3
29	0	0	0	NA	NA	3
30	3.9015	9.2073	-5.3058	0.0096436	0.068082	3
1	49.757	58.209	-8.4514	0.27932	0.36661	4
2	12.617	22.546	-9.9292	0.00045748	0.0024018	4
3	26.375	44.511	-18.136	0.0062765	0.01883	4
4	39.184	56.649	-17.465	0.21122	0.31683	4
5	151.19	156.32	-5.1306	0.69543	0.7302	4
6	57.469	175.39	-117.92	8.7473e-05	0.00091847	4
7	20.766	47.125	-26.359	0.01058	0.027773	4
8	0	0	0	NA	NA	4
9	0	0	0	NA	NA	4
10	0.89854	90.748	-89.85	0.02213	0.046473	4
11	1.5619	14.009	-12.447	0.0018936	0.0079531	4
12	0	0	0	NA	NA	4
13	14.944	21.062	-6.1184	0.06368	0.12157	4
14	3.6869	18.442	-14.755	0.20571	0.31683	4
15	3.0153	23.954	-20.939	0.00042214	0.0024018	4
16	1.7126	0.74769	0.96491	0.34345	0.42426	4
17	10.12	2.4549	7.6653	0.40735	0.47524	4
18	0	0	0	NA	NA	4
19	0	0	0	NA	NA	4
20	5.8467	19.587	-13.74	0.17162	0.30034	4
21	2.3237	17.659	-15.336	0.014243	0.033234	4
22	0.061105	0.018426	0.042678	0.49596	0.54817	4
23	0	0	0	NA	NA	4
24	2.0894	1.8604	0.22903	0.83849	0.83849	4
25	0	0	0	NA	NA	4
26	5.9347	37.206	-31.271	0.0046716	0.016351	4
27	0	0	0	NA	NA	4
28	0	3.0565	-3.0565	0.23635	0.33089	4
29	0	0	0	NA	NA	4
30	0.73051	10.003	-9.2728	1.546e-08	3.2466e-07	4
1	45.906	59.086	-13.18	0.043084	0.1053	5
2	22.39	20.249	2.1417	0.66808	0.67376	5
3	38.207	41.716	-3.5092	0.67376	0.67376	5
4	74.318	48.432	25.886	0.19596	0.31655	5
5	146.53	157.4	-10.863	0.51962	0.64188	5
6	65.036	173.36	-108.32	0.00035772	0.0075121	5
7	23.207	46.496	-23.289	0.022936	0.089957	5
8	0	0	0	NA	NA	5
9	0	0	0	NA	NA	5
10	2.1034	90.261	-88.157	0.024443	0.089957	5
11	4.113	13.387	-9.2736	0.045128	0.1053	5
12	0	0	0	NA	NA	5
13	22.895	19.198	3.6965	0.45573	0.59815	5
14	0.51386	19.147	-18.633	0.098642	0.18832	5
15	5.3306	23.367	-18.036	0.0030152	0.03166	5
16	1.9407	0.69682	1.2439	0.27156	0.40734	5
17	1.9915	4.3642	-2.3727	0.37202	0.52083	5
18	0	0	0	NA	NA	5
19	0	0	0	NA	NA	5
20	0.064483	20.901	-20.837	0.013106	0.089957	5
21	3.3535	17.384	-14.031	0.025702	0.089957	5
22	0	0.032745	-0.032745	0.090973	0.18832	5
23	0	0	0	NA	NA	5
24	1.414	2.0181	-0.60404	0.56337	0.65727	5
25	0	0	0	NA	NA	5
26	11.891	35.748	-23.856	0.036244	0.1053	5
27	0	0	0	NA	NA	5
28	1.3966	2.7245	-1.3279	0.64656	0.67376	5
29	0	0	0	NA	NA	5
30	5.3494	8.907	-3.5576	0.18601	0.31655	5
1	61.765	55.482	6.2827	0.59582	0.83965	6
2	19.661	20.867	-1.2062	0.80088	0.88518	6
3	47.701	39.618	8.0827	0.32047	0.77138	6
4	40.458	56.096	-15.638	0.42824	0.77138	6
5	156.96	155	1.9607	0.92184	0.92184	6
6	202.43	142.22	60.218	0.44079	0.77138	6
7	14.585	48.04	-33.455	0.00069105	0.014512	6
8	0	0	0	NA	NA	6
9	0	0	0	NA	NA	6
10	80.955	72.034	8.9217	0.91701	0.92184	6
11	22.949	9.1933	13.755	0.21782	0.76237	6
12	0	0	0	NA	NA	6
13	18.214	20.259	-2.0449	0.63973	0.83965	6
14	3.2665	18.298	-15.032	0.18019	0.7568	6
15	28.724	18.07	10.654	0.43113	0.77138	6
16	0.2795	1.0725	-0.79296	0.066876	0.7022	6
17	7.1773	3.2122	3.9652	0.54154	0.83965	6
18	0	0	0	NA	NA	6
19	0	0	0	NA	NA	6
20	45.931	10.714	35.217	0.28463	0.77138	6
21	33.302	10.727	22.575	0.37289	0.77138	6
22	0.04171	0.023293	0.018417	0.68289	0.84357	6
23	0	0	0	NA	NA	6
24	1.5212	1.9867	-0.46553	0.62665	0.83965	6
25	0	0	0	NA	NA	6
26	56.918	25.701	31.217	0.16422	0.7568	6
27	0	0	0	NA	NA	6
28	1.7916	2.6211	-0.82948	0.77643	0.88518	6
29	0	0	0	NA	NA	6
30	14.06	6.9778	7.0821	0.1348	0.7568	6
1	42.711	59.79	-17.079	0.0041552	0.021815	7
2	14.118	22.155	-8.0377	0.0058603	0.024613	7
3	36.056	42.202	-6.1463	0.40718	0.50305	7
4	47.109	54.747	-7.6378	0.60218	0.66603	7
5	139.62	158.96	-19.346	0.1607	0.25959	7
6	72.734	171.34	-98.605	0.0071423	0.024998	7
7	13.428	48.691	-35.263	7.5321e-05	0.0015817	7
8	0	0	0	NA	NA	7
9	0	0	0	NA	NA	7
10	11.043	88.003	-76.96	0.056001	0.13067	7
11	9.6865	12.084	-2.3975	0.78617	0.81058	7
12	0	0	0	NA	NA	7
13	12.082	21.692	-9.6106	0.0017094	0.011966	7
14	1.1509	18.957	-17.806	0.11463	0.2006	7
15	12.676	21.637	-8.9608	0.40723	0.50305	7
16	1.0621	0.90167	0.16041	0.81058	0.81058	7
17	0.2442	4.7604	-4.5162	0.074756	0.15699	7
18	0	0	0	NA	NA	7
19	0	0	0	NA	NA	7
20	29.731	14.033	15.698	0.6026	0.66603	7
21	1.5459	17.768	-16.222	0.009123	0.027369	7
22	0	0.03267	-0.03267	0.090973	0.17368	7
23	0	0	0	NA	NA	7
24	4.9948	1.1935	3.8012	0.054718	0.13067	7
25	0	0	0	NA	NA	7
26	17.768	34.342	-16.573	0.2323	0.33985	7
27	0	0	0	NA	NA	7
28	0.033312	3.0348	-3.0015	0.24275	0.33985	7
29	0	0	0	NA	NA	7
30	2.2955	9.6009	-7.3054	0.00027128	0.0028484	7
1	56.165	56.682	-0.51697	0.97	0.97	8
2	25.256	19.759	5.497	0.45373	0.80701	8
3	46.115	40.07	6.0447	0.45784	0.80701	8
4	44.035	55.122	-11.087	0.52782	0.83357	8
5	148.37	156.7	-8.3363	0.75127	0.92804	8
6	156.94	152.12	4.8173	0.91776	0.97	8
7	51.329	40.307	11.022	0.56606	0.83357	8
8	0	0	0	NA	NA	8
9	0	0	0	NA	NA	8
10	155.43	57.73	97.704	0.39463	0.80701	8
11	6.5785	12.618	-6.0395	0.1574	0.80701	8
12	0	0	0	NA	NA	8
13	21.199	19.643	1.5567	0.82309	0.96027	8
14	5.5884	17.579	-11.99	0.29072	0.80701	8
15	41.07	15.863	25.207	0.28875	0.80701	8
16	0	1.1126	-1.1126	0.00075192	0.01579	8
17	1.9697	4.2943	-2.3246	0.36736	0.80701	8
18	0	0	0	NA	NA	8
19	0	0	0	NA	NA	8
20	12.373	17.86	-5.4862	0.66237	0.86936	8
21	7.5047	16.14	-8.6351	0.23485	0.80701	8
22	0.07164	0.017809	0.053831	0.46115	0.80701	8
23	0	0	0	NA	NA	8
24	3.9097	1.5146	2.3951	0.32958	0.80701	8
25	0	0	0	NA	NA	8
26	39.789	29.584	10.205	0.59541	0.83357	8
27	0	0	0	NA	NA	8
28	2.2469	2.5179	-0.27098	0.9272	0.97	8
29	0	0	0	NA	NA	8
30	11.449	7.6114	3.8371	0.22701	0.80701	8
1	67.456	54.489	12.967	0.34901	0.45808	9
2	27.137	19.394	7.7425	0.22565	0.45808	9
3	49.423	39.428	9.9952	0.27327	0.45808	9
4	54.675	53.056	1.6196	0.92846	0.92846	9
5	177.04	151.13	25.911	0.22625	0.45808	9
6	301.53	124.05	177.48	0.066185	0.45808	9
7	65.563	37.543	28.02	0.31968	0.45808	9
8	0	0	0	NA	NA	9
9	0	0	0	NA	NA	9
10	3.1031	87.312	-84.209	0.026546	0.27873	9
11	29.108	8.2427	20.866	0.18565	0.45808	9
12	0	0	0	NA	NA	9
13	23.958	19.107	4.8507	0.39176	0.48394	9
14	59.981	7.0159	52.965	0.33878	0.45808	9
15	25.241	18.937	6.3046	0.56012	0.58813	9
16	0.074561	1.0981	-1.0235	0.0024453	0.051351	9
17	1.0317	4.4765	-3.4448	0.16485	0.45808	9
18	0	0	0	NA	NA	9
19	0	0	0	NA	NA	9
20	6.8315	18.936	-12.104	0.1718	0.45808	9
21	38.815	10.059	28.755	0.30002	0.45808	9
22	0	0.031722	-0.031722	0.090972	0.45808	9
23	0	0	0	NA	NA	9
24	4.3638	1.4264	2.9374	0.24467	0.45808	9
25	0	0	0	NA	NA	9
26	41.799	29.194	12.605	0.47826	0.55797	9
27	0	0	0	NA	NA	9
28	0	2.9542	-2.9542	0.23633	0.45808	9
29	0	0	0	NA	NA	9
30	10.95	7.7082	3.2422	0.50791	0.56137	9
1	53.933	57.129	-3.1957	0.71272	0.78956	10
2	15.616	21.658	-6.0427	0.055559	0.23335	10
3	24.914	44.274	-19.36	0.0036745	0.077164	10
4	62.613	51.464	11.149	0.59224	0.77732	10
5	182.12	150	32.111	0.086733	0.27292	10
6	185.93	146.32	39.607	0.47691	0.71536	10
7	55.833	39.359	16.474	0.41792	0.6751	10
8	0	0	0	NA	NA	10
9	0	0	0	NA	NA	10
10	1.2992	88.049	-86.75	0.022881	0.16017	10
11	10.031	11.956	-1.9249	0.75669	0.79452	10
12	0	0	0	NA	NA	10
13	14.213	21.03	-6.8173	0.044746	0.23335	10
14	2.5836	18.232	-15.649	0.15739	0.37149	10
15	23.55	19.246	4.3045	0.71355	0.78956	10
16	2.0827	0.70195	1.3808	0.16096	0.37149	10
17	7.493	3.2025	4.2905	0.53191	0.74467	10
18	0	0	0	NA	NA	10
19	0	0	0	NA	NA	10
20	0	20.353	-20.353	0.012765	0.13403	10
21	37.558	10.181	27.376	0.32029	0.56051	10
22	0	0.031864	-0.031864	0.090973	0.27292	10
23	0	0	0	NA	NA	10
24	5.1277	1.2608	3.8669	0.1769	0.37149	10
25	0	0	0	NA	NA	10
26	29.344	31.623	-2.2789	0.88052	0.88052	10
27	0	0	0	NA	NA	10
28	0.284	2.9108	-2.6268	0.29742	0.56051	10
29	0	0	0	NA	NA	10
30	6.8627	8.5093	-1.6466	0.71436	0.78956	10
1	100.08	47.208	52.876	0.014176	0.14885	11
2	24.895	19.737	5.1578	0.3945	0.6023	11
3	34.346	42.502	-8.1559	0.24974	0.58991	11
4	39.937	56.208	-16.271	0.33709	0.58991	11
5	196.32	146.5	49.818	0.0378	0.22731	11
6	319.11	117.02	202.09	0.043297	0.22731	11
7	32.351	44.205	-11.853	0.40153	0.6023	11
8	0	0	0	NA	NA	11
9	0	0	0	NA	NA	11
10	184.61	49.654	134.95	0.30836	0.58991	11
11	18.227	10.213	8.0142	0.32677	0.58991	11
12	0	0	0	NA	NA	11
13	17.246	20.468	-3.2219	0.46366	0.60855	11
14	19.969	14.692	5.2772	0.71416	0.75811	11
15	23.824	19.128	4.6959	0.62273	0.75811	11
16	0	1.1328	-1.1328	0.00075113	0.015774	11
17	1.4235	4.4545	-3.031	0.2346	0.58991	11
18	0	0	0	NA	NA	11
19	0	0	0	NA	NA	11
20	41.907	11.583	30.324	0.11005	0.46221	11
21	27.582	11.962	15.62	0.18627	0.58991	11
22	0.04171	0.023293	0.018417	0.68289	0.75811	11
23	0	0	0	NA	NA	11
24	2.7723	1.7166	1.0557	0.44129	0.60855	11
25	0	0	0	NA	NA	11
26	34.627	30.513	4.1139	0.79542	0.79542	11
27	0	0	0	NA	NA	11
28	0.14324	2.977	-2.8337	0.26528	0.58991	11
29	0	0	0	NA	NA	11
30	9.0705	8.0551	1.0154	0.72201	0.75811	11
1	48.505	58.458	-9.9533	0.40211	0.76766	12
2	20.883	20.6	0.28239	0.9493	0.9493	12
3	32.499	43.02	-10.521	0.15449	0.52204	12
4	80.152	47.151	33.001	0.16561	0.52204	12
5	180.69	149.52	31.17	0.19145	0.52204	12
6	184.96	145.54	39.415	0.58245	0.85283	12
7	37.502	43.157	-5.6546	0.73856	0.85283	12
8	0	0	0	NA	NA	12
9	0	0	0	NA	NA	12
10	1.0135	90.309	-89.295	0.022341	0.46916	12
11	15.441	10.761	4.6796	0.62089	0.85283	12
12	0	0	0	NA	NA	12
13	20.21	19.824	0.38588	0.92715	0.9493	12
14	62.621	4.8262	57.795	0.23436	0.52204	12
15	16.578	20.74	-4.162	0.70221	0.85283	12
16	1.9401	0.69983	1.2402	0.18386	0.52204	12
17	0.77656	4.6381	-3.8615	0.13208	0.52204	12
18	0	0	0	NA	NA	12
19	0	0	0	NA	NA	12
20	30.233	13.918	16.315	0.58844	0.85283	12
21	12.561	15.236	-2.6749	0.77161	0.85283	12
22	0.040162	0.023437	0.016725	0.70185	0.85283	12
23	0	0	0	NA	NA	12
24	0.96738	2.1194	-1.152	0.24859	0.52204	12
25	0	0	0	NA	NA	12
26	25.636	32.533	-6.8968	0.64718	0.85283	12
27	0	0	0	NA	NA	12
28	0	3.0425	-3.0425	0.23634	0.52204	12
29	0	0	0	NA	NA	12
30	5.696	8.8192	-3.1232	0.21943	0.52204	12
1	65.157	54.797	10.36	0.34295	0.5746	13
2	16.754	21.473	-4.7189	0.20297	0.5746	13
3	32.052	42.947	-10.896	0.13239	0.5746	13
4	74.235	48.918	25.317	0.4078	0.5746	13
5	165.49	153.21	12.273	0.53613	0.62549	13
6	85.19	167.16	-81.966	0.018207	0.38235	13
7	32.947	44.025	-11.078	0.43779	0.5746	13
8	0	0	0	NA	NA	13
9	0	0	0	NA	NA	13
10	133.8	60.955	72.846	0.4703	0.58096	13
11	6.5451	12.707	-6.1618	0.16948	0.5746	13
12	0	0	0	NA	NA	13
13	16.027	20.71	-4.6835	0.21516	0.5746	13
14	5.0387	17.857	-12.819	0.26618	0.5746	13
15	34.957	16.807	18.15	0.4198	0.5746	13
16	0.60559	1.0003	-0.39466	0.38921	0.5746	13
17	1.7702	4.3678	-2.5976	0.31225	0.5746	13
18	0	0	0	NA	NA	13
19	0	0	0	NA	NA	13
20	13.205	17.759	-4.5547	0.67877	0.71394	13
21	36.459	10.165	26.294	0.32042	0.5746	13
22	0.1102	0.0089648	0.10124	0.20789	0.5746	13
23	0	0	0	NA	NA	13
24	2.1945	1.8429	0.35157	0.78729	0.78729	13
25	0	0	0	NA	NA	13
26	18.771	33.868	-15.097	0.27037	0.5746	13
27	0	0	0	NA	NA	13
28	1.4809	2.6827	-1.2018	0.67994	0.71394	13
29	0	0	0	NA	NA	13
30	11.947	7.4544	4.4926	0.33595	0.5746	13
1	67.052	54.369	12.683	0.3455	0.70926	14
2	22.725	20.211	2.5134	0.53361	0.73384	14
3	31.103	43.174	-12.072	0.11133	0.54982	14
4	85.548	46.449	39.098	0.086464	0.54982	14
5	140.73	158.46	-17.737	0.20605	0.61815	14
6	193.59	144.24	49.351	0.40529	0.70926	14
7	32.218	44.206	-11.988	0.38846	0.70926	14
8	0	0	0	NA	NA	14
9	0	0	0	NA	NA	14
10	72.807	73.791	-0.98378	0.9901	0.9901	14
11	18.26	10.224	8.0363	0.55912	0.73384	14
12	0	0	0	NA	NA	14
13	20.299	19.81	0.48908	0.8951	0.93986	14
14	6.2353	17.631	-11.396	0.32604	0.70926	14
15	23.116	19.29	3.8262	0.70381	0.79349	14
16	2.1533	0.67125	1.4821	0.14832	0.54982	14
17	0.8906	4.5612	-3.6706	0.15073	0.54982	14
18	0	0	0	NA	NA	14
19	0	0	0	NA	NA	14
20	11.744	18.081	-6.3371	0.55487	0.73384	14
21	10.884	15.556	-4.6722	0.54144	0.73384	14
22	0	0.032225	-0.032225	0.090973	0.54982	14
23	0	0	0	NA	NA	14
24	0.74526	2.151	-1.4058	0.15709	0.54982	14
25	0	0	0	NA	NA	14
26	26.102	32.34	-6.2375	0.71792	0.79349	14
27	0	0	0	NA	NA	14
28	11.78	0.49017	11.29	0.34053	0.70926	14
29	0	0	0	NA	NA	14
30	9.5576	7.9536	1.604	0.60565	0.74816	14
1	56.587	56.6	-0.013658	0.99849	0.99849	15
2	21.186	20.52	0.66662	0.87259	0.96444	15
3	26.784	44.621	-17.836	0.0077424	0.13397	15
4	50.271	54.081	-3.8104	0.79623	0.94632	15
5	176.27	150.12	26.149	0.11761	0.27442	15
6	141.38	155.79	-14.405	0.80221	0.94632	15
7	27.889	45.653	-17.764	0.091157	0.23929	15
8	0	0	0	NA	NA	15
9	0	0	0	NA	NA	15
10	141.71	56.595	85.116	0.41261	0.61892	15
11	4.7289	13.363	-8.6337	0.086156	0.23929	15
12	0	0	0	NA	NA	15
13	28.748	17.683	11.065	0.025149	0.13924	15
14	11.747	16.6	-4.8528	0.71158	0.94632	15
15	18.257	20.388	-2.1317	0.81113	0.94632	15
16	1.7481	0.72755	1.0205	0.23153	0.48157	15
17	10.821	2.1901	8.6309	0.3293	0.53195	15
18	0	0	0	NA	NA	15
19	0	0	0	NA	NA	15
20	0	21.209	-21.209	0.012759	0.13397	15
21	4.4858	17.298	-12.812	0.051528	0.21642	15
22	0	0.033204	-0.033204	0.090974	0.23929	15
23	0	0	0	NA	NA	15
24	1.9859	1.8836	0.1023	0.94934	0.99681	15
25	0	0	0	NA	NA	15
26	10.659	36.39	-25.731	0.026521	0.13924	15
27	0	0	0	NA	NA	15
28	12.067	0.075594	11.991	0.25225	0.48157	15
29	0	0	0	NA	NA	15
30	6.3233	8.7134	-2.3901	0.29867	0.52267	15
1	40.405	60.366	-19.96	0.00080687	0.0084721	16
2	22.883	20.134	2.7483	0.67075	0.77507	16
3	47.359	39.586	7.7728	0.3168	0.51175	16
4	33.381	57.959	-24.578	0.073083	0.19506	16
5	143.98	157.99	-14.005	0.43207	0.56709	16
6	73.353	171.42	-98.07	0.00677	0.04739	16
7	37.407	43.192	-5.785	0.71516	0.77507	16
8	0	0	0	NA	NA	16
9	0	0	0	NA	NA	16
10	86.942	70.517	16.425	0.8535	0.8535	16
11	3.2305	13.592	-10.361	0.01161	0.059858	16
12	0	0	0	NA	NA	16
13	24.94	18.722	6.2174	0.37339	0.56008	16
14	1.3272	18.957	-17.63	0.11845	0.24875	16
15	10.653	22.128	-11.476	0.11295	0.24875	16
16	0	1.1485	-1.1485	0.00075052	0.0084721	16
17	1.6546	4.4426	-2.788	0.28719	0.50258	16
18	0	0	0	NA	NA	16
19	0	0	0	NA	NA	16
20	0.26596	20.854	-20.588	0.014252	0.059858	16
21	5.0166	16.997	-11.981	0.066715	0.19506	16
22	0.06171	0.018384	0.043326	0.49351	0.60963	16
23	0	0	0	NA	NA	16
24	3.029	1.6422	1.3868	0.42758	0.56709	16
25	0	0	0	NA	NA	16
26	13.95	35.268	-21.319	0.074309	0.19506	16
27	0	0	0	NA	NA	16
28	1.6852	2.6573	-0.97214	0.73816	0.77507	16
29	0	0	0	NA	NA	16
30	11.449	7.4875	3.9617	0.1998	0.38144	16
1	70.925	53.544	17.381	0.23262	0.72801	17
2	17.959	21.227	-3.268	0.46283	0.80995	17
3	32.677	42.839	-10.162	0.16902	0.70988	17
4	48.461	54.355	-5.894	0.73638	0.95471	17
5	156.48	155.11	1.3719	0.92093	0.97825	17
6	148.93	153.76	-4.8212	0.92592	0.97825	17
7	49.046	40.619	8.4269	0.61034	0.92316	17
8	0	0	0	NA	NA	17
9	0	0	0	NA	NA	17
10	2.115	88.859	-86.744	0.02447	0.20756	17
11	11.207	11.727	-0.51985	0.93167	0.97825	17
12	0	0	0	NA	NA	17
13	16.106	20.704	-4.5974	0.32227	0.75196	17
14	4.7798	17.942	-13.162	0.24267	0.72801	17
15	19.909	19.973	-0.064328	0.99419	0.99419	17
16	0.071117	1.1151	-1.044	0.0022792	0.047863	17
17	10.487	2.5157	7.9715	0.42618	0.80995	17
18	0	0	0	NA	NA	17
19	0	0	0	NA	NA	17
20	14.011	17.598	-3.5863	0.77286	0.95471	17
21	11.441	15.438	-3.9967	0.61544	0.92316	17
22	0.042154	0.02324	0.018914	0.67753	0.94854	17
23	0	0	0	NA	NA	17
24	0.56294	2.1899	-1.627	0.029651	0.20756	17
25	0	0	0	NA	NA	17
26	15.755	34.545	-18.79	0.13453	0.70628	17
27	0	0	0	NA	NA	17
28	0.26889	2.9438	-2.6749	0.29373	0.75196	17
29	0	0	0	NA	NA	17
30	6.495	8.6064	-2.1114	0.44078	0.80995	17
1	40.565	59.668	-19.103	0.0012138	0.012745	18
2	12.428	22.229	-9.8007	0.01071	0.03213	18
3	52.052	38.947	13.105	0.16642	0.22137	18
4	31.618	57.475	-25.857	0.16866	0.22137	18
5	135.24	159.2	-23.963	0.15611	0.22137	18
6	56.681	171.34	-114.66	0.00014416	0.0030274	18
7	17.449	46.821	-29.372	0.0041222	0.017313	18
8	0	0	0	NA	NA	18
9	0	0	0	NA	NA	18
10	116.21	65.461	50.744	0.66962	0.66962	18
11	2.0809	13.466	-11.385	0.0035236	0.017313	18
12	0	0	0	NA	NA	18
13	11.9	21.427	-9.5275	0.010103	0.03213	18
14	0.67194	18.494	-17.822	0.10235	0.16533	18
15	7.9515	22.262	-14.311	0.024231	0.058443	18
16	0.53275	1.0081	-0.47531	0.38843	0.42932	18
17	0.18961	4.6301	-4.4405	0.070531	0.13465	18
18	0	0	0	NA	NA	18
19	0	0	0	NA	NA	18
20	7.5307	18.775	-11.244	0.26092	0.30441	18
21	3.1959	16.946	-13.75	0.025047	0.058443	18
22	0	0.031651	-0.031651	0.090972	0.1592	18
23	0	0	0	NA	NA	18
24	2.5563	1.7791	0.77716	0.52614	0.55245	18
25	0	0	0	NA	NA	18
26	13.124	34.714	-21.591	0.051751	0.10868	18
27	0	0	0	NA	NA	18
28	0	2.9476	-2.9476	0.23633	0.29194	18
29	0	0	0	NA	NA	18
30	3.1136	9.2164	-6.1028	0.0026565	0.017313	18
1	58.763	56.1	2.6638	0.80384	0.88845	19
2	20.336	20.726	-0.38983	0.93119	0.93119	19
3	29.266	43.763	-14.497	0.035577	0.49631	19
4	45.72	55.066	-9.3461	0.6195	0.76526	19
5	163.35	153.51	9.8402	0.50715	0.75834	19
6	164.65	150.21	14.443	0.85087	0.89341	19
7	25.026	46.025	-20.999	0.059138	0.49631	19
8	0	0	0	NA	NA	19
9	0	0	0	NA	NA	19
10	224.03	39.041	184.99	0.16933	0.49631	19
11	8.8647	12.273	-3.4082	0.57778	0.75834	19
12	0	0	0	NA	NA	19
13	17.794	20.379	-2.5854	0.54557	0.75834	19
14	3.1127	18.506	-15.394	0.176	0.49631	19
15	29.785	17.704	12.082	0.54634	0.75834	19
16	0.7382	0.97612	-0.23792	0.68128	0.79483	19
17	1.4088	4.4927	-3.0839	0.23252	0.49631	19
18	0	0	0	NA	NA	19
19	0	0	0	NA	NA	19
20	27.662	14.509	13.153	0.41783	0.75834	19
21	19.44	13.654	5.7859	0.56758	0.75834	19
22	0	0.03267	-0.03267	0.090973	0.49631	19
23	0	0	0	NA	NA	19
24	1.0553	2.0992	-1.0438	0.23589	0.49631	19
25	0	0	0	NA	NA	19
26	79.342	20.187	59.156	0.18411	0.49631	19
27	0	0	0	NA	NA	19
28	0	3.0425	-3.0425	0.23634	0.49631	19
29	0	0	0	NA	NA	19
30	5.2985	8.9106	-3.6121	0.17304	0.49631	19
1	45.285	59.327	-14.042	0.017656	0.041197	20
2	21.445	20.462	0.98319	0.88438	0.93574	20
3	34.967	42.522	-7.5549	0.305	0.427	20
4	3.7845	65.272	-61.487	6.9009e-10	1.4492e-08	20
5	156.87	154.98	1.8899	0.89118	0.93574	20
6	36.508	181	-144.49	2.2951e-06	2.4099e-05	20
7	152.16	15.543	136.62	1.3295e-05	9.3065e-05	20
8	0	0	0	NA	NA	20
9	0	0	0	NA	NA	20
10	4.7548	90.235	-85.48	0.030336	0.063706	20
11	18.866	9.8912	8.9746	0.089688	0.17122	20
12	0	0	0	NA	NA	20
13	19.509	19.989	-0.48011	0.94045	0.94045	20
14	2.6089	18.771	-16.162	0.15712	0.27496	20
15	4.5542	23.68	-19.126	0.0020788	0.0097906	20
16	0.092133	1.1342	-1.0421	0.0032523	0.011383	20
17	1.764	4.4356	-2.6716	0.3017	0.427	20
18	0	0	0	NA	NA	20
19	0	0	0	NA	NA	20
20	0.17779	21.019	-20.841	0.013743	0.036075	20
21	1.3811	17.958	-16.577	0.008233	0.024699	20
22	0.038617	0.023655	0.014962	0.72369	0.84431	20
23	0	0	0	NA	NA	20
24	2.7922	1.6897	1.1025	0.52173	0.64449	20
25	0	0	0	NA	NA	20
26	4.1661	37.778	-33.611	0.0023311	0.0097906	20
27	0	0	0	NA	NA	20
28	0.15849	3.0325	-2.874	0.2683	0.427	20
29	0	0	0	NA	NA	20
30	10.33	7.7301	2.5994	0.37866	0.49699	20
1	61.288	55.687	5.6014	0.61795	0.7797	21
2	15.151	21.722	-6.5705	0.14224	0.62199	21
3	39.976	41.263	-1.287	0.88833	0.88833	21
4	46.331	54.676	-8.345	0.69103	0.7797	21
5	161.14	154.22	6.917	0.67416	0.7797	21
6	112.61	160.73	-48.123	0.2349	0.62199	21
7	64.46	37.758	26.702	0.18537	0.62199	21
8	0	0	0	NA	NA	21
9	0	0	0	NA	NA	21
10	144.37	59.879	84.488	0.42981	0.69431	21
11	9.5614	12.039	-2.4773	0.59807	0.7797	21
12	0	0	0	NA	NA	21
13	12.847	21.265	-8.4173	0.017804	0.18694	21
14	4.6126	17.768	-13.156	0.23695	0.62199	21
15	48.494	14.421	34.073	0.17161	0.62199	21
16	0	1.1126	-1.1126	0.00075192	0.01579	21
17	1.9796	4.2924	-2.3128	0.36724	0.69431	21
18	0	0	0	NA	NA	21
19	0	0	0	NA	NA	21
20	12.98	17.742	-4.7615	0.70544	0.7797	21
21	36.958	10.42	26.538	0.33821	0.69431	21
22	0.046163	0.022757	0.023406	0.63393	0.7797	21
23	0	0	0	NA	NA	21
24	0.5083	2.1751	-1.6668	0.044768	0.31338	21
25	0	0	0	NA	NA	21
26	27.145	32.04	-4.895	0.74931	0.78678	21
27	0	0	0	NA	NA	21
28	0.49143	2.8588	-2.3673	0.34754	0.69431	21
29	0	0	0	NA	NA	21
30	11.676	7.5672	4.1091	0.4035	0.69431	21
1	51.473	57.747	-6.2737	0.46931	0.82129	22
2	21.391	20.488	0.90317	0.88467	0.9289	22
3	47.522	39.603	7.9193	0.37824	0.72694	22
4	48.782	54.336	-5.554	0.77589	0.9289	22
5	136.93	159.48	-22.548	0.10297	0.64381	22
6	104.9	163.67	-58.778	0.12197	0.64381	22
7	33.648	43.995	-10.347	0.36636	0.72694	22
8	0	0	0	NA	NA	22
9	0	0	0	NA	NA	22
10	3.4827	89.346	-85.864	0.02742	0.57582	22
11	13.459	11.227	2.2317	0.80529	0.9289	22
12	0	0	0	NA	NA	22
13	22.071	19.408	2.6632	0.67499	0.9289	22
14	4.1632	18.2	-14.037	0.21532	0.70902	22
15	16.472	20.745	-4.2723	0.69745	0.9289	22
16	1.1672	0.87882	0.28842	0.75951	0.9289	22
17	0.72338	4.6323	-3.9089	0.12263	0.64381	22
18	0	0	0	NA	NA	22
19	0	0	0	NA	NA	22
20	41.558	11.453	30.105	0.34548	0.72694	22
21	7.6072	16.334	-8.727	0.22008	0.70902	22
22	0.040433	0.023453	0.01698	0.69915	0.9289	22
23	0	0	0	NA	NA	22
24	1.1733	2.0679	-0.89459	0.38078	0.72694	22
25	0	0	0	NA	NA	22
26	33.62	30.711	2.9091	0.87777	0.9289	22
27	0	0	0	NA	NA	22
28	0	3.0286	-3.0286	0.23634	0.70902	22
29	0	0	0	NA	NA	22
30	8.059	8.275	-0.21592	0.94348	0.94348	22
1	42.024	60.072	-18.049	0.001492	0.0062664	23
2	30.016	18.421	11.596	0.086624	0.1592	23
3	50.758	38.739	12.019	0.11399	0.15959	23
4	62.065	51.234	10.832	0.6892	0.76175	23
5	113.92	165.22	-51.302	0.00010558	0.0011086	23
6	40.817	179.63	-138.82	1.0599e-06	2.2258e-05	23
7	15.951	48.334	-32.383	0.00076122	0.0053285	23
8	0	0	0	NA	NA	23
9	0	0	0	NA	NA	23
10	3.1895	90.41	-87.22	0.026756	0.062431	23
11	4.789	13.268	-8.4793	0.067937	0.14267	23
12	0	0	0	NA	NA	23
13	27.584	18.063	9.5209	0.16659	0.21865	23
14	0.87285	19.147	-18.274	0.10685	0.15959	23
15	4.4756	23.654	-19.179	0.0013222	0.0062664	23
16	0.83641	0.95436	-0.11795	0.86181	0.9049	23
17	0.604	4.706	-4.102	0.11098	0.15959	23
18	0	0	0	NA	NA	23
19	0	0	0	NA	NA	23
20	0.59037	20.872	-20.282	0.016313	0.042822	23
21	1.3467	17.928	-16.581	0.0079312	0.023794	23
22	0	0.032896	-0.032896	0.090973	0.1592	23
23	0	0	0	NA	NA	23
24	1.922	1.8998	0.022282	0.98412	0.98412	23
25	0	0	0	NA	NA	23
26	6.475	37.149	-30.674	0.0053469	0.018714	23
27	0	0	0	NA	NA	23
28	0	3.0636	-3.0636	0.23635	0.29196	23
29	0	0	0	NA	NA	23
30	6.4652	8.6575	-2.1923	0.38532	0.44954	23
1	49.401	58.232	-8.8306	0.19977	0.46286	24
2	11.733	22.678	-10.945	0.00011665	0.0018457	24
3	48.942	39.262	9.68	0.25175	0.46286	24
4	20.979	60.662	-39.683	0.0016369	0.011458	24
5	148.84	156.82	-7.9896	0.62605	0.79002	24
6	161.08	151.05	10.026	0.87847	0.92239	24
7	58.363	38.407	19.956	0.39414	0.5518	24
8	0	0	0	NA	NA	24
9	0	0	0	NA	NA	24
10	194.31	46.212	148.1	0.26449	0.46286	24
11	11.491	11.669	-0.17785	0.97572	0.97572	24
12	0	0	0	NA	NA	24
13	10.649	21.996	-11.347	0.00017578	0.0018457	24
14	10.633	16.763	-6.1307	0.63954	0.79002	24
15	17.847	20.442	-2.5947	0.77443	0.85595	24
16	0.21594	1.0942	-0.87823	0.027553	0.11047	24
17	10.628	2.3923	8.2357	0.38738	0.5518	24
18	0	0	0	NA	NA	24
19	0	0	0	NA	NA	24
20	5.3639	19.602	-14.238	0.14163	0.37178	24
21	3.476	17.292	-13.816	0.031564	0.11047	24
22	0.040025	0.023507	0.016518	0.70462	0.82206	24
23	0	0	0	NA	NA	24
24	2.8015	1.7003	1.1012	0.37851	0.5518	24
25	0	0	0	NA	NA	24
26	15.946	34.717	-18.771	0.11122	0.33366	24
27	0	0	0	NA	NA	24
28	0.13746	3.0043	-2.8668	0.26403	0.46286	24
29	0	0	0	NA	NA	24
30	4.4902	9.0858	-4.5956	0.027996	0.11047	24
1	54.788	56.998	-2.2103	0.79786	0.82541	25
2	21.739	20.412	1.327	0.76941	0.82541	25
3	28.262	43.886	-15.624	0.031876	0.3347	25
4	76.431	48.201	28.231	0.21316	0.57895	25
5	194.68	146.64	48.041	0.018482	0.3347	25
6	290.98	122.33	168.65	0.090326	0.4226	25
7	57.111	38.775	18.336	0.31697	0.57895	25
8	0	0	0	NA	NA	25
9	0	0	0	NA	NA	25
10	52.286	78.342	-26.056	0.67751	0.82541	25
11	25.67	8.5278	17.142	0.23437	0.57895	25
12	0	0	0	NA	NA	25
13	22.722	19.27	3.4525	0.4345	0.65175	25
14	62.397	5.2717	57.125	0.25419	0.57895	25
15	36.97	16.195	20.775	0.33083	0.57895	25
16	1.1151	0.89102	0.22409	0.81202	0.82541	25
17	1.0065	4.5607	-3.5542	0.15974	0.55909	25
18	0	0	0	NA	NA	25
19	0	0	0	NA	NA	25
20	9.0084	18.73	-9.7217	0.38813	0.62698	25
21	16.471	14.351	2.1194	0.82541	0.82541	25
22	0	0.032446	-0.032446	0.090973	0.4226	25
23	0	0	0	NA	NA	25
24	5.1215	1.1915	3.93	0.10062	0.4226	25
25	0	0	0	NA	NA	25
26	35.691	30.259	5.4326	0.73174	0.82541	25
27	0	0	0	NA	NA	25
28	0.40087	2.9329	-2.532	0.32402	0.57895	25
29	0	0	0	NA	NA	25
30	7.2	8.4647	-1.2648	0.6433	0.82541	25
1	57.486	56.396	1.0906	0.92255	0.96868	26
2	24.793	19.713	5.0799	0.33299	0.57148	26
3	35.892	42.225	-6.3331	0.42499	0.57148	26
4	109.66	40.526	69.132	0.043114	0.22635	26
5	166.51	152.81	13.702	0.43541	0.57148	26
6	233.02	134.72	98.299	0.24071	0.50549	26
7	57.939	38.503	19.436	0.41631	0.57148	26
8	0	0	0	NA	NA	26
9	0	0	0	NA	NA	26
10	1.8505	89.914	-88.063	0.023937	0.22635	26
11	31.277	7.176	24.101	0.12999	0.45496	26
12	0	0	0	NA	NA	26
13	23.136	19.16	3.976	0.38249	0.57148	26
14	54.869	6.7191	48.15	0.32237	0.57148	26
15	23.432	19.174	4.258	0.71032	0.78509	26
16	3.2828	0.39778	2.885	0.030623	0.22635	26
17	0.54162	4.6825	-4.1409	0.1025	0.4305	26
18	0	0	0	NA	NA	26
19	0	0	0	NA	NA	26
20	52.9	8.8085	44.092	0.18372	0.48226	26
21	17.955	14.005	3.9504	0.69455	0.78509	26
22	0.040567	0.023383	0.017184	0.69646	0.78509	26
23	0	0	0	NA	NA	26
24	0.62602	2.1942	-1.5682	0.041685	0.22635	26
25	0	0	0	NA	NA	26
26	79.646	20.253	59.392	0.17989	0.48226	26
27	0	0	0	NA	NA	26
28	0	3.0355	-3.0355	0.23634	0.50549	26
29	0	0	0	NA	NA	26
30	8.1909	8.2455	-0.0546	0.98569	0.98569	26
1	53.353	57.263	-3.9101	0.75966	0.87371	27
2	27.485	19.253	8.2325	0.19275	0.36798	27
3	51.075	38.999	12.076	0.15057	0.3162	27
4	57.494	52.463	5.0305	0.80908	0.87371	27
5	121.43	162.3	-40.867	0.0035089	0.018422	27
6	67.689	170.37	-102.68	0.0020754	0.018422	27
7	20.81	46.463	-25.654	0.030047	0.090141	27
8	0	0	0	NA	NA	27
9	0	0	0	NA	NA	27
10	3.003	88.091	-85.088	0.026303	0.090141	27
11	0.78939	13.859	-13.069	0.00074183	0.015578	27
12	0	0	0	NA	NA	27
13	23.652	19.126	4.5259	0.38842	0.56865	27
14	6.9624	17.405	-10.443	0.39593	0.56865	27
15	5.3708	22.952	-17.582	0.0028754	0.018422	27
16	1.0252	0.91247	0.11275	0.87014	0.87371	27
17	0.29276	4.6589	-4.3662	0.079034	0.18441	27
18	0	0	0	NA	NA	27
19	0	0	0	NA	NA	27
20	12.9	17.801	-4.9008	0.74512	0.87371	27
21	5.0102	16.729	-11.719	0.06597	0.17317	27
22	0.068491	0.01797	0.050521	0.47004	0.61693	27
23	0	0	0	NA	NA	27
24	1.7658	1.9324	-0.16662	0.87371	0.87371	27
25	0	0	0	NA	NA	27
26	9.1954	35.763	-26.567	0.014099	0.059216	27
27	0	0	0	NA	NA	27
28	0	2.9808	-2.9808	0.23634	0.4136	27
29	0	0	0	NA	NA	27
30	10.312	7.8097	2.5025	0.40618	0.56865	27
1	46.422	59.024	-12.602	0.17883	0.31295	28
2	26.984	19.144	7.8405	0.22583	0.33874	28
3	37.809	41.827	-4.0184	0.59104	0.68955	28
4	59.368	51.877	7.491	0.67507	0.70882	28
5	130.34	161.31	-30.966	0.05514	0.14597	28
6	110.43	163.04	-52.603	0.27915	0.36638	28
7	30.134	44.953	-14.819	0.16721	0.31295	28
8	0	0	0	NA	NA	28
9	0	0	0	NA	NA	28
10	4.1146	90.189	-86.075	0.028814	0.10605	28
11	1.325	14.094	-12.769	0.0014481	0.03041	28
12	0	0	0	NA	NA	28
13	35.512	16.173	19.339	0.0069794	0.048856	28
14	46.598	8.2451	38.353	0.4116	0.50845	28
15	6.2767	23.225	-16.948	0.0061265	0.048856	28
16	1.942	0.69077	1.2512	0.2194	0.33874	28
17	1.0056	4.6103	-3.6046	0.16223	0.31295	28
18	0	0	0	NA	NA	28
19	0	0	0	NA	NA	28
20	0.081276	20.994	-20.912	0.013197	0.069284	28
21	4.2067	17.246	-13.039	0.055609	0.14597	28
22	0.03847	0.023724	0.014746	0.72676	0.72676	28
23	0	0	0	NA	NA	28
24	0.73022	2.1839	-1.4537	0.072171	0.1684	28
25	0	0	0	NA	NA	28
26	24.793	32.782	-7.9886	0.6244	0.69013	28
27	0	0	0	NA	NA	28
28	0.16003	3.0255	-2.8654	0.26863	0.36638	28
29	0	0	0	NA	NA	28
30	14.124	6.8314	7.2928	0.0303	0.10605	28
1	58.894	56.076	2.8182	0.82934	0.82934	29
2	24.431	19.795	4.636	0.43516	0.65274	29
3	38.183	41.705	-3.5222	0.63927	0.74582	29
4	77.201	47.896	29.305	0.20867	0.48848	29
5	128.91	161.35	-32.445	0.027149	0.14253	29
6	102.75	164.3	-61.541	0.13548	0.40644	29
7	12.204	48.888	-36.684	7.439e-05	0.0015622	29
8	0	0	0	NA	NA	29
9	0	0	0	NA	NA	29
10	176.74	50.202	126.54	0.32053	0.54379	29
11	1.3411	13.973	-12.632	0.0014364	0.015082	29
12	0	0	0	NA	NA	29
13	18.512	20.21	-1.6977	0.7206	0.75663	29
14	9.5156	17.017	-7.5015	0.55211	0.72464	29
15	5.2256	23.308	-18.082	0.0031681	0.022177	29
16	1.6572	0.7669	0.89035	0.33663	0.54379	29
17	0.73855	4.6378	-3.8993	0.12726	0.40644	29
18	0	0	0	NA	NA	29
19	0	0	0	NA	NA	29
20	23.858	15.403	8.4557	0.59858	0.73942	29
21	5.1901	16.903	-11.713	0.068895	0.28936	29
22	0.040567	0.023383	0.017184	0.69646	0.75663	29
23	0	0	0	NA	NA	29
24	2.4934	1.7702	0.72316	0.52769	0.72464	29
25	0	0	0	NA	NA	29
26	18.755	34.079	-15.324	0.20935	0.48848	29
27	0	0	0	NA	NA	29
28	0.033649	3.0279	-2.9942	0.24281	0.5099	29
29	0	0	0	NA	NA	29
30	6.2508	8.6861	-2.4353	0.32108	0.54379	29
1	83.367	50.519	32.848	0.047745	0.14324	30
2	18.167	21.218	-3.0506	0.46407	0.54142	30
3	40.354	41.212	-0.85748	0.91078	0.91078	30
4	44.525	55.316	-10.79	0.53723	0.59378	30
5	174.16	151.07	23.092	0.2546	0.33416	30
6	406.35	95.361	310.98	0.0034677	0.036411	30
7	35.377	43.626	-8.2487	0.57267	0.6013	30
8	0	0	0	NA	NA	30
9	0	0	0	NA	NA	30
10	386.94	2.4728	384.47	0.024562	0.09241	30
11	32.956	6.7947	26.162	0.074887	0.19658	30
12	0	0	0	NA	NA	30
13	7.737	22.657	-14.92	3.1119e-07	6.535e-06	30
14	72.527	2.7096	69.817	0.15752	0.26202	30
15	61	10.644	50.356	0.026403	0.09241	30
16	0.3976	1.0529	-0.65531	0.19412	0.27177	30
17	16.464	1.0671	15.397	0.16523	0.26202	30
18	0	0	0	NA	NA	30
19	0	0	0	NA	NA	30
20	36.704	12.486	24.218	0.17468	0.26202	30
21	45.46	7.7591	37.701	0.13617	0.25996	30
22	0	0.032595	-0.032595	0.090973	0.21227	30
23	0	0	0	NA	NA	30
24	0.40081	2.2454	-1.8446	0.01283	0.08981	30
25	0	0	0	NA	NA	30
26	52.763	26.358	26.405	0.12528	0.25996	30
27	0	0	0	NA	NA	30
28	11.578	0.40661	11.171	0.32055	0.39597	30
29	0	0	0	NA	NA	30
30	17.885	6.0443	11.841	0.023782	0.09241	30
1	55.969	56.723	-0.75423	0.95515	0.95515	31
2	19.982	20.787	-0.80483	0.86205	0.95279	31
3	28.265	43.605	-15.34	0.049117	0.30663	31
4	34.705	57.033	-22.328	0.10221	0.30663	31
5	189	148.63	40.367	0.086689	0.30663	31
6	110.4	161.39	-50.996	0.29938	0.58815	31
7	53.57	39.811	13.759	0.43432	0.70159	31
8	0	0	0	NA	NA	31
9	0	0	0	NA	NA	31
10	56.8	76.974	-20.174	0.75989	0.88654	31
11	5.1554	12.929	-7.7737	0.063983	0.30663	31
12	0	0	0	NA	NA	31
13	21.073	19.661	1.4119	0.74694	0.88654	31
14	3.3015	18.089	-14.787	0.1865	0.48956	31
15	31.379	17.684	13.695	0.54211	0.71152	31
16	0.97979	0.92205	0.057748	0.92734	0.95515	31
17	7.5051	3.2001	4.3049	0.53006	0.71152	31
18	0	0	0	NA	NA	31
19	0	0	0	NA	NA	31
20	0	20.353	-20.353	0.012765	0.26806	31
21	8.3876	16.002	-7.6147	0.288	0.58815	31
22	0	0.031864	-0.031864	0.090973	0.30663	31
23	0	0	0	NA	NA	31
24	3.8574	1.5143	2.3431	0.39932	0.69881	31
25	0	0	0	NA	NA	31
26	13.289	34.827	-21.537	0.079031	0.30663	31
27	0	0	0	NA	NA	31
28	0.32748	2.9021	-2.5746	0.30808	0.58815	31
29	0	0	0	NA	NA	31
30	6.3162	8.6184	-2.3022	0.4981	0.71152	31
1	45.887	58.851	-12.964	0.093075	0.19546	32
2	21.642	20.445	1.1965	0.84893	0.84893	32
3	43.983	40.437	3.5465	0.68462	0.71885	32
4	26.167	59.032	-32.865	0.0092481	0.048553	32
5	143.72	157.79	-14.068	0.3496	0.45885	32
6	53.812	173.76	-119.95	0.00037104	0.0077918	32
7	30.053	44.635	-14.582	0.32939	0.45885	32
8	0	0	0	NA	NA	32
9	0	0	0	NA	NA	32
10	4.0114	88.264	-84.252	0.028597	0.085791	32
11	4.5839	13.12	-8.5357	0.044825	0.11767	32
12	0	0	0	NA	NA	32
13	24.119	19.007	5.1117	0.42615	0.52642	32
14	0.94816	18.718	-17.77	0.10897	0.20146	32
15	4.0684	23.306	-19.238	0.001043	0.010952	32
16	0.67823	0.98497	-0.30674	0.56704	0.62673	32
17	0.62514	4.6088	-3.9836	0.11512	0.20146	32
18	0	0	0	NA	NA	32
19	0	0	0	NA	NA	32
20	0.26885	20.481	-20.212	0.014275	0.059955	32
21	3.3701	17.127	-13.757	0.027608	0.085791	32
22	0.10962	0.0090864	0.10054	0.20936	0.3382	32
23	0	0	0	NA	NA	32
24	4.907	1.2722	3.6348	0.075948	0.17721	32
25	0	0	0	NA	NA	32
26	6.0264	36.55	-30.523	0.0045721	0.032005	32
27	0	0	0	NA	NA	32
28	0	2.9943	-2.9943	0.23634	0.35451	32
29	0	0	0	NA	NA	32
30	6.5963	8.5803	-1.9841	0.48457	0.56533	32
1	62.895	55.307	7.5884	0.52216	0.74137	33
2	22.204	20.335	1.8689	0.77379	0.91507	33
3	52.107	38.788	13.319	0.14473	0.45723	33
4	33.446	57.392	-23.946	0.049644	0.45723	33
5	137.75	158.95	-21.205	0.15241	0.45723	33
6	121.82	159.28	-37.462	0.41094	0.71914	33
7	41.696	42.183	-0.48666	0.97312	0.97312	33
8	0	0	0	NA	NA	33
9	0	0	0	NA	NA	33
10	3.3865	88.012	-84.626	0.027211	0.45723	33
11	13.705	11.212	2.493	0.79647	0.91507	33
12	0	0	0	NA	NA	33
13	25.302	18.788	6.5139	0.34871	0.66572	33
14	3.8096	18.051	-14.242	0.21497	0.54419	33
15	17.846	20.396	-2.55	0.82792	0.91507	33
16	1.1685	0.88312	0.28535	0.69091	0.90682	33
17	0.51742	4.6129	-4.0955	0.099485	0.45723	33
18	0	0	0	NA	NA	33
19	0	0	0	NA	NA	33
20	49.514	10.297	39.217	0.25914	0.54419	33
21	5.8573	16.555	-10.698	0.12358	0.45723	33
22	0	0.032007	-0.032007	0.090973	0.45723	33
23	0	0	0	NA	NA	33
24	1.7914	1.9271	-0.13572	0.90836	0.95378	33
25	0	0	0	NA	NA	33
26	41.737	29.093	12.644	0.52955	0.74137	33
27	0	0	0	NA	NA	33
28	0	2.9808	-2.9808	0.23634	0.54419	33
29	0	0	0	NA	NA	33
30	10.374	7.7971	2.5768	0.45421	0.73372	33
1	42.494	59.488	-16.994	0.035294	0.15908	34
2	14.668	21.88	-7.2119	0.068655	0.20596	34
3	50.687	39.079	11.608	0.1889	0.36063	34
4	30.534	57.989	-27.455	0.12356	0.28831	34
5	141.6	158.16	-16.569	0.26942	0.43522	34
6	92.954	165.2	-72.242	0.048202	0.16871	34
7	54.286	39.602	14.684	0.41589	0.53093	34
8	0	0	0	NA	NA	34
9	0	0	0	NA	NA	34
10	93.987	69.443	24.543	0.78332	0.78332	34
11	6.9445	12.597	-5.6528	0.17718	0.36063	34
12	0	0	0	NA	NA	34
13	13.113	21.286	-8.1727	0.032253	0.15908	34
14	1.2977	18.566	-17.269	0.11796	0.28831	34
15	8.9318	22.223	-13.291	0.03421	0.15908	34
16	0.23492	1.0745	-0.83953	0.037875	0.15908	34
17	11.243	2.4147	8.828	0.39347	0.53093	34
18	0	0	0	NA	NA	34
19	0	0	0	NA	NA	34
20	28.09	14.688	13.402	0.4298	0.53093	34
21	18.641	13.935	4.7062	0.68629	0.7206	34
22	0.043543	0.023083	0.02046	0.66162	0.7206	34
23	0	0	0	NA	NA	34
24	1.37	2.0135	-0.64346	0.53879	0.62859	34
25	0	0	0	NA	NA	34
26	68.769	23.553	45.216	0.33165	0.49748	34
27	0	0	0	NA	NA	34
28	0	2.9808	-2.9808	0.23634	0.4136	34
29	0	0	0	NA	NA	34
30	4.4091	9.0196	-4.6105	0.035806	0.15908	34
1	37.798	60.866	-23.069	5.0213e-05	0.0010545	35
2	18.134	21.225	-3.0907	0.36056	0.45108	35
3	55.944	37.672	18.272	0.049824	0.13079	35
4	21.696	60.499	-38.803	0.00078288	0.0082202	35
5	132.32	160.57	-28.253	0.096063	0.18339	35
6	93.649	166.36	-72.715	0.1196	0.2093	35
7	31.06	44.606	-13.546	0.2992	0.4488	35
8	0	0	0	NA	NA	35
9	0	0	0	NA	NA	35
10	3.1862	89.61	-86.424	0.026682	0.095922	35
11	3.3512	13.517	-10.166	0.013726	0.072062	35
12	0	0	0	NA	NA	35
13	17.32	20.481	-3.1603	0.40261	0.46971	35
14	51.999	7.3707	44.628	0.35883	0.45108	35
15	6.7059	22.972	-16.266	0.0085187	0.059631	35
16	0.67382	0.9902	-0.31637	0.6454	0.67767	35
17	6.4673	3.337	3.1303	0.61642	0.67767	35
18	0	0	0	NA	NA	35
19	0	0	0	NA	NA	35
20	1.8207	20.407	-18.586	0.028038	0.095922	35
21	5.3442	16.868	-11.524	0.091578	0.18339	35
22	0	0.032595	-0.032595	0.090973	0.18339	35
23	0	0	0	NA	NA	35
24	2.1753	1.8425	0.33283	0.78732	0.78732	35
25	0	0	0	NA	NA	35
26	11.137	35.809	-24.672	0.031974	0.095922	35
27	0	0	0	NA	NA	35
28	0.1711	2.9967	-2.8256	0.271	0.43777	35
29	0	0	0	NA	NA	35
30	10.286	7.7699	2.5157	0.36516	0.45108	35
1	67.748	54.159	13.589	0.33134	0.41376	36
2	15.586	21.761	-6.1753	0.09069	0.40593	36
3	32.432	42.939	-10.507	0.16701	0.41376	36
4	42.366	55.714	-13.349	0.43457	0.48031	36
5	181.52	149.62	31.901	0.077169	0.40593	36
6	201.7	142.24	59.467	0.31549	0.41376	36
7	65.677	36.944	28.733	0.11514	0.40593	36
8	0	0	0	NA	NA	36
9	0	0	0	NA	NA	36
10	181.79	49.962	131.83	0.31489	0.41376	36
11	16.889	10.487	6.4021	0.48807	0.51247	36
12	0	0	0	NA	NA	36
13	15.779	20.796	-5.0173	0.20461	0.41376	36
14	6.1249	17.707	-11.582	0.3146	0.41376	36
15	30.569	17.642	12.927	0.31932	0.41376	36
16	0.069635	1.1202	-1.0505	0.0022153	0.046521	36
17	0.90769	4.5742	-3.6665	0.14592	0.41376	36
18	0	0	0	NA	NA	36
19	0	0	0	NA	NA	36
20	53.514	8.9755	44.539	0.1779	0.41376	36
21	24.043	12.7	11.343	0.33495	0.41376	36
22	0.14803	0	0.14803	0.091053	0.40593	36
23	0	0	0	NA	NA	36
24	2.4088	1.7937	0.61512	0.59656	0.59656	36
25	0	0	0	NA	NA	36
26	42.515	28.779	13.735	0.41389	0.48031	36
27	0	0	0	NA	NA	36
28	0.26329	2.9572	-2.6939	0.29237	0.41376	36
29	0	0	0	NA	NA	36
30	5.3993	8.8556	-3.4563	0.11598	0.40593	36
1	52.058	57.54	-5.4829	0.52071	0.84115	37
2	14.588	21.913	-7.325	0.048671	0.50727	37
3	33.733	42.574	-8.841	0.23195	0.60887	37
4	43.759	55.304	-11.545	0.50265	0.84115	37
5	162.04	153.96	8.0814	0.68292	0.84724	37
6	114.21	160.94	-46.732	0.28451	0.66386	37
7	66.843	36.961	29.882	0.152	0.50727	37
8	0	0	0	NA	NA	37
9	0	0	0	NA	NA	37
10	242.84	38.475	204.36	0.16122	0.50727	37
11	20.157	9.8662	10.291	0.46299	0.84115	37
12	0	0	0	NA	NA	37
13	19.582	19.961	-0.37855	0.93477	0.93477	37
14	2.5372	18.348	-15.811	0.15383	0.50727	37
15	33.676	17.114	16.563	0.44779	0.84115	37
16	0.83038	0.95268	-0.12231	0.82339	0.91006	37
17	1.039	4.5138	-3.4748	0.16909	0.50727	37
18	0	0	0	NA	NA	37
19	0	0	0	NA	NA	37
20	13.112	17.768	-4.656	0.6608	0.84724	37
21	10.417	15.632	-5.2159	0.56621	0.84724	37
22	0	0.03208	-0.03208	0.090973	0.50727	37
23	0	0	0	NA	NA	37
24	2.168	1.8492	0.31882	0.79689	0.91006	37
25	0	0	0	NA	NA	37
26	29.031	31.703	-2.6728	0.87833	0.92225	37
27	0	0	0	NA	NA	37
28	1.497	2.6767	-1.1796	0.68586	0.84724	37
29	0	0	0	NA	NA	37
30	13.649	7.1112	6.5378	0.090892	0.50727	37
1	44.021	59.107	-15.087	0.0088236	0.046951	38
2	27.821	19.223	8.598	0.27994	0.4899	38
3	43.105	40.644	2.4614	0.75222	0.87759	38
4	36.495	56.676	-20.182	0.19494	0.40937	38
5	145.42	157.33	-11.905	0.52282	0.73195	38
6	46.464	174.15	-127.68	5.6456e-06	0.00011856	38
7	36.514	43.214	-6.7009	0.65245	0.80597	38
8	0	0	0	NA	NA	38
9	0	0	0	NA	NA	38
10	4.0661	87.497	-83.431	0.028743	0.086229	38
11	5.0562	12.949	-7.8926	0.055225	0.14497	38
12	0	0	0	NA	NA	38
13	25.647	18.748	6.8984	0.35476	0.57307	38
14	0.60116	18.628	-18.027	0.10055	0.23462	38
15	2.6026	23.426	-20.823	0.00029735	0.0031222	38
16	0.85527	0.94689	-0.091624	0.88421	0.92842	38
17	7.8	3.1413	4.6587	0.49789	0.73195	38
18	0	0	0	NA	NA	38
19	0	0	0	NA	NA	38
20	0.45459	20.263	-19.808	0.015467	0.056959	38
21	2.5381	17.17	-14.631	0.016274	0.056959	38
22	0.089647	0.013975	0.075673	0.24403	0.46588	38
23	0	0	0	NA	NA	38
24	1.4008	2.0045	-0.60364	0.56889	0.74667	38
25	0	0	0	NA	NA	38
26	7.357	36.01	-28.653	0.0089431	0.046951	38
27	0	0	0	NA	NA	38
28	1.9222	2.5839	-0.66167	0.82217	0.90871	38
29	0	0	0	NA	NA	38
30	8.4217	8.1982	0.22347	0.94097	0.94097	38
1	52.036	57.595	-5.5592	0.6511	0.87703	39
2	21.821	20.398	1.4231	0.82394	0.87703	39
3	45.604	40.058	5.5462	0.50839	0.86871	39
4	36.877	56.915	-20.038	0.24559	0.46885	39
5	144.66	157.68	-13.023	0.53777	0.86871	39
6	47.448	175.97	-128.52	5.1458e-06	0.00010806	39
7	38.972	42.784	-3.8118	0.81748	0.87703	39
8	0	0	0	NA	NA	39
9	0	0	0	NA	NA	39
10	89.453	70.155	19.298	0.83527	0.87703	39
11	5.8693	12.897	-7.0276	0.098706	0.34547	39
12	0	0	0	NA	NA	39
13	22.097	19.415	2.6824	0.68185	0.87703	39
14	1.8656	18.639	-16.773	0.13341	0.3502	39
15	5.635	23.095	-17.46	0.0085565	0.053605	39
16	0.75792	0.96964	-0.21172	0.76461	0.87703	39
17	0.66151	4.628	-3.9665	0.11719	0.3502	39
18	0	0	0	NA	NA	39
19	0	0	0	NA	NA	39
20	0	20.678	-20.678	0.012763	0.053605	39
21	1.5032	17.629	-16.126	0.0087527	0.053605	39
22	0.041275	0.023346	0.017929	0.68828	0.87703	39
23	0	0	0	NA	NA	39
24	3.444	1.5673	1.8767	0.185	0.43167	39
25	0	0	0	NA	NA	39
26	8.4099	36.237	-27.827	0.012139	0.053605	39
27	0	0	0	NA	NA	39
28	0.043788	3.0052	-2.9614	0.2448	0.46885	39
29	0	0	0	NA	NA	39
30	8.3333	8.214	0.11928	0.9641	0.9641	39
1	68.325	54.162	14.163	0.31111	0.6173	40
2	20.901	20.602	0.29935	0.94882	0.94882	40
3	39.001	41.479	-2.478	0.76231	0.83524	40
4	66.04	50.677	15.363	0.47005	0.70508	40
5	146.46	157.19	-10.733	0.53285	0.74599	40
6	200.95	142.93	58.019	0.34681	0.6173	40
7	45.573	41.378	4.1949	0.79547	0.83524	40
8	0	0	0	NA	NA	40
9	0	0	0	NA	NA	40
10	162.5	55.16	107.34	0.38297	0.61864	40
11	7.1395	12.57	-5.4301	0.22115	0.6173	40
12	0	0	0	NA	NA	40
13	21.066	19.653	1.413	0.78634	0.83524	40
14	5.1117	17.813	-12.701	0.26002	0.6173	40
15	55.502	12.581	42.921	0.073787	0.6173	40
16	1.5434	0.80461	0.73876	0.35274	0.6173	40
17	1.098	4.5016	-3.4036	0.17627	0.6173	40
18	0	0	0	NA	NA	40
19	0	0	0	NA	NA	40
20	22.511	15.816	6.6949	0.65774	0.8125	40
21	50.65	7.2771	43.373	0.11952	0.6173	40
22	0	0.03208	-0.03208	0.090973	0.6173	40
23	0	0	0	NA	NA	40
24	0.53852	2.1876	-1.6491	0.035024	0.6173	40
25	0	0	0	NA	NA	40
26	72.527	22.67	49.857	0.2822	0.6173	40
27	0	0	0	NA	NA	40
28	0.036209	2.98	-2.9438	0.24331	0.6173	40
29	0	0	0	NA	NA	40
30	10.31	7.8045	2.5056	0.5899	0.77424	40
1	68.403	53.85	14.553	0.27585	0.56935	41
2	23.629	19.96	3.6687	0.40668	0.56935	41
3	28.465	43.983	-15.518	0.028704	0.49671	41
4	70.796	49.252	21.544	0.34221	0.56935	41
5	166.84	152.67	14.169	0.34521	0.56935	41
6	147.46	154.18	-6.7147	0.89996	0.89996	41
7	31.357	44.6	-13.242	0.22041	0.56935	41
8	0	0	0	NA	NA	41
9	0	0	0	NA	NA	41
10	100.15	67.443	32.708	0.75034	0.78786	41
11	15.408	10.758	4.6506	0.71607	0.78786	41
12	0	0	0	NA	NA	41
13	25.925	18.493	7.4323	0.12996	0.54583	41
14	7.0981	17.614	-10.516	0.3731	0.56935	41
15	14.939	21.131	-6.1924	0.39795	0.56935	41
16	1.6418	0.76639	0.87539	0.23185	0.56935	41
17	0.2291	4.7744	-4.5453	0.073438	0.49671	41
18	0	0	0	NA	NA	41
19	0	0	0	NA	NA	41
20	12.979	17.896	-4.9161	0.66221	0.78786	41
21	5.1031	16.977	-11.874	0.094612	0.49671	41
22	0.039764	0.023491	0.016273	0.70727	0.78786	41
23	0	0	0	NA	NA	41
24	2.4496	1.7771	0.67254	0.69394	0.78786	41
25	0	0	0	NA	NA	41
26	13.343	35.41	-22.066	0.058622	0.49671	41
27	0	0	0	NA	NA	41
28	0.032983	3.0418	-3.0088	0.24268	0.56935	41
29	0	0	0	NA	NA	41
30	6.2868	8.6889	-2.4021	0.36166	0.56935	41
1	70.613	53.533	17.081	0.2321	0.50182	42
2	16.73	21.511	-4.7816	0.30482	0.58193	42
3	37.259	41.883	-4.6244	0.51356	0.6272	42
4	17.283	61.199	-43.916	0.00027803	0.0058386	42
5	178.6	150.26	28.333	0.20861	0.50182	42
6	187.18	145.41	41.764	0.59741	0.6603	42
7	79.476	33.926	45.55	0.099198	0.50182	42
8	0	0	0	NA	NA	42
9	0	0	0	NA	NA	42
10	115.45	64.471	50.978	0.63683	0.66063	42
11	24.899	8.7356	16.163	0.1237	0.50182	42
12	0	0	0	NA	NA	42
13	14.062	21.172	-7.1103	0.13314	0.50182	42
14	4.6738	18.025	-13.351	0.23896	0.50182	42
15	29.274	17.926	11.348	0.40232	0.6272	42
16	0.63271	0.99702	-0.36431	0.51146	0.6272	42
17	1.4343	4.459	-3.0248	0.23866	0.50182	42
18	0	0	0	NA	NA	42
19	0	0	0	NA	NA	42
20	40.925	11.728	29.197	0.35955	0.6272	42
21	28.359	11.756	16.603	0.50452	0.6272	42
22	0	0.032372	-0.032372	0.090973	0.50182	42
23	0	0	0	NA	NA	42
24	2.356	1.8052	0.55076	0.66063	0.66063	42
25	0	0	0	NA	NA	42
26	40.384	29.245	11.14	0.5376	0.6272	42
27	0	0	0	NA	NA	42
28	0	3.0148	-3.0148	0.23634	0.50182	42
29	0	0	0	NA	NA	42
30	10.801	7.6743	3.1268	0.48868	0.6272	42
1	40.13	60.337	-20.207	0.00053488	0.010126	43
2	19.337	20.952	-1.6148	0.70366	0.77773	43
3	43.842	40.42	3.4221	0.70171	0.77773	43
4	62.329	51.273	11.056	0.49902	0.65496	43
5	133.35	160.34	-26.985	0.042296	0.1515	43
6	64.853	172.9	-108.05	0.0009644	0.010126	43
7	46.019	41.21	4.8096	0.76985	0.80834	43
8	0	0	0	NA	NA	43
9	0	0	0	NA	NA	43
10	86.358	70.725	15.632	0.86277	0.86277	43
11	5.3635	13.06	-7.6966	0.078281	0.18932	43
12	0	0	0	NA	NA	43
13	16.11	20.756	-4.6457	0.25289	0.40851	43
14	0.85669	18.983	-18.127	0.1066	0.22386	43
15	8.929	22.467	-13.538	0.043286	0.1515	43
16	0.35056	1.0636	-0.71304	0.081136	0.18932	43
17	10.153	2.5	7.6534	0.42147	0.59006	43
18	0	0	0	NA	NA	43
19	0	0	0	NA	NA	43
20	0	20.82	-20.82	0.012762	0.084578	43
21	2.4454	17.526	-15.081	0.01611	0.084578	43
22	0.040567	0.023383	0.017184	0.69646	0.77773	43
23	0	0	0	NA	NA	43
24	0.77376	2.1607	-1.3869	0.12226	0.23341	43
25	0	0	0	NA	NA	43
26	13.302	35.318	-22.016	0.059684	0.17905	43
27	0	0	0	NA	NA	43
28	0.32805	2.961	-2.633	0.30732	0.46098	43
29	0	0	0	NA	NA	43
30	5.5119	8.8538	-3.3419	0.15755	0.27571	43
1	53.702	57.247	-3.5452	0.76911	0.86271	44
2	18.54	21.127	-2.587	0.48253	0.67554	44
3	39.236	41.461	-2.2247	0.78055	0.86271	44
4	60.958	51.606	9.3519	0.61217	0.80347	44
5	141.48	158.46	-16.979	0.20949	0.54991	44
6	93.392	166.25	-72.863	0.075845	0.22868	44
7	16.012	47.95	-31.939	0.00054696	0.011486	44
8	0	0	0	NA	NA	44
9	0	0	0	NA	NA	44
10	162.64	53.653	108.99	0.35209	0.62084	44
11	3.5599	13.447	-9.887	0.01663	0.15666	44
12	0	0	0	NA	NA	44
13	13.862	21.249	-7.3873	0.02238	0.15666	44
14	6.9658	17.572	-10.606	0.38791	0.62084	44
15	8.7009	22.487	-13.786	0.042376	0.22247	44
16	1.5547	0.79194	0.76271	0.38744	0.62084	44
17	0.17765	4.7547	-4.577	0.069516	0.22868	44
18	0	0	0	NA	NA	44
19	0	0	0	NA	NA	44
20	16.458	17.082	-0.62412	0.96595	0.96595	44
21	8.9222	16.039	-7.1171	0.41389	0.62084	44
22	0.040433	0.023453	0.01698	0.69915	0.86271	44
23	0	0	0	NA	NA	44
24	1.0872	2.0872	-1	0.28934	0.62084	44
25	0	0	0	NA	NA	44
26	13.975	35.116	-21.141	0.076225	0.22868	44
27	0	0	0	NA	NA	44
28	0.29741	2.9619	-2.6645	0.30052	0.62084	44
29	0	0	0	NA	NA	44
30	8.0104	8.2859	-0.27548	0.92366	0.96595	44
1	69.701	53.283	16.417	0.24157	0.36236	45
2	13.176	22.544	-9.3681	0.0045131	0.015796	45
3	52.825	38.076	14.749	0.074933	0.21227	45
4	22.836	61.029	-38.193	0.0033685	0.014148	45
5	138.91	159.5	-20.59	0.18599	0.33278	45
6	249.26	128.54	120.72	0.11424	0.2399	45
7	2.261	52.176	-49.915	2.4656e-09	2.5889e-08	45
8	0	0	0	NA	NA	45
9	0	0	0	NA	NA	45
10	160.57	51.624	108.95	0.35331	0.4555	45
11	14.542	10.901	3.6408	0.6945	0.76761	45
12	0	0	0	NA	NA	45
13	4.9835	23.668	-18.684	6.9914e-13	1.4682e-11	45
14	12.999	16.294	-3.2946	0.79801	0.83791	45
15	20.998	19.7	1.2985	0.90421	0.90421	45
16	0	1.1673	-1.1673	0.00074978	0.0039363	45
17	5.7755	3.446	2.3294	0.68851	0.76761	45
18	0	0	0	NA	NA	45
19	0	0	0	NA	NA	45
20	59.947	6.0969	53.85	0.085795	0.21227	45
21	8.995	16.188	-7.1925	0.29538	0.41353	45
22	0	0.033282	-0.033282	0.090974	0.21227	45
23	0	0	0	NA	NA	45
24	3.2919	1.553	1.7388	0.19016	0.33278	45
25	0	0	0	NA	NA	45
26	43.041	28.26	14.781	0.36874	0.4555	45
27	0	0	0	NA	NA	45
28	0	3.0995	-3.0995	0.23635	0.36236	45
29	0	0	0	NA	NA	45
30	1.6181	9.9091	-8.291	1.9477e-06	1.3634e-05	45
1	59.285	56.025	3.2599	0.78583	0.82512	46
2	28.828	18.911	9.9172	0.16026	0.58896	46
3	46.22	39.952	6.2681	0.44873	0.58896	46
4	53.77	53.223	0.54747	0.97964	0.97964	46
5	163.42	153.63	9.7945	0.63448	0.74023	46
6	214.75	139.73	75.021	0.39883	0.58896	46
7	25.742	45.587	-19.845	0.14867	0.58896	46
8	0	0	0	NA	NA	46
9	0	0	0	NA	NA	46
10	257.81	34.357	223.45	0.13718	0.58896	46
11	10.145	11.954	-1.8088	0.77753	0.82512	46
12	0	0	0	NA	NA	46
13	26.96	18.39	8.5697	0.21479	0.58896	46
14	53.332	7.5924	45.74	0.37168	0.58896	46
15	14.822	21.058	-6.2355	0.39917	0.58896	46
16	1.7967	0.74727	1.0494	0.28126	0.58896	46
17	0.62711	4.6174	-3.9903	0.1146	0.58896	46
18	0	0	0	NA	NA	46
19	0	0	0	NA	NA	46
20	26.859	14.859	12	0.42795	0.58896	46
21	29.73	11.539	18.19	0.1733	0.58896	46
22	0	0.032225	-0.032225	0.090973	0.58896	46
23	0	0	0	NA	NA	46
24	1.0007	2.0966	-1.0959	0.23845	0.58896	46
25	0	0	0	NA	NA	46
26	74.11	22.107	52.004	0.2549	0.58896	46
27	0	0	0	NA	NA	46
28	12.09	0.42408	11.666	0.32479	0.58896	46
29	0	0	0	NA	NA	46
30	10.077	7.8428	2.2345	0.48485	0.59893	46
1	48.454	58.114	-9.6607	0.25	0.49352	47
2	14.761	21.75	-6.989	0.029215	0.20451	47
3	44.762	40.363	4.3992	0.6025	0.78672	47
4	38.248	56.126	-17.878	0.25851	0.49352	47
5	159.7	154.53	5.1684	0.79275	0.8762	47
6	95.15	163.67	-68.516	0.097593	0.34158	47
7	60.627	38.649	21.978	0.35184	0.57072	47
8	0	0	0	NA	NA	47
9	0	0	0	NA	NA	47
10	101.15	68.49	32.658	0.75389	0.8762	47
11	6.5306	12.587	-6.0561	0.16011	0.40647	47
12	0	0	0	NA	NA	47
13	15.139	20.782	-5.6432	0.083693	0.34158	47
14	2.0653	18.155	-16.09	0.13909	0.40647	47
15	13.894	21.092	-7.198	0.3533	0.57072	47
16	0	1.1052	-1.1052	0.00075221	0.015796	47
17	2.3061	4.2162	-1.9101	0.45846	0.68769	47
18	0	0	0	NA	NA	47
19	0	0	0	NA	NA	47
20	6.4195	18.932	-12.513	0.1742	0.40647	47
21	10.966	15.438	-4.4718	0.63687	0.78672	47
22	0	0.031511	-0.031511	0.090972	0.34158	47
23	0	0	0	NA	NA	47
24	2.9482	1.7096	1.2386	0.54135	0.75789	47
25	0	0	0	NA	NA	47
26	9.2874	35.333	-26.046	0.025895	0.20451	47
27	0	0	0	NA	NA	47
28	2.1882	2.527	-0.33876	0.90936	0.95483	47
29	0	0	0	NA	NA	47
30	8.2206	8.2382	-0.017547	0.99476	0.99476	47
1	54.981	56.942	-1.9614	0.83249	0.96351	48
2	22.545	20.25	2.2948	0.65049	0.87947	48
3	33.432	42.678	-9.2458	0.22938	0.63539	48
4	55.026	52.955	2.0709	0.91763	0.96351	48
5	146.68	157.19	-10.518	0.457	0.73823	48
6	161.47	151.08	10.382	0.89227	0.96351	48
7	51.813	40.029	11.783	0.42211	0.73823	48
8	0	0	0	NA	NA	48
9	0	0	0	NA	NA	48
10	11.768	86.801	-75.033	0.060194	0.42136	48
11	14.395	11.048	3.3471	0.60658	0.87947	48
12	0	0	0	NA	NA	48
13	19.769	19.923	-0.15354	0.9694	0.9694	48
14	3.9166	18.126	-14.209	0.21305	0.63539	48
15	7.5207	22.614	-15.093	0.014206	0.14916	48
16	1.7329	0.76087	0.97199	0.36912	0.73823	48
17	1.6037	4.4092	-2.8055	0.27231	0.63539	48
18	0	0	0	NA	NA	48
19	0	0	0	NA	NA	48
20	21.393	16.024	5.3691	0.71195	0.87947	48
21	6.2631	16.541	-10.278	0.14385	0.63539	48
22	0.042154	0.02324	0.018914	0.67753	0.87947	48
23	0	0	0	NA	NA	48
24	3.7719	1.5059	2.266	0.24525	0.63539	48
25	0	0	0	NA	NA	48
26	21.923	33.23	-11.307	0.4486	0.73823	48
27	0	0	0	NA	NA	48
28	0	3.0011	-3.0011	0.23634	0.63539	48
29	0	0	0	NA	NA	48
30	0.82256	9.8155	-8.9929	9.0516e-08	1.9008e-06	48
1	51.065	57.777	-6.7118	0.42085	0.58919	49
2	10.731	22.768	-12.037	1.9776e-05	0.0004153	49
3	26.246	44.21	-17.964	0.003751	0.030454	49
4	24.337	59.497	-35.16	0.0075636	0.031767	49
5	154.28	155.57	-1.2913	0.92378	0.96997	49
6	99.662	164.26	-64.595	0.11858	0.24902	49
7	109.26	27.784	81.475	0.0074084	0.031767	49
8	0	0	0	NA	NA	49
9	0	0	0	NA	NA	49
10	63.726	75.726	-12	0.8526	0.94235	49
11	24.689	8.8535	15.836	0.2534	0.40934	49
12	0	0	0	NA	NA	49
13	12.506	21.471	-8.9653	0.0043506	0.030454	49
14	4.6345	17.973	-13.338	0.23677	0.40934	49
15	32.823	17.221	15.602	0.46405	0.60907	49
16	0.93457	0.93103	0.0035408	0.99706	0.99706	49
17	1.9996	4.3248	-2.3253	0.37128	0.55692	49
18	0	0	0	NA	NA	49
19	0	0	0	NA	NA	49
20	3.013	19.942	-16.929	0.05206	0.13666	49
21	3.6067	17.108	-13.501	0.036181	0.10854	49
22	0.042154	0.02324	0.018914	0.67753	0.79045	49
23	0	0	0	NA	NA	49
24	2.4983	1.7774	0.72097	0.58301	0.72019	49
25	0	0	0	NA	NA	49
26	8.5966	36.071	-27.475	0.013452	0.047082	49
27	0	0	0	NA	NA	49
28	0.035439	2.9935	-2.9581	0.24316	0.40934	49
29	0	0	0	NA	NA	49
30	4.4712	9.0378	-4.5665	0.073145	0.17067	49
1	76.424	52.317	24.108	0.17312	0.51936	50
2	24.115	19.906	4.2092	0.36688	0.54464	50
3	38.428	41.62	-3.1919	0.70163	0.70163	50
4	63.326	51.158	12.167	0.49253	0.54464	50
5	183.72	149.22	34.495	0.15705	0.51936	50
6	237.02	134.75	102.27	0.14421	0.51936	50
7	52.186	39.922	12.265	0.49277	0.54464	50
8	0	0	0	NA	NA	50
9	0	0	0	NA	NA	50
10	170.23	52.758	117.47	0.31154	0.54464	50
11	7.2048	12.593	-5.3878	0.22973	0.53604	50
12	0	0	0	NA	NA	50
13	21.396	19.572	1.8244	0.67194	0.70163	50
14	53.895	7.367	46.528	0.35838	0.54464	50
15	25.958	18.667	7.2904	0.48262	0.54464	50
16	0.18426	1.093	-0.90877	0.016967	0.17815	50
17	1.8096	4.3711	-2.5615	0.32388	0.54464	50
18	0	0	0	NA	NA	50
19	0	0	0	NA	NA	50
20	2.1961	20.157	-17.961	0.034114	0.2388	50
21	21.142	13.352	7.7897	0.44052	0.54464	50
22	0	0.032298	-0.032298	0.090973	0.47761	50
23	0	0	0	NA	NA	50
24	0.28088	2.2545	-1.9736	0.006796	0.14272	50
25	0	0	0	NA	NA	50
26	18.704	33.951	-15.247	0.22295	0.53604	50
27	0	0	0	NA	NA	50
28	11.656	0.49129	11.165	0.34078	0.54464	50
29	0	0	0	NA	NA	50
30	10.739	7.6949	3.0441	0.39788	0.54464	50
1	55.047	56.92	-1.8723	0.88244	0.97533	51
2	21.535	20.47	1.065	0.7894	0.92097	51
3	40.885	41.088	-0.20325	0.97954	0.97954	51
4	43.427	55.373	-11.947	0.36306	0.62543	51
5	156.04	155.2	0.84283	0.97188	0.97954	51
6	84.177	167.18	-83.005	0.082899	0.22036	51
7	35.913	43.385	-7.4718	0.63618	0.78697	51
8	0	0	0	NA	NA	51
9	0	0	0	NA	NA	51
10	12.839	86.24	-73.402	0.065273	0.22036	51
11	3.7363	13.276	-9.5401	0.025028	0.1314	51
12	0	0	0	NA	NA	51
13	25.394	18.754	6.6395	0.13191	0.30779	51
14	53.086	7.8502	45.235	0.38717	0.62543	51
15	5.3711	22.992	-17.621	0.0028442	0.059728	51
16	1.9687	0.71629	1.2524	0.1941	0.40761	51
17	2.2722	4.2577	-1.9855	0.44721	0.66122	51
18	0	0	0	NA	NA	51
19	0	0	0	NA	NA	51
20	0.53325	20.38	-19.847	0.015958	0.11171	51
21	4.9672	16.764	-11.797	0.083947	0.22036	51
22	0.067746	0.01801	0.049736	0.4723	0.66122	51
23	0	0	0	NA	NA	51
24	0.36037	2.2246	-1.8643	0.013915	0.11171	51
25	0	0	0	NA	NA	51
26	12.447	35.147	-22.701	0.049133	0.20636	51
27	0	0	0	NA	NA	51
28	0	2.9875	-2.9875	0.23634	0.45119	51
29	0	0	0	NA	NA	51
30	7.1543	8.4599	-1.3056	0.63707	0.78697	51
1	57.661	56.344	1.3166	0.89444	0.99348	52
2	19.176	21.005	-1.829	0.62851	0.99348	52
3	34.632	42.584	-7.9518	0.29714	0.87225	52
4	72.54	48.736	23.804	0.28228	0.87225	52
5	154.84	155.47	-0.62819	0.97	0.99348	52
6	194.95	142.88	52.072	0.42066	0.87225	52
7	38.582	42.939	-4.3567	0.84332	0.99348	52
8	0	0	0	NA	NA	52
9	0	0	0	NA	NA	52
10	162.32	52.469	109.85	0.35481	0.87225	52
11	7.8216	12.545	-4.7236	0.37994	0.87225	52
12	0	0	0	NA	NA	52
13	19.809	19.917	-0.10796	0.98086	0.99348	52
14	12.38	16.404	-4.0238	0.76197	0.99348	52
15	12.269	21.796	-9.527	0.16361	0.87225	52
16	0.27397	1.0885	-0.8145	0.042751	0.76728	52
17	0.223	4.7969	-4.5739	0.073074	0.76728	52
18	0	0	0	NA	NA	52
19	0	0	0	NA	NA	52
20	16.891	16.986	-0.094953	0.99348	0.99348	52
21	15.786	14.485	1.3009	0.89803	0.99348	52
22	0.060511	0.018469	0.042042	0.49843	0.87225	52
23	0	0	0	NA	NA	52
24	2.6235	1.7325	0.89096	0.4751	0.87225	52
25	0	0	0	NA	NA	52
26	31.354	31.217	0.1371	0.99344	0.99348	52
27	0	0	0	NA	NA	52
28	10.824	0.48294	10.341	0.33858	0.87225	52
29	0	0	0	NA	NA	52
30	6.1447	8.7339	-2.5892	0.33051	0.87225	52
1	66.544	54.639	11.904	0.3813	0.61595	53
2	25.662	19.667	5.9949	0.26881	0.58995	53
3	65.368	36.266	29.102	0.0017507	0.036765	53
4	43.497	55.253	-11.755	0.69357	0.81038	53
5	134.69	159.41	-24.723	0.1671	0.58995	53
6	154.31	152.63	1.6772	0.98292	0.98292	53
7	33.877	43.719	-9.8419	0.43247	0.64871	53
8	0	0	0	NA	NA	53
9	0	0	0	NA	NA	53
10	211	46.572	164.43	0.24989	0.58995	53
11	11.803	11.603	0.19996	0.97575	0.98292	53
12	0	0	0	NA	NA	53
13	21.361	19.608	1.7531	0.7332	0.81038	53
14	4.9838	17.725	-12.741	0.26656	0.58995	53
15	11.205	21.686	-10.481	0.11772	0.58995	53
16	0.57889	1.0011	-0.42221	0.521	0.7294	53
17	1.2728	4.4367	-3.1639	0.21376	0.58995	53
18	0	0	0	NA	NA	53
19	0	0	0	NA	NA	53
20	31.303	14.145	17.158	0.30544	0.58995	53
21	11.749	15.324	-3.5744	0.70477	0.81038	53
22	0	0.031793	-0.031793	0.090973	0.58995	53
23	0	0	0	NA	NA	53
24	1.1288	2.0567	-0.92784	0.36635	0.61595	53
25	0	0	0	NA	NA	53
26	77.126	22.211	54.915	0.25819	0.58995	53
27	0	0	0	NA	NA	53
28	0.33121	2.8956	-2.5644	0.30902	0.58995	53
29	0	0	0	NA	NA	53
30	9.1966	8.0462	1.1505	0.71482	0.81038	53
1	52.06	57.641	-5.5808	0.60602	0.943	54
2	18.465	21.156	-2.6911	0.43316	0.943	54
3	38.662	41.603	-2.941	0.70328	0.943	54
4	47.281	54.707	-7.4258	0.63946	0.943	54
5	153.4	155.79	-2.3993	0.87222	0.96964	54
6	131.97	157.72	-25.748	0.65928	0.943	54
7	41.293	42.285	-0.99176	0.93388	0.96964	54
8	0	0	0	NA	NA	54
9	0	0	0	NA	NA	54
10	76.163	73.033	3.1297	0.96964	0.96964	54
11	16.501	10.517	5.9839	0.52567	0.943	54
12	0	0	0	NA	NA	54
13	19.5	19.987	-0.48681	0.90295	0.96964	54
14	9.3627	17.07	-7.7069	0.55411	0.943	54
15	16.757	20.699	-3.9413	0.71848	0.943	54
16	0.36991	1.0608	-0.69088	0.11005	0.66449	54
17	0.72951	4.6489	-3.9194	0.12657	0.66449	54
18	0	0	0	NA	NA	54
19	0	0	0	NA	NA	54
20	52.262	8.8538	43.408	0.18633	0.78259	54
21	12.935	15.149	-2.2139	0.81137	0.96964	54
22	0	0.03267	-0.03267	0.090973	0.66449	54
23	0	0	0	NA	NA	54
24	1.3749	2.0257	-0.65076	0.53952	0.943	54
25	0	0	0	NA	NA	54
26	67.264	22.963	44.301	0.30337	0.91011	54
27	0	0	0	NA	NA	54
28	0	3.0425	-3.0425	0.23634	0.82719	54
29	0	0	0	NA	NA	54
30	4.2674	9.1476	-4.8802	0.023096	0.48502	54
1	74.059	52.534	21.526	0.1742	0.44028	55
2	31.493	18.13	13.363	0.025736	0.38181	55
3	44.015	40.364	3.6515	0.65878	0.95196	55
4	86.262	45.653	40.609	0.18869	0.44028	55
5	142.32	158.38	-16.062	0.3204	0.57057	55
6	246.13	131.21	114.92	0.12966	0.44028	55
7	26.298	45.777	-19.479	0.078397	0.38181	55
8	0	0	0	NA	NA	55
9	0	0	0	NA	NA	55
10	68.597	74.786	-6.1892	0.93437	0.96765	55
11	10.579	11.882	-1.3026	0.82133	0.95196	55
12	0	0	0	NA	NA	55
13	26.357	18.392	7.9651	0.16069	0.44028	55
14	17.662	15.156	2.5067	0.85928	0.95196	55
15	18.677	20.261	-1.5842	0.8613	0.95196	55
16	2.4898	0.56905	1.9207	0.065	0.38181	55
17	0.086373	4.8076	-4.7212	0.062853	0.38181	55
18	0	0	0	NA	NA	55
19	0	0	0	NA	NA	55
20	21.75	15.854	5.896	0.70142	0.95196	55
21	14.431	14.807	-0.37591	0.96765	0.96765	55
22	0.039764	0.023491	0.016273	0.70727	0.95196	55
23	0	0	0	NA	NA	55
24	0.95915	2.1239	-1.1648	0.24139	0.50692	55
25	0	0	0	NA	NA	55
26	35.479	30.258	5.2211	0.76352	0.95196	55
27	0	0	0	NA	NA	55
28	11.255	0.43015	10.825	0.32604	0.57057	55
29	0	0	0	NA	NA	55
30	13.008	7.1246	5.8839	0.090907	0.38181	55
1	43.716	59.414	-15.699	0.022661	0.15863	56
2	20.403	20.708	-0.30465	0.95543	0.95543	56
3	39.003	41.502	-2.4985	0.73638	0.8664	56
4	31.77	58.031	-26.262	0.060934	0.28425	56
5	152.19	156.04	-3.8489	0.83523	0.92315	56
6	106.27	163.11	-56.838	0.25397	0.45764	56
7	65.785	36.92	28.864	0.17558	0.40969	56
8	0	0	0	NA	NA	56
9	0	0	0	NA	NA	56
10	182.23	49.867	132.36	0.31293	0.5055	56
11	7.604	12.518	-4.9135	0.26151	0.45764	56
12	0	0	0	NA	NA	56
13	18.509	20.199	-1.6901	0.70786	0.8664	56
14	52.234	7.6242	44.61	0.37344	0.52282	56
15	6.4531	22.916	-16.463	0.008448	0.088704	56
16	0.9876	0.91942	0.06818	0.9178	0.95543	56
17	0.84984	4.5868	-3.737	0.13989	0.36721	56
18	0	0	0	NA	NA	56
19	0	0	0	NA	NA	56
20	7.2877	19.084	-11.797	0.22914	0.45764	56
21	4.5238	16.969	-12.445	0.067678	0.28425	56
22	0	0.032372	-0.032372	0.090973	0.31841	56
23	0	0	0	NA	NA	56
24	0.27795	2.2596	-1.9817	0.0065947	0.088704	56
25	0	0	0	NA	NA	56
26	16.184	34.537	-18.354	0.13359	0.36721	56
27	0	0	0	NA	NA	56
28	0.48914	2.9078	-2.4187	0.34596	0.51894	56
29	0	0	0	NA	NA	56
30	8.9979	8.0687	0.92917	0.74263	0.8664	56
1	68.421	54.206	14.215	0.32072	0.67351	57
2	23.411	20.095	3.3153	0.57082	0.76607	57
3	39.836	41.3	-1.4636	0.8575	0.89785	57
4	25.714	58.902	-33.188	0.0085462	0.13403	57
5	157.64	154.88	2.7611	0.89785	0.89785	57
6	144.92	154.52	-9.6086	0.84833	0.89785	57
7	32.488	44.044	-11.556	0.47653	0.76607	57
8	0	0	0	NA	NA	57
9	0	0	0	NA	NA	57
10	56.784	77.023	-20.238	0.75747	0.89785	57
11	4.2319	13.133	-8.9013	0.033632	0.23542	57
12	0	0	0	NA	NA	57
13	23.679	19.131	4.5481	0.36586	0.69846	57
14	5.9519	17.586	-11.634	0.30736	0.67351	57
15	29.993	17.933	12.06	0.58367	0.76607	57
16	0.69571	0.97937	-0.28366	0.55465	0.76607	57
17	7.114	3.2695	3.8445	0.57114	0.76607	57
18	0	0	0	NA	NA	57
19	0	0	0	NA	NA	57
20	0	20.399	-20.399	0.012765	0.13403	57
21	6.478	16.406	-9.9276	0.13175	0.55335	57
22	0	0.031935	-0.031935	0.090973	0.47761	57
23	0	0	0	NA	NA	57
24	0.96032	2.0949	-1.1346	0.19911	0.59733	57
25	0	0	0	NA	NA	57
26	17.707	33.982	-16.275	0.18014	0.59733	57
27	0	0	0	NA	NA	57
28	0.037014	2.9666	-2.9296	0.24346	0.63908	57
29	0	0	0	NA	NA	57
30	8.6782	8.1459	0.53232	0.86001	0.89785	57
1	46.624	58.806	-12.182	0.062588	0.32859	58
2	10.649	22.869	-12.219	2.0086e-05	0.00042181	58
3	41.304	40.998	0.3058	0.96925	0.96925	58
4	41.303	55.98	-14.677	0.3451	0.69955	58
5	154.27	155.58	-1.3153	0.94195	0.96925	58
6	129.57	158.08	-28.505	0.59014	0.80193	58
7	46.646	41.093	5.5525	0.72556	0.80193	58
8	0	0	0	NA	NA	58
9	0	0	0	NA	NA	58
10	52.074	78.389	-26.315	0.6745	0.80193	58
11	7.6912	12.509	-4.8182	0.31904	0.69955	58
12	0	0	0	NA	NA	58
13	12.948	21.435	-8.4867	0.0055232	0.038662	58
14	52.306	7.5065	44.799	0.36643	0.69955	58
15	31.401	17.429	13.973	0.50789	0.80193	58
16	0.066874	1.1232	-1.0563	0.002109	0.022144	58
17	1.1907	4.5199	-3.3292	0.19522	0.68327	58
18	0	0	0	NA	NA	58
19	0	0	0	NA	NA	58
20	9.227	18.682	-9.4547	0.42505	0.74384	58
21	8.7951	16.051	-7.2561	0.34562	0.69955	58
22	0.041404	0.023277	0.018127	0.68575	0.80193	58
23	0	0	0	NA	NA	58
24	2.5162	1.7685	0.74767	0.67359	0.80193	58
25	0	0	0	NA	NA	58
26	37.035	29.961	7.0739	0.69667	0.80193	58
27	0	0	0	NA	NA	58
28	0.29021	2.9574	-2.6672	0.29825	0.69955	58
29	0	0	0	NA	NA	58
30	13.13	7.1514	5.9789	0.087039	0.36556	58
1	64.763	54.812	9.9514	0.47666	0.64406	59
2	23.727	19.981	3.7456	0.42319	0.64406	59
3	46.753	39.807	6.9467	0.43223	0.64406	59
4	66.411	50.456	15.954	0.41662	0.64406	59
5	136.85	159.39	-22.546	0.11435	0.48027	59
6	171.59	148.82	22.764	0.76517	0.80343	59
7	27.872	45.211	-17.339	0.11189	0.48027	59
8	0	0	0	NA	NA	59
9	0	0	0	NA	NA	59
10	1.8236	89.318	-87.494	0.023886	0.2508	59
11	8.9629	12.22	-3.2574	0.60053	0.74183	59
12	0	0	0	NA	NA	59
13	21.162	19.619	1.5428	0.69615	0.77694	59
14	8.4533	17.198	-8.7449	0.48178	0.64406	59
15	8.2543	22.522	-14.268	0.02208	0.2508	59
16	0.75135	0.97108	-0.21974	0.70295	0.77694	59
17	0.32015	4.7027	-4.3825	0.081061	0.48027	59
18	0	0	0	NA	NA	59
19	0	0	0	NA	NA	59
20	27.219	14.726	12.493	0.49071	0.64406	59
21	15.999	14.459	1.5392	0.87203	0.87203	59
22	0.064924	0.018175	0.046749	0.48155	0.64406	59
23	0	0	0	NA	NA	59
24	3.5996	1.5333	2.0664	0.28296	0.64406	59
25	0	0	0	NA	NA	59
26	65.061	23.849	41.212	0.35457	0.64406	59
27	0	0	0	NA	NA	59
28	0	3.0148	-3.0148	0.23634	0.64406	59
29	0	0	0	NA	NA	59
30	6.6154	8.5897	-1.9742	0.48631	0.64406	59
1	58.097	56.278	1.819	0.89453	0.93926	60
2	14.919	21.875	-6.9559	0.040844	0.28591	60
3	34.754	42.396	-7.6417	0.31423	0.5499	60
4	48.059	54.44	-6.381	0.8221	0.90864	60
5	155.22	155.37	-0.15104	0.99437	0.99437	60
6	129.81	157.83	-28.015	0.54166	0.71093	60
7	74.272	35.242	39.03	0.15815	0.41514	60
8	0	0	0	NA	NA	60
9	0	0	0	NA	NA	60
10	0.74179	89.152	-88.41	0.021849	0.28591	60
11	8.3361	12.339	-4.0031	0.42419	0.63628	60
12	0	0	0	NA	NA	60
13	13.407	21.279	-7.872	0.033979	0.28591	60
14	3.912	18.127	-14.214	0.21757	0.46085	60
15	10.714	21.933	-11.219	0.13337	0.41514	60
16	1.2139	0.8715	0.34237	0.67978	0.83973	60
17	0.95055	4.5484	-3.5979	0.15643	0.41514	60
18	0	0	0	NA	NA	60
19	0	0	0	NA	NA	60
20	7.0792	19.075	-11.996	0.2414	0.46085	60
21	6.344	16.524	-10.18	0.12376	0.41514	60
22	0.066305	0.018092	0.048213	0.47689	0.66765	60
23	0	0	0	NA	NA	60
24	1.621	1.9644	-0.34336	0.73523	0.85777	60
25	0	0	0	NA	NA	60
26	14.711	34.768	-20.056	0.092238	0.41514	60
27	0	0	0	NA	NA	60
28	0	3.0011	-3.0011	0.23634	0.46085	60
29	0	0	0	NA	NA	60
30	5.8343	8.7472	-2.9129	0.35358	0.57117	60
1	45.676	58.866	-13.189	0.041452	0.14508	61
2	18.098	21.184	-3.0855	0.41338	0.60022	61
3	41.853	40.887	0.96638	0.90758	0.91565	61
4	62.286	51.457	10.83	0.71099	0.87828	61
5	132.73	160.04	-27.318	0.036887	0.14508	61
6	60.779	172.04	-111.26	0.00043232	0.0090787	61
7	38.332	42.882	-4.5505	0.80734	0.91565	61
8	0	0	0	NA	NA	61
9	0	0	0	NA	NA	61
10	145.12	58.77	86.347	0.42873	0.60022	61
11	4.9108	13.032	-8.1216	0.057388	0.17216	61
12	0	0	0	NA	NA	61
13	17.148	20.467	-3.3181	0.4271	0.60022	61
14	1.8869	18.483	-16.596	0.13401	0.31269	61
15	30.913	17.688	13.225	0.5433	0.71308	61
16	0.10536	1.1033	-0.99789	0.0035341	0.037108	61
17	1.2189	4.4765	-3.2576	0.20253	0.39856	61
18	0	0	0	NA	NA	61
19	0	0	0	NA	NA	61
20	0.68916	20.348	-19.659	0.017165	0.093628	61
21	5.0774	16.741	-11.664	0.072536	0.19041	61
22	0.11082	0.0090658	0.10175	0.20877	0.39856	61
23	0	0	0	NA	NA	61
24	2.0465	1.8745	0.17206	0.87376	0.91565	61
25	0	0	0	NA	NA	61
26	9.9113	35.674	-25.763	0.017834	0.093628	61
27	0	0	0	NA	NA	61
28	0.34805	2.9153	-2.5672	0.31245	0.54679	61
29	0	0	0	NA	NA	61
30	7.9673	8.2911	-0.32381	0.91565	0.91565	61
1	55.579	56.82	-1.2408	0.88536	0.88536	62
2	13.452	22.228	-8.7762	0.018527	0.12969	62
3	39.234	41.451	-2.2176	0.78109	0.82014	62
4	9.7293	62.851	-53.122	1.9489e-07	4.0927e-06	62
5	160.15	154.3	5.8537	0.71649	0.80517	62
6	191.09	144.56	46.527	0.56137	0.80517	62
7	24.914	45.858	-20.944	0.053833	0.28262	62
8	0	0	0	NA	NA	62
9	0	0	0	NA	NA	62
10	181.36	50.058	131.3	0.31685	0.73932	62
11	9.494	12.104	-2.6102	0.67531	0.80517	62
12	0	0	0	NA	NA	62
13	8.0277	22.491	-14.464	2.8072e-05	0.00029476	62
14	3.1071	18.367	-15.26	0.17369	0.58101	62
15	15.32	20.977	-5.6566	0.46411	0.80517	62
16	0.34622	1.0597	-0.71345	0.10191	0.42802	62
17	6.8658	3.2713	3.5945	0.57568	0.80517	62
18	0	0	0	NA	NA	62
19	0	0	0	NA	NA	62
20	9.8252	18.529	-8.7042	0.39115	0.80517	62
21	7.5366	16.31	-8.7732	0.19367	0.58101	62
22	0.041275	0.023346	0.017929	0.68828	0.80517	62
23	0	0	0	NA	NA	62
24	1.6106	1.9682	-0.35764	0.72849	0.80517	62
25	0	0	0	NA	NA	62
26	40.696	29.177	11.52	0.55224	0.80517	62
27	0	0	0	NA	NA	62
28	0.14175	2.9838	-2.842	0.26496	0.69552	62
29	0	0	0	NA	NA	62
30	6.2958	8.6596	-2.3638	0.43472	0.80517	62
1	42.793	59.732	-16.94	0.027998	0.14699	63
2	20.45	20.699	-0.24888	0.95544	0.95544	63
3	31.859	43.141	-11.282	0.12932	0.35456	63
4	38.7	56.639	-17.939	0.19905	0.46445	63
5	166.13	152.9	13.228	0.47961	0.69728	63
6	139.36	155.98	-16.622	0.76643	0.89054	63
7	44.234	41.615	2.6188	0.84813	0.89054	63
8	0	0	0	NA	NA	63
9	0	0	0	NA	NA	63
10	11.266	87.776	-76.51	0.05707	0.23969	63
11	6.4352	12.817	-6.3815	0.13507	0.35456	63
12	0	0	0	NA	NA	63
13	20.68	19.718	0.96247	0.82463	0.89054	63
14	51.373	7.5128	43.86	0.36716	0.64253	63
15	4.5893	23.452	-18.863	0.0015333	0.0161	63
16	1.178	0.87571	0.30233	0.67268	0.85797	63
17	7.3715	3.1317	4.2398	0.49806	0.69728	63
18	0	0	0	NA	NA	63
19	0	0	0	NA	NA	63
20	0.13388	20.79	-20.656	0.013487	0.094409	63
21	11.855	15.39	-3.5344	0.69455	0.85797	63
22	0.080592	0.014295	0.066297	0.25931	0.50406	63
23	0	0	0	NA	NA	63
24	3.2944	1.5884	1.7061	0.42697	0.68972	63
25	0	0	0	NA	NA	63
26	14.261	35.1	-20.839	0.088642	0.31025	63
27	0	0	0	NA	NA	63
28	0.13746	3.0043	-2.8668	0.26403	0.50406	63
29	0	0	0	NA	NA	63
30	2.4015	9.5601	-7.1586	8.2564e-05	0.0017338	63
1	41.774	59.88	-18.106	0.0012958	0.0090706	64
2	17.633	21.322	-3.6894	0.323	0.37683	64
3	30.008	43.499	-13.491	0.06951	0.14597	64
4	24.999	59.591	-34.591	0.0044534	0.015587	64
5	168.81	152.37	16.439	0.26265	0.34473	64
6	44.345	176.95	-132.61	5.7221e-06	0.00012016	64
7	63.602	37.338	26.265	0.14468	0.23371	64
8	0	0	0	NA	NA	64
9	0	0	0	NA	NA	64
10	2.0684	89.463	-87.395	0.024368	0.056859	64
11	6.8611	12.693	-5.8321	0.22072	0.33108	64
12	0	0	0	NA	NA	64
13	17.714	20.379	-2.6652	0.5073	0.53266	64
14	1.8068	18.69	-16.883	0.13236	0.23163	64
15	3.4201	23.625	-20.205	0.00059638	0.006262	64
16	1.6568	0.77107	0.88571	0.25243	0.34473	64
17	7.6315	3.0935	4.538	0.47682	0.52701	64
18	0	0	0	NA	NA	64
19	0	0	0	NA	NA	64
20	0	20.725	-20.725	0.012762	0.038286	64
21	2.3388	17.481	-15.142	0.014974	0.039307	64
22	0	0.032446	-0.032446	0.090973	0.17368	64
23	0	0	0	NA	NA	64
24	2.4679	1.7792	0.68876	0.7445	0.7445	64
25	0	0	0	NA	NA	64
26	4.4885	37.169	-32.681	0.0026589	0.011167	64
27	0	0	0	NA	NA	64
28	0.33482	2.9475	-2.6127	0.30901	0.37683	64
29	0	0	0	NA	NA	64
30	2.9314	9.41	-6.4786	0.0026067	0.011167	64
1	42.827	59.841	-17.015	0.025824	0.10846	65
2	17.787	21.328	-3.5409	0.38805	0.51214	65
3	40.862	41.098	-0.23643	0.9788	0.9788	65
4	34.901	57.658	-22.756	0.11516	0.30229	65
5	149.9	156.63	-6.727	0.6227	0.76922	65
6	67.241	173.09	-105.85	0.0024678	0.051824	65
7	54.849	39.097	15.752	0.38221	0.51214	65
8	0	0	0	NA	NA	65
9	0	0	0	NA	NA	65
10	92.905	69.075	23.83	0.78819	0.8276	65
11	20.493	9.5493	10.944	0.3902	0.51214	65
12	0	0	0	NA	NA	65
13	13.444	21.416	-7.9715	0.021969	0.10846	65
14	3.31	18.531	-15.221	0.18169	0.42394	65
15	9.886	22.335	-12.449	0.08255	0.24765	65
16	0.18575	1.1074	-0.92161	0.010249	0.087185	65
17	1.9204	4.3864	-2.4661	0.34622	0.51214	65
18	0	0	0	NA	NA	65
19	0	0	0	NA	NA	65
20	12.917	17.922	-5.0049	0.7057	0.77998	65
21	7.1214	16.529	-9.4078	0.27938	0.48892	65
22	0.078222	0.014394	0.063827	0.26421	0.48892	65
23	0	0	0	NA	NA	65
24	0.66911	2.195	-1.5258	0.068007	0.23802	65
25	0	0	0	NA	NA	65
26	45.393	27.911	17.482	0.67047	0.77998	65
27	0	0	0	NA	NA	65
28	0	3.0565	-3.0565	0.23635	0.48892	65
29	0	0	0	NA	NA	65
30	3.5681	9.3349	-5.7668	0.012455	0.087185	65
1	57.119	56.476	0.64263	0.961	0.961	66
2	14.385	22.112	-7.7272	0.020949	0.10998	66
3	38.408	41.669	-3.2608	0.63821	0.78838	66
4	61.44	51.429	10.011	0.71596	0.79132	66
5	141.98	158.46	-16.477	0.41812	0.62718	66
6	93.1	166.83	-73.726	0.060885	0.23339	66
7	71.36	35.29	36.069	0.15081	0.40772	66
8	0	0	0	NA	NA	66
9	0	0	0	NA	NA	66
10	150.99	55.611	95.382	0.3586	0.57928	66
11	6.5861	12.811	-6.2249	0.15532	0.40772	66
12	0	0	0	NA	NA	66
13	11.861	21.766	-9.9048	0.0013731	0.028835	66
14	3.6086	18.426	-14.818	0.19416	0.41183	66
15	7.4493	22.874	-15.424	0.017776	0.10998	66
16	1.077	0.89782	0.17921	0.79206	0.83166	66
17	6.383	3.3422	3.0408	0.62036	0.78838	66
18	0	0	0	NA	NA	66
19	0	0	0	NA	NA	66
20	3.8193	20.027	-16.208	0.066682	0.23339	66
21	1.9269	17.716	-15.789	0.011258	0.10998	66
22	0.039764	0.023491	0.016273	0.70727	0.79132	66
23	0	0	0	NA	NA	66
24	1.0368	2.1059	-1.069	0.23574	0.45005	66
25	0	0	0	NA	NA	66
26	18.239	34.27	-16.031	0.19611	0.41183	66
27	0	0	0	NA	NA	66
28	10.964	0.49808	10.465	0.34231	0.57928	66
29	0	0	0	NA	NA	66
30	6.6818	8.597	-1.9151	0.45444	0.63622	66
1	56.686	56.58	0.1056	0.99383	0.99383	67
2	20.767	20.631	0.13587	0.97593	0.99383	67
3	27.164	43.751	-16.586	0.020861	0.4018	67
4	72.628	49.569	23.059	0.27267	0.56595	67
5	164.95	153.48	11.474	0.60395	0.80557	67
6	115.36	160.2	-44.843	0.56455	0.80557	67
7	30.022	44.445	-14.423	0.20368	0.47525	67
8	0	0	0	NA	NA	67
9	0	0	0	NA	NA	67
10	78.019	72.763	5.2561	0.95023	0.99383	67
11	10.904	11.778	-0.87341	0.89492	0.99383	67
12	0	0	0	NA	NA	67
13	16.484	20.559	-4.0747	0.31643	0.56595	67
14	1.1621	18.438	-17.276	0.11432	0.40932	67
15	10.979	21.706	-10.728	0.11695	0.40932	67
16	1.0111	0.91622	0.0949	0.90294	0.99383	67
17	1.0644	4.4701	-3.4057	0.17428	0.47525	67
18	0	0	0	NA	NA	67
[truncated: 2,352 more rows]
