# Supplementary material for: Context-defined cancer co-dependency mapping identifies a functional interplay between PRC2 and MLL-MEN1 complex in lymphoma
Source: Nat Commun. 2023 Jul 17;14:4259. doi: 10.1038/s41467-023-39990-5 (PMC10352330; doi:10.1038/s41467-023-39990-5)
Supplement: Supplementary file 4 — Supplementary Data 1-15 [file 41467_2023_39990_MOESM4_ESM.zip › Supplementary Data/Supplementary Data 6.xlsx]

## Sheet: Supplementary Data 6
Supplementary Data 6. Differential essentiality of dependency correlation network modules based on chromatin modifications in blood cancer cell lines, related to Figure 1d.
chromatin	chromatin.high	chromatin.other	diff.high2other	pvalue	qvalue	module IDs
H3K4me0	-0.018123	-0.04451	0.026387	0.75516	0.85903	1
H3K4me1	-0.77463	-0.25512	-0.51951	0.023079	0.12001	1
H3K4me2	-0.24191	0.050982	-0.29289	0.095344	0.25537	1
H3K56me0	-0.034646	-0.0010021	-0.033644	0.53838	0.77766	1
H3K79me0	0.055274	0.025646	0.029628	0.71131	0.85903	1
H3K79me1	-0.42566	-0.12449	-0.30117	0.053156	0.19744	1
H3K79me2	-0.62461	-0.24967	-0.37494	0.24679	0.45832	1
H3K9me0	0.23986	0.025186	0.21467	0.067377	0.21898	1
H3K9me1	0.037171	-0.0070591	0.04423	0.68993	0.85903	1
H3K9me2	-0.20583	0.060151	-0.26598	0.028638	0.1241	1
H3K9me3	-0.31177	-0.10169	-0.21008	0.20041	0.40082	1
H3K27me0	0.10636	0.11275	-0.0063896	0.9626	0.9626	1
H3K27me1	-0.34255	-0.063377	-0.27917	0.0018708	0.01216	1
H3K27me2	-0.49917	-0.19045	-0.30872	0.28448	0.46228	1
H3K27me3	0.65708	-0.24118	0.89826	0.0015712	0.01216	1
H3K36me0	0.48409	-0.094294	0.57839	7.4629e-05	0.0014885	1
H3K36me1	-0.21804	-0.052408	-0.16563	0.16687	0.36155	1
H3K36me2	-0.63281	0.11192	-0.74473	0.0001145	0.0014885	1
H3K36me3	-0.24907	-0.028614	-0.22046	0.098219	0.25537	1
H3K9ac1	-0.19766	-0.27233	0.074674	0.75991	0.85903	1
H3K14ac0	-0.068519	-0.19847	0.12995	0.13582	0.32103	1
H3K14ac1	-0.10677	0.080176	-0.18695	0.27756	0.46228	1
H3K18ac1	-0.22817	-0.12184	-0.10633	0.62688	0.85784	1
H3K23ac0	-0.15107	-0.12757	-0.023499	0.84256	0.87626	1
H3K23ac1	-0.021617	0.0211	-0.042717	0.82886	0.87626	1
H3K27ac1	-0.11059	0.083233	-0.19382	0.42824	0.65496	1
H3K4me0	-0.11139	-0.029436	-0.081955	0.43248	0.85804	10
H3K4me1	-0.46158	-0.32074	-0.14084	0.59717	0.85804	10
H3K4me2	-0.15382	0.027083	-0.1809	0.45392	0.85804	10
H3K56me0	0.014651	-0.0095514	0.024203	0.72603	0.85804	10
H3K79me0	0.0073634	0.033841	-0.026478	0.70993	0.85804	10
H3K79me1	-0.084888	-0.18613	0.10124	0.456	0.85804	10
H3K79me2	-0.28064	-0.31451	0.033871	0.83802	0.94733	10
H3K9me0	-0.0034898	0.069188	-0.072678	0.72506	0.85804	10
H3K9me1	0.045701	-0.0066845	0.052385	0.68042	0.85804	10
H3K9me2	0.12258	0.0016456	0.12094	0.21294	0.85804	10
H3K9me3	-0.030619	-0.15112	0.1205	0.66251	0.85804	10
H3K27me0	0.083686	0.11588	-0.032189	0.92198	0.99476	10
H3K27me1	-0.16331	-0.10027	-0.063037	0.6967	0.85804	10
H3K27me2	-0.24908	-0.23894	-0.010138	0.96508	0.99476	10
H3K27me3	-0.44508	-0.044626	-0.40046	0.50814	0.85804	10
H3K36me0	-0.31426	0.045402	-0.35967	0.30603	0.85804	10
H3K36me1	-0.035602	-0.086196	0.050595	0.56224	0.85804	10
H3K36me2	0.24524	-0.045747	0.29099	0.32053	0.85804	10
H3K36me3	0.034856	-0.078842	0.1137	0.50593	0.85804	10
H3K9ac1	-0.71656	-0.19269	-0.52387	0.039463	0.34201	10
H3K14ac0	-0.28236	-0.16198	-0.12038	0.30652	0.85804	10
H3K14ac1	0.0494	0.050116	-0.00071512	0.99476	0.99476	10
H3K18ac1	0.1843	-0.18688	0.37118	0.00088009	0.011441	10
H3K23ac0	0.073886	-0.16177	0.23565	0.0002655	0.006903	10
H3K23ac1	0.16785	-0.0085509	0.1764	0.10722	0.69693	10
H3K27ac1	0.22354	0.025485	0.19805	0.49493	0.85804	10
H3K4me0	0.084001	-0.067505	0.15151	0.040176	0.94684	100
H3K4me1	-0.35338	-0.33579	-0.017582	0.91983	0.94684	100
H3K4me2	-0.01864	0.0085689	-0.027209	0.84774	0.94684	100
H3K56me0	-0.046968	0.0023153	-0.049283	0.36258	0.94684	100
H3K79me0	-0.0088753	0.038901	-0.047776	0.39944	0.94684	100
H3K79me1	-0.081485	-0.19282	0.11133	0.2179	0.94684	100
H3K79me2	-0.14773	-0.34517	0.19744	0.19748	0.94684	100
H3K9me0	0.067006	0.058258	0.0087482	0.94684	0.94684	100
H3K9me1	0.1052	-0.0226	0.1278	0.093758	0.94684	100
H3K9me2	0.086634	0.0022856	0.084349	0.4883	0.94684	100
H3K9me3	-0.17292	-0.12752	-0.045409	0.7965	0.94684	100
H3K27me0	-0.056464	0.148	-0.20446	0.31458	0.94684	100
H3K27me1	-0.12664	-0.10447	-0.022169	0.87461	0.94684	100
H3K27me2	-0.30873	-0.22548	-0.083257	0.67492	0.94684	100
H3K27me3	-0.22378	-0.068802	-0.15498	0.72116	0.94684	100
H3K36me0	-0.20562	0.043126	-0.24874	0.36869	0.94684	100
H3K36me1	-0.10368	-0.074832	-0.028844	0.77574	0.94684	100
H3K36me2	0.031341	-0.016728	0.048069	0.85465	0.94684	100
H3K36me3	-0.13625	-0.048625	-0.087629	0.49994	0.94684	100
H3K9ac1	-0.31257	-0.24901	-0.063558	0.74795	0.94684	100
H3K14ac0	-0.16902	-0.17934	0.010319	0.88876	0.94684	100
H3K14ac1	0.078365	0.04391	0.034455	0.78853	0.94684	100
H3K18ac1	0.016502	-0.17253	0.18903	0.27985	0.94684	100
H3K23ac0	-0.088509	-0.1406	0.052094	0.51943	0.94684	100
H3K23ac1	0.13298	-0.011407	0.14438	0.37722	0.94684	100
H3K27ac1	0.10513	0.040934	0.064201	0.73808	0.94684	100
H3K4me0	-0.16181	-0.013426	-0.14839	0.41985	0.78977	101
H3K4me1	-0.25268	-0.35751	0.10483	0.46322	0.78977	101
H3K4me2	0.036512	-0.0033267	0.039839	0.8245	0.84537	101
H3K56me0	-0.098607	0.013453	-0.11206	0.058686	0.70428	101
H3K79me0	-0.068135	0.051683	-0.11982	0.016953	0.44078	101
H3K79me1	-0.27573	-0.15092	-0.12481	0.28378	0.78977	101
H3K79me2	-0.37086	-0.29705	-0.073814	0.72882	0.84537	101
H3K9me0	0.033122	0.065566	-0.032444	0.84293	0.84537	101
H3K9me1	0.017273	-0.0036346	0.020908	0.84537	0.84537	101
H3K9me2	-0.11561	0.045906	-0.16151	0.15816	0.78977	101
H3K9me3	-0.022156	-0.16003	0.13788	0.37588	0.78977	101
H3K27me0	0.30087	0.070924	0.22995	0.42799	0.78977	101
H3K27me1	-0.25622	-0.076523	-0.1797	0.26381	0.78977	101
H3K27me2	-0.6883	-0.14361	-0.54469	0.10805	0.70428	101
H3K27me3	-0.52334	-0.0041913	-0.51915	0.40209	0.78977	101
H3K36me0	-0.13969	0.028907	-0.1686	0.48643	0.78977	101
H3K36me1	-0.2318	-0.046069	-0.18573	0.10835	0.70428	101
H3K36me2	0.042608	-0.019158	0.061766	0.78546	0.84537	101
H3K36me3	0.0068508	-0.07949	0.086341	0.56307	0.78977	101
H3K9ac1	-0.21947	-0.26909	0.049621	0.80243	0.84537	101
H3K14ac0	-0.2239	-0.16751	-0.056391	0.57714	0.78977	101
H3K14ac1	0.10116	0.038993	0.06217	0.63616	0.82701	101
H3K18ac1	-0.0091245	-0.167	0.15788	0.44829	0.78977	101
H3K23ac0	-0.18936	-0.11885	-0.070507	0.50307	0.78977	101
H3K23ac1	0.19879	-0.025602	0.2244	0.19177	0.78977	101
H3K27ac1	0.20648	0.017354	0.18912	0.5563	0.78977	101
H3K4me0	-0.038514	-0.040552	0.0020373	0.98533	0.98578	102
H3K4me1	-0.14407	-0.38094	0.23687	0.12885	0.86877	102
H3K4me2	0.2247	-0.043915	0.26861	0.11391	0.86877	102
H3K56me0	-0.0080116	-0.0060871	-0.0019246	0.96775	0.98578	102
H3K79me0	0.042783	0.027759	0.015024	0.73815	0.98578	102
H3K79me1	-0.039709	-0.20183	0.16212	0.13754	0.86877	102
H3K79me2	0.048556	-0.38751	0.43606	0.074854	0.86877	102
H3K9me0	0.03338	0.065511	-0.03213	0.79558	0.98578	102
H3K9me1	0.023006	-0.004871	0.027877	0.7681	0.98578	102
H3K9me2	0.12203	-0.0053489	0.12738	0.37546	0.98578	102
H3K9me3	-0.10658	-0.14183	0.035248	0.86757	0.98578	102
H3K27me0	0.1688	0.099411	0.069386	0.73364	0.98578	102
H3K27me1	-0.097013	-0.11086	0.013849	0.92362	0.98578	102
H3K27me2	-0.19386	-0.25025	0.056391	0.78703	0.98578	102
H3K27me3	-0.020848	-0.11257	0.091723	0.78458	0.98578	102
H3K36me0	-0.123	0.025307	-0.14831	0.52944	0.98578	102
H3K36me1	0.018159	-0.10106	0.11922	0.2339	0.86877	102
H3K36me2	0.22674	-0.058873	0.28561	0.22436	0.86877	102
H3K36me3	-0.055287	-0.066088	0.010801	0.93292	0.98578	102
H3K9ac1	-0.47791	-0.21335	-0.26456	0.20408	0.86877	102
H3K14ac0	-0.25724	-0.16032	-0.096921	0.29012	0.94289	102
H3K14ac1	0.094808	0.040364	0.054445	0.59669	0.98578	102
H3K18ac1	-0.14218	-0.1383	-0.0038809	0.98578	0.98578	102
H3K23ac0	-0.082788	-0.14184	0.05905	0.60562	0.98578	102
H3K23ac1	-0.026018	0.022887	-0.048905	0.80065	0.98578	102
H3K27ac1	0.065304	0.048412	0.016891	0.95044	0.98578	102
H3K4me0	-0.25218	0.0064548	-0.25863	0.19475	0.68876	103
H3K4me1	-0.29114	-0.34922	0.058081	0.73477	0.796	103
H3K4me2	-0.012498	0.0072441	-0.019742	0.88893	0.88893	103
H3K56me0	-0.04093	0.001013	-0.041943	0.37087	0.68876	103
H3K79me0	-0.0204	0.041387	-0.061787	0.29293	0.68876	103
H3K79me1	-0.13064	-0.18221	0.05157	0.68409	0.796	103
H3K79me2	-0.073556	-0.36117	0.28761	0.23038	0.68876	103
H3K9me0	0.014226	0.069642	-0.055416	0.72314	0.796	103
H3K9me1	-0.061763	0.013413	-0.075176	0.48545	0.796	103
H3K9me2	-0.20467	0.065117	-0.26979	0.04046	0.56515	103
H3K9me3	-0.25987	-0.10876	-0.15111	0.52727	0.796	103
H3K27me0	0.17105	0.098926	0.072121	0.69818	0.796	103
H3K27me1	-0.3261	-0.061451	-0.26465	0.15148	0.68876	103
H3K27me2	-0.56927	-0.16928	-0.39999	0.24493	0.68876	103
H3K27me3	0.47942	-0.22047	0.6999	0.043473	0.56515	103
H3K36me0	0.065114	-0.015267	0.080381	0.72699	0.796	103
H3K36me1	-0.17355	-0.058883	-0.11467	0.31912	0.68876	103
H3K36me2	-0.19313	0.031686	-0.22481	0.18262	0.68876	103
H3K36me3	0.033224	-0.085179	0.1184	0.35382	0.68876	103
H3K9ac1	-0.18086	-0.27742	0.096554	0.67818	0.796	103
H3K14ac0	-0.20297	-0.17202	-0.030947	0.72776	0.796	103
H3K14ac1	-0.074209	0.076818	-0.15103	0.28064	0.68876	103
H3K18ac1	-0.4506	-0.07178	-0.37882	0.22933	0.68876	103
H3K23ac0	-0.2036	-0.11578	-0.087818	0.54989	0.796	103
H3K23ac1	-0.24131	0.069323	-0.31064	0.21162	0.68876	103
H3K27ac1	0.012055	0.060127	-0.048072	0.86228	0.88893	103
H3K4me0	0.020946	-0.053633	0.074579	0.35723	0.66343	104
H3K4me1	-0.42885	-0.31951	-0.10934	0.42528	0.69108	104
H3K4me2	0.011144	0.0021447	0.0089996	0.95462	0.9928	104
H3K56me0	-0.06836	0.0069293	-0.07529	0.30611	0.66324	104
H3K79me0	-0.014478	0.040109	-0.054587	0.40805	0.69108	104
H3K79me1	-0.34591	-0.13578	-0.21013	0.23562	0.6426	104
H3K79me2	-0.78503	-0.20771	-0.57732	0.065912	0.44018	104
H3K9me0	0.17272	0.035458	0.13726	0.35222	0.66343	104
H3K9me1	-0.009958	0.0022388	-0.012197	0.88986	0.9928	104
H3K9me2	0.023964	0.015803	0.0081611	0.94859	0.9928	104
H3K9me3	-0.14552	-0.13343	-0.012098	0.95068	0.9928	104
H3K27me0	-0.076975	0.15242	-0.2294	0.09192	0.44018	104
H3K27me1	-0.1277	-0.10424	-0.023459	0.80758	0.9928	104
H3K27me2	-0.17483	-0.25436	0.079531	0.62271	0.85213	104
H3K27me3	-0.53021	-0.0027097	-0.5275	0.17505	0.62416	104
H3K36me0	-0.5628	0.12016	-0.68296	0.029631	0.3852	104
H3K36me1	-0.078905	-0.079705	0.0008007	0.99324	0.99324	104
H3K36me2	0.34887	-0.085215	0.43408	0.09957	0.44018	104
H3K36me3	-0.11426	-0.053368	-0.060891	0.6629	0.86177	104
H3K9ac1	-0.49495	-0.20967	-0.28527	0.26037	0.6426	104
H3K14ac0	-0.27525	-0.15643	-0.11882	0.27187	0.6426	104
H3K14ac1	0.093751	0.040592	0.053159	0.56872	0.82148	104
H3K18ac1	0.12635	-0.19622	0.32257	0.023165	0.3852	104
H3K23ac0	0.0072953	-0.16127	0.16856	0.10158	0.44018	104
H3K23ac1	0.15441	-0.016029	0.17044	0.19205	0.62416	104
H3K27ac1	-0.059507	0.075871	-0.13538	0.55227	0.82148	104
H3K4me0	0.01237	-0.050489	0.062859	0.46446	0.87909	105
H3K4me1	-0.63092	-0.28276	-0.34816	0.15603	0.61961	105
H3K4me2	-0.10324	0.024314	-0.12755	0.52112	0.87909	105
H3K56me0	0.018305	-0.011185	0.02949	0.64911	0.8926	105
H3K79me0	0.027987	0.030893	-0.0029064	0.96486	0.9808	105
H3K79me1	-0.24875	-0.15851	-0.090245	0.49546	0.87909	105
H3K79me2	-0.41564	-0.28985	-0.12579	0.43735	0.87909	105
H3K9me0	0.30009	0.013603	0.28648	0.075391	0.60351	105
H3K9me1	0.033256	-0.0063061	0.039562	0.72095	0.8926	105
H3K9me2	-0.10213	0.040208	-0.14234	0.28615	0.74399	105
H3K9me3	-0.13978	-0.13476	-0.005012	0.9808	0.9808	105
H3K27me0	0.52876	0.031522	0.49724	0.063212	0.60351	105
H3K27me1	-0.16166	-0.098162	-0.063501	0.60458	0.8926	105
H3K27me2	-0.78795	-0.13492	-0.65304	0.026713	0.60351	105
H3K27me3	-0.1098	-0.093702	-0.016098	0.97723	0.9808	105
H3K36me0	0.33484	-0.065592	0.40043	0.11606	0.60351	105
H3K36me1	-0.12552	-0.07055	-0.054967	0.54098	0.87909	105
H3K36me2	-0.23139	0.034721	-0.26611	0.2534	0.73204	105
H3K36me3	0.11296	-0.098235	0.21119	0.10168	0.60351	105
H3K9ac1	-0.16883	-0.27787	0.10904	0.70186	0.8926	105
H3K14ac0	-0.086733	-0.19497	0.10824	0.19065	0.61961	105
H3K14ac1	0.055776	0.048917	0.0068596	0.96572	0.9808	105
H3K18ac1	-0.11585	-0.14344	0.027584	0.85248	0.9808	105
H3K23ac0	-0.10075	-0.13725	0.036503	0.68557	0.8926	105
H3K23ac1	0.12022	-0.0061758	0.12639	0.37183	0.87887	105
H3K27ac1	0.34527	-0.0061516	0.35142	0.18819	0.61961	105
H3K4me0	-0.014006	-0.044715	0.030709	0.90223	0.90223	106
H3K4me1	-0.24918	-0.35415	0.10497	0.5917	0.70186	106
H3K4me2	0.05098	-0.0042801	0.05526	0.7665	0.83037	106
H3K56me0	0.089182	-0.022664	0.11185	0.081083	0.26352	106
H3K79me0	0.086	0.020987	0.065013	0.32525	0.56839	106
H3K79me1	-0.03962	-0.19573	0.15611	0.12888	0.37232	106
H3K79me2	0.0061046	-0.36384	0.36995	0.077469	0.26352	106
H3K9me0	0.33517	0.013051	0.32212	0.045103	0.19545	106
H3K9me1	0.11601	-0.019613	0.13563	0.24647	0.53402	106
H3K9me2	-0.038031	0.026638	-0.064669	0.59388	0.70186	106
H3K9me3	-0.052736	-0.14964	0.096903	0.4786	0.69131	106
H3K27me0	0.19715	0.097215	0.099933	0.57699	0.70186	106
H3K27me1	-0.22047	-0.089374	-0.1311	0.51932	0.70186	106
H3K27me2	-0.36263	-0.21946	-0.14317	0.65404	0.73935	106
H3K27me3	0.67824	-0.22782	0.90606	0.0020299	0.026389	106
H3K36me0	0.27879	-0.048518	0.3273	0.038862	0.19545	106
H3K36me1	-0.10617	-0.074956	-0.031214	0.81158	0.84404	106
H3K36me2	-0.15309	0.016405	-0.1695	0.34978	0.56839	106
H3K36me3	0.23329	-0.11468	0.34797	0.00090286	0.023474	106
H3K9ac1	0.17531	-0.33426	0.50956	0.0098474	0.064008	106
H3K14ac0	0.085557	-0.22218	0.30774	0.0092885	0.064008	106
H3K14ac1	0.12873	0.036658	0.092074	0.46746	0.69131	106
H3K18ac1	0.082017	-0.17652	0.25854	0.21765	0.51445	106
H3K23ac0	0.0043261	-0.1544	0.15873	0.20781	0.51445	106
H3K23ac1	0.17282	-0.012723	0.18554	0.30365	0.56839	106
H3K27ac1	0.21423	0.023286	0.19095	0.33674	0.56839	106
H3K4me0	0.019086	-0.053224	0.072309	0.41784	0.77599	107
H3K4me1	-0.012911	-0.40923	0.39632	0.0024057	0.031274	107
H3K4me2	0.35679	-0.072406	0.4292	0.00066767	0.017359	107
H3K56me0	-0.024366	-0.0025596	-0.021806	0.64614	0.88419	107
H3K79me0	-0.020507	0.04141	-0.061916	0.2311	0.50072	107
H3K79me1	-0.036615	-0.2025	0.16588	0.19717	0.50072	107
H3K79me2	-0.10127	-0.35519	0.25393	0.30716	0.61432	107
H3K9me0	0.024672	0.067389	-0.042717	0.75847	0.93906	107
H3K9me1	-0.0038809	0.00092809	-0.004809	0.96248	0.99445	107
H3K9me2	0.10947	-0.0026397	0.11211	0.22466	0.50072	107
H3K9me3	0.18448	-0.2046	0.38908	0.029286	0.19036	107
H3K27me0	0.082669	0.11799	-0.03532	0.84221	0.97805	107
H3K27me1	0.093624	-0.15198	0.2456	0.0090583	0.078505	107
H3K27me2	-0.17409	-0.25452	0.080421	0.62867	0.88419	107
H3K27me3	-0.66202	0.025719	-0.68774	0.082229	0.35633	107
H3K36me0	-0.39055	0.083013	-0.47356	0.1331	0.49437	107
H3K36me1	-0.084061	-0.078571	-0.0054897	0.95656	0.99445	107
H3K36me2	0.38833	-0.093727	0.48206	0.072453	0.35633	107
H3K36me3	-0.022633	-0.073131	0.050498	0.7026	0.91338	107
H3K9ac1	-0.25894	-0.26058	0.0016367	0.99445	0.99445	107
H3K14ac0	-0.13635	-0.18639	0.050039	0.48092	0.83359	107
H3K14ac1	0.15867	0.026589	0.13208	0.16537	0.50072	107
H3K18ac1	-0.051443	-0.15787	0.10643	0.57813	0.88419	107
H3K23ac0	-0.039144	-0.15125	0.11211	0.22848	0.50072	107
H3K23ac1	0.039949	0.0086582	0.031291	0.8652	0.97805	107
H3K27ac1	-0.054922	0.074862	-0.12978	0.62444	0.88419	107
H3K4me0	-0.078773	-0.030734	-0.048039	0.80038	0.88638	108
H3K4me1	-0.39766	-0.32481	-0.072848	0.67708	0.83829	108
H3K4me2	0.00065627	0.0044819	-0.0038256	0.98006	0.98006	108
H3K56me0	0.069633	-0.024683	0.094316	0.3379	0.7206	108
H3K79me0	0.10938	0.011475	0.097907	0.36054	0.7206	108
H3K79me1	-0.21853	-0.16215	-0.056375	0.54575	0.74682	108
H3K79me2	-0.20209	-0.33607	0.13398	0.46666	0.7206	108
H3K9me0	0.1549	0.036987	0.11792	0.36032	0.7206	108
H3K9me1	-0.024029	0.0058599	-0.029889	0.79092	0.88638	108
H3K9me2	-0.090801	0.043183	-0.13398	0.32268	0.7206	108
H3K9me3	-0.040227	-0.15846	0.11823	0.39365	0.7206	108
H3K27me0	0.2288	0.083623	0.14518	0.36494	0.7206	108
H3K27me1	-0.20769	-0.084576	-0.12311	0.49888	0.7206	108
H3K27me2	-0.3414	-0.21597	-0.12543	0.6192	0.80496	108
H3K27me3	0.47735	-0.23397	0.71132	0.024952	0.64875	108
H3K36me0	0.22245	-0.054635	0.27708	0.15695	0.7206	108
H3K36me1	-0.068903	-0.082171	0.013268	0.91844	0.95518	108
H3K36me2	-0.22686	0.044278	-0.27114	0.22455	0.7206	108
H3K36me3	0.062286	-0.094522	0.15681	0.22155	0.7206	108
H3K9ac1	-0.42548	-0.22064	-0.20484	0.21722	0.7206	108
H3K14ac0	-0.041387	-0.21018	0.1688	0.098515	0.7206	108
H3K14ac1	-0.12887	0.092957	-0.22182	0.071647	0.7206	108
H3K18ac1	-0.25031	-0.11227	-0.13804	0.47738	0.7206	108
H3K23ac0	-0.050888	-0.15067	0.099786	0.44205	0.7206	108
H3K23ac1	-0.16147	0.056372	-0.21784	0.15893	0.7206	108
H3K27ac1	0.0064601	0.062479	-0.056018	0.8182	0.88638	108
H3K4me0	-0.079442	-0.034258	-0.045184	0.78732	0.9287	109
H3K4me1	-0.66012	-0.28437	-0.37575	0.12324	0.71698	109
H3K4me2	-0.20609	0.039373	-0.24546	0.24724	0.91832	109
H3K56me0	0.025241	-0.011806	0.037047	0.67223	0.92458	109
H3K79me0	-0.00021204	0.035627	-0.035839	0.70779	0.92458	109
H3K79me1	-0.31094	-0.14965	-0.16128	0.13155	0.71698	109
H3K79me2	-0.71672	-0.2411	-0.47562	0.0013844	0.035994	109
H3K9me0	0.060713	0.059657	0.0010558	0.99663	0.99663	109
H3K9me1	-0.1191	0.020312	-0.13941	0.53807	0.92458	109
H3K9me2	-0.20075	0.05427	-0.25502	0.13788	0.71698	109
H3K9me3	-0.5453	-0.065996	-0.4793	0.041284	0.53669	109
H3K27me0	-0.02264	0.13454	-0.15718	0.37846	0.92458	109
H3K27me1	-0.15004	-0.10133	-0.04871	0.70558	0.92458	109
H3K27me2	-0.26853	-0.23544	-0.033089	0.91396	0.99012	109
H3K27me3	0.09541	-0.12885	0.22426	0.62025	0.92458	109
H3K36me0	-0.13494	0.021737	-0.15667	0.49768	0.92458	109
H3K36me1	-0.042064	-0.086051	0.043986	0.68049	0.92458	109
H3K36me2	0.15021	-0.035099	0.18531	0.46376	0.92458	109
H3K36me3	-0.18058	-0.044404	-0.13618	0.4997	0.92458	109
H3K9ac1	0.023521	-0.30848	0.332	0.20629	0.89392	109
H3K14ac0	-0.29976	-0.15675	-0.14301	0.3568	0.92458	109
H3K14ac1	-0.012608	0.060659	-0.073267	0.74678	0.92458	109
H3K18ac1	-0.1293	-0.14064	0.011337	0.96505	0.99663	109
H3K23ac0	-0.24602	-0.11189	-0.13413	0.52626	0.92458	109
H3K23ac1	0.071862	0.0044198	0.067443	0.71598	0.92458	109
H3K27ac1	0.091822	0.044472	0.04735	0.82154	0.9287	109
H3K4me0	-0.24378	0.0046079	-0.24839	0.20554	0.814	11
H3K4me1	-0.5714	-0.28877	-0.28263	0.18289	0.814	11
H3K4me2	-0.00069336	0.004698	-0.0053913	0.97908	0.98125	11
H3K56me0	-0.041802	0.0012011	-0.043003	0.41273	0.86285	11
H3K79me0	0.01972	0.032733	-0.013013	0.84502	0.95524	11
H3K79me1	-0.13227	-0.18186	0.049596	0.65504	0.89637	11
H3K79me2	-0.30689	-0.31084	0.0039548	0.98125	0.98125	11
H3K9me0	-0.0048669	0.07376	-0.078627	0.45718	0.86285	11
H3K9me1	-0.15356	0.033213	-0.18678	0.13596	0.814	11
H3K9me2	-0.017515	0.024749	-0.042265	0.74107	0.9002	11
H3K9me3	0.012106	-0.16742	0.17953	0.28177	0.814	11
H3K27me0	0.0034588	0.13507	-0.13161	0.3328	0.86285	11
H3K27me1	-0.28472	-0.070375	-0.21435	0.12025	0.814	11
H3K27me2	-0.30055	-0.22724	-0.073315	0.73221	0.9002	11
H3K27me3	0.095512	-0.13767	0.23318	0.50307	0.87199	11
H3K36me0	-0.25319	0.053387	-0.30658	0.24228	0.814	11
H3K36me1	-0.048316	-0.086435	0.038118	0.76171	0.9002	11
H3K36me2	0.095446	-0.030555	0.126	0.62939	0.89637	11
H3K36me3	-0.22925	-0.028566	-0.20069	0.26638	0.814	11
H3K9ac1	-0.42835	-0.22404	-0.20431	0.28019	0.814	11
H3K14ac0	-0.14133	-0.18532	0.043984	0.61873	0.89637	11
H3K14ac1	-0.095542	0.08142	-0.17696	0.24866	0.814	11
H3K18ac1	-0.1301	-0.14091	0.010812	0.96087	0.98125	11
H3K23ac0	-0.049342	-0.14905	0.099709	0.46461	0.86285	11
H3K23ac1	-0.093825	0.037511	-0.13134	0.41184	0.86285	11
H3K27ac1	-0.058622	0.075676	-0.1343	0.60891	0.89637	11
H3K4me0	-0.32248	0.021921	-0.3444	0.081724	0.51327	110
H3K4me1	-0.24335	-0.35952	0.11618	0.51216	0.96834	110
H3K4me2	0.050818	-0.0064124	0.057231	0.7459	0.96834	110
H3K56me0	-0.021409	-0.0031974	-0.018212	0.77617	0.96834	110
H3K79me0	0.0057619	0.035744	-0.029982	0.63822	0.96834	110
H3K79me1	-0.15458	-0.17705	0.022471	0.84485	0.96834	110
H3K79me2	-0.35658	-0.30013	-0.056454	0.75608	0.96834	110
H3K9me0	0.058695	0.060051	-0.0013557	0.9902	0.99271	110
H3K9me1	-0.10381	0.022482	-0.1263	0.17767	0.51327	110
H3K9me2	-0.18829	0.061583	-0.24987	0.061804	0.51327	110
H3K9me3	-0.29177	-0.10188	-0.18988	0.38101	0.82552	110
H3K27me0	0.085343	0.11741	-0.032068	0.81224	0.96834	110
H3K27me1	-0.1071	-0.10869	0.0015853	0.99271	0.99271	110
H3K27me2	-0.25669	-0.2367	-0.019993	0.92801	0.99271	110
H3K27me3	-0.042864	-0.10782	0.06496	0.85661	0.96834	110
H3K36me0	-0.21564	0.045287	-0.26092	0.27108	0.64073	110
H3K36me1	-0.097263	-0.075667	-0.021596	0.85212	0.96834	110
H3K36me2	0.10569	-0.032764	0.13845	0.57851	0.96834	110
H3K36me3	0.12575	-0.10514	0.23089	0.084646	0.51327	110
H3K9ac1	-0.51267	-0.20585	-0.30682	0.1555	0.51327	110
H3K14ac0	-0.28898	-0.15347	-0.1355	0.26077	0.64073	110
H3K14ac1	-0.12616	0.088024	-0.21419	0.088693	0.51327	110
H3K18ac1	-0.40684	-0.081218	-0.32562	0.11492	0.51327	110
H3K23ac0	-0.28672	-0.097853	-0.18886	0.14859	0.51327	110
H3K23ac1	-0.17913	0.055911	-0.23504	0.17091	0.51327	110
H3K27ac1	-0.030655	0.069523	-0.10018	0.65449	0.96834	110
H3K4me0	-0.0766	-0.033044	-0.043556	0.62631	0.92207	111
H3K4me1	-0.56734	-0.29498	-0.27236	0.20368	0.55536	111
H3K4me2	-0.27463	0.057275	-0.33191	0.10218	0.44278	111
H3K56me0	-0.10273	0.012091	-0.11482	0.033345	0.28899	111
H3K79me0	-0.043354	0.044613	-0.087966	0.064194	0.41726	111
H3K79me1	-0.34422	-0.14015	-0.20407	0.2136	0.55536	111
H3K79me2	-0.52659	-0.26852	-0.25808	0.45014	0.78024	111
H3K9me0	0.14479	0.043467	0.10133	0.36592	0.67957	111
H3K9me1	0.0021387	-0.00032201	0.0024608	0.97449	0.97449	111
H3K9me2	-0.0008552	0.020733	-0.021588	0.8498	0.92207	111
H3K9me3	-0.27518	-0.10872	-0.16646	0.28894	0.67957	111
H3K27me0	0.31942	0.07178	0.24764	0.36316	0.67957	111
H3K27me1	-0.14294	-0.10176	-0.041173	0.77763	0.92207	111
H3K27me2	-0.35314	-0.21854	-0.1346	0.55027	0.89419	111
H3K27me3	-0.25118	-0.066513	-0.18467	0.64145	0.92207	111
H3K36me0	0.32173	-0.063072	0.38481	0.01238	0.16094	111
H3K36me1	0.041262	-0.10047	0.14173	0.089185	0.44278	111
H3K36me2	-0.13814	0.016788	-0.15493	0.34154	0.67957	111
H3K36me3	-0.027995	-0.071129	0.043134	0.78086	0.92207	111
H3K9ac1	-0.2019	-0.27151	0.069612	0.78508	0.92207	111
H3K14ac0	-0.18888	-0.17533	-0.013554	0.85114	0.92207	111
H3K14ac1	0.056478	0.048782	0.0076956	0.94558	0.97449	111
H3K18ac1	0.039009	-0.17322	0.21223	0.18292	0.55536	111
H3K23ac0	-0.11046	-0.13538	0.024922	0.76901	0.92207	111
H3K23ac1	0.19367	-0.020302	0.21397	0.15902	0.55536	111
H3K27ac1	0.62356	-0.047559	0.67112	0.010816	0.16094	111
H3K4me0	-0.070941	-0.033418	-0.037523	0.85888	0.97457	112
H3K4me1	-0.66217	-0.26919	-0.39297	0.080045	0.97457	112
H3K4me2	-0.24417	0.057211	-0.30138	0.14759	0.97457	112
H3K56me0	0.067522	-0.022379	0.0899	0.40779	0.97457	112
H3K79me0	0.10649	0.014018	0.092476	0.39277	0.97457	112
H3K79me1	-0.23016	-0.16075	-0.069409	0.57388	0.97457	112
H3K79me2	-0.41595	-0.28732	-0.12863	0.47399	0.97457	112
H3K9me0	0.26171	0.016264	0.24544	0.14172	0.97457	112
H3K9me1	0.034032	-0.0072492	0.041281	0.75681	0.97457	112
H3K9me2	-0.038075	0.029184	-0.067258	0.54137	0.97457	112
H3K9me3	-0.084958	-0.14649	0.061531	0.71444	0.97457	112
H3K27me0	0.17465	0.098149	0.076503	0.57849	0.97457	112
H3K27me1	-0.067504	-0.11723	0.049723	0.75891	0.97457	112
H3K27me2	-0.23451	-0.24148	0.006975	0.97767	0.97767	112
H3K27me3	0.054525	-0.12883	0.18335	0.66402	0.97457	112
H3K36me0	-0.041727	0.0077769	-0.049504	0.84938	0.97457	112
H3K36me1	0.016499	-0.10069	0.11719	0.40772	0.97457	112
H3K36me2	0.049814	-0.020713	0.070527	0.7706	0.97457	112
H3K36me3	0.017746	-0.08184	0.099586	0.41932	0.97457	112
H3K9ac1	-0.24729	-0.26309	0.015797	0.94752	0.97767	112
H3K14ac0	-0.088588	-0.19669	0.1081	0.30466	0.97457	112
H3K14ac1	0.058753	0.04814	0.010613	0.94201	0.97767	112
H3K18ac1	-0.09071	-0.1494	0.058693	0.77085	0.97457	112
H3K23ac0	-0.029025	-0.15343	0.12441	0.32937	0.97457	112
H3K23ac1	0.075315	0.0010303	0.074285	0.65326	0.97457	112
H3K27ac1	0.018965	0.058607	-0.039642	0.86212	0.97457	112
H3K4me0	-0.25881	0.0026828	-0.26149	0.2086	0.79202	113
H3K4me1	-0.55247	-0.29285	-0.25962	0.109	0.79202	113
H3K4me2	-0.057022	0.016847	-0.073869	0.72083	0.87113	113
H3K56me0	0.021363	-0.012423	0.033786	0.6566	0.87113	113
H3K79me0	0.0075946	0.035349	-0.027754	0.741	0.87113	113
H3K79me1	-0.14224	-0.17971	0.037468	0.75626	0.87113	113
H3K79me2	-0.27652	-0.31739	0.040867	0.83297	0.87113	113
H3K9me0	0.085382	0.054295	0.031087	0.87113	0.87113	113
H3K9me1	-0.17962	0.038832	-0.21845	0.17767	0.79202	113
H3K9me2	-0.16827	0.057265	-0.22554	0.20378	0.79202	113
H3K9me3	-0.34679	-0.090015	-0.25678	0.2437	0.79202	113
H3K27me0	0.084382	0.11762	-0.033237	0.84927	0.87113	113
H3K27me1	-0.20232	-0.088148	-0.11417	0.4522	0.87113	113
H3K27me2	-0.4393	-0.19731	-0.24198	0.43794	0.87113	113
H3K27me3	0.26122	-0.17341	0.43463	0.22326	0.79202	113
H3K36me0	-0.13139	0.027115	-0.1585	0.48507	0.87113	113
H3K36me1	-0.10714	-0.073494	-0.033644	0.78456	0.87113	113
H3K36me2	0.026571	-0.015699	0.04227	0.86941	0.87113	113
H3K36me3	0.02566	-0.083547	0.10921	0.42477	0.87113	113
H3K9ac1	-0.086003	-0.29788	0.21187	0.38847	0.87113	113
H3K14ac0	-0.13541	-0.18659	0.051182	0.68824	0.87113	113
H3K14ac1	-0.14271	0.091593	-0.2343	0.19364	0.79202	113
H3K18ac1	-0.31597	-0.10082	-0.21515	0.35566	0.87113	113
H3K23ac0	-0.20597	-0.11527	-0.090704	0.64025	0.87113	113
H3K23ac1	-0.20994	0.062557	-0.2725	0.089797	0.79202	113
H3K27ac1	0.010519	0.060465	-0.049946	0.82285	0.87113	113
H3K4me0	-0.23436	0.0073699	-0.24173	0.17948	0.5185	114
H3K4me1	-0.5412	-0.29037	-0.25083	0.17553	0.5185	114
H3K4me2	-0.034782	0.012987	-0.047769	0.79979	0.83626	114
H3K56me0	-0.10562	0.017377	-0.12299	0.039433	0.34175	114
H3K79me0	-0.074481	0.055602	-0.13008	0.018522	0.34175	114
H3K79me1	-0.34912	-0.13081	-0.21831	0.16046	0.5185	114
H3K79me2	-0.6274	-0.234	-0.3934	0.17011	0.5185	114
H3K9me0	-0.02072	0.079138	-0.099858	0.45538	0.62315	114
H3K9me1	-0.13811	0.033239	-0.17135	0.15272	0.5185	114
H3K9me2	-0.096862	0.044638	-0.1415	0.32563	0.56443	114
H3K9me3	-0.19787	-0.12062	-0.077245	0.68201	0.81131	114
H3K27me0	-0.032854	0.14642	-0.17927	0.27576	0.53946	114
H3K27me1	-0.25448	-0.073347	-0.18113	0.22791	0.53946	114
H3K27me2	-0.38222	-0.20617	-0.17604	0.41607	0.60099	114
H3K27me3	0.093663	-0.14189	0.23555	0.48403	0.62924	114
H3K36me0	-0.21155	0.049525	-0.26108	0.24683	0.53946	114
H3K36me1	-0.1103	-0.072799	-0.037499	0.76487	0.83626	114
H3K36me2	-0.094813	0.012587	-0.1074	0.68649	0.81131	114
H3K36me3	-0.22415	-0.025778	-0.19837	0.25583	0.53946	114
H3K9ac1	-0.48929	-0.20533	-0.28396	0.15064	0.5185	114
H3K14ac0	-0.18176	-0.17649	-0.0052658	0.95493	0.95493	114
H3K14ac1	-0.19538	0.10892	-0.3043	0.0372	0.34175	114
H3K18ac1	-0.25227	-0.1118	-0.14047	0.40205	0.60099	114
H3K23ac0	-0.1518	-0.12646	-0.025344	0.8041	0.83626	114
H3K23ac1	-0.091148	0.039496	-0.13064	0.41025	0.60099	114
H3K27ac1	-0.13482	0.09244	-0.22726	0.29048	0.53946	114
H3K4me0	0.056038	-0.059051	0.11509	0.14793	0.61159	115
H3K4me1	-0.32215	-0.34253	0.020373	0.90919	0.96412	115
H3K4me2	-0.14635	0.036115	-0.18247	0.31804	0.69084	115
H3K56me0	0.07669	-0.024356	0.10105	0.16466	0.61159	115
H3K79me0	0.082024	0.019295	0.062729	0.3566	0.69084	115
H3K79me1	0.078857	-0.2274	0.30626	0.002504	0.065104	115
H3K79me2	-0.017355	-0.37329	0.35594	0.11307	0.61159	115
H3K9me0	-0.098224	0.093896	-0.19212	0.25508	0.69084	115
H3K9me1	-0.091469	0.01982	-0.11129	0.48124	0.77252	115
H3K9me2	0.1183	-0.004544	0.12284	0.42447	0.73575	115
H3K9me3	0.003727	-0.16562	0.16934	0.37199	0.69084	115
H3K27me0	0.059249	0.12304	-0.063791	0.77923	0.96412	115
H3K27me1	0.027448	-0.13771	0.16515	0.087081	0.61159	115
H3K27me2	-0.21676	-0.24531	0.028553	0.88966	0.96412	115
H3K27me3	-0.64516	0.022084	-0.66724	0.20595	0.66934	115
H3K36me0	-0.40539	0.086214	-0.49161	0.08959	0.61159	115
H3K36me1	-0.093938	-0.076398	-0.01754	0.85374	0.96412	115
H3K36me2	0.33172	-0.081517	0.41324	0.14676	0.61159	115
H3K36me3	-0.11667	-0.052848	-0.063825	0.61192	0.83736	115
H3K9ac1	-0.43597	-0.22239	-0.21358	0.29856	0.69084	115
H3K14ac0	-0.24326	-0.16333	-0.079922	0.58145	0.83736	115
H3K14ac1	0.0418	0.051797	-0.0099975	0.95146	0.96412	115
H3K18ac1	-0.19511	-0.12688	-0.06823	0.74387	0.96412	115
H3K23ac0	-0.12438	-0.13287	0.0084815	0.96412	0.96412	115
H3K23ac1	-0.10236	0.039352	-0.14171	0.35651	0.69084	115
H3K27ac1	-0.097651	0.084263	-0.18191	0.50511	0.77252	115
H3K4me0	-0.11988	-0.020666	-0.099216	0.43252	0.71696	116
H3K4me1	-0.29093	-0.35043	0.059498	0.70128	0.92213	116
H3K4me2	-0.025302	0.010712	-0.036014	0.81546	0.92213	116
H3K56me0	-0.050249	0.0040885	-0.054338	0.25991	0.71696	116
H3K79me0	-0.025786	0.043915	-0.069701	0.14752	0.55885	116
H3K79me1	-0.15467	-0.17748	0.022804	0.76917	0.92213	116
H3K79me2	-0.33427	-0.30435	-0.029914	0.85161	0.92213	116
H3K9me0	-0.095108	0.096991	-0.1921	0.15046	0.55885	116
H3K9me1	-0.071941	0.017359	-0.0893	0.42852	0.71696	116
H3K9me2	-0.004972	0.022584	-0.027556	0.78273	0.92213	116
H3K9me3	-0.24004	-0.1105	-0.12954	0.34127	0.71696	116
H3K27me0	0.072577	0.12112	-0.048539	0.81519	0.92213	116
H3K27me1	0.089039	-0.15579	0.24483	0.01556	0.20228	116
H3K27me2	-0.261	-0.23527	-0.025738	0.88666	0.92213	116
H3K27me3	-0.62668	0.030993	-0.65767	0.11917	0.55885	116
H3K36me0	-0.19133	0.044671	-0.236	0.30391	0.71696	116
H3K36me1	-0.13816	-0.065211	-0.072945	0.37803	0.71696	116
H3K36me2	0.23698	-0.067043	0.30402	0.20669	0.67174	116
H3K36me3	-0.092848	-0.057289	-0.035558	0.84311	0.92213	116
H3K9ac1	-0.53453	-0.19447	-0.34006	0.092081	0.55885	116
H3K14ac0	-0.35566	-0.13476	-0.22091	0.0057421	0.14929	116
H3K14ac1	-0.022973	0.067543	-0.090516	0.46878	0.71696	116
H3K18ac1	-0.36486	-0.08478	-0.28008	0.33951	0.71696	116
H3K23ac0	-0.33036	-0.083601	-0.24676	0.050276	0.43573	116
H3K23ac1	-0.13282	0.049498	-0.18232	0.45775	0.71696	116
H3K27ac1	0.036985	0.055003	-0.018018	0.94445	0.94445	116
H3K4me0	-0.23981	-0.0010429	-0.23876	0.26369	0.78355	117
H3K4me1	-0.51641	-0.30478	-0.21163	0.35004	0.78693	117
H3K4me2	0.015884	0.0014063	0.014478	0.94821	0.94821	117
H3K56me0	-0.065618	0.004954	-0.070572	0.27123	0.78355	117
H3K79me0	-0.005526	0.037338	-0.042864	0.45755	0.78693	117
H3K79me1	-0.19982	-0.16792	-0.031898	0.75709	0.89419	117
H3K79me2	-0.22064	-0.32735	0.10672	0.49383	0.78693	117
H3K9me0	0.1465	0.043139	0.10336	0.52275	0.78693	117
H3K9me1	-0.020667	0.0040637	-0.024731	0.83103	0.90028	117
H3K9me2	-0.089421	0.037764	-0.12719	0.37518	0.78693	117
H3K9me3	-0.41721	-0.08141	-0.3358	0.075465	0.78355	117
H3K27me0	0.032288	0.127	-0.09471	0.55909	0.78693	117
H3K27me1	-0.3041	-0.070771	-0.23333	0.15275	0.78355	117
H3K27me2	-0.39738	-0.21003	-0.18735	0.46612	0.78693	117
H3K27me3	0.43613	-0.19869	0.63482	0.091842	0.78355	117
H3K36me0	0.076049	-0.015824	0.091873	0.60533	0.78693	117
H3K36me1	-0.13186	-0.070508	-0.061356	0.66562	0.8241	117
H3K36me2	-0.32293	0.052325	-0.37525	0.14982	0.78355	117
H3K36me3	-0.12388	-0.05269	-0.071187	0.6043	0.78693	117
H3K9ac1	-0.3982	-0.23376	-0.16444	0.39095	0.78693	117
H3K14ac0	-0.15523	-0.1818	0.026569	0.79101	0.89419	117
H3K14ac1	-0.15637	0.089715	-0.24609	0.086221	0.78355	117
H3K18ac1	-0.31454	-0.10523	-0.20931	0.26631	0.78355	117
H3K23ac0	-0.14332	-0.12906	-0.014264	0.89692	0.9328	117
H3K23ac1	-0.12616	0.041204	-0.16736	0.18921	0.78355	117
H3K27ac1	-0.054665	0.069826	-0.12449	0.46705	0.78693	117
H3K4me0	-0.038668	-0.040518	0.0018499	0.9866	0.9866	118
H3K4me1	-0.65765	-0.27016	-0.38749	0.090973	0.62647	118
H3K4me2	-0.12541	0.031599	-0.15701	0.39413	0.65307	118
H3K56me0	-0.035627	-0.00013078	-0.035496	0.52051	0.71228	118
H3K79me0	0.021186	0.032417	-0.011231	0.86269	0.9329	118
H3K79me1	-0.29463	-0.14684	-0.14779	0.20027	0.62647	118
H3K79me2	-0.45999	-0.27782	-0.18217	0.38812	0.65307	118
H3K9me0	0.097197	0.051746	0.04545	0.7052	0.85158	118
H3K9me1	0.024511	-0.0051958	0.029707	0.81547	0.92184	118
H3K9me2	0.13254	-0.0076147	0.14015	0.31223	0.65307	118
H3K9me3	-0.21917	-0.11754	-0.10162	0.49855	0.71228	118
H3K27me0	0.020346	0.13143	-0.11108	0.55217	0.71782	118
H3K27me1	-0.24521	-0.078898	-0.16631	0.19489	0.62647	118
H3K27me2	-0.096861	-0.27117	0.17431	0.3619	0.65307	118
H3K27me3	0.38551	-0.20022	0.58573	0.046004	0.59805	118
H3K36me0	0.31494	-0.069152	0.3841	0.010091	0.26237	118
H3K36me1	-0.0079698	-0.095311	0.087341	0.49963	0.71228	118
H3K36me2	-0.24355	0.042562	-0.28611	0.20429	0.62647	118
H3K36me3	-0.24908	-0.024289	-0.22479	0.23482	0.62647	118
H3K9ac1	-0.12415	-0.28965	0.1655	0.40189	0.65307	118
H3K14ac0	-0.1046	-0.19324	0.088642	0.27798	0.65307	118
H3K14ac1	0.068969	0.045937	0.023032	0.89702	0.9329	118
H3K18ac1	0.096734	-0.18983	0.28657	0.14347	0.62647	118
H3K23ac0	0.0079987	-0.16142	0.16942	0.10528	0.62647	118
H3K23ac1	0.16837	-0.019041	0.18742	0.24095	0.62647	118
H3K27ac1	0.13176	0.033793	0.097966	0.72057	0.85158	118
H3K4me0	-0.1178	-0.023108	-0.094697	0.61385	0.82646	119
H3K4me1	-0.19394	-0.37018	0.17624	0.18413	0.82646	119
H3K4me2	0.20625	-0.039937	0.24619	0.13429	0.82646	119
H3K56me0	0.011762	-0.010352	0.022113	0.73792	0.82646	119
H3K79me0	0.055583	0.024998	0.030585	0.54618	0.82646	119
H3K79me1	-0.12061	-0.18438	0.063769	0.56729	0.82646	119
H3K79me2	-0.15827	-0.3429	0.18463	0.37941	0.82646	119
H3K9me0	0.19943	0.029697	0.16973	0.25319	0.82646	119
H3K9me1	0.072976	-0.015649	0.088624	0.31828	0.82646	119
H3K9me2	0.063791	0.0072124	0.056579	0.63636	0.82646	119
H3K9me3	0.0015815	-0.16515	0.16674	0.20114	0.82646	119
H3K27me0	0.27728	0.076012	0.20127	0.33746	0.82646	119
H3K27me1	-0.14424	-0.10068	-0.043564	0.76289	0.82646	119
H3K27me2	-0.31718	-0.22365	-0.093526	0.718	0.82646	119
H3K27me3	0.14026	-0.14732	0.28758	0.56416	0.82646	119
H3K36me0	0.07756	-0.017952	0.095512	0.65411	0.82646	119
H3K36me1	-0.11549	-0.071657	-0.043831	0.67796	0.82646	119
H3K36me2	0.078164	-0.026827	0.10499	0.62407	0.82646	119
H3K36me3	0.1007	-0.099731	0.20043	0.11166	0.82646	119
H3K9ac1	-0.27775	-0.25652	-0.021228	0.91723	0.91723	119
H3K14ac0	-0.068169	-0.2011	0.13293	0.28011	0.82646	119
H3K14ac1	0.092179	0.040931	0.051248	0.50038	0.82646	119
H3K18ac1	-0.069129	-0.15406	0.084929	0.62208	0.82646	119
H3K23ac0	-0.04768	-0.14941	0.10173	0.3632	0.82646	119
H3K23ac1	0.10956	-0.0063562	0.11592	0.33984	0.82646	119
H3K27ac1	0.091057	0.042747	0.04831	0.84847	0.88241	119
H3K4me0	0.001283	-0.047361	0.048644	0.68444	0.97082	12
H3K4me1	-0.14053	-0.3726	0.23207	0.20232	0.97082	12
H3K4me2	-0.0069254	0.0055528	-0.012478	0.94269	0.97082	12
H3K56me0	-0.048763	0.00076033	-0.049523	0.43984	0.97082	12
H3K79me0	-0.0072279	0.036818	-0.044046	0.48549	0.97082	12
H3K79me1	-0.11664	-0.18265	0.066009	0.53765	0.97082	12
H3K79me2	-0.13898	-0.33921	0.20023	0.28427	0.97082	12
H3K9me0	0.016464	0.067171	-0.050707	0.7278	0.97082	12
H3K9me1	0.077009	-0.012989	0.089999	0.39321	0.97082	12
H3K9me2	0.049092	0.011844	0.037249	0.77693	0.97082	12
H3K9me3	-0.16377	-0.13078	-0.032981	0.88521	0.97082	12
H3K27me0	0.067265	0.11927	-0.052006	0.85414	0.97082	12
H3K27me1	-0.20019	-0.092818	-0.10738	0.46353	0.97082	12
H3K27me2	-0.22378	-0.24304	0.019269	0.91245	0.97082	12
H3K27me3	-0.083062	-0.098546	0.015484	0.97082	0.97082	12
H3K36me0	0.058949	-0.011187	0.070137	0.72202	0.97082	12
H3K36me1	-0.13316	-0.070284	-0.062875	0.54513	0.97082	12
H3K36me2	-0.14477	0.014992	-0.15976	0.4236	0.97082	12
H3K36me3	-0.030798	-0.069839	0.039041	0.79446	0.97082	12
H3K9ac1	-0.43141	-0.23123	-0.20018	0.21573	0.97082	12
H3K14ac0	-0.26153	-0.16325	-0.098279	0.23632	0.97082	12
H3K14ac1	0.080483	0.044851	0.035632	0.73546	0.97082	12
H3K18ac1	-0.062401	-0.152	0.089594	0.55789	0.97082	12
H3K23ac0	-0.13619	-0.13054	-0.0056485	0.95421	0.97082	12
H3K23ac1	0.17987	-0.013922	0.1938	0.064662	0.97082	12
H3K27ac1	0.079578	0.046592	0.032986	0.91021	0.97082	12
H3K4me0	-0.10828	-0.028399	-0.079879	0.66827	0.94495	120
H3K4me1	-0.38456	-0.33116	-0.053399	0.78034	0.94495	120
H3K4me2	0.068672	-0.0072845	0.075957	0.65549	0.94495	120
H3K56me0	0.04754	-0.015593	0.063133	0.64104	0.94495	120
H3K79me0	0.12154	0.014952	0.10659	0.42873	0.94495	120
H3K79me1	-0.2564	-0.15891	-0.097489	0.27634	0.94495	120
H3K79me2	-0.39657	-0.29547	-0.1011	0.53289	0.94495	120
H3K9me0	0.073967	0.057406	0.016561	0.94495	0.94495	120
H3K9me1	-0.025033	0.0043385	-0.029372	0.8809	0.94495	120
H3K9me2	-0.045872	0.02797	-0.073842	0.50885	0.94495	120
H3K9me3	-0.30474	-0.10685	-0.1979	0.28583	0.94495	120
H3K27me0	0.31255	0.077618	0.23494	0.32417	0.94495	120
H3K27me1	-0.06766	-0.11532	0.047664	0.78258	0.94495	120
H3K27me2	-0.28967	-0.23185	-0.057822	0.87662	0.94495	120
H3K27me3	-0.28079	-0.064969	-0.21582	0.7215	0.94495	120
H3K36me0	0.28622	-0.04978	0.336	0.092721	0.94495	120
H3K36me1	-0.11112	-0.074099	-0.037017	0.79682	0.94495	120
H3K36me2	-0.26572	0.03553	-0.30125	0.090562	0.94495	120
H3K36me3	-0.16905	-0.046362	-0.12269	0.54975	0.94495	120
H3K9ac1	-0.46568	-0.22541	-0.24027	0.19266	0.94495	120
H3K14ac0	-0.24753	-0.16562	-0.081901	0.54939	0.94495	120
H3K14ac1	-0.059418	0.068608	-0.12803	0.42963	0.94495	120
H3K18ac1	-0.23576	-0.12256	-0.1132	0.62009	0.94495	120
H3K23ac0	-0.14517	-0.12902	-0.01615	0.91972	0.94495	120
H3K23ac1	-0.021865	0.020336	-0.0422	0.80899	0.94495	120
H3K27ac1	-0.067458	0.07204	-0.1395	0.58168	0.94495	120
H3K4me0	-0.01458	-0.045205	0.030625	0.8152	0.97258	121
H3K4me1	-0.28773	-0.34876	0.061028	0.72875	0.97258	121
H3K4me2	0.070973	-0.0091876	0.08016	0.49094	0.97258	121
H3K56me0	-0.002112	-0.0072586	0.0051466	0.91418	0.97258	121
H3K79me0	0.046808	0.027274	0.019534	0.74428	0.97258	121
H3K79me1	-0.11085	-0.18503	0.07418	0.53101	0.97258	121
H3K79me2	-0.38186	-0.29635	-0.085508	0.67551	0.97258	121
H3K9me0	-0.025876	0.076288	-0.10216	0.42236	0.97258	121
H3K9me1	-0.016493	0.0032611	-0.019754	0.85921	0.97258	121
H3K9me2	0.077578	0.0056493	0.071928	0.45211	0.97258	121
H3K9me3	-0.2556	-0.11249	-0.14311	0.4964	0.97258	121
H3K27me0	-0.20111	0.17188	-0.37299	0.0078741	0.10236	121
H3K27me1	-0.1401	-0.10231	-0.037789	0.77866	0.97258	121
H3K27me2	0.078003	-0.30145	0.37945	0.002967	0.077142	121
H3K27me3	0.046381	-0.12374	0.17012	0.54831	0.97258	121
H3K36me0	-0.23476	0.043946	-0.2787	0.26749	0.97258	121
H3K36me1	-0.081469	-0.079187	-0.002282	0.98509	0.98509	121
H3K36me2	-0.024106	-0.0051409	-0.018965	0.93517	0.97258	121
H3K36me3	-0.12582	-0.052317	-0.073498	0.65464	0.97258	121
H3K9ac1	-0.33053	-0.24678	-0.083751	0.67597	0.97258	121
H3K14ac0	-0.25369	-0.16286	-0.090831	0.32451	0.97258	121
H3K14ac1	0.033324	0.053235	-0.01991	0.90033	0.97258	121
H3K18ac1	-0.39675	-0.089419	-0.30733	0.35064	0.97258	121
H3K23ac0	-0.18097	-0.12182	-0.059146	0.70672	0.97258	121
H3K23ac1	-0.26293	0.067506	-0.33044	0.2146	0.97258	121
H3K27ac1	-0.26265	0.11305	-0.3757	0.17046	0.97258	121
H3K4me0	0.04347	-0.058588	0.10206	0.37397	0.70511	122
H3K4me1	-0.23908	-0.36045	0.12137	0.47303	0.70511	122
H3K4me2	0.2876	-0.057482	0.34508	0.020511	0.53329	122
H3K56me0	-0.05666	0.0044057	-0.061065	0.19464	0.70511	122
H3K79me0	-0.0060079	0.038283	-0.04429	0.30973	0.70511	122
H3K79me1	-0.30136	-0.14539	-0.15597	0.27557	0.70511	122
H3K79me2	-0.55747	-0.2568	-0.30068	0.31972	0.70511	122
H3K9me0	0.22486	0.024211	0.20065	0.11073	0.70511	122
H3K9me1	0.097831	-0.02101	0.11884	0.34812	0.70511	122
H3K9me2	-0.054194	0.03266	-0.086854	0.39065	0.70511	122
H3K9me3	-0.21979	-0.11741	-0.10239	0.37351	0.70511	122
H3K27me0	0.021736	0.13113	-0.10939	0.46212	0.70511	122
H3K27me1	-0.082248	-0.11405	0.031798	0.72882	0.86133	122
H3K27me2	-0.20911	-0.24696	0.037849	0.79035	0.89222	122
H3K27me3	0.082467	-0.13486	0.21732	0.47227	0.70511	122
H3K36me0	0.077101	-0.017853	0.094954	0.69163	0.8563	122
H3K36me1	-0.097145	-0.075692	-0.021453	0.82359	0.89222	122
H3K36me2	-0.12701	0.017427	-0.14444	0.50256	0.70511	122
H3K36me3	-0.23157	-0.028066	-0.2035	0.28149	0.70511	122
H3K9ac1	-0.17675	-0.2783	0.10155	0.60098	0.78127	122
H3K14ac0	-0.17302	-0.17848	0.005467	0.93633	0.93633	122
H3K14ac1	0.1218	0.034543	0.087254	0.51527	0.70511	122
H3K18ac1	0.034531	-0.17642	0.21095	0.19159	0.70511	122
H3K23ac0	-0.12295	-0.13317	0.010221	0.91425	0.93633	122
H3K23ac1	0.25062	-0.03678	0.2874	0.11707	0.70511	122
H3K27ac1	-0.13579	0.092654	-0.22845	0.33876	0.70511	122
H3K4me0	0.093903	-0.073022	0.16693	0.04341	0.99528	123
H3K4me1	-0.28545	-0.35175	0.0663	0.70324	0.99528	123
H3K4me2	0.19341	-0.041778	0.23518	0.10735	0.99528	123
H3K56me0	0.030022	-0.015177	0.045199	0.43092	0.99528	123
H3K79me0	0.019422	0.033065	-0.013643	0.83292	0.99528	123
H3K79me1	-0.10304	-0.18987	0.08683	0.29851	0.99528	123
H3K79me2	-0.20848	-0.33454	0.12606	0.43763	0.99528	123
H3K9me0	0.10975	0.047825	0.061926	0.72109	0.99528	123
H3K9me1	0.031179	-0.0073901	0.038569	0.73109	0.99528	123
H3K9me2	0.014863	0.017824	-0.0029601	0.97573	0.99528	123
H3K9me3	0.016621	-0.1721	0.18872	0.16484	0.99528	123
H3K27me0	0.18304	0.094606	0.088433	0.70901	0.99528	123
H3K27me1	-0.04923	-0.12261	0.073377	0.59671	0.99528	123
H3K27me2	-0.32245	-0.22052	-0.10193	0.5235	0.99528	123
H3K27me3	-0.37003	-0.030602	-0.33943	0.41339	0.99528	123
H3K36me0	0.00021175	-0.0012984	0.0015101	0.99528	0.99528	123
H3K36me1	-0.14521	-0.063482	-0.081732	0.44674	0.99528	123
H3K36me2	-0.0012707	-0.0098628	0.0085921	0.97185	0.99528	123
H3K36me3	-0.073229	-0.061998	-0.011231	0.94218	0.99528	123
H3K9ac1	-0.23748	-0.26576	0.028282	0.88615	0.99528	123
H3K14ac0	-0.079729	-0.20098	0.12125	0.13926	0.99528	123
H3K14ac1	0.053704	0.04914	0.0045636	0.97468	0.99528	123
H3K18ac1	-0.13341	-0.14033	0.0069149	0.97168	0.99528	123
H3K23ac0	-0.13551	-0.13036	-0.0051487	0.95687	0.99528	123
H3K23ac1	0.026653	0.011223	0.01543	0.9323	0.99528	123
H3K27ac1	0.0098916	0.061638	-0.051747	0.8425	0.99528	123
H3K4me0	-0.026014	-0.042963	0.016949	0.87771	0.91282	124
H3K4me1	-0.69467	-0.26218	-0.43248	0.019581	0.25455	124
H3K4me2	-0.16278	0.039658	-0.20244	0.2073	0.65856	124
H3K56me0	0.049151	-0.018416	0.067567	0.31595	0.65856	124
H3K79me0	0.07748	0.020275	0.057204	0.45866	0.74532	124
H3K79me1	-0.26594	-0.15303	-0.11291	0.25801	0.65856	124
H3K79me2	-0.44381	-0.28131	-0.1625	0.32836	0.65856	124
H3K9me0	0.075273	0.056475	0.018797	0.91801	0.91801	124
H3K9me1	-0.11828	0.025603	-0.14389	0.44648	0.74532	124
H3K9me2	-0.20583	0.065366	-0.27119	0.10337	0.60611	124
H3K9me3	-0.29308	-0.1016	-0.19148	0.35461	0.65856	124
H3K27me0	0.20165	0.092326	0.10932	0.62606	0.81139	124
H3K27me1	-0.2195	-0.084442	-0.13506	0.24253	0.65856	124
H3K27me2	-0.4825	-0.188	-0.2945	0.30302	0.65856	124
H3K27me3	0.43524	-0.21094	0.64618	0.11656	0.60611	124
H3K36me0	0.40642	-0.088882	0.4953	0.0011625	0.030225	124
H3K36me1	-0.098365	-0.075424	-0.022941	0.84141	0.91153	124
H3K36me2	-0.32157	0.059389	-0.38095	0.051489	0.44624	124
H3K36me3	-0.20877	-0.032983	-0.17579	0.33201	0.65856	124
H3K9ac1	-0.18155	-0.27727	0.09572	0.66996	0.81139	124
H3K14ac0	-0.13652	-0.18635	0.049833	0.68455	0.81139	124
H3K14ac1	-0.15287	0.093784	-0.24665	0.25461	0.65856	124
H3K18ac1	-0.24145	-0.11689	-0.12456	0.63457	0.81139	124
H3K23ac0	-0.21966	-0.11232	-0.10734	0.57937	0.81139	124
H3K23ac1	-0.052671	0.028635	-0.081306	0.68656	0.81139	124
H3K27ac1	0.12023	0.036329	0.083902	0.78096	0.88282	124
H3K4me0	0.013234	-0.051936	0.06517	0.37718	0.93436	125
H3K4me1	-0.28852	-0.34978	0.061265	0.68045	0.93436	125
H3K4me2	0.15627	-0.029156	0.18542	0.23434	0.93436	125
H3K56me0	-0.023615	-0.0027215	-0.020894	0.71566	0.93436	125
H3K79me0	0.005904	0.035713	-0.029809	0.56449	0.93436	125
H3K79me1	-0.12681	-0.18304	0.05623	0.46583	0.93436	125
H3K79me2	-0.24254	-0.32472	0.08218	0.54662	0.93436	125
H3K9me0	0.079273	0.055612	0.023661	0.88506	0.93436	125
H3K9me1	0.022669	-0.0047984	0.027468	0.80032	0.93436	125
H3K9me2	0.0064932	0.019571	-0.013078	0.90887	0.93436	125
H3K9me3	0.058307	-0.17739	0.2357	0.05142	0.93436	125
H3K27me0	0.1532	0.10277	0.050428	0.76829	0.93436	125
H3K27me1	-0.16565	-0.096058	-0.069589	0.58354	0.93436	125
H3K27me2	-0.36225	-0.21393	-0.14831	0.48555	0.93436	125
H3K27me3	-0.049362	-0.10642	0.05706	0.90288	0.93436	125
H3K36me0	0.021596	-0.0058812	0.027478	0.92108	0.93436	125
H3K36me1	-0.20346	-0.055267	-0.14819	0.1177	0.93436	125
H3K36me2	0.010722	-0.012281	0.023003	0.93436	0.93436	125
H3K36me3	-0.045122	-0.06828	0.023158	0.85156	0.93436	125
H3K9ac1	-0.39965	-0.23023	-0.16942	0.27745	0.93436	125
H3K14ac0	-0.15629	-0.18209	0.025798	0.76784	0.93436	125
H3K14ac1	0.063131	0.047196	0.015934	0.882	0.93436	125
H3K18ac1	-0.11539	-0.14408	0.028695	0.87477	0.93436	125
H3K23ac0	-0.085924	-0.14116	0.055237	0.57953	0.93436	125
H3K23ac1	0.024707	0.011946	0.012761	0.92618	0.93436	125
H3K27ac1	0.11064	0.039854	0.07079	0.7625	0.93436	125
H3K4me0	-0.016012	-0.045502	0.02949	0.77762	0.98318	126
H3K4me1	-0.2267	-0.36312	0.13641	0.46978	0.98318	126
H3K4me2	0.061158	-0.0086426	0.069801	0.68821	0.98318	126
H3K56me0	0.021352	-0.01242	0.033772	0.45776	0.98318	126
H3K79me0	-0.032237	0.04394	-0.076177	0.099071	0.88722	126
H3K79me1	-0.055243	-0.19848	0.14324	0.17062	0.88722	126
H3K79me2	0.0061059	-0.37835	0.38446	0.11051	0.88722	126
H3K9me0	0.028358	0.066594	-0.038236	0.78856	0.98318	126
H3K9me1	0.029976	-0.0063743	0.03635	0.7089	0.98318	126
H3K9me2	0.13153	-0.0073982	0.13893	0.31133	0.98318	126
H3K9me3	0.05431	-0.17653	0.23084	0.14276	0.88722	126
H3K27me0	0.12451	0.10896	0.015542	0.94537	0.98318	126
H3K27me1	-0.057507	-0.11938	0.061876	0.66896	0.98318	126
H3K27me2	-0.14538	-0.26071	0.11533	0.5673	0.98318	126
H3K27me3	0.24514	-0.16994	0.41508	0.15026	0.88722	126
H3K36me0	0.14692	-0.032912	0.17983	0.32783	0.98318	126
H3K36me1	-0.032859	-0.088718	0.05586	0.61871	0.98318	126
H3K36me2	-0.038474	-0.0016701	-0.036804	0.84738	0.98318	126
H3K36me3	-0.0069808	-0.076507	0.069526	0.63581	0.98318	126
H3K9ac1	-0.25843	-0.26069	0.0022546	0.99106	0.99106	126
H3K14ac0	-0.13766	-0.18611	0.048449	0.55834	0.98318	126
H3K14ac1	0.13196	0.032351	0.099606	0.40947	0.98318	126
H3K18ac1	-0.22233	-0.12101	-0.10132	0.66864	0.98318	126
H3K23ac0	-0.13871	-0.12978	-0.0089308	0.9352	0.98318	126
H3K23ac1	-0.021593	0.021932	-0.043525	0.83442	0.98318	126
H3K27ac1	0.087645	0.044363	0.043282	0.8974	0.98318	126
H3K4me0	-0.088444	-0.030722	-0.057722	0.58059	0.989	127
H3K4me1	-0.29493	-0.34737	0.052444	0.72507	0.989	127
H3K4me2	0.047981	-0.0047661	0.052747	0.75338	0.989	127
H3K56me0	-0.061182	0.004101	-0.065283	0.444	0.989	127
H3K79me0	-0.017721	0.039683	-0.057404	0.45788	0.989	127
H3K79me1	-0.22949	-0.16221	-0.067271	0.63253	0.989	127
H3K79me2	-0.39729	-0.29338	-0.10391	0.62107	0.989	127
H3K9me0	0.051619	0.061385	-0.0097669	0.95705	0.99841	127
H3K9me1	-0.18207	0.035102	-0.21717	0.10238	0.989	127
H3K9me2	-0.10991	0.041705	-0.15162	0.26153	0.989	127
H3K9me3	-0.13592	-0.13551	-0.00041374	0.99841	0.99841	127
H3K27me0	0.13009	0.10819	0.021902	0.92524	0.99841	127
H3K27me1	-0.10399	-0.10925	0.0052681	0.96406	0.99841	127
H3K27me2	-0.28848	-0.23097	-0.057512	0.76077	0.989	127
H3K27me3	-0.59472	-0.00044733	-0.59428	0.21933	0.989	127
H3K36me0	-0.10813	0.019594	-0.12772	0.65246	0.989	127
H3K36me1	-0.14164	-0.067389	-0.074246	0.45408	0.989	127
H3K36me2	0.067184	-0.022697	0.089881	0.73469	0.989	127
H3K36me3	-0.062701	-0.064455	0.0017537	0.99299	0.99841	127
H3K9ac1	-0.50687	-0.21287	-0.294	0.25048	0.989	127
H3K14ac0	-0.25087	-0.16341	-0.087461	0.4526	0.989	127
H3K14ac1	-0.10239	0.079334	-0.18173	0.22393	0.989	127
H3K18ac1	-0.011841	-0.16344	0.1516	0.34861	0.989	127
H3K23ac0	-0.053667	-0.1463	0.092635	0.37637	0.989	127
H3K23ac1	0.017577	0.013562	0.0040149	0.97791	0.99841	127
H3K27ac1	0.13602	0.034878	0.10114	0.71924	0.989	127
H3K4me0	-0.1498	-0.016069	-0.13373	0.53322	0.87077	128
H3K4me1	-0.35084	-0.33634	-0.014502	0.94619	0.97937	128
H3K4me2	-0.28782	0.066628	-0.35445	0.080008	0.72128	128
H3K56me0	0.070555	-0.023033	0.093588	0.42885	0.8536	128
H3K79me0	0.12981	0.0089884	0.12082	0.29994	0.77984	128
H3K79me1	-0.16365	-0.1751	0.011446	0.9463	0.97937	128
H3K79me2	-0.41292	-0.28797	-0.12495	0.73442	0.97937	128
H3K9me0	0.21998	0.025263	0.19472	0.24061	0.77984	128
H3K9me1	0.1782	-0.038345	0.21655	0.10967	0.72128	128
H3K9me2	0.087067	0.0021921	0.084875	0.45963	0.8536	128
H3K9me3	0.037523	-0.17291	0.21043	0.14632	0.72128	128
H3K27me0	0.10256	0.1137	-0.011138	0.9435	0.97937	128
H3K27me1	-0.11427	-0.10714	-0.007136	0.96619	0.97937	128
H3K27me2	-0.12205	-0.26574	0.14369	0.58874	0.90043	128
H3K27me3	0.23077	-0.16684	0.39761	0.35695	0.8437	128
H3K36me0	0.050195	-0.012049	0.062244	0.78294	0.97937	128
H3K36me1	-0.070004	-0.081664	0.01166	0.93434	0.97937	128
H3K36me2	-0.045935	-6.0897e-05	-0.045874	0.83851	0.97937	128
H3K36me3	-0.14739	-0.046223	-0.10116	0.53586	0.87077	128
H3K9ac1	-0.26458	-0.25936	-0.0052222	0.97937	0.97937	128
H3K14ac0	-0.010363	-0.21356	0.2032	0.11791	0.72128	128
H3K14ac1	0.11364	0.036302	0.077338	0.45695	0.8536	128
H3K18ac1	0.022332	-0.17378	0.19612	0.28167	0.77984	128
H3K23ac0	0.05102	-0.1707	0.22172	0.1153	0.72128	128
H3K23ac1	0.15315	-0.015758	0.16891	0.20567	0.76392	128
H3K27ac1	-0.20646	0.1082	-0.31466	0.16645	0.72128	128
H3K4me0	0.025716	-0.054682	0.080398	0.4018	0.64338	129
H3K4me1	-0.086712	-0.39331	0.3066	0.10299	0.44629	129
H3K4me2	0.27758	-0.055321	0.3329	0.025027	0.32535	129
H3K56me0	0.025947	-0.013411	0.039358	0.51196	0.65743	129
H3K79me0	0.022171	0.032205	-0.010034	0.85314	0.85314	129
H3K79me1	-0.029804	-0.20396	0.17416	0.20277	0.58624	129
H3K79me2	-0.039069	-0.36861	0.32954	0.23509	0.61123	129
H3K9me0	0.1198	0.046871	0.072928	0.62005	0.67172	129
H3K9me1	0.058892	-0.012611	0.071503	0.47016	0.64338	129
H3K9me2	0.1085	-0.0024316	0.11094	0.40244	0.64338	129
H3K9me3	-0.05492	-0.15297	0.098048	0.57109	0.65743	129
H3K27me0	0.24094	0.083851	0.15709	0.39577	0.64338	129
H3K27me1	0.19081	-0.17294	0.36375	0.00050806	0.01321	129
H3K27me2	-0.012255	-0.28942	0.27717	0.077108	0.40096	129
H3K27me3	-0.34038	-0.043653	-0.29673	0.36293	0.64338	129
H3K36me0	-0.049661	0.0094881	-0.059149	0.81063	0.84306	129
H3K36me1	0.03547	-0.10487	0.14034	0.20293	0.58624	129
H3K36me2	0.41445	-0.09936	0.51381	0.038344	0.33231	129
H3K36me3	0.13567	-0.10727	0.24295	0.058841	0.38247	129
H3K9ac1	-0.14531	-0.28509	0.13977	0.46942	0.64338	129
H3K14ac0	-0.1202	-0.18987	0.069678	0.54844	0.65743	129
H3K14ac1	0.15498	0.027385	0.1276	0.19084	0.58624	129
H3K18ac1	-0.033891	-0.16166	0.12777	0.4572	0.64338	129
H3K23ac0	-0.065183	-0.14563	0.080452	0.45907	0.64338	129
H3K23ac1	0.12427	-0.009528	0.1338	0.43569	0.64338	129
H3K27ac1	0.17344	0.024622	0.14882	0.58157	0.65743	129
H3K4me0	0.03207	-0.054352	0.086421	0.36439	0.83543	13
H3K4me1	-0.44833	-0.31787	-0.13046	0.62175	0.83543	13
H3K4me2	-0.071566	0.018224	-0.089789	0.69421	0.83543	13
H3K56me0	-0.083782	0.0084472	-0.092229	0.23327	0.83543	13
H3K79me0	-0.044069	0.04475	-0.088819	0.2201	0.83543	13
H3K79me1	-0.24306	-0.1596	-0.083453	0.51869	0.83543	13
H3K79me2	-0.23605	-0.32439	0.088337	0.7069	0.83543	13
H3K9me0	0.096943	0.052669	0.044273	0.77333	0.84877	13
H3K9me1	-0.06952	0.013459	-0.082979	0.33781	0.83543	13
H3K9me2	-0.039195	0.028105	-0.0673	0.68747	0.83543	13
H3K9me3	-0.23226	-0.11698	-0.11529	0.45073	0.83543	13
H3K27me0	0.43064	0.050391	0.38025	0.14551	0.83543	13
H3K27me1	-0.081468	-0.11358	0.032117	0.83453	0.86791	13
H3K27me2	-0.54449	-0.18174	-0.36276	0.2282	0.83543	13
H3K27me3	-0.78128	0.035429	-0.81671	0.12318	0.83543	13
H3K36me0	-0.029014	0.0043801	-0.033394	0.90299	0.90299	13
H3K36me1	-0.05445	-0.084485	0.030034	0.78348	0.84877	13
H3K36me2	0.09964	-0.028938	0.12858	0.62147	0.83543	13
H3K36me3	0.093382	-0.09447	0.18785	0.16508	0.83543	13
H3K9ac1	-0.4423	-0.22528	-0.21702	0.33913	0.83543	13
H3K14ac0	-0.25537	-0.16254	-0.092834	0.46825	0.83543	13
H3K14ac1	-0.019162	0.063328	-0.08249	0.46153	0.83543	13
H3K18ac1	-0.085796	-0.14922	0.063423	0.69833	0.83543	13
H3K23ac0	-0.1876	-0.12055	-0.067052	0.52568	0.83543	13
H3K23ac1	0.13435	-0.0088938	0.14324	0.32974	0.83543	13
H3K27ac1	0.40027	-0.016936	0.41721	0.081509	0.83543	13
H3K4me0	-0.1014	-0.029588	-0.071816	0.59382	0.77197	130
H3K4me1	-0.35871	-0.33511	-0.023601	0.92154	0.98166	130
H3K4me2	-0.0090212	0.0061958	-0.015217	0.9439	0.98166	130
H3K56me0	-0.022023	-0.0034295	-0.018594	0.83261	0.94121	130
H3K79me0	-0.038981	0.043772	-0.082752	0.32132	0.52274	130
H3K79me1	-0.31764	-0.14526	-0.17238	0.29177	0.52274	130
H3K79me2	-0.61405	-0.2517	-0.36236	0.33282	0.52274	130
H3K9me0	-0.25064	0.11951	-0.37015	0.084898	0.29619	130
H3K9me1	-0.32071	0.061764	-0.38247	0.050613	0.29619	130
H3K9me2	-0.22397	0.063638	-0.2876	0.093353	0.29619	130
H3K9me3	-0.28787	-0.10628	-0.18158	0.44997	0.64996	130
H3K27me0	-0.12023	0.15633	-0.27656	0.114	0.29619	130
H3K27me1	-0.03683	-0.12217	0.085339	0.4869	0.66628	130
H3K27me2	-0.079279	-0.2712	0.19192	0.15144	0.30812	130
H3K27me3	-0.19258	-0.077783	-0.1148	0.6693	0.82604	130
H3K36me0	-0.16004	0.029578	-0.18962	0.34179	0.52274	130
H3K36me1	-0.1137	-0.072866	-0.040838	0.69896	0.82604	130
H3K36me2	-0.0066233	-0.008503	0.0018797	0.99383	0.99383	130
H3K36me3	-0.31366	-0.016193	-0.29747	0.15406	0.30812	130
H3K9ac1	-0.607	-0.19361	-0.41338	0.035465	0.29619	130
H3K14ac0	-0.36677	-0.14112	-0.22566	0.11201	0.29619	130
H3K14ac1	-0.3093	0.11912	-0.42842	0.026399	0.29619	130
H3K18ac1	-0.51392	-0.066888	-0.44703	0.045699	0.29619	130
H3K23ac0	-0.38782	-0.082042	-0.30578	0.097687	0.29619	130
H3K23ac1	-0.22967	0.061111	-0.29078	0.12531	0.29619	130
H3K27ac1	-0.2812	0.11669	-0.39788	0.11076	0.29619	130
H3K4me0	0.038076	-0.053729	0.091806	0.43734	0.71068	131
H3K4me1	0.015963	-0.39917	0.41514	0.00096924	0.0252	131
H3K4me2	0.28983	-0.04484	0.33467	0.012318	0.10676	131
H3K56me0	0.012951	-0.0097194	0.022671	0.66664	0.87268	131
H3K79me0	0.0691	0.023857	0.045243	0.32754	0.59996	131
H3K79me1	0.031365	-0.20778	0.23914	0.023042	0.14977	131
H3K79me2	0.0013288	-0.36303	0.36436	0.069181	0.35974	131
H3K9me0	0.16309	0.042273	0.12081	0.3232	0.59996	131
H3K9me1	0.15219	-0.025756	0.17795	0.12147	0.48451	131
H3K9me2	0.13478	-0.0027065	0.13748	0.28868	0.59996	131
H3K9me3	-0.12466	-0.13743	0.01277	0.95515	0.95515	131
H3K27me0	0.063382	0.11993	-0.056548	0.77914	0.88077	131
H3K27me1	-0.077107	-0.11372	0.036612	0.76854	0.88077	131
H3K27me2	0.030428	-0.28621	0.31664	0.0058408	0.07593	131
H3K27me3	0.022193	-0.11642	0.13861	0.69056	0.87268	131
H3K36me0	-0.10428	0.016532	-0.12082	0.68674	0.87268	131
H3K36me1	-0.00099267	-0.093159	0.092167	0.34613	0.59996	131
H3K36me2	0.12002	-0.029973	0.14999	0.47985	0.73389	131
H3K36me3	0.10811	-0.093427	0.20154	0.14899	0.48451	131
H3K9ac1	-0.29343	-0.25466	-0.038768	0.86333	0.89786	131
H3K14ac0	-0.15108	-0.182	0.030925	0.70486	0.87268	131
H3K14ac1	0.16387	0.030692	0.13317	0.25826	0.59996	131
H3K18ac1	0.071396	-0.17472	0.24611	0.19143	0.49772	131
H3K23ac0	-0.031889	-0.14825	0.11636	0.14908	0.48451	131
H3K23ac1	0.23252	-0.022862	0.25538	0.1753	0.49772	131
H3K27ac1	0.0073968	0.059085	-0.051688	0.85299	0.89786	131
H3K4me0	-0.11007	-0.023069	-0.087	0.66064	0.92907	132
H3K4me1	-0.29169	-0.35025	0.058561	0.67135	0.92907	132
H3K4me2	0.027767	-0.0020248	0.029792	0.83088	0.92907	132
H3K56me0	0.048822	-0.019689	0.06851	0.48654	0.92907	132
H3K79me0	0.14084	0.0039245	0.13692	0.18429	0.92907	132
H3K79me1	-0.089327	-0.19316	0.10383	0.27332	0.92907	132
H3K79me2	-0.26967	-0.31985	0.050182	0.81163	0.92907	132
H3K9me0	0.1645	0.034684	0.12982	0.27862	0.92907	132
H3K9me1	0.042831	-0.010187	0.053018	0.65184	0.92907	132
H3K9me2	0.0991	-0.0023932	0.10149	0.36153	0.92907	132
H3K9me3	0.11823	-0.19648	0.31471	0.025732	0.33452	132
H3K27me0	0.22537	0.084446	0.14092	0.4749	0.92907	132
H3K27me1	-0.14165	-0.10042	-0.04123	0.78743	0.92907	132
H3K27me2	-0.28214	-0.23019	-0.051952	0.82894	0.92907	132
H3K27me3	-0.1269	-0.088955	-0.037942	0.92907	0.92907	132
H3K36me0	0.020842	-0.0062497	0.027092	0.91845	0.92907	132
H3K36me1	-0.11102	-0.072641	-0.038374	0.76719	0.92907	132
H3K36me2	-0.079967	0.0090243	-0.088991	0.68347	0.92907	132
H3K36me3	0.025734	-0.085749	0.11148	0.39867	0.92907	132
H3K9ac1	-0.086816	-0.30192	0.2151	0.26214	0.92907	132
H3K14ac0	-0.033718	-0.21202	0.17831	0.0057118	0.14851	132
H3K14ac1	0.16886	0.021503	0.14735	0.19936	0.92907	132
H3K18ac1	-0.23128	-0.11684	-0.11444	0.48433	0.92907	132
H3K23ac0	-0.11885	-0.13436	0.015517	0.89648	0.92907	132
H3K23ac1	0.067775	0.0013542	0.066421	0.65545	0.92907	132
H3K27ac1	0.02843	0.056525	-0.028095	0.91095	0.92907	132
H3K4me0	-0.21911	-0.0051014	-0.21401	0.29165	0.8213	133
H3K4me1	-0.42959	-0.32147	-0.10812	0.47756	0.8213	133
H3K4me2	-0.056205	0.01527	-0.071475	0.71822	0.83522	133
H3K56me0	-0.08575	0.0088256	-0.094576	0.047942	0.56696	133
H3K79me0	-0.05226	0.046325	-0.098586	0.10316	0.57616	133
H3K79me1	-0.34413	-0.14017	-0.20396	0.22395	0.8213	133
H3K79me2	-0.55806	-0.26247	-0.29559	0.39892	0.8213	133
H3K9me0	0.10222	0.051655	0.050563	0.62098	0.8213	133
H3K9me1	-0.02875	0.0056182	-0.034369	0.68811	0.83522	133
H3K9me2	-0.023584	0.025103	-0.048687	0.73885	0.83522	133
H3K9me3	-0.045632	-0.15287	0.10724	0.48238	0.8213	133
H3K27me0	0.13808	0.10665	0.031424	0.87845	0.87845	133
H3K27me1	-0.33921	-0.064019	-0.27519	0.11363	0.57616	133
H3K27me2	-0.76515	-0.1393	-0.62585	0.065418	0.56696	133
H3K27me3	-0.012712	-0.11237	0.099661	0.8423	0.87599	133
H3K36me0	-0.36609	0.069202	-0.43529	0.13296	0.57616	133
H3K36me1	-0.26272	-0.043647	-0.21907	0.053956	0.56696	133
H3K36me2	0.18582	-0.045511	0.23133	0.45581	0.8213	133
H3K36me3	-0.15129	-0.047419	-0.10387	0.52572	0.8213	133
H3K9ac1	-0.068936	-0.29709	0.22815	0.27912	0.8213	133
H3K14ac0	-0.13575	-0.18554	0.049796	0.5246	0.8213	133
H3K14ac1	0.10987	0.038513	0.071362	0.42756	0.8213	133
H3K18ac1	-0.069368	-0.15238	0.08301	0.62139	0.8213	133
H3K23ac0	-0.087302	-0.13983	0.052532	0.63177	0.8213	133
H3K23ac1	0.040613	0.0091323	0.031481	0.82604	0.87599	133
H3K27ac1	-0.058349	0.072989	-0.13134	0.59535	0.8213	133
H3K4me0	0.18603	-0.084541	0.27057	0.043147	0.34822	134
H3K4me1	-0.36272	-0.33433	-0.028387	0.91084	0.93287	134
H3K4me2	0.2015	-0.03429	0.23579	0.30358	0.65679	134
H3K56me0	0.075722	-0.022227	0.097949	0.39579	0.65679	134
H3K79me0	0.092797	0.01843	0.074368	0.5334	0.69342	134
H3K79me1	-0.091043	-0.18884	0.097795	0.41442	0.65679	134
H3K79me2	-0.16468	-0.33811	0.17343	0.31006	0.65679	134
H3K9me0	0.27736	0.017974	0.25938	0.1089	0.56628	134
H3K9me1	0.16036	-0.03075	0.19111	0.14295	0.60951	134
H3K9me2	0.10765	-0.0001344	0.10779	0.44648	0.65679	134
H3K9me3	-0.26113	-0.11143	-0.1497	0.33996	0.65679	134
H3K27me0	0.13068	0.10808	0.022608	0.87884	0.93287	134
H3K27me1	0.063789	-0.14152	0.20531	0.1641	0.60951	134
H3K27me2	-0.053788	-0.2761	0.22232	0.3282	0.65679	134
H3K27me3	0.11444	-0.13683	0.25127	0.47996	0.65679	134
H3K36me0	-0.018822	0.0024201	-0.021243	0.93287	0.93287	134
H3K36me1	0.14938	-0.12445	0.27383	0.053573	0.34822	134
H3K36me2	0.14154	-0.036996	0.17854	0.47061	0.65679	134
H3K36me3	0.052433	-0.086596	0.13903	0.26167	0.65679	134
H3K9ac1	-0.40815	-0.23185	-0.1763	0.47968	0.65679	134
H3K14ac0	-0.11346	-0.18983	0.076374	0.46066	0.65679	134
H3K14ac1	0.063894	0.047356	0.016539	0.91535	0.93287	134
H3K18ac1	0.16736	-0.1979	0.36526	0.0328	0.34822	134
H3K23ac0	0.15246	-0.18594	0.3384	0.014161	0.34822	134
H3K23ac1	0.071566	0.0031798	0.068386	0.6754	0.83621	134
H3K27ac1	0.09533	0.042856	0.052474	0.80323	0.93287	134
H3K4me0	-0.065296	-0.036394	-0.028902	0.79354	0.96684	135
H3K4me1	-0.55921	-0.30628	-0.25293	0.19547	0.63528	135
H3K4me2	-0.0045036	0.0049629	-0.0094666	0.9552	0.96684	135
H3K56me0	-0.028919	-0.0030966	-0.025823	0.75182	0.96684	135
H3K79me0	-0.021104	0.038058	-0.059162	0.55455	0.90114	135
H3K79me1	-0.22484	-0.16539	-0.059446	0.65331	0.96684	135
H3K79me2	-0.42088	-0.29374	-0.12715	0.46541	0.80671	135
H3K9me0	0.25269	0.031235	0.22145	0.35012	0.70024	135
H3K9me1	0.12132	-0.017887	0.13921	0.33879	0.70024	135
H3K9me2	-0.090333	0.033189	-0.12352	0.30444	0.70024	135
H3K9me3	-0.12139	-0.13767	0.016282	0.91479	0.96684	135
H3K27me0	0.44135	0.062888	0.37846	0.1214	0.52607	135
H3K27me1	-0.27101	-0.084314	-0.1867	0.17789	0.63528	135
H3K27me2	-0.69804	-0.17243	-0.52561	0.27755	0.70024	135
H3K27me3	-0.23112	-0.076325	-0.1548	0.83845	0.96684	135
H3K36me0	0.020501	-0.0041924	0.024694	0.93579	0.96684	135
H3K36me1	-0.074665	-0.0803	0.0056352	0.96684	0.96684	135
H3K36me2	0.18065	-0.036177	0.21682	0.39276	0.72941	135
H3K36me3	0.035279	-0.078905	0.11418	0.33084	0.70024	135
H3K9ac1	0.24534	-0.3352	0.58054	0.061978	0.32229	135
H3K14ac0	-0.13015	-0.18453	0.054374	0.67899	0.96684	135
H3K14ac1	0.29321	0.013996	0.27921	0.013303	0.13192	135
H3K18ac1	0.1863	-0.18718	0.37348	0.02822	0.18343	135
H3K23ac0	-0.099825	-0.13603	0.036208	0.78492	0.96684	135
H3K23ac1	0.31433	-0.030253	0.34459	0.009637	0.13192	135
H3K27ac1	0.50294	-0.01669	0.51963	0.015221	0.13192	135
H3K4me0	-0.1568	-0.011625	-0.14518	0.48189	0.94084	136
H3K4me1	-0.20505	-0.37104	0.16598	0.2193	0.81454	136
H3K4me2	0.3018	-0.067793	0.36959	0.0097546	0.08454	136
H3K56me0	0.045638	-0.018924	0.064563	0.51163	0.94084	136
H3K79me0	0.070058	0.020912	0.049146	0.62593	0.94084	136
H3K79me1	-0.162	-0.17572	0.013725	0.89469	0.94084	136
H3K79me2	-0.2563	-0.32306	0.066759	0.71461	0.94084	136
H3K9me0	0.17979	0.031016	0.14877	0.38483	0.94084	136
H3K9me1	0.031022	-0.0073524	0.038374	0.78826	0.94084	136
H3K9me2	-0.010692	0.023957	-0.034649	0.78068	0.94084	136
H3K9me3	-0.14473	-0.13338	-0.011352	0.94084	0.94084	136
H3K27me0	0.15414	0.10154	0.0526	0.71974	0.94084	136
H3K27me1	-0.16634	-0.094501	-0.071835	0.65516	0.94084	136
H3K27me2	-0.11775	-0.26965	0.15189	0.55436	0.94084	136
H3K27me3	0.72796	-0.29412	1.0221	0.00016459	0.0042793	136
H3K36me0	0.33382	-0.081365	0.41519	0.007302	0.08454	136
H3K36me1	-0.091545	-0.076626	-0.014919	0.91068	0.94084	136
H3K36me2	-0.2009	0.038048	-0.23894	0.12999	0.56329	136
H3K36me3	-0.013768	-0.076269	0.0625	0.71115	0.94084	136
H3K9ac1	-0.045188	-0.31191	0.26672	0.12549	0.56329	136
H3K14ac0	-0.013551	-0.21686	0.20331	0.016933	0.11006	136
H3K14ac1	0.01763	0.057798	-0.040168	0.79798	0.94084	136
H3K18ac1	-0.34823	-0.088772	-0.25946	0.36826	0.94084	136
H3K23ac0	-0.11423	-0.13547	0.021243	0.89205	0.94084	136
H3K23ac1	-0.099901	0.041596	-0.1415	0.5478	0.94084	136
H3K27ac1	-0.12693	0.095145	-0.22207	0.33611	0.94084	136
H3K4me0	-0.032641	-0.041844	0.0092023	0.93737	0.95671	137
H3K4me1	-0.28974	-0.34952	0.05978	0.71436	0.95671	137
H3K4me2	-0.013417	0.0074422	-0.020859	0.91278	0.95671	137
H3K56me0	-0.053242	0.0036684	-0.05691	0.3022	0.95671	137
H3K79me0	-0.091669	0.056758	-0.14843	0.00097525	0.025356	137
H3K79me1	-0.13887	-0.18044	0.041569	0.73164	0.95671	137
H3K79me2	-0.13462	-0.348	0.21338	0.34401	0.95671	137
H3K9me0	0.11149	0.048663	0.062831	0.63914	0.95671	137
H3K9me1	0.043325	-0.0092536	0.052579	0.50308	0.95671	137
H3K9me2	0.037927	0.012791	0.025136	0.8622	0.95671	137
H3K9me3	-0.22552	-0.11617	-0.10935	0.47577	0.95671	137
H3K27me0	0.13399	0.10692	0.02707	0.91808	0.95671	137
H3K27me1	-0.070959	-0.11648	0.045521	0.78774	0.95671	137
H3K27me2	-0.24901	-0.23836	-0.010657	0.95671	0.95671	137
H3K27me3	-0.070715	-0.10182	0.031101	0.92014	0.95671	137
H3K36me0	0.13229	-0.029756	0.16205	0.38305	0.95671	137
H3K36me1	-0.010163	-0.093168	0.083005	0.4301	0.95671	137
H3K36me2	-0.070876	0.0053186	-0.076195	0.66799	0.95671	137
H3K36me3	-0.044437	-0.068428	0.023991	0.87357	0.95671	137
H3K9ac1	-0.041464	-0.30748	0.26602	0.30277	0.95671	137
H3K14ac0	-0.18676	-0.17552	-0.011245	0.89932	0.95671	137
H3K14ac1	0.15707	0.026935	0.13013	0.26297	0.95671	137
H3K18ac1	-0.055286	-0.15704	0.10176	0.64266	0.95671	137
H3K23ac0	-0.21092	-0.1142	-0.096716	0.35181	0.95671	137
H3K23ac1	0.13839	-0.012575	0.15097	0.46526	0.95671	137
H3K27ac1	0.28631	0.0054101	0.28089	0.3268	0.95671	137
H3K4me0	-0.12816	-0.022933	-0.10523	0.36905	0.91067	138
H3K4me1	-0.0038542	-0.40335	0.39949	0.013117	0.34104	138
H3K4me2	-0.078196	0.019499	-0.097694	0.54889	0.91067	138
H3K56me0	-0.02489	-0.0028782	-0.022012	0.73158	0.91067	138
H3K79me0	0.021841	0.032075	-0.010234	0.82559	0.91067	138
H3K79me1	-0.13063	-0.18123	0.050601	0.70443	0.91067	138
H3K79me2	-0.27957	-0.31602	0.036455	0.90912	0.91067	138
H3K9me0	-0.092241	0.089051	-0.18129	0.18528	0.91067	138
H3K9me1	0.017554	-0.0032864	0.02084	0.8376	0.91067	138
H3K9me2	0.044214	0.012065	0.032148	0.77163	0.91067	138
H3K9me3	0.09447	-0.17981	0.27428	0.25063	0.91067	138
H3K27me0	0.41024	0.054314	0.35593	0.23521	0.91067	138
H3K27me1	-0.060412	-0.11763	0.057222	0.70781	0.91067	138
H3K27me2	-0.54527	-0.18159	-0.36368	0.17445	0.91067	138
H3K27me3	-0.77988	0.03516	-0.81504	0.1555	0.91067	138
H3K36me0	0.022099	-0.0054494	0.027549	0.91067	0.91067	138
H3K36me1	-0.22004	-0.052015	-0.16803	0.038006	0.49408	138
H3K36me2	0.03326	-0.016173	0.049433	0.82934	0.91067	138
H3K36me3	0.025914	-0.081496	0.10741	0.47092	0.91067	138
H3K9ac1	-0.37037	-0.23912	-0.13126	0.60076	0.91067	138
H3K14ac0	-0.24927	-0.16371	-0.085559	0.36258	0.91067	138
H3K14ac1	0.12672	0.035274	0.091449	0.42769	0.91067	138
H3K18ac1	-0.077339	-0.15085	0.073506	0.76111	0.91067	138
H3K23ac0	-0.14294	-0.12913	-0.013808	0.90292	0.91067	138
H3K23ac1	0.074115	0.0026897	0.071425	0.72371	0.91067	138
H3K27ac1	0.15729	0.030708	0.12658	0.73033	0.91067	138
H3K4me0	0.06237	-0.062746	0.12512	0.28614	0.61997	139
H3K4me1	-0.14472	-0.3808	0.23608	0.043442	0.42406	139
H3K4me2	0.1679	-0.031665	0.19956	0.13516	0.42406	139
H3K56me0	0.06292	-0.021386	0.084306	0.16379	0.42406	139
H3K79me0	0.11039	0.013176	0.097218	0.070197	0.42406	139
H3K79me1	-0.06814	-0.1957	0.12756	0.17941	0.42406	139
H3K79me2	-0.255	-0.32203	0.067033	0.72866	0.89246	139
H3K9me0	0.17122	0.03578	0.13544	0.44987	0.68731	139
H3K9me1	0.073055	-0.015666	0.088721	0.42154	0.68731	139
H3K9me2	0.00058741	0.020845	-0.020257	0.83887	0.91382	139
H3K9me3	-0.13974	-0.13467	-0.0050723	0.97056	0.98857	139
H3K27me0	0.034529	0.12837	-0.093842	0.43458	0.68731	139
H3K27me1	-0.040909	-0.12296	0.082053	0.36415	0.68731	139
H3K27me2	-0.054473	-0.28032	0.22584	0.16179	0.42406	139
H3K27me3	0.37719	-0.19842	0.57561	0.065748	0.42406	139
H3K36me0	0.059099	-0.01397	0.073068	0.74417	0.89246	139
H3K36me1	-0.12684	-0.069159	-0.057683	0.53177	0.72769	139
H3K36me2	-0.040962	-0.0011334	-0.039829	0.84353	0.91382	139
H3K36me3	-0.097472	-0.056989	-0.040483	0.75516	0.89246	139
H3K9ac1	-0.26273	-0.25976	-0.002967	0.98857	0.98857	139
H3K14ac0	-0.034041	-0.20846	0.17442	0.1704	0.42406	139
H3K14ac1	-0.029001	0.067068	-0.096069	0.47583	0.68731	139
H3K18ac1	-0.54746	-0.050887	-0.49658	0.12723	0.42406	139
H3K23ac0	-0.2336	-0.10931	-0.12429	0.4163	0.68731	139
H3K23ac1	-0.29991	0.081961	-0.38187	0.15949	0.42406	139
H3K27ac1	-0.33396	0.13625	-0.47021	0.032851	0.42406	139
H3K4me0	0.092075	-0.066118	0.15819	0.034651	0.38373	14
H3K4me1	-0.47487	-0.31277	-0.1621	0.35053	0.74143	14
H3K4me2	0.074269	-0.0098216	0.084091	0.47441	0.74143	14
H3K56me0	0.057832	-0.018786	0.076618	0.044277	0.38373	14
H3K79me0	0.03927	0.028724	0.010546	0.81222	0.89571	14
H3K79me1	-0.025059	-0.20153	0.17647	0.084856	0.4525	14
H3K79me2	-0.12756	-0.34525	0.2177	0.20388	0.66261	14
H3K9me0	0.022403	0.067004	-0.044601	0.75053	0.89571	14
H3K9me1	-0.021394	0.0042035	-0.025597	0.81896	0.89571	14
H3K9me2	0.077749	0.0056164	0.072132	0.43413	0.74143	14
H3K9me3	0.16584	-0.19354	0.35938	0.015827	0.38373	14
H3K27me0	0.17839	0.0989	0.079493	0.63797	0.87301	14
H3K27me1	0.061843	-0.14114	0.20299	0.08702	0.4525	14
H3K27me2	-0.19947	-0.24809	0.048613	0.68604	0.89185	14
H3K27me3	-0.51899	-0.015012	-0.50397	0.20134	0.66261	14
H3K36me0	-0.21793	0.04071	-0.25864	0.45634	0.74143	14
H3K36me1	-0.010777	-0.093048	0.082271	0.47259	0.74143	14
H3K36me2	0.24181	-0.056278	0.29809	0.30373	0.74143	14
H3K36me3	0.009878	-0.078412	0.08829	0.48478	0.74143	14
H3K9ac1	-0.48645	-0.2168	-0.26965	0.15538	0.66261	14
H3K14ac0	-0.11922	-0.18872	0.069502	0.34813	0.74143	14
H3K14ac1	0.022483	0.055319	-0.032836	0.82681	0.89571	14
H3K18ac1	-0.14985	-0.1369	-0.012947	0.94785	0.94785	14
H3K23ac0	-0.034528	-0.14998	0.11545	0.2439	0.7046	14
H3K23ac1	-0.072868	0.030956	-0.10382	0.59489	0.85929	14
H3K27ac1	0.033119	0.055055	-0.021936	0.93563	0.94785	14
H3K4me0	0.025989	-0.053159	0.079148	0.51925	0.98301	140
H3K4me1	-0.26679	-0.35278	0.085995	0.73743	0.98301	140
H3K4me2	0.16138	-0.026573	0.18795	0.45893	0.98301	140
H3K56me0	-0.016567	-0.0044789	-0.012088	0.8825	0.98301	140
H3K79me0	0.0082317	0.034692	-0.026461	0.71336	0.98301	140
H3K79me1	-0.16931	-0.17379	0.0044753	0.97299	0.98301	140
H3K79me2	-0.27509	-0.31688	0.041791	0.84255	0.98301	140
H3K9me0	0.22088	0.028835	0.19205	0.28056	0.98301	140
H3K9me1	0.074908	-0.014316	0.089224	0.56044	0.98301	140
H3K9me2	-0.10995	0.041712	-0.15166	0.30625	0.98301	140
H3K9me3	-0.21026	-0.12121	-0.089054	0.61779	0.98301	140
H3K27me0	-0.098096	0.15207	-0.25017	0.080914	0.98301	140
H3K27me1	-0.1639	-0.097733	-0.066163	0.53001	0.98301	140
H3K27me2	-0.22955	-0.2423	0.012755	0.93536	0.98301	140
H3K27me3	0.24454	-0.16184	0.40638	0.20757	0.98301	140
H3K36me0	-0.068238	0.011923	-0.080162	0.73827	0.98301	140
H3K36me1	-0.15289	-0.065183	-0.087708	0.29518	0.98301	140
H3K36me2	-0.14257	0.017641	-0.16021	0.43992	0.98301	140
H3K36me3	-0.060639	-0.064851	0.0042115	0.98301	0.98301	140
H3K9ac1	-0.33678	-0.24558	-0.091198	0.72794	0.98301	140
H3K14ac0	-0.18263	-0.17653	-0.0061051	0.95969	0.98301	140
H3K14ac1	0.038155	0.052306	-0.014151	0.92896	0.98301	140
H3K18ac1	0.017264	-0.16904	0.1863	0.23724	0.98301	140
H3K23ac0	-0.17442	-0.12308	-0.051343	0.61264	0.98301	140
H3K23ac1	0.23935	-0.029086	0.26844	0.11558	0.98301	140
H3K27ac1	-0.14511	0.090002	-0.23512	0.25903	0.98301	140
H3K4me0	-0.0042367	-0.048093	0.043856	0.71587	0.91405	141
H3K4me1	-0.36696	-0.33218	-0.034773	0.83356	0.91545	141
H3K4me2	-0.13506	0.037055	-0.17212	0.29655	0.82962	141
H3K56me0	0.0099448	-0.010358	0.020303	0.77343	0.91405	141
H3K79me0	0.076055	0.019473	0.056582	0.32691	0.82962	141
H3K79me1	-0.14566	-0.17964	0.033984	0.77136	0.91405	141
H3K79me2	-0.48051	-0.26925	-0.21125	0.3829	0.82962	141
H3K9me0	-0.087089	0.095066	-0.18215	0.25916	0.82962	141
H3K9me1	-0.10844	0.026118	-0.13456	0.37453	0.82962	141
H3K9me2	-0.0023778	0.021961	-0.024339	0.84503	0.91545	141
H3K9me3	-0.25434	-0.10707	-0.14727	0.4852	0.87244	141
H3K27me0	0.052421	0.12595	-0.073533	0.73889	0.91405	141
H3K27me1	-0.050234	-0.12237	0.072131	0.50333	0.87244	141
H3K27me2	-0.0926	-0.27568	0.18308	0.27789	0.82962	141
H3K27me3	-0.40106	-0.023154	-0.37791	0.33286	0.82962	141
H3K36me0	-0.19923	0.046569	-0.2458	0.27655	0.82962	141
H3K36me1	-0.072863	-0.081201	0.0083385	0.92453	0.94324	141
H3K36me2	0.12336	-0.039774	0.16313	0.2604	0.82962	141
H3K36me3	-0.034878	-0.071202	0.036324	0.7675	0.91405	141
H3K9ac1	-0.24911	-0.26297	0.013862	0.94324	0.94324	141
H3K14ac0	-0.2814	-0.15258	-0.12882	0.24334	0.82962	141
H3K14ac1	0.00085614	0.061823	-0.060967	0.71048	0.91405	141
H3K18ac1	-0.41259	-0.073325	-0.33926	0.2484	0.82962	141
H3K23ac0	-0.3168	-0.086856	-0.22994	0.20001	0.82962	141
H3K23ac1	-0.12909	0.048603	-0.1777	0.44886	0.87244	141
H3K27ac1	-0.038039	0.073376	-0.11142	0.65021	0.91405	141
H3K4me0	-0.19932	-0.0051753	-0.19414	0.32304	0.84322	142
H3K4me1	-0.40438	-0.32479	-0.079588	0.60638	0.98507	142
H3K4me2	0.023095	-0.00043287	0.023528	0.86589	0.98507	142
H3K56me0	0.040179	-0.016481	0.05666	0.25771	0.84322	142
H3K79me0	0.054345	0.025265	0.02908	0.66604	0.98507	142
H3K79me1	-0.09846	-0.18916	0.090696	0.38918	0.84322	142
H3K79me2	-0.15654	-0.34327	0.18673	0.30173	0.84322	142
H3K9me0	0.17509	0.034945	0.14015	0.38441	0.84322	142
H3K9me1	0.091943	-0.01974	0.11168	0.31316	0.84322	142
H3K9me2	-0.0065206	0.022378	-0.028898	0.81966	0.98507	142
H3K9me3	-0.24922	-0.11106	-0.13816	0.43734	0.87468	142
H3K27me0	0.11689	0.11061	0.0062862	0.97257	0.98507	142
H3K27me1	-0.26552	-0.074517	-0.191	0.23253	0.84322	142
H3K27me2	-0.3478	-0.21705	-0.13075	0.65668	0.98507	142
H3K27me3	0.4192	-0.20748	0.62668	0.097168	0.84322	142
H3K36me0	0.032661	-0.0082676	0.040928	0.85567	0.98507	142
H3K36me1	-0.046927	-0.08596	0.039032	0.76406	0.98507	142
H3K36me2	-0.078617	0.0069882	-0.085605	0.66358	0.98507	142
H3K36me3	-0.058697	-0.065353	0.0066556	0.96092	0.98507	142
H3K9ac1	-0.071656	-0.30097	0.22932	0.27736	0.84322	142
H3K14ac0	-0.075788	-0.19945	0.12367	0.1821	0.84322	142
H3K14ac1	0.051645	0.049674	0.0019711	0.98507	0.98507	142
H3K18ac1	-0.36558	-0.090116	-0.27547	0.38671	0.84322	142
H3K23ac0	-0.14871	-0.12762	-0.021089	0.88856	0.98507	142
H3K23ac1	-0.15871	0.051507	-0.21022	0.38574	0.84322	142
H3K27ac1	0.10525	0.04091	0.064344	0.76469	0.98507	142
H3K4me0	0.023354	-0.052643	0.075996	0.36817	0.95454	143
H3K4me1	-0.2739	-0.35142	0.077515	0.73543	0.95454	143
H3K4me2	0.068771	-0.0087641	0.077535	0.71217	0.95454	143
H3K56me0	0.03315	-0.01404	0.047189	0.42095	0.95454	143
H3K79me0	0.036258	0.029303	0.0069551	0.90762	0.95454	143
H3K79me1	-0.030002	-0.20058	0.17057	0.17899	0.66482	143
H3K79me2	-0.17246	-0.33662	0.16416	0.47703	0.95454	143
H3K9me0	0.0706	0.057735	0.012865	0.94842	0.95454	143
H3K9me1	0.020271	-0.003809	0.02408	0.85435	0.95454	143
H3K9me2	0.02148	0.016437	0.0050423	0.95454	0.95454	143
H3K9me3	0.25118	-0.20995	0.46113	0.019973	0.5193	143
H3K27me0	0.043007	0.12494	-0.081929	0.58933	0.95454	143
H3K27me1	-0.010532	-0.12723	0.11669	0.17005	0.66482	143
H3K27me2	-0.30361	-0.22806	-0.075548	0.686	0.95454	143
H3K27me3	-0.44383	-0.029465	-0.41437	0.40807	0.95454	143
H3K36me0	-0.49265	0.09354	-0.58619	0.11405	0.66482	143
H3K36me1	-0.11611	-0.072395	-0.043714	0.61822	0.95454	143
H3K36me2	0.39072	-0.084914	0.47563	0.12271	0.66482	143
H3K36me3	-0.054944	-0.065946	0.011002	0.93597	0.95454	143
H3K9ac1	-0.5512	-0.20434	-0.34686	0.14022	0.66482	143
H3K14ac0	-0.18827	-0.17544	-0.012827	0.89589	0.95454	143
H3K14ac1	0.1132	0.037874	0.075328	0.53369	0.95454	143
H3K18ac1	-0.09107	-0.1482	0.057135	0.75564	0.95454	143
H3K23ac0	-0.020148	-0.15275	0.1326	0.10376	0.66482	143
H3K23ac1	0.024546	0.012222	0.012324	0.94491	0.95454	143
H3K27ac1	-0.1282	0.086687	-0.21489	0.39014	0.95454	143
H3K4me0	-0.068583	-0.034616	-0.033967	0.81474	0.93593	144
H3K4me1	-0.19985	-0.36566	0.16581	0.21399	0.92085	144
H3K4me2	0.065711	-0.0081757	0.073887	0.63751	0.92085	144
H3K56me0	0.055079	-0.018257	0.073336	0.54258	0.92085	144
H3K79me0	0.19335	-0.00090802	0.19426	0.093627	0.92085	144
H3K79me1	-0.11443	-0.18434	0.069913	0.50929	0.92085	144
H3K79me2	-0.41144	-0.29066	-0.12077	0.5916	0.92085	144
H3K9me0	0.0049955	0.070351	-0.065356	0.67937	0.92966	144
H3K9me1	0.0079712	-0.0014436	0.0094148	0.94697	0.94697	144
H3K9me2	0.10286	0.00078714	0.10207	0.33762	0.92085	144
H3K9me3	-0.093101	-0.14374	0.050638	0.82567	0.93593	144
H3K27me0	-0.034354	0.13981	-0.17417	0.24176	0.92085	144
H3K27me1	0.049965	-0.13886	0.18883	0.22799	0.92085	144
H3K27me2	0.10785	-0.30719	0.41504	0.010122	0.26317	144
H3K27me3	-0.017317	-0.11149	0.09417	0.78328	0.93593	144
H3K36me0	-0.12182	0.022227	-0.14405	0.54208	0.92085	144
H3K36me1	-0.023528	-0.090548	0.06702	0.63334	0.92085	144
H3K36me2	0.021029	-0.013821	0.034849	0.88402	0.94697	144
H3K36me3	-0.076607	-0.06178	-0.014826	0.92676	0.94697	144
H3K9ac1	-0.39281	-0.2348	-0.15801	0.3077	0.92085	144
H3K14ac0	-0.11157	-0.19019	0.078624	0.42371	0.92085	144
H3K14ac1	-0.036464	0.066656	-0.10312	0.44251	0.92085	144
H3K18ac1	-0.238	-0.11995	-0.11805	0.55823	0.92085	144
H3K23ac0	-0.10656	-0.13613	0.02957	0.82794	0.93593	144
H3K23ac1	-0.11137	0.03836	-0.14973	0.41406	0.92085	144
H3K27ac1	-0.32782	0.12583	-0.45364	0.10669	0.92085	144
H3K4me0	0.12193	-0.071972	0.1939	0.13411	0.57469	145
H3K4me1	-0.12629	-0.3798	0.25352	0.19893	0.57469	145
H3K4me2	0.27356	-0.048147	0.32171	0.033731	0.57469	145
H3K56me0	0.088938	-0.024768	0.11371	0.34169	0.68338	145
H3K79me0	0.16913	0.0037513	0.16537	0.19633	0.57469	145
H3K79me1	-0.10514	-0.18613	0.080985	0.4502	0.75839	145
H3K79me2	-0.27116	-0.31764	0.046475	0.79202	0.88344	145
H3K9me0	0.28987	0.015569	0.2743	0.11455	0.57469	145
H3K9me1	0.12278	-0.023523	0.14631	0.31137	0.68338	145
H3K9me2	-0.0057618	0.021676	-0.027438	0.84946	0.88344	145
H3K9me3	-0.18151	-0.12674	-0.054775	0.7199	0.88344	145
H3K27me0	0.23253	0.088489	0.14404	0.51299	0.76664	145
H3K27me1	0.043592	-0.13763	0.18123	0.19864	0.57469	145
H3K27me2	-0.31393	-0.22608	-0.087848	0.77412	0.88344	145
H3K27me3	-0.18565	-0.079116	-0.10653	0.8262	0.88344	145
H3K36me0	0.16494	-0.032919	0.19786	0.42466	0.75839	145
H3K36me1	-0.11361	-0.072885	-0.040722	0.74855	0.88344	145
H3K36me2	-0.028201	-0.0043535	-0.023847	0.90474	0.90474	145
H3K36me3	0.053121	-0.086728	0.13985	0.29829	0.68338	145
H3K9ac1	-0.089598	-0.29311	0.20351	0.4667	0.75839	145
H3K14ac0	-0.068154	-0.19854	0.13039	0.18756	0.57469	145
H3K14ac1	0.12247	0.036092	0.086373	0.53075	0.76664	145
H3K18ac1	0.092649	-0.18354	0.27618	0.081229	0.57469	145
H3K23ac0	-0.030323	-0.15079	0.12047	0.32699	0.68338	145
H3K23ac1	0.21797	-0.024975	0.24295	0.16025	0.57469	145
H3K27ac1	0.11106	0.039772	0.071285	0.75365	0.88344	145
H3K4me0	0.090922	-0.069028	0.15995	0.1824	0.3952	15
H3K4me1	0.19865	-0.45486	0.65351	4.6564e-06	0.00012107	15
H3K4me2	0.36354	-0.073863	0.43741	0.0011382	0.013543	15
H3K56me0	0.1095	-0.031432	0.14093	0.1816	0.3952	15
H3K79me0	0.12083	0.010924	0.10991	0.31682	0.46153	15
H3K79me1	0.10313	-0.23264	0.33577	0.0025622	0.016654	15
H3K79me2	0.16659	-0.41297	0.57956	0.010094	0.052489	15
H3K9me0	-0.049564	0.083401	-0.13296	0.44159	0.57407	15
H3K9me1	0.0099932	-0.0020644	0.012058	0.93246	0.93246	15
H3K9me2	0.1141	-0.0036384	0.11774	0.31952	0.46153	15
H3K9me3	0.19756	-0.20742	0.40498	0.048043	0.20819	15
H3K27me0	0.074509	0.11975	-0.045239	0.79452	0.86073	15
H3K27me1	0.21534	-0.17823	0.39357	0.0015626	0.013543	15
H3K27me2	-0.054496	-0.28031	0.22581	0.17213	0.3952	15
H3K27me3	-0.44245	-0.021638	-0.42081	0.22988	0.40242	15
H3K36me0	-0.26746	0.056465	-0.32393	0.24764	0.40242	15
H3K36me1	-0.048168	-0.086467	0.0383	0.76426	0.86073	15
H3K36me2	0.28287	-0.07098	0.35385	0.12577	0.3952	15
H3K36me3	0.046618	-0.088068	0.13469	0.3374	0.46171	15
H3K9ac1	-0.51656	-0.20501	-0.31155	0.11318	0.3952	15
H3K14ac0	-0.079027	-0.19875	0.11973	0.14335	0.3952	15
H3K14ac1	-0.018765	0.06486	-0.083624	0.47759	0.5913	15
H3K18ac1	-0.12441	-0.14213	0.017728	0.92514	0.93246	15
H3K23ac0	-0.020934	-0.15518	0.13424	0.23779	0.40242	15
H3K23ac1	-0.024165	0.022487	-0.046652	0.79445	0.86073	15
H3K27ac1	-0.18994	0.10457	-0.29451	0.22141	0.40242	15
H3K4me0	-0.12833	-0.020791	-0.10754	0.57075	0.82442	16
H3K4me1	-0.51008	-0.29783	-0.21224	0.26053	0.76197	16
H3K4me2	-0.23252	0.060444	-0.29297	0.11717	0.76197	16
H3K56me0	-0.028226	-0.0011971	-0.027029	0.69915	0.86479	16
H3K79me0	-0.013785	0.041035	-0.05482	0.45424	0.80264	16
H3K79me1	-0.2018	-0.16617	-0.035633	0.73384	0.86479	16
H3K79me2	-0.47659	-0.27019	-0.2064	0.26376	0.76197	16
H3K9me0	-0.039728	0.083699	-0.12343	0.4733	0.80264	16
H3K9me1	-0.10215	0.02461	-0.12676	0.38746	0.80264	16
H3K9me2	-0.1043	0.046422	-0.15072	0.33659	0.80264	16
H3K9me3	-0.2776	-0.10148	-0.17612	0.40686	0.80264	16
H3K27me0	-0.0016943	0.13894	-0.14064	0.55146	0.82442	16
H3K27me1	-0.28083	-0.067023	-0.21381	0.1652	0.76197	16
H3K27me2	-0.53984	-0.16834	-0.3715	0.13766	0.76197	16
H3K27me3	-0.23864	-0.062137	-0.1765	0.72031	0.86479	16
H3K36me0	-0.28156	0.066326	-0.34788	0.16552	0.76197	16
H3K36me1	-0.18431	-0.056517	-0.12779	0.2173	0.76197	16
H3K36me2	0.0021505	-0.010684	0.012834	0.95861	0.95861	16
H3K36me3	-0.13865	-0.046298	-0.092347	0.49393	0.80264	16
H3K9ac1	-0.021171	-0.31767	0.2965	0.17185	0.76197	16
H3K14ac0	-0.25326	-0.15933	-0.093928	0.40973	0.80264	16
H3K14ac1	0.035279	0.053562	-0.018282	0.92102	0.95786	16
H3K18ac1	-0.19494	-0.12556	-0.069378	0.76501	0.86479	16
H3K23ac0	-0.29602	-0.091842	-0.20418	0.20842	0.76197	16
H3K23ac1	0.044441	0.0069544	0.037487	0.8315	0.90079	16
H3K27ac1	0.13032	0.034109	0.096214	0.68022	0.86479	16
H3K4me0	-0.057982	-0.036269	-0.021714	0.83821	0.94754	17
H3K4me1	-0.4437	-0.31631	-0.12739	0.55588	0.84095	17
H3K4me2	-0.056918	0.016825	-0.073743	0.68664	0.87475	17
H3K56me0	-0.054024	0.0038372	-0.057861	0.3905	0.84095	17
H3K79me0	-0.028313	0.043093	-0.071406	0.2832	0.84095	17
H3K79me1	-0.13643	-0.18097	0.044543	0.74028	0.87488	17
H3K79me2	-0.21971	-0.32965	0.10994	0.60732	0.84095	17
H3K9me0	0.095454	0.052122	0.043331	0.70653	0.87475	17
H3K9me1	-0.0081793	0.0018552	-0.010034	0.92554	0.96256	17
H3K9me2	0.018178	0.017051	0.001127	0.99454	0.99454	17
H3K9me3	-0.38896	-0.080921	-0.30804	0.17088	0.84095	17
H3K27me0	0.19834	0.09304	0.1053	0.60037	0.84095	17
H3K27me1	-0.019767	-0.12752	0.10775	0.50545	0.84095	17
H3K27me2	-0.16402	-0.25669	0.09267	0.61454	0.84095	17
H3K27me3	-0.24003	-0.065297	-0.17473	0.61419	0.84095	17
H3K36me0	0.020511	-0.005647	0.026158	0.91315	0.96256	17
H3K36me1	0.070302	-0.11253	0.18283	0.06177	0.70132	17
H3K36me2	0.099832	-0.031501	0.13133	0.60109	0.84095	17
H3K36me3	0.13449	-0.10702	0.24151	0.048483	0.70132	17
H3K9ac1	-0.51205	-0.20598	-0.30607	0.19777	0.84095	17
H3K14ac0	-0.27361	-0.15679	-0.11683	0.27407	0.84095	17
H3K14ac1	-0.04461	0.070434	-0.11504	0.43106	0.84095	17
H3K18ac1	0.011874	-0.17153	0.1834	0.23658	0.84095	17
H3K23ac0	-0.055803	-0.14766	0.091854	0.36189	0.84095	17
H3K23ac1	0.09564	-0.0033535	0.098993	0.53981	0.84095	17
H3K27ac1	0.33421	-0.010748	0.34496	0.080922	0.70132	17
H3K4me0	-0.1438	-0.022252	-0.12154	0.23127	0.66901	18
H3K4me1	-0.71143	-0.26728	-0.44415	0.02494	0.37114	18
H3K4me2	-0.32642	0.067234	-0.39365	0.028549	0.37114	18
H3K56me0	-0.0068529	-0.0063469	-0.00050597	0.99519	0.99519	18
H3K79me0	0.040702	0.028448	0.012254	0.88073	0.92556	18
H3K79me1	-0.27039	-0.15435	-0.11605	0.43911	0.67276	18
H3K79me2	-0.67778	-0.23944	-0.43834	0.085256	0.55416	18
H3K9me0	-0.02133	0.075414	-0.096744	0.63043	0.86269	18
H3K9me1	-0.14953	0.028844	-0.17837	0.31955	0.67276	18
H3K9me2	-0.15628	0.050623	-0.20691	0.23158	0.66901	18
H3K9me3	-0.31376	-0.10131	-0.21245	0.43988	0.67276	18
H3K27me0	-0.20641	0.1729	-0.37931	0.044368	0.38452	18
H3K27me1	-0.24376	-0.082374	-0.16139	0.22062	0.66901	18
H3K27me2	-0.17793	-0.25223	0.074301	0.7734	0.91402	18
H3K27me3	0.25737	-0.16431	0.42168	0.14096	0.61083	18
H3K36me0	-0.15754	0.029096	-0.18663	0.39385	0.67276	18
H3K36me1	-0.098751	-0.075798	-0.022952	0.83774	0.92556	18
H3K36me2	-0.13649	0.016472	-0.15296	0.41352	0.67276	18
H3K36me3	-0.24173	-0.030026	-0.21171	0.12654	0.61083	18
H3K9ac1	-0.17259	-0.27715	0.10457	0.72359	0.91402	18
H3K14ac0	-0.29164	-0.15557	-0.13607	0.31526	0.67276	18
H3K14ac1	-0.033757	0.066135	-0.099892	0.61748	0.86269	18
H3K18ac1	-0.20362	-0.12656	-0.077054	0.76867	0.91402	18
H3K23ac0	-0.27164	-0.10438	-0.16726	0.39291	0.67276	18
H3K23ac1	-0.0093397	0.018739	-0.028078	0.88996	0.92556	18
H3K27ac1	-0.171	0.095077	-0.26608	0.31769	0.67276	18
H3K4me0	-0.0064629	-0.047603	0.04114	0.69512	0.99455	19
H3K4me1	-0.25417	-0.35719	0.10302	0.61731	0.99455	19
H3K4me2	0.0047734	0.0035189	0.0012545	0.99455	0.99455	19
H3K56me0	-0.041885	0.0012189	-0.043103	0.50176	0.99455	19
H3K79me0	-0.050288	0.047833	-0.098121	0.085639	0.99455	19
H3K79me1	-0.18279	-0.17097	-0.011825	0.93086	0.99455	19
H3K79me2	-0.22894	-0.32765	0.098712	0.71173	0.99455	19
H3K9me0	0.04287	0.063464	-0.020594	0.87616	0.99455	19
H3K9me1	-0.0022105	0.00056782	-0.0027784	0.97426	0.99455	19
H3K9me2	-0.057186	0.033306	-0.090492	0.54556	0.99455	19
H3K9me3	-0.11414	-0.14019	0.026054	0.89301	0.99455	19
H3K27me0	0.1706	0.099022	0.071582	0.67913	0.99455	19
H3K27me1	-0.084219	-0.11362	0.029402	0.83194	0.99455	19
H3K27me2	-0.29569	-0.22829	-0.067405	0.72922	0.99455	19
H3K27me3	0.079553	-0.13423	0.21378	0.40375	0.99455	19
H3K36me0	0.01597	-0.0046676	0.020637	0.91939	0.99455	19
H3K36me1	-0.05767	-0.084377	0.026706	0.76446	0.99455	19
H3K36me2	0.033263	-0.017143	0.050406	0.81349	0.99455	19
H3K36me3	0.039306	-0.08649	0.1258	0.24615	0.99455	19
H3K9ac1	-0.54775	-0.19828	-0.34947	0.075673	0.99455	19
H3K14ac0	-0.2447	-0.16302	-0.081682	0.45127	0.99455	19
H3K14ac1	-0.026666	0.066564	-0.09323	0.31273	0.99455	19
H3K18ac1	-0.21185	-0.12327	-0.088581	0.66262	0.99455	19
H3K23ac0	-0.1304	-0.13157	0.0011657	0.99237	0.99455	19
H3K23ac1	-0.090148	0.036718	-0.12687	0.42955	0.99455	19
H3K27ac1	0.067568	0.047914	0.019653	0.94109	0.99455	19
H3K4me0	0.0486	-0.059717	0.10832	0.38371	0.99276	2
H3K4me1	-0.28762	-0.34998	0.062353	0.71933	0.99276	2
H3K4me2	0.041918	-0.0044927	0.046411	0.72845	0.99276	2
H3K56me0	0.023091	-0.012795	0.035887	0.74106	0.99276	2
H3K79me0	0.1187	0.011385	0.10731	0.30985	0.99276	2
H3K79me1	-0.14206	-0.17975	0.037688	0.70354	0.99276	2
H3K79me2	-0.31052	-0.31006	-0.00045681	0.99838	0.99838	2
H3K9me0	0.088121	0.053704	0.034417	0.81511	0.99276	2
H3K9me1	0.058912	-0.012615	0.071527	0.54454	0.99276	2
H3K9me2	0.12209	-0.0053609	0.12745	0.24773	0.99276	2
H3K9me3	-0.019987	-0.1605	0.14052	0.26444	0.99276	2
H3K27me0	0.064138	0.12198	-0.057847	0.65279	0.99276	2
H3K27me1	0.015363	-0.1351	0.15046	0.2266	0.99276	2
H3K27me2	0.017413	-0.29582	0.31323	0.096605	0.99276	2
H3K27me3	-0.0070084	-0.11556	0.10855	0.78929	0.99276	2
H3K36me0	0.024656	-0.0065411	0.031197	0.88571	0.99838	2
H3K36me1	0.028686	-0.10338	0.13206	0.35986	0.99276	2
H3K36me2	0.11101	-0.033912	0.14492	0.54035	0.99276	2
H3K36me3	-0.093801	-0.057781	-0.03602	0.77696	0.99276	2
H3K9ac1	-0.41847	-0.22617	-0.19231	0.28248	0.99276	2
H3K14ac0	-0.17138	-0.17884	0.0074561	0.93814	0.99838	2
H3K14ac1	0.10364	0.038458	0.065184	0.6404	0.99276	2
H3K18ac1	-0.14964	-0.13669	-0.012942	0.96855	0.99838	2
H3K23ac0	-0.007655	-0.15804	0.15039	0.39201	0.99276	2
H3K23ac1	-0.1067	0.040289	-0.14699	0.57117	0.99276	2
H3K27ac1	0.0084123	0.060929	-0.052516	0.84003	0.99276	2
H3K4me0	-0.10268	-0.029368	-0.073309	0.48969	0.98985	20
H3K4me1	-0.11556	-0.37684	0.26128	0.032944	0.85654	20
H3K4me2	0.17966	-0.026131	0.20579	0.24155	0.98985	20
H3K56me0	-0.09409	0.0084574	-0.10255	0.11374	0.98575	20
H3K79me0	-0.0060356	0.036616	-0.042652	0.42259	0.98985	20
H3K79me1	-0.17864	-0.17212	-0.0065208	0.95014	0.98985	20
H3K79me2	-0.36524	-0.30079	-0.064452	0.80434	0.98985	20
H3K9me0	0.051932	0.061148	-0.0092163	0.94225	0.98985	20
H3K9me1	0.043889	-0.0073652	0.051254	0.66131	0.98985	20
H3K9me2	0.053457	0.011102	0.042354	0.71004	0.98985	20
H3K9me3	-0.19814	-0.12495	-0.073188	0.691	0.98985	20
H3K27me0	0.20902	0.0952	0.11382	0.49741	0.98985	20
H3K27me1	-0.05127	-0.11811	0.066837	0.61798	0.98985	20
H3K27me2	-0.069392	-0.26926	0.19987	0.098703	0.98575	20
H3K27me3	-0.23509	-0.072729	-0.16236	0.66481	0.98985	20
H3K36me0	0.13261	-0.023695	0.1563	0.4175	0.98985	20
H3K36me1	-0.051262	-0.084459	0.033197	0.77375	0.98985	20
H3K36me2	-0.010507	-0.0078081	-0.0026986	0.98985	0.98985	20
H3K36me3	-0.080786	-0.06135	-0.019435	0.89845	0.98985	20
H3K9ac1	-0.229	-0.2656	0.0366	0.81721	0.98985	20
H3K14ac0	-0.18145	-0.17684	-0.0046077	0.95297	0.98985	20
H3K14ac1	0.070308	0.046579	0.023729	0.84419	0.98985	20
H3K18ac1	-0.14454	-0.13805	-0.0064911	0.96935	0.98985	20
H3K23ac0	-0.10246	-0.13627	0.033812	0.73697	0.98985	20
H3K23ac1	-0.013286	0.018879	-0.032165	0.83428	0.98985	20
H3K27ac1	0.023325	0.056328	-0.033003	0.89401	0.98985	20
H3K4me0	0.044794	-0.056847	0.10164	0.47569	0.93921	21
H3K4me1	-0.12593	-0.37987	0.25394	0.088316	0.76541	21
H3K4me2	0.25586	-0.044742	0.3006	0.065752	0.76541	21
H3K56me0	0.031118	-0.013649	0.044767	0.69516	0.93921	21
H3K79me0	0.12057	0.013089	0.10748	0.37451	0.93921	21
H3K79me1	-0.1936	-0.16912	-0.024489	0.83188	0.93921	21
H3K79me2	-0.23131	-0.3253	0.093991	0.66932	0.93921	21
H3K9me0	0.14779	0.042891	0.1049	0.47735	0.93921	21
H3K9me1	0.10193	-0.019513	0.12144	0.32467	0.93921	21
H3K9me2	0.035401	0.01376	0.021641	0.85632	0.93921	21
H3K9me3	-0.25112	-0.11335	-0.13777	0.22414	0.93921	21
H3K27me0	-0.049244	0.14268	-0.19192	0.25939	0.93921	21
H3K27me1	-0.074903	-0.11485	0.039944	0.77556	0.93921	21
H3K27me2	0.12052	-0.30963	0.43015	0.0091429	0.23772	21
H3K27me3	0.25062	-0.16301	0.41363	0.12505	0.81282	21
H3K36me0	0.028291	-0.0066401	0.034931	0.87317	0.93921	21
H3K36me1	-0.076151	-0.08023	0.0040789	0.97639	0.97639	21
H3K36me2	-0.058407	0.0014553	-0.059862	0.76669	0.93921	21
H3K36me3	-0.04889	-0.067111	0.018221	0.90309	0.93921	21
H3K9ac1	-0.23297	-0.26554	0.032567	0.87397	0.93921	21
H3K14ac0	-0.14719	-0.18334	0.03615	0.71345	0.93921	21
H3K14ac1	0.067606	0.046642	0.020964	0.87198	0.93921	21
H3K18ac1	-0.34249	-0.099854	-0.24264	0.42518	0.93921	21
H3K23ac0	-0.18662	-0.12073	-0.065889	0.68276	0.93921	21
H3K23ac1	-0.06687	0.029802	-0.096673	0.71374	0.93921	21
H3K27ac1	-0.22707	0.10607	-0.33314	0.18496	0.93921	21
H3K4me0	-0.15376	-0.017915	-0.13585	0.31468	0.54759	22
H3K4me1	-0.13058	-0.37898	0.2484	0.18452	0.54759	22
H3K4me2	0.25324	-0.044239	0.29748	0.068002	0.54759	22
H3K56me0	0.0011344	-0.0078829	0.0090174	0.86356	0.93552	22
H3K79me0	0.00053283	0.036173	-0.03564	0.45845	0.70116	22
H3K79me1	-0.055246	-0.19572	0.14048	0.22469	0.54759	22
H3K79me2	-0.021873	-0.36558	0.3437	0.19878	0.54759	22
H3K9me0	-0.0648	0.083774	-0.14857	0.31592	0.54759	22
H3K9me1	-0.13257	0.025584	-0.15815	0.18311	0.54759	22
H3K9me2	0.064442	0.0081754	0.056266	0.7036	0.87112	22
H3K9me3	-0.22509	-0.11836	-0.10673	0.55396	0.75805	22
H3K27me0	0.12155	0.10983	0.011719	0.95248	0.95248	22
H3K27me1	0.14263	-0.15668	0.29931	0.014188	0.21893	22
H3K27me2	0.038235	-0.2938	0.33204	0.016841	0.21893	22
H3K27me3	-0.21472	-0.073526	-0.14119	0.61659	0.80157	22
H3K36me0	-0.018074	0.0022762	-0.02035	0.90344	0.93958	22
H3K36me1	0.069516	-0.10879	0.17831	0.10122	0.54759	22
H3K36me2	0.22724	-0.053476	0.28071	0.23653	0.54759	22
H3K36me3	-0.11797	-0.053827	-0.06414	0.76162	0.89085	22
H3K9ac1	-0.51544	-0.21122	-0.30422	0.17338	0.54759	22
H3K14ac0	-0.27406	-0.15895	-0.11512	0.22746	0.54759	22
H3K14ac1	-0.075318	0.074127	-0.14945	0.25967	0.54759	22
H3K18ac1	-0.33214	-0.10185	-0.23029	0.30393	0.54759	22
H3K23ac0	-0.22391	-0.11356	-0.11035	0.34836	0.56608	22
H3K23ac1	-0.095503	0.035308	-0.13081	0.52574	0.75805	22
H3K27ac1	-0.017339	0.064948	-0.082287	0.78806	0.89085	22
H3K4me0	-0.023552	-0.043843	0.020291	0.84716	0.92932	23
H3K4me1	-0.35788	-0.33482	-0.023059	0.89358	0.92932	23
H3K4me2	0.054725	-0.0072551	0.06198	0.65831	0.92932	23
H3K56me0	-0.02368	-0.0027077	-0.020972	0.69326	0.92932	23
H3K79me0	0.0005887	0.03686	-0.036271	0.50663	0.90922	23
H3K79me1	-0.1939	-0.16857	-0.025335	0.88273	0.92932	23
H3K79me2	-0.3661	-0.29807	-0.068024	0.85351	0.92932	23
H3K9me0	-0.17358	0.11015	-0.28373	0.041797	0.37494	23
H3K9me1	-0.10714	0.023199	-0.13034	0.25601	0.66563	23
H3K9me2	0.12864	-0.0067748	0.13542	0.21986	0.66563	23
H3K9me3	0.12621	-0.19204	0.31824	0.086167	0.37494	23
H3K27me0	-0.15886	0.17008	-0.32895	0.086524	0.37494	23
H3K27me1	-0.22487	-0.083284	-0.14159	0.25527	0.66563	23
H3K27me2	-0.19705	-0.24956	0.052509	0.79747	0.92932	23
H3K27me3	-0.087389	-0.09822	0.010831	0.97339	0.97339	23
H3K36me0	-0.3989	0.084814	-0.48371	0.070196	0.37494	23
H3K36me1	-0.1727	-0.061298	-0.1114	0.29828	0.70503	23
H3K36me2	0.02985	-0.016407	0.046257	0.84908	0.92932	23
H3K36me3	-0.41635	0.011789	-0.42814	0.012603	0.32768	23
H3K9ac1	-0.45228	-0.21888	-0.2334	0.18346	0.66563	23
H3K14ac0	-0.15225	-0.18296	0.030711	0.66259	0.92932	23
H3K14ac1	-0.039007	0.069226	-0.10823	0.39687	0.79374	23
H3K18ac1	-0.2225	-0.12098	-0.10153	0.56751	0.9222	23
H3K23ac0	-0.085563	-0.14124	0.055675	0.52455	0.90922	23
H3K23ac1	-0.10851	0.040679	-0.14919	0.35986	0.7797	23
H3K27ac1	-0.45107	0.14999	-0.60107	0.051981	0.37494	23
H3K4me0	-0.11913	-0.024705	-0.094421	0.83987	0.87346	24
H3K4me1	-0.18107	-0.36927	0.1882	0.087644	0.32553	24
H3K4me2	0.13973	-0.02241	0.16214	0.14188	0.40988	24
H3K56me0	-0.0063938	-0.0064352	4.1332e-05	0.49969	0.812	24
H3K79me0	0.078429	0.021193	0.057236	0.16147	0.41982	24
H3K79me1	-0.25944	-0.15645	-0.10299	0.72208	0.84773	24
H3K79me2	-0.54691	-0.26461	-0.2823	0.78252	0.84773	24
H3K9me0	0.03149	0.065256	-0.033766	0.60534	0.84773	24
H3K9me1	0.17042	-0.032684	0.20311	0.038491	0.20095	24
H3K9me2	0.19737	-0.017388	0.21476	0.0052747	0.1204	24
H3K9me3	-0.084659	-0.14536	0.060705	0.38247	0.7103	24
H3K27me0	-0.11117	0.15459	-0.26576	0.9555	0.9555	24
H3K27me1	-0.18308	-0.094043	-0.08904	0.76209	0.84773	24
H3K27me2	0.049225	-0.29591	0.34514	0.0092616	0.1204	24
H3K27me3	0.06397	-0.12712	0.19109	0.30778	0.66686	24
H3K36me0	-0.078856	0.013965	-0.092821	0.64923	0.84773	24
H3K36me1	-0.10685	-0.07421	-0.03264	0.5972	0.84773	24
H3K36me2	0.045274	-0.018483	0.063757	0.41449	0.71845	24
H3K36me3	-0.15945	-0.045849	-0.1136	0.75735	0.84773	24
H3K9ac1	-0.1671	-0.27821	0.11111	0.27981	0.66137	24
H3K14ac0	-0.15333	-0.18216	0.028836	0.3677	0.7103	24
H3K14ac1	0.21234	0.018809	0.19353	0.038796	0.20095	24
H3K18ac1	0.096045	-0.18419	0.28023	0.038226	0.20095	24
H3K23ac0	-0.039031	-0.14912	0.11009	0.14103	0.40988	24
H3K23ac1	0.23206	-0.027684	0.25974	0.046372	0.20095	24
H3K27ac1	-0.073018	0.075866	-0.14888	0.72376	0.84773	24
H3K4me0	-0.062663	-0.036294	-0.02637	0.75507	0.81316	25
H3K4me1	-0.57857	-0.29282	-0.28575	0.13905	0.49309	25
H3K4me2	-0.27529	0.057401	-0.33269	0.054184	0.32025	25
H3K56me0	-0.065361	0.0049046	-0.070265	0.41449	0.59077	25
H3K79me0	0.010965	0.034167	-0.023201	0.78188	0.81316	25
H3K79me1	-0.27064	-0.1543	-0.11634	0.3338	0.56192	25
H3K79me2	-0.5708	-0.26002	-0.31078	0.19912	0.49309	25
H3K9me0	-0.067152	0.084226	-0.15138	0.4445	0.59077	25
H3K9me1	-0.1972	0.038012	-0.23521	0.15779	0.49309	25
H3K9me2	-0.26548	0.071622	-0.3371	0.056743	0.32025	25
H3K9me3	-0.27984	-0.10783	-0.17201	0.47716	0.59077	25
H3K27me0	-0.075798	0.14778	-0.22358	0.25831	0.49309	25
H3K27me1	-0.31905	-0.067895	-0.25116	0.061587	0.32025	25
H3K27me2	-0.51211	-0.18797	-0.32414	0.26551	0.49309	25
H3K27me3	0.18613	-0.15061	0.33674	0.4555	0.59077	25
H3K36me0	-0.026089	0.0038175	-0.029906	0.90635	0.90635	25
H3K36me1	-0.30331	-0.035689	-0.26762	0.001622	0.042172	25
H3K36me2	-0.30191	0.048284	-0.3502	0.21749	0.49309	25
H3K36me3	-0.28843	-0.021046	-0.26738	0.046755	0.32025	25
H3K9ac1	-0.31552	-0.24966	-0.065861	0.76751	0.81316	25
H3K14ac0	-0.2432	-0.16488	-0.078321	0.561	0.663	25
H3K14ac1	-0.20687	0.099427	-0.3063	0.12879	0.49309	25
H3K18ac1	-0.35342	-0.097753	-0.25567	0.3458	0.56192	25
H3K23ac0	-0.32342	-0.094427	-0.22899	0.24699	0.49309	25
H3K23ac1	-0.11669	0.039383	-0.15607	0.41451	0.59077	25
H3K27ac1	-0.23169	0.10698	-0.33866	0.18732	0.49309	25
H3K4me0	-0.081287	-0.031142	-0.050146	0.70322	0.98274	26
H3K4me1	-0.32804	-0.34126	0.013212	0.94675	0.98274	26
H3K4me2	0.10736	-0.018607	0.12596	0.41104	0.98274	26
H3K56me0	-0.013906	-0.0048158	-0.0090899	0.87366	0.98274	26
H3K79me0	-0.0047677	0.038015	-0.042783	0.49721	0.98274	26
H3K79me1	-0.20583	-0.166	-0.039827	0.74296	0.98274	26
H3K79me2	-0.31502	-0.30909	-0.0059281	0.97721	0.98274	26
H3K9me0	0.1582	0.038589	0.11961	0.42656	0.98274	26
H3K9me1	0.015661	-0.0032869	0.018948	0.87581	0.98274	26
H3K9me2	-0.042623	0.030165	-0.072788	0.57297	0.98274	26
H3K9me3	-0.42834	-0.072426	-0.35592	0.023885	0.62101	26
H3K27me0	0.10927	0.11225	-0.0029803	0.98274	0.98274	26
H3K27me1	-0.070576	-0.11656	0.045988	0.69468	0.98274	26
H3K27me2	-0.22983	-0.24249	0.012666	0.95774	0.98274	26
H3K27me3	0.27386	-0.17614	0.45	0.087256	0.8389	26
H3K36me0	0.070105	-0.016344	0.086448	0.59237	0.98274	26
H3K36me1	0.018191	-0.10107	0.11926	0.24998	0.98274	26
H3K36me2	0.098324	-0.031176	0.1295	0.54045	0.98274	26
H3K36me3	-0.041079	-0.069152	0.028073	0.87148	0.98274	26
H3K9ac1	0.027812	-0.32243	0.35024	0.096796	0.8389	26
H3K14ac0	-0.12046	-0.18982	0.069353	0.55413	0.98274	26
H3K14ac1	0.012747	0.058063	-0.045316	0.7269	0.98274	26
H3K18ac1	-0.23842	-0.11754	-0.12088	0.68005	0.98274	26
H3K23ac0	-0.14174	-0.12912	-0.012612	0.93204	0.98274	26
H3K23ac1	-0.072157	0.032838	-0.10499	0.6628	0.98274	26
H3K27ac1	0.16484	0.026515	0.13832	0.51706	0.98274	26
H3K4me0	0.15658	-0.083472	0.24005	0.068654	0.22732	27
H3K4me1	-0.24813	-0.35849	0.11036	0.42697	0.58427	27
H3K4me2	0.13401	-0.024356	0.15837	0.17357	0.31462	27
H3K56me0	0.13472	-0.036873	0.17159	0.071971	0.22732	27
H3K79me0	0.16423	0.0015646	0.16267	0.12879	0.30441	27
H3K79me1	-0.03224	-0.20344	0.1712	0.078689	0.22732	27
H3K79me2	-0.28839	-0.31483	0.026438	0.87618	0.87618	27
H3K9me0	0.024381	0.067452	-0.043071	0.77583	0.86267	27
H3K9me1	0.024814	-0.005261	0.030075	0.82401	0.86267	27
H3K9me2	0.1888	-0.01975	0.20855	0.025049	0.21358	27
H3K9me3	0.14146	-0.19532	0.33678	0.054443	0.22732	27
H3K27me0	0.088349	0.11676	-0.028414	0.82949	0.86267	27
H3K27me1	0.13399	-0.16069	0.29468	0.032183	0.21358	27
H3K27me2	-0.10848	-0.26867	0.16019	0.34861	0.53317	27
H3K27me3	-0.4411	-0.021929	-0.41917	0.28042	0.45568	27
H3K36me0	-0.40247	0.085584	-0.48806	0.16588	0.31462	27
H3K36me1	0.060333	-0.11034	0.17067	0.12454	0.30441	27
H3K36me2	0.48513	-0.11461	0.59974	0.021595	0.21358	27
H3K36me3	0.12624	-0.10524	0.23148	0.05456	0.22732	27
H3K9ac1	-0.44581	-0.22027	-0.22554	0.18151	0.31462	27
H3K14ac0	-0.12196	-0.1895	0.067537	0.41661	0.58427	27
H3K14ac1	0.095413	0.040233	0.05518	0.61711	0.76404	27
H3K18ac1	0.032897	-0.17606	0.20896	0.14766	0.31462	27
H3K23ac0	0.071076	-0.17502	0.2461	0.032859	0.21358	27
H3K23ac1	0.077425	0.00057514	0.07685	0.60131	0.76404	27
H3K27ac1	0.109	0.038799	0.070203	0.75281	0.86267	27
H3K4me0	-0.041299	-0.039911	-0.0013878	0.98885	0.98885	28
H3K4me1	-0.14697	-0.38498	0.23801	0.13255	0.98885	28
H3K4me2	0.22526	-0.049422	0.27468	0.11601	0.98885	28
H3K56me0	-0.034576	0.00032691	-0.034903	0.57887	0.98885	28
H3K79me0	-0.019266	0.04235	-0.061617	0.28095	0.98885	28
H3K79me1	-0.22514	-0.16057	-0.064576	0.63125	0.98885	28
H3K79me2	-0.37716	-0.29406	-0.083106	0.75448	0.98885	28
H3K9me0	0.085801	0.053572	0.032229	0.84197	0.98885	28
H3K9me1	-0.0036691	0.00097343	-0.0046425	0.96404	0.98885	28
H3K9me2	0.041254	0.01149	0.029764	0.83859	0.98885	28
H3K9me3	-0.15167	-0.13171	-0.019959	0.90024	0.98885	28
H3K27me0	0.16476	0.098994	0.065762	0.78894	0.98885	28
H3K27me1	-0.031485	-0.12687	0.09538	0.42235	0.98885	28
H3K27me2	-0.26055	-0.23537	-0.025174	0.91864	0.98885	28
H3K27me3	-0.17872	-0.076517	-0.1022	0.79874	0.98885	28
H3K36me0	0.109	-0.027407	0.1364	0.39342	0.98885	28
H3K36me1	-0.19996	-0.050076	-0.14988	0.16811	0.98885	28
H3K36me2	-0.10161	0.014219	-0.11583	0.52946	0.98885	28
H3K36me3	-0.13002	-0.048367	-0.081656	0.59317	0.98885	28
H3K9ac1	-0.11561	-0.29501	0.1794	0.46492	0.98885	28
H3K14ac0	-0.1862	-0.17543	-0.010768	0.91086	0.98885	28
H3K14ac1	0.12864	0.031155	0.097484	0.43543	0.98885	28
H3K18ac1	-0.28071	-0.10498	-0.17574	0.36791	0.98885	28
H3K23ac0	-0.24545	-0.10398	-0.14147	0.13141	0.98885	28
H3K23ac1	0.019487	0.012943	0.0065439	0.9716	0.98885	28
H3K27ac1	-0.17527	0.10698	-0.28225	0.35516	0.98885	28
H3K4me0	-0.088648	-0.032869	-0.055779	0.7475	0.881	29
H3K4me1	-0.32768	-0.34082	0.01314	0.95594	0.95594	29
H3K4me2	-0.088784	0.019453	-0.10824	0.62789	0.881	29
H3K56me0	0.01385	-0.009872	0.023722	0.73631	0.881	29
H3K79me0	0.055257	0.026208	0.029049	0.69088	0.881	29
H3K79me1	-0.14768	-0.17738	0.029697	0.80148	0.881	29
H3K79me2	-0.29497	-0.31272	0.017747	0.95055	0.95594	29
H3K9me0	-0.23229	0.10941	-0.3417	0.14668	0.65348	29
H3K9me1	-0.22853	0.038895	-0.26743	0.23169	0.66933	29
H3K9me2	-0.16557	0.048295	-0.21386	0.19534	0.65348	29
H3K9me3	-0.36933	-0.095878	-0.27345	0.33975	0.6795	29
H3K27me0	-0.13742	0.15403	-0.29145	0.17806	0.65348	29
H3K27me1	-0.17602	-0.096923	-0.079092	0.60134	0.881	29
H3K27me2	-0.17536	-0.25127	0.075904	0.75633	0.881	29
H3K27me3	0.29522	-0.16278	0.458	0.059199	0.65348	29
H3K36me0	0.057433	-0.01093	0.068363	0.72394	0.881	29
H3K36me1	-0.19283	-0.059957	-0.13287	0.093012	0.65348	29
H3K36me2	-0.19692	0.023847	-0.22077	0.1543	0.65348	29
H3K36me3	-0.15363	-0.04898	-0.10465	0.62007	0.881	29
H3K9ac1	-0.30545	-0.25262	-0.052826	0.81323	0.881	29
H3K14ac0	-0.31946	-0.15341	-0.16605	0.26134	0.67948	29
H3K14ac1	-0.20101	0.092651	-0.29366	0.17261	0.65348	29
H3K18ac1	-0.50935	-0.076098	-0.43325	0.31769	0.6795	29
H3K23ac0	-0.39682	-0.086284	-0.31053	0.20107	0.65348	29
H3K23ac1	-0.28436	0.064911	-0.34927	0.29038	0.6795	29
H3K27ac1	-0.13533	0.083788	-0.21912	0.5003	0.881	29
H3K4me0	-0.11658	-0.025206	-0.09137	0.4706	0.93646	3
H3K4me1	-0.075014	-0.38966	0.31465	0.081029	0.52669	3
H3K4me2	0.18579	-0.031267	0.21705	0.20204	0.65663	3
H3K56me0	0.00694	-0.0089994	0.015939	0.78889	0.948	3
H3K79me0	0.04007	0.02857	0.0115	0.81842	0.948	3
H3K79me1	-0.11963	-0.18334	0.06371	0.63452	0.93646	3
H3K79me2	-0.21205	-0.329	0.11695	0.64832	0.93646	3
H3K9me0	0.047331	0.06221	-0.014879	0.89447	0.948	3
H3K9me1	0.048752	-0.0092862	0.058039	0.52702	0.93646	3
H3K9me2	0.14435	-0.0071922	0.15155	0.32269	0.93222	3
H3K9me3	-0.37137	-0.090227	-0.28114	0.14478	0.65663	3
H3K27me0	0.14054	0.10618	0.034365	0.85619	0.948	3
H3K27me1	0.094844	-0.14749	0.24233	0.079332	0.52669	3
H3K27me2	0.046424	-0.29538	0.3418	0.013489	0.35071	3
H3K27me3	-0.055568	-0.10413	0.048563	0.87366	0.948	3
H3K36me0	0.030677	-0.007099	0.037776	0.80258	0.948	3
H3K36me1	0.042828	-0.10356	0.14639	0.19559	0.65663	3
H3K36me2	0.25852	-0.059491	0.31801	0.16924	0.65663	3
H3K36me3	0.13118	-0.10174	0.23291	0.065812	0.52669	3
H3K9ac1	-0.34561	-0.24388	-0.10173	0.63595	0.93646	3
H3K14ac0	-0.25033	-0.16351	-0.086819	0.41217	0.93646	3
H3K14ac1	0.059713	0.04816	0.011553	0.91154	0.948	3
H3K18ac1	-0.041649	-0.15771	0.11606	0.55182	0.93646	3
H3K23ac0	-0.13426	-0.1308	-0.0034535	0.9773	0.9773	3
H3K23ac1	0.14586	-0.011107	0.15697	0.38771	0.93646	3
H3K27ac1	0.17889	0.026472	0.15242	0.53406	0.93646	3
H3K4me0	-0.071415	-0.03406	-0.037355	0.70327	0.91425	30
H3K4me1	-0.47017	-0.31367	-0.1565	0.48921	0.91425	30
H3K4me2	-0.07535	0.018951	-0.094301	0.66257	0.91425	30
H3K56me0	-0.087305	0.0091247	-0.09643	0.057446	0.91425	30
H3K79me0	-0.011782	0.038541	-0.050323	0.33449	0.91425	30
H3K79me1	-0.30092	-0.14848	-0.15244	0.089763	0.91425	30
H3K79me2	-0.38107	-0.2965	-0.084572	0.61766	0.91425	30
H3K9me0	0.083876	0.055182	0.028693	0.8526	0.95958	30
H3K9me1	0.038275	-0.0072712	0.045546	0.66666	0.91425	30
H3K9me2	-0.037791	0.027835	-0.065626	0.52247	0.91425	30
H3K9me3	-0.21256	-0.12077	-0.091797	0.43702	0.91425	30
H3K27me0	0.032445	0.12697	-0.094522	0.55511	0.91425	30
H3K27me1	-0.1947	-0.091808	-0.1029	0.24911	0.91425	30
H3K27me2	-0.24277	-0.23976	-0.0030119	0.98682	0.98682	30
H3K27me3	0.09191	-0.13249	0.2244	0.59859	0.91425	30
H3K36me0	0.078349	-0.016267	0.094616	0.68275	0.91425	30
H3K36me1	-0.092207	-0.077081	-0.015125	0.88577	0.95958	30
H3K36me2	-0.12708	0.014662	-0.14174	0.58296	0.91425	30
H3K36me3	-0.16988	-0.043844	-0.12603	0.34781	0.91425	30
H3K9ac1	-0.29707	-0.25321	-0.043852	0.85487	0.95958	30
H3K14ac0	-0.27918	-0.15796	-0.12121	0.1697	0.91425	30
H3K14ac1	0.10907	0.038669	0.070398	0.60845	0.91425	30
H3K18ac1	-0.3276	-0.10272	-0.22489	0.46356	0.91425	30
H3K23ac0	-0.2476	-0.10901	-0.1386	0.29632	0.91425	30
H3K23ac1	-0.030217	0.022753	-0.05297	0.84183	0.95958	30
H3K27ac1	0.03805	0.054088	-0.016038	0.94151	0.97917	30
H3K4me0	0.013758	-0.04952	0.063278	0.35228	0.8903	31
H3K4me1	-0.43675	-0.3223	-0.11446	0.515	0.8903	31
H3K4me2	-0.16937	0.033138	-0.20251	0.14992	0.8903	31
H3K56me0	-0.027798	-0.0027997	-0.024999	0.68485	0.8903	31
H3K79me0	0.0084655	0.034153	-0.025688	0.66942	0.8903	31
H3K79me1	-0.22472	-0.16429	-0.060426	0.60998	0.8903	31
H3K79me2	-0.44541	-0.28717	-0.15824	0.3982	0.8903	31
H3K9me0	0.15638	0.043412	0.11297	0.42257	0.8903	31
H3K9me1	0.049987	-0.0084007	0.058387	0.44576	0.8903	31
H3K9me2	0.060071	0.0099792	0.050092	0.65607	0.8903	31
H3K9me3	-0.12072	-0.13809	0.01737	0.92194	0.95882	31
H3K27me0	0.26801	0.085182	0.18283	0.58647	0.8903	31
H3K27me1	-0.071986	-0.11459	0.042603	0.75694	0.89457	31
H3K27me2	-0.26718	-0.23567	-0.031505	0.88527	0.95882	31
H3K27me3	-0.63118	-0.0054694	-0.62571	0.23217	0.8903	31
H3K36me0	0.089462	-0.016369	0.10583	0.6069	0.8903	31
H3K36me1	0.039167	-0.10011	0.13928	0.2674	0.8903	31
H3K36me2	0.03559	-0.015636	0.051226	0.80264	0.90733	31
H3K36me3	-0.01874	-0.071887	0.053146	0.75345	0.89457	31
H3K9ac1	-0.11101	-0.28564	0.17462	0.47563	0.8903	31
H3K14ac0	-0.17668	-0.17765	0.00096838	0.98958	0.98958	31
H3K14ac1	0.19057	0.026158	0.16441	0.30899	0.8903	31
H3K18ac1	0.11678	-0.18242	0.29921	0.20106	0.8903	31
H3K23ac0	-0.053982	-0.1445	0.090518	0.45201	0.8903	31
H3K23ac1	0.19783	-0.016972	0.21481	0.27685	0.8903	31
H3K27ac1	0.45763	-0.018841	0.47647	0.22084	0.8903	31
H3K4me0	0.041834	-0.058228	0.10006	0.39019	0.91258	32
H3K4me1	-0.27027	-0.35372	0.083451	0.65273	0.91258	32
H3K4me2	0.23677	-0.04652	0.28329	0.034213	0.44477	32
H3K56me0	0.00066043	-0.0079575	0.0086179	0.84349	0.91378	32
H3K79me0	0.0032652	0.036282	-0.033017	0.57069	0.91258	32
H3K79me1	-0.13683	-0.18088	0.044049	0.67469	0.91258	32
H3K79me2	-0.20393	-0.33305	0.12912	0.49398	0.91258	32
H3K9me0	0.13454	0.043693	0.090844	0.49459	0.91258	32
H3K9me1	-0.003931	0.0009389	-0.0048699	0.96804	0.98367	32
H3K9me2	0.093314	0.00084486	0.092469	0.53694	0.91258	32
H3K9me3	-0.07156	-0.14938	0.07782	0.56508	0.91258	32
H3K27me0	0.075585	0.11952	-0.043931	0.81848	0.91378	32
H3K27me1	-0.14574	-0.10035	-0.045383	0.70915	0.91258	32
H3K27me2	-0.3135	-0.22445	-0.089051	0.69826	0.91258	32
H3K27me3	0.20875	-0.16209	0.37084	0.26057	0.91258	32
H3K36me0	0.13935	-0.031279	0.17063	0.46813	0.91258	32
H3K36me1	-0.14332	-0.067059	-0.076262	0.48811	0.91258	32
H3K36me2	-0.20021	0.033214	-0.23343	0.34002	0.91258	32
H3K36me3	-0.13662	-0.048546	-0.088072	0.63962	0.91258	32
H3K9ac1	0.012279	-0.31908	0.33136	0.14723	0.91258	32
H3K14ac0	-0.05803	-0.20328	0.14525	0.011376	0.29578	32
H3K14ac1	0.12389	0.034092	0.089794	0.49124	0.91258	32
H3K18ac1	-0.13554	-0.13973	0.0041892	0.98367	0.98367	32
H3K23ac0	-0.15485	-0.12629	-0.028555	0.77218	0.91258	32
H3K23ac1	0.12105	-0.0088349	0.12989	0.48511	0.91258	32
H3K27ac1	-0.024758	0.066403	-0.09116	0.73854	0.91258	32
H3K4me0	-0.40478	0.040027	-0.44481	0.027379	0.35593	33
H3K4me1	-0.26376	-0.35512	0.091357	0.59062	0.85437	33
H3K4me2	0.039404	-0.0039505	0.043355	0.8146	0.92085	33
H3K56me0	-0.072323	0.0077841	-0.080107	0.19588	0.46299	33
H3K79me0	-0.043985	0.046474	-0.090459	0.14212	0.46299	33
H3K79me1	-0.20533	-0.16611	-0.039221	0.7358	0.92085	33
H3K79me2	-0.23655	-0.32601	0.089458	0.71138	0.92085	33
H3K9me0	-0.048482	0.083167	-0.13165	0.34058	0.68116	33
H3K9me1	-0.17546	0.037935	-0.21339	0.06409	0.41658	33
H3K9me2	-0.21472	0.067284	-0.28201	0.044692	0.38733	33
H3K9me3	-0.33729	-0.092066	-0.24522	0.26846	0.58166	33
H3K27me0	0.11785	0.1104	0.007449	0.96729	0.99606	33
H3K27me1	-0.22185	-0.083937	-0.13791	0.47111	0.81659	33
H3K27me2	-0.3575	-0.21496	-0.14254	0.58633	0.85437	33
H3K27me3	0.13636	-0.14648	0.28284	0.3728	0.69234	33
H3K36me0	-0.076417	0.015259	-0.091676	0.59149	0.85437	33
H3K36me1	-0.10081	-0.074887	-0.02592	0.80864	0.92085	33
H3K36me2	-0.0073332	-0.0083868	0.0010536	0.99606	0.99606	33
H3K36me3	-0.021167	-0.073447	0.05228	0.78153	0.92085	33
H3K9ac1	-0.5009	-0.20839	-0.2925	0.14783	0.46299	33
H3K14ac0	-0.33034	-0.14455	-0.18579	0.091994	0.46299	33
H3K14ac1	-0.1804	0.099723	-0.28012	0.01345	0.3497	33
H3K18ac1	-0.37733	-0.087583	-0.28975	0.18067	0.46299	33
H3K23ac0	-0.2721	-0.101	-0.1711	0.17232	0.46299	33
H3K23ac1	-0.16319	0.052472	-0.21566	0.18529	0.46299	33
H3K27ac1	0.010636	0.06044	-0.049804	0.85509	0.92635	33
H3K4me0	-0.058566	-0.03614	-0.022426	0.78114	0.90225	34
H3K4me1	-0.29421	-0.34855	0.054342	0.74269	0.90225	34
H3K4me2	0.087199	-0.014259	0.10146	0.39895	0.8876	34
H3K56me0	-0.053591	0.0037439	-0.057335	0.40966	0.8876	34
H3K79me0	0.017658	0.033178	-0.01552	0.81314	0.90225	34
H3K79me1	-0.064846	-0.19641	0.13156	0.30703	0.8876	34
H3K79me2	-0.15873	-0.3428	0.18406	0.34623	0.8876	34
H3K9me0	-0.059037	0.085444	-0.14448	0.39396	0.8876	34
H3K9me1	-0.13057	0.028253	-0.15882	0.14477	0.8876	34
H3K9me2	-0.028661	0.027153	-0.055814	0.67898	0.90225	34
H3K9me3	-0.086391	-0.14618	0.059789	0.71424	0.90225	34
H3K27me0	0.33304	0.063986	0.26906	0.2853	0.8876	34
H3K27me1	-0.079377	-0.11467	0.035288	0.75717	0.90225	34
H3K27me2	-0.57356	-0.16836	-0.40521	0.25634	0.8876	34
H3K27me3	-0.68333	0.030316	-0.71364	0.21785	0.8876	34
H3K36me0	-0.091732	0.018562	-0.11029	0.61626	0.90225	34
H3K36me1	-0.16666	-0.060399	-0.10626	0.34947	0.8876	34
H3K36me2	0.07756	-0.026697	0.10426	0.62882	0.90225	34
H3K36me3	-0.066953	-0.063572	-0.0033806	0.97718	0.98854	34
H3K9ac1	-0.30626	-0.25037	-0.055886	0.83285	0.90225	34
H3K14ac0	-0.17601	-0.17784	0.0018293	0.98854	0.98854	34
H3K14ac1	-0.068358	0.075556	-0.14391	0.30842	0.8876	34
H3K18ac1	-0.3278	-0.098265	-0.22954	0.4529	0.90225	34
H3K23ac0	-0.20548	-0.11537	-0.090103	0.55455	0.90225	34
H3K23ac1	-0.20309	0.061079	-0.26417	0.29433	0.8876	34
H3K27ac1	0.11633	0.037187	0.079141	0.78106	0.90225	34
H3K4me0	0.2119	-0.078235	0.29014	0.036495	0.61847	35
H3K4me1	-0.35972	-0.33583	-0.023885	0.89796	0.92006	35
H3K4me2	0.097927	-0.010212	0.10814	0.50399	0.87358	35
H3K56me0	0.13772	-0.027784	0.1655	0.22655	0.85364	35
H3K79me0	0.21078	0.0037046	0.20708	0.18199	0.85364	35
H3K79me1	-0.097147	-0.18431	0.087165	0.3178	0.85364	35
H3K79me2	-0.15675	-0.33287	0.17612	0.34616	0.85364	35
H3K9me0	0.11624	0.05145	0.064793	0.74318	0.87575	35
H3K9me1	0.12611	-0.018598	0.14471	0.36816	0.85364	35
H3K9me2	0.20757	-0.010944	0.21851	0.071362	0.61847	35
H3K9me3	0.017078	-0.15819	0.17527	0.25947	0.85364	35
H3K27me0	0.02812	0.12411	-0.095987	0.59196	0.87575	35
H3K27me1	-0.064336	-0.11493	0.050597	0.7747	0.87575	35
H3K27me2	-0.072532	-0.26509	0.19256	0.39399	0.85364	35
H3K27me3	0.18452	-0.1379	0.32243	0.48212	0.87358	35
H3K36me0	-0.14086	0.019712	-0.16057	0.62408	0.87575	35
H3K36me1	0.084609	-0.10084	0.18545	0.30605	0.85364	35
H3K36me2	0.098589	-0.02402	0.12261	0.69865	0.87575	35
H3K36me3	-0.088025	-0.060638	-0.027387	0.82935	0.89846	35
H3K9ac1	-0.1647	-0.27445	0.10975	0.56252	0.87575	35
H3K14ac0	-0.029706	-0.19941	0.1697	0.051194	0.61847	35
H3K14ac1	0.15063	0.035119	0.11551	0.47582	0.87358	35
H3K18ac1	-0.15357	-0.13683	-0.016744	0.92006	0.92006	35
H3K23ac0	0.003417	-0.15133	0.15474	0.25795	0.85364	35
H3K23ac1	-0.045222	0.023015	-0.068237	0.73148	0.87575	35
H3K27ac1	-0.026678	0.061587	-0.088265	0.66133	0.87575	35
H3K4me0	-0.0066365	-0.0484	0.041764	0.69239	0.9763	36
H3K4me1	-0.37132	-0.33114	-0.040185	0.79737	0.9763	36
H3K4me2	0.078533	-0.014208	0.092741	0.45987	0.9763	36
H3K56me0	0.018403	-0.012388	0.030791	0.60334	0.9763	36
H3K79me0	0.063642	0.022452	0.041189	0.4661	0.9763	36
H3K79me1	-0.16389	-0.17527	0.011372	0.93965	0.9763	36
H3K79me2	-0.42059	-0.28363	-0.13695	0.65144	0.9763	36
H3K9me0	0.12335	0.04456	0.078793	0.60323	0.9763	36
H3K9me1	-0.005321	0.0013699	-0.0066909	0.95396	0.9763	36
H3K9me2	0.086414	0.00065151	0.085762	0.4435	0.9763	36
H3K9me3	-0.12764	-0.13748	0.0098422	0.94952	0.9763	36
H3K27me0	-0.11415	0.16593	-0.28008	0.15665	0.9763	36
H3K27me1	-0.11126	-0.10772	-0.0035368	0.9763	0.9763	36
H3K27me2	0.081437	-0.31745	0.39889	0.00095568	0.024848	36
H3K27me3	0.11605	-0.14726	0.26331	0.31022	0.9763	36
H3K36me0	0.023125	-0.0067976	0.029923	0.88642	0.9763	36
H3K36me1	-0.10586	-0.07312	-0.032741	0.77118	0.9763	36
H3K36me2	-0.10761	0.015659	-0.12327	0.56057	0.9763	36
H3K36me3	-0.246	-0.020533	-0.22547	0.23337	0.9763	36
H3K9ac1	-0.29514	-0.25192	-0.043216	0.82496	0.9763	36
H3K14ac0	-0.080276	-0.20085	0.12057	0.15162	0.9763	36
H3K14ac1	-0.007056	0.063722	-0.070778	0.62198	0.9763	36
H3K18ac1	-0.015018	-0.16874	0.15373	0.40767	0.9763	36
H3K23ac0	-0.074198	-0.14508	0.070882	0.43419	0.9763	36
H3K23ac1	0.1393	-0.015812	0.15511	0.41584	0.9763	36
H3K27ac1	-0.25491	0.12649	-0.3814	0.14404	0.9763	36
H3K4me0	0.081266	-0.058516	0.13978	0.44996	0.91207	37
H3K4me1	-0.078243	-0.37753	0.29929	0.19148	0.91207	37
H3K4me2	-0.026364	0.0082016	-0.034566	0.87735	0.97035	37
H3K56me0	0.10472	-0.022895	0.12761	0.39794	0.91207	37
H3K79me0	0.13186	0.015397	0.11646	0.45726	0.91207	37
H3K79me1	-0.10883	-0.18258	0.073752	0.63206	0.91207	37
H3K79me2	-0.23639	-0.32107	0.084675	0.74999	0.92856	37
H3K9me0	0.15571	0.045602	0.11011	0.52126	0.91207	37
H3K9me1	0.11018	-0.016236	0.12641	0.43574	0.91207	37
H3K9me2	0.025614	0.016012	0.0096019	0.95762	0.97035	37
H3K9me3	-0.23799	-0.1204	-0.11759	0.57765	0.91207	37
H3K27me0	0.041875	0.12207	-0.080195	0.60968	0.91207	37
H3K27me1	0.14421	-0.14583	0.29003	0.14782	0.91207	37
H3K27me2	0.15077	-0.29818	0.44895	0.024725	0.4959	37
H3K27me3	0.12464	-0.12903	0.25367	0.39265	0.91207	37
H3K36me0	0.17394	-0.026924	0.20086	0.23441	0.91207	37
H3K36me1	0.063366	-0.10113	0.1645	0.30034	0.91207	37
H3K36me2	-0.12071	0.0084686	-0.12918	0.41562	0.91207	37
H3K36me3	0.154	-0.096493	0.25049	0.038146	0.4959	37
H3K9ac1	-0.37278	-0.24362	-0.12916	0.6699	0.91207	37
H3K14ac0	-0.22804	-0.17003	-0.058007	0.70159	0.91207	37
H3K14ac1	0.10033	0.04257	0.057759	0.69827	0.91207	37
[truncated: 1,772 more rows]
