# Supplementary material for: Context-defined cancer co-dependency mapping identifies a functional interplay between PRC2 and MLL-MEN1 complex in lymphoma
Source: Nat Commun. 2023 Jul 17;14:4259. doi: 10.1038/s41467-023-39990-5 (PMC10352330; doi:10.1038/s41467-023-39990-5)
Supplement: Supplementary file 4 — Supplementary Data 1-15 [file 41467_2023_39990_MOESM4_ESM.zip › Supplementary Data/Supplementary Data 7.xlsx]

## Sheet: Supplementary Data 7
Supplementary Data 7. Differential essentiality of dependency correlation network modules based on Hallmark GSEA, related to Figure 1b.
Hallmark	hallmark.high	hallmark.other	diff.high2other	pvalue	qvalue	module IDs
TNFA_SIGNALING_VIA_NFKB	-0.14787	0.042137	-0.19001	6.8354e-08	1.1392e-06	#1
HYPOXIA	-0.077844	0.017625	-0.095469	0.0031269	0.0052115	#1
CHOLESTEROL_HOMEOSTASIS	-0.091674	0.023607	-0.11528	0.00017548	0.00041781	#1
MITOTIC_SPINDLE	-0.012871	0.0078902	-0.020761	0.59714	0.63526	#1
WNT_BETA_CATENIN_SIGNALING	0.0013155	-0.009836	0.011151	0.70943	0.73899	#1
TGF_BETA_SIGNALING	-0.20645	0.044669	-0.25112	1.5295e-07	1.2746e-06	#1
IL6_JAK_STAT3_SIGNALING	0.020686	-0.01276	0.033446	0.17958	0.22447	#1
DNA_REPAIR	0.093928	-0.0012382	0.095166	0.0031046	0.0052115	#1
G2M_CHECKPOINT	0.19622	-0.0079886	0.2042	3.3432e-05	9.2379e-05	#1
APOPTOSIS	-0.092048	0.019734	-0.11178	3.5104e-05	9.2379e-05	#1
NOTCH_SIGNALING	-0.13938	0.032086	-0.17146	4.2192e-06	1.5069e-05	#1
ADIPOGENESIS	-0.02218	0.016204	-0.038384	0.19512	0.23795	#1
ESTROGEN_RESPONSE_EARLY	-0.15221	0.036308	-0.18852	2.4798e-07	1.5499e-06	#1
ESTROGEN_RESPONSE_LATE	-0.13268	0.035631	-0.16831	1.2388e-07	1.2388e-06	#1
ANDROGEN_RESPONSE	-0.051537	0.023256	-0.074793	0.0093978	0.014239	#1
MYOGENESIS	-0.13017	0.0072734	-0.13745	8.2366e-06	2.5739e-05	#1
PROTEIN_SECRETION	-0.11449	0.02885	-0.14334	0.0017805	0.0032972	#1
INTERFERON_ALPHA_RESPONSE	0.0094032	0.0069379	0.0024654	0.95419	0.96016	#1
INTERFERON_GAMMA_RESPONSE	0.062179	-0.016281	0.07846	0.010974	0.016138	#1
APICAL_JUNCTION	-0.13975	0.020569	-0.16032	8.1618e-07	4.0809e-06	#1
APICAL_SURFACE	-0.11631	0.025234	-0.14154	1.7795e-05	5.2338e-05	#1
HEDGEHOG_SIGNALING	-0.11035	0.014908	-0.12526	0.00077653	0.0016178	#1
COMPLEMENT	-0.02996	0.0025215	-0.032482	0.17227	0.22447	#1
UNFOLDED_PROTEIN_RESPONSE	0.11245	-0.0062062	0.11865	0.00044565	0.0009688	#1
PI3K_AKT_MTOR_SIGNALING	0.057003	-0.017624	0.074627	0.0075209	0.011751	#1
MTORC1_SIGNALING	0.053997	0.020089	0.033907	0.21611	0.25727	#1
E2F_TARGETS	0.2591	-0.0096973	0.2688	1.2169e-06	5.4204e-06	#1
MYC_TARGETS_V1	0.184	0.025838	0.15816	0.001074	0.002148	#1
MYC_TARGETS_V2	0.27658	0.0080292	0.26855	1.3009e-06	5.4204e-06	#1
EPITHELIAL_MESENCHYMAL_TRANSITION	-0.26075	0.047731	-0.30848	2.2136e-07	1.5499e-06	#1
INFLAMMATORY_RESPONSE	-0.018768	0.00022599	-0.018994	0.39588	0.43987	#1
XENOBIOTIC_METABOLISM	-0.099656	0.026558	-0.12621	6.0855e-06	2.0285e-05	#1
FATTY_ACID_METABOLISM	-0.021234	0.013571	-0.034804	0.17036	0.22447	#1
OXIDATIVE_PHOSPHORYLATION	0.055661	0.023507	0.032154	0.39368	0.43987	#1
GLYCOLYSIS	-0.086164	0.034889	-0.12105	0.00019356	0.00043991	#1
REACTIVE_OXIGEN_SPECIES_PATHWAY	0.010518	0.0089141	0.0016039	0.96016	0.96016	#1
P53_PATHWAY	-0.078938	0.015765	-0.094703	0.00011716	0.0002929	#1
UV_RESPONSE_UP	-0.0048758	0.0082743	-0.01315	0.57804	0.6283	#1
UV_RESPONSE_DN	-0.16641	0.02343	-0.18984	2.8975e-06	1.1144e-05	#1
ANGIOGENESIS	-0.2494	0.05442	-0.30382	7.5137e-11	1.8784e-09	#1
HEME_METABOLISM	0.024155	-0.014981	0.039137	0.29421	0.3421	#1
COAGULATION	-0.15266	0.035319	-0.18798	1.056e-07	1.2388e-06	#1
IL2_STAT5_SIGNALING	-0.032272	-0.0039684	-0.028303	0.17921	0.22447	#1
BILE_ACID_METABOLISM	-0.071119	0.0030376	-0.074157	0.0024261	0.0043323	#1
PEROXISOME	-0.029446	0.005387	-0.034833	0.15715	0.21826	#1
ALLOGRAFT_REJECTION	0.19031	-0.056672	0.24698	5.0855e-15	2.5428e-13	#1
SPERMATOGENESIS	0.026886	-0.011313	0.038199	0.069536	0.099337	#1
KRAS_SIGNALING_UP	-0.048887	0.0016435	-0.05053	0.0041438	0.0066835	#1
KRAS_SIGNALING_DN	-0.063065	-0.0056932	-0.057372	0.0012977	0.0024956	#1
PANCREAS_BETA_CELLS	-0.10732	-0.0047888	-0.10253	3.9893e-07	2.2163e-06	#1
TNFA_SIGNALING_VIA_NFKB	0.040899	0.014301	0.026597	0.46649	0.66641	#10
HYPOXIA	0.018447	0.0034459	0.015001	0.5965	0.80229	#10
CHOLESTEROL_HOMEOSTASIS	0.052882	0.002689	0.050193	0.11027	0.32485	#10
MITOTIC_SPINDLE	0.053361	-0.001272	0.054633	0.15556	0.38942	#10
WNT_BETA_CATENIN_SIGNALING	0.043816	-0.015393	0.059209	0.068896	0.32485	#10
TGF_BETA_SIGNALING	0.067885	0.0045463	0.063339	0.083334	0.32485	#10
IL6_JAK_STAT3_SIGNALING	-0.015665	-0.0074413	-0.0082237	0.75361	0.86323	#10
DNA_REPAIR	0.033332	0.0081465	0.025186	0.53713	0.74601	#10
G2M_CHECKPOINT	0.073847	0.011121	0.062726	0.25558	0.44066	#10
APOPTOSIS	0.026288	0.0023813	0.023906	0.31536	0.5256	#10
NOTCH_SIGNALING	0.052937	0.0040194	0.048918	0.10357	0.32485	#10
ADIPOGENESIS	0.050371	0.0059622	0.044409	0.18436	0.38942	#10
ESTROGEN_RESPONSE_EARLY	0.050979	0.0065573	0.044422	0.095346	0.32485	#10
ESTROGEN_RESPONSE_LATE	0.053981	0.0083641	0.045617	0.060878	0.32485	#10
ANDROGEN_RESPONSE	0.05005	0.0086378	0.041412	0.11045	0.32485	#10
MYOGENESIS	-0.018688	-0.0094976	-0.0091907	0.69288	0.82486	#10
PROTEIN_SECRETION	0.018927	0.009058	0.0098685	0.81636	0.88735	#10
INTERFERON_ALPHA_RESPONSE	0.026724	0.0046457	0.022078	0.68018	0.82486	#10
INTERFERON_GAMMA_RESPONSE	-0.0018784	-0.0066519	0.0047734	0.89749	0.89749	#10
APICAL_JUNCTION	0.019129	-0.0028643	0.021993	0.38442	0.60066	#10
APICAL_SURFACE	0.052535	0.00071086	0.051824	0.052659	0.32485	#10
HEDGEHOG_SIGNALING	0.051234	-0.0084271	0.059662	0.10892	0.32485	#10
COMPLEMENT	0.025677	-0.005373	0.03105	0.19726	0.38942	#10
UNFOLDED_PROTEIN_RESPONSE	0.051828	0.0034904	0.048338	0.21776	0.3947	#10
PI3K_AKT_MTOR_SIGNALING	0.028869	-0.012866	0.041735	0.16461	0.38942	#10
MTORC1_SIGNALING	0.074371	0.017801	0.05657	0.088151	0.32485	#10
E2F_TARGETS	0.067778	0.019517	0.048261	0.43957	0.64643	#10
MYC_TARGETS_V1	0.095476	0.0398	0.055676	0.33798	0.54513	#10
MYC_TARGETS_V2	0.15455	0.027939	0.12662	0.04883	0.32485	#10
EPITHELIAL_MESENCHYMAL_TRANSITION	-0.010072	0.010029	-0.020101	0.66282	0.82486	#10
INFLAMMATORY_RESPONSE	0.0088541	-0.0037312	0.012585	0.60974	0.80229	#10
XENOBIOTIC_METABOLISM	0.071742	0.0018939	0.069848	0.026777	0.32485	#10
FATTY_ACID_METABOLISM	0.046101	0.0040758	0.042025	0.19029	0.38942	#10
OXIDATIVE_PHOSPHORYLATION	0.082804	0.020287	0.062517	0.2025	0.38942	#10
GLYCOLYSIS	0.053278	0.014582	0.038696	0.18638	0.38942	#10
REACTIVE_OXIGEN_SPECIES_PATHWAY	0.057822	0.0025865	0.055236	0.099911	0.32485	#10
P53_PATHWAY	0.047626	-0.0024671	0.050093	0.045267	0.32485	#10
UV_RESPONSE_UP	0.053378	0.00028302	0.053095	0.041417	0.32485	#10
UV_RESPONSE_DN	-0.0053138	-0.00068858	-0.0046252	0.88851	0.89749	#10
ANGIOGENESIS	0.060492	0.0088312	0.05166	0.14352	0.38942	#10
HEME_METABOLISM	-0.0025497	-0.010882	0.0083325	0.75964	0.86323	#10
COAGULATION	0.06937	0.0030467	0.066323	0.082204	0.32485	#10
IL2_STAT5_SIGNALING	-0.00048944	-0.0086064	0.0081169	0.67966	0.82486	#10
BILE_ACID_METABOLISM	0.032027	-0.011781	0.043808	0.17356	0.38942	#10
PEROXISOME	0.033204	-0.0034795	0.036683	0.22103	0.3947	#10
ALLOGRAFT_REJECTION	-0.05551	-0.020431	-0.035079	0.07186	0.32485	#10
SPERMATOGENESIS	-0.0099606	-0.0058653	-0.0040953	0.88619	0.89749	#10
KRAS_SIGNALING_UP	0.0088437	-0.0067695	0.015613	0.40908	0.61982	#10
KRAS_SIGNALING_DN	-0.0083499	-0.013791	0.0054415	0.77926	0.86584	#10
PANCREAS_BETA_CELLS	-0.021639	-0.017637	-0.0040019	0.87599	0.89749	#10
TNFA_SIGNALING_VIA_NFKB	-0.012155	0.021689	-0.033844	0.37764	0.65795	#100
HYPOXIA	0.024119	0.002514	0.021605	0.45398	0.71553	#100
CHOLESTEROL_HOMEOSTASIS	0.012578	0.0080626	0.004515	0.8891	0.96406	#100
MITOTIC_SPINDLE	0.090991	-0.0070966	0.098087	0.01813	0.20525	#100
WNT_BETA_CATENIN_SIGNALING	0.028215	-0.01363	0.041844	0.19747	0.5104	#100
TGF_BETA_SIGNALING	0.027324	0.0098521	0.017472	0.67831	0.84789	#100
IL6_JAK_STAT3_SIGNALING	-0.012477	-0.0078325	-0.0046446	0.85977	0.96406	#100
DNA_REPAIR	0.055588	0.0047583	0.05083	0.20416	0.5104	#100
G2M_CHECKPOINT	0.14655	0.00020835	0.14634	0.0081383	0.20525	#100
APOPTOSIS	-0.0067415	0.006922	-0.013664	0.58989	0.79715	#100
NOTCH_SIGNALING	0.0019826	0.010929	-0.008946	0.78387	0.95594	#100
ADIPOGENESIS	0.031449	0.0083191	0.02313	0.46764	0.71553	#100
ESTROGEN_RESPONSE_EARLY	0.010038	0.012068	-0.0020299	0.94685	0.96406	#100
ESTROGEN_RESPONSE_LATE	0.014886	0.013601	0.0012844	0.96406	0.96406	#100
ANDROGEN_RESPONSE	0.035871	0.010339	0.025531	0.36411	0.65795	#100
MYOGENESIS	0.00095012	-0.012237	0.013187	0.6272	0.82526	#100
PROTEIN_SECRETION	0.013505	0.009756	0.0037493	0.93338	0.96406	#100
INTERFERON_ALPHA_RESPONSE	-0.061511	0.017108	-0.078619	0.11432	0.49156	#100
INTERFERON_GAMMA_RESPONSE	-0.037584	-0.0015755	-0.036009	0.31044	0.6426	#100
APICAL_JUNCTION	0.020933	-0.0032977	0.024231	0.38161	0.65795	#100
APICAL_SURFACE	0.031331	0.0033355	0.027996	0.36612	0.65795	#100
HEDGEHOG_SIGNALING	0.061556	-0.01038	0.071936	0.06967	0.38706	#100
COMPLEMENT	0.028276	-0.0059924	0.034268	0.17506	0.4995	#100
UNFOLDED_PROTEIN_RESPONSE	0.062816	0.0015319	0.061284	0.092315	0.46157	#100
PI3K_AKT_MTOR_SIGNALING	0.057562	-0.017308	0.07487	0.016288	0.20525	#100
MTORC1_SIGNALING	0.067721	0.018303	0.049418	0.13774	0.49156	#100
E2F_TARGETS	0.15553	0.0065632	0.14897	0.01653	0.20525	#100
MYC_TARGETS_V1	0.11376	0.036738	0.077022	0.17982	0.4995	#100
MYC_TARGETS_V2	0.16924	0.024829	0.14441	0.020525	0.20525	#100
EPITHELIAL_MESENCHYMAL_TRANSITION	-0.021955	0.011891	-0.033846	0.50087	0.71553	#100
INFLAMMATORY_RESPONSE	0.0068962	-0.0035509	0.010447	0.66891	0.84789	#100
XENOBIOTIC_METABOLISM	0.043833	0.0053357	0.038497	0.23106	0.52514	#100
FATTY_ACID_METABOLISM	0.023854	0.0069279	0.016926	0.57789	0.79715	#100
OXIDATIVE_PHOSPHORYLATION	0.03284	0.026946	0.005894	0.90102	0.96406	#100
GLYCOLYSIS	0.038315	0.016417	0.021898	0.48185	0.71553	#100
REACTIVE_OXIGEN_SPECIES_PATHWAY	0.042642	0.0043213	0.038321	0.22938	0.52514	#100
P53_PATHWAY	-0.00079663	0.0040701	-0.0048667	0.84586	0.96406	#100
UV_RESPONSE_UP	0.057828	-0.00077684	0.058605	0.027266	0.21743	#100
UV_RESPONSE_DN	0.0017788	-0.0016677	0.0034465	0.92517	0.96406	#100
ANGIOGENESIS	0.020066	0.01421	0.0058556	0.88126	0.96406	#100
HEME_METABOLISM	0.033401	-0.016098	0.049499	0.15119	0.49156	#100
COAGULATION	0.034591	0.0075005	0.02709	0.49804	0.71553	#100
IL2_STAT5_SIGNALING	0.0077214	-0.009847	0.017568	0.3985	0.66417	#100
BILE_ACID_METABOLISM	0.03354	-0.012347	0.045887	0.15558	0.49156	#100
PEROXISOME	0.037652	-0.0044085	0.04206	0.1573	0.49156	#100
ALLOGRAFT_REJECTION	-0.00052927	-0.028027	0.027498	0.25686	0.55839	#100
SPERMATOGENESIS	0.053257	-0.014888	0.068145	0.03044	0.21743	#100
KRAS_SIGNALING_UP	0.021176	-0.0086602	0.029836	0.12661	0.49156	#100
KRAS_SIGNALING_DN	0.0076998	-0.016134	0.023833	0.3213	0.6426	#100
PANCREAS_BETA_CELLS	0.050037	-0.027872	0.077909	0.049169	0.30731	#100
TNFA_SIGNALING_VIA_NFKB	0.037489	0.014487	0.023002	0.47415	0.52683	#101
HYPOXIA	0.033635	0.0010212	0.032614	0.21866	0.28771	#101
CHOLESTEROL_HOMEOSTASIS	0.12449	-0.0084968	0.13299	2.07e-07	2.5875e-06	#101
MITOTIC_SPINDLE	0.10318	-0.0092905	0.11247	0.0041811	0.013937	#101
WNT_BETA_CATENIN_SIGNALING	0.053932	-0.017598	0.07153	0.020529	0.051322	#101
TGF_BETA_SIGNALING	0.062087	0.0046443	0.057443	0.091238	0.15206	#101
IL6_JAK_STAT3_SIGNALING	-0.039338	-0.0038439	-0.035494	0.14537	0.20767	#101
DNA_REPAIR	0.068224	0.0026877	0.065536	0.053321	0.11109	#101
G2M_CHECKPOINT	0.094029	0.0073868	0.086642	0.078695	0.13568	#101
APOPTOSIS	0.034587	0.00086817	0.033718	0.11453	0.17353	#101
NOTCH_SIGNALING	0.053294	0.0033805	0.049913	0.067283	0.12939	#101
ADIPOGENESIS	0.10165	-0.0021498	0.1038	9.0538e-05	0.00037724	#101
ESTROGEN_RESPONSE_EARLY	0.19067	-0.014622	0.2053	4.526e-10	1.1315e-08	#101
ESTROGEN_RESPONSE_LATE	0.18369	-0.011354	0.19504	1.3351e-10	6.6755e-09	#101
ANDROGEN_RESPONSE	0.094245	0.0016094	0.092636	7.4671e-05	0.00036799	#101
MYOGENESIS	0.015136	-0.014387	0.029523	0.18209	0.2529	#101
PROTEIN_SECRETION	0.09573	-0.002412	0.098142	0.0056063	0.016856	#101
INTERFERON_ALPHA_RESPONSE	0.00046711	0.0082619	-0.0077948	0.87342	0.89124	#101
INTERFERON_GAMMA_RESPONSE	-0.017306	-0.0044288	-0.012878	0.71858	0.74852	#101
APICAL_JUNCTION	0.032532	-0.0051088	0.03764	0.1223	0.17985	#101
APICAL_SURFACE	0.068897	-0.0023286	0.071226	0.005731	0.016856	#101
HEDGEHOG_SIGNALING	-0.026695	0.0023762	-0.029072	0.38234	0.44458	#101
COMPLEMENT	0.02021	-0.0049372	0.025147	0.23792	0.30503	#101
UNFOLDED_PROTEIN_RESPONSE	0.052589	0.0027987	0.04979	0.095959	0.15477	#101
PI3K_AKT_MTOR_SIGNALING	0.094588	-0.02308	0.11767	4.8127e-05	0.00026737	#101
MTORC1_SIGNALING	0.087651	0.01516	0.07249	0.0062556	0.017377	#101
E2F_TARGETS	0.10755	0.01306	0.094492	0.072192	0.13176	#101
MYC_TARGETS_V1	0.047877	0.046168	0.0017093	0.96886	0.96886	#101
MYC_TARGETS_V2	0.12383	0.030963	0.092867	0.073785	0.13176	#101
EPITHELIAL_MESENCHYMAL_TRANSITION	-0.073575	0.019656	-0.093231	0.032973	0.07168	#101
INFLAMMATORY_RESPONSE	-0.021258	0.00056875	-0.021827	0.31954	0.38974	#101
XENOBIOTIC_METABOLISM	0.095545	-0.0024613	0.098006	3.175e-05	0.00022679	#101
FATTY_ACID_METABOLISM	0.11899	-0.007201	0.12619	2.0066e-07	2.5875e-06	#101
OXIDATIVE_PHOSPHORYLATION	0.099065	0.017134	0.081931	0.026789	0.060884	#101
GLYCOLYSIS	0.10616	0.0063011	0.099863	8.0957e-05	0.00036799	#101
REACTIVE_OXIGEN_SPECIES_PATHWAY	0.06876	0.00030785	0.068453	0.024999	0.059521	#101
P53_PATHWAY	0.089449	-0.009249	0.098697	5.1029e-06	5.1029e-05	#101
UV_RESPONSE_UP	0.075929	-0.0036863	0.079615	0.00048393	0.0018613	#101
UV_RESPONSE_DN	0.024705	-0.00507	0.029775	0.31959	0.38974	#101
ANGIOGENESIS	0.0049499	0.016421	-0.011471	0.70174	0.74653	#101
HEME_METABOLISM	0.023384	-0.014815	0.0382	0.11427	0.17353	#101
COAGULATION	0.028019	0.0083637	0.019655	0.45204	0.51368	#101
IL2_STAT5_SIGNALING	0.012812	-0.01067	0.023481	0.21515	0.28771	#101
BILE_ACID_METABOLISM	0.081243	-0.019581	0.10082	4.1896e-05	0.00026185	#101
PEROXISOME	0.094669	-0.013004	0.10767	8.8531e-06	7.3776e-05	#101
ALLOGRAFT_REJECTION	-0.074549	-0.017197	-0.057353	0.014554	0.0383	#101
SPERMATOGENESIS	0.039514	-0.013129	0.052643	0.059375	0.11875	#101
KRAS_SIGNALING_UP	0.010411	-0.0071882	0.017599	0.35431	0.4218	#101
KRAS_SIGNALING_DN	0.04794	-0.022176	0.070116	0.0013345	0.0047661	#101
PANCREAS_BETA_CELLS	-0.0031261	-0.020326	0.0172	0.6447	0.70076	#101
TNFA_SIGNALING_VIA_NFKB	0.30266	-0.025581	0.32824	9.2071e-25	4.6036e-23	#102
HYPOXIA	0.18991	-0.022643	0.21255	6.7009e-13	3.7135e-12	#102
CHOLESTEROL_HOMEOSTASIS	0.068064	-0.00033868	0.068403	0.0095084	0.013983	#102
MITOTIC_SPINDLE	0.14894	-0.016495	0.16544	1.7162e-05	3.4324e-05	#102
WNT_BETA_CATENIN_SIGNALING	0.043186	-0.016168	0.059354	0.042001	0.058335	#102
TGF_BETA_SIGNALING	0.26204	-0.025676	0.28772	7.0575e-14	4.4109e-13	#102
IL6_JAK_STAT3_SIGNALING	0.15722	-0.033403	0.19062	2.066e-14	1.4757e-13	#102
DNA_REPAIR	0.042933	0.0063282	0.036605	0.33356	0.38786	#102
G2M_CHECKPOINT	0.035808	0.015939	0.019869	0.69923	0.7135	#102
APOPTOSIS	0.17373	-0.020214	0.19395	1.0221e-16	1.7035e-15	#102
NOTCH_SIGNALING	0.12047	-0.0068877	0.12736	2.6372e-06	5.9936e-06	#102
ADIPOGENESIS	0.02859	0.008596	0.019994	0.48812	0.51928	#102
ESTROGEN_RESPONSE_EARLY	0.11808	-0.0042192	0.1223	6.2583e-08	1.8407e-07	#102
ESTROGEN_RESPONSE_LATE	0.081831	0.0034926	0.078339	0.00022317	0.00041328	#102
ANDROGEN_RESPONSE	0.12263	-0.0029202	0.12555	1.7538e-06	4.1757e-06	#102
MYOGENESIS	0.082448	-0.024621	0.10707	8.2832e-06	1.7257e-05	#102
PROTEIN_SECRETION	0.17874	-0.015197	0.19393	2.8667e-06	6.232e-06	#102
INTERFERON_ALPHA_RESPONSE	0.23546	-0.02717	0.26263	1.218e-07	3.2053e-07	#102
INTERFERON_GAMMA_RESPONSE	0.16788	-0.032334	0.20022	1.2449e-08	3.8903e-08	#102
APICAL_JUNCTION	0.18068	-0.02756	0.20824	6.4507e-16	8.0634e-15	#102
APICAL_SURFACE	0.14277	-0.013665	0.15644	4.9968e-10	1.6656e-09	#102
HEDGEHOG_SIGNALING	0.098582	-0.016447	0.11503	0.000598	0.00099667	#102
COMPLEMENT	0.15295	-0.025031	0.17798	1.561e-14	1.3008e-13	#102
UNFOLDED_PROTEIN_RESPONSE	0.051047	0.0028983	0.048149	0.19151	0.23939	#102
PI3K_AKT_MTOR_SIGNALING	0.079641	-0.021139	0.10078	0.00099123	0.0015488	#102
MTORC1_SIGNALING	0.063689	0.018582	0.045107	0.14635	0.18763	#102
E2F_TARGETS	0.0012193	0.02885	-0.027631	0.6327	0.65906	#102
MYC_TARGETS_V1	-0.024043	0.057014	-0.081056	0.12618	0.16603	#102
MYC_TARGETS_V2	0.0046573	0.048694	-0.044037	0.43808	0.47617	#102
EPITHELIAL_MESENCHYMAL_TRANSITION	0.34865	-0.043796	0.39245	1.201e-14	1.201e-13	#102
INFLAMMATORY_RESPONSE	0.17481	-0.028953	0.20376	7.6238e-17	1.7035e-15	#102
XENOBIOTIC_METABOLISM	0.082641	-0.00077617	0.083417	0.0003718	0.00064103	#102
FATTY_ACID_METABOLISM	0.006524	0.0094295	-0.0029055	0.91526	0.91526	#102
OXIDATIVE_PHOSPHORYLATION	-0.071259	0.042612	-0.11387	0.0056823	0.0086095	#102
GLYCOLYSIS	0.14365	0.0003784	0.14328	1.6997e-07	4.2492e-07	#102
REACTIVE_OXIGEN_SPECIES_PATHWAY	0.10419	-0.0052206	0.10941	0.00036261	0.00064103	#102
P53_PATHWAY	0.10968	-0.012564	0.12224	9.0484e-08	2.5134e-07	#102
UV_RESPONSE_UP	0.086857	-0.0055477	0.092405	0.00017378	0.00033419	#102
UV_RESPONSE_DN	0.22746	-0.035739	0.2632	6.0857e-12	2.5357e-11	#102
ANGIOGENESIS	0.20759	-0.01412	0.22171	3.5633e-12	1.6197e-11	#102
HEME_METABOLISM	0.047688	-0.018584	0.066272	0.013137	0.018767	#102
COAGULATION	0.15847	-0.01137	0.16985	1.5505e-11	5.9635e-11	#102
IL2_STAT5_SIGNALING	0.10051	-0.023963	0.12447	1.9171e-10	6.8468e-10	#102
BILE_ACID_METABOLISM	0.011074	-0.0092637	0.020338	0.39589	0.44988	#102
PEROXISOME	0.01815	-0.0017471	0.019897	0.42284	0.46982	#102
ALLOGRAFT_REJECTION	0.02465	-0.032009	0.056659	0.00074163	0.0011962	#102
SPERMATOGENESIS	-0.026602	-0.0032944	-0.023308	0.3074	0.36595	#102
KRAS_SIGNALING_UP	0.12401	-0.024373	0.14838	7.4269e-13	3.7135e-12	#102
KRAS_SIGNALING_DN	-0.030007	-0.010604	-0.019403	0.3021	0.36595	#102
PANCREAS_BETA_CELLS	-0.046464	-0.013833	-0.032631	0.12004	0.16222	#102
TNFA_SIGNALING_VIA_NFKB	0.014093	0.017965	-0.0038718	0.90997	0.92854	#103
HYPOXIA	0.027678	0.0017637	0.025914	0.37274	0.49862	#103
CHOLESTEROL_HOMEOSTASIS	0.040796	0.0036761	0.03712	0.16005	0.29639	#103
MITOTIC_SPINDLE	0.09191	-0.0081573	0.10007	0.0085269	0.047372	#103
WNT_BETA_CATENIN_SIGNALING	0.097876	-0.024746	0.12262	0.00060239	0.014054	#103
TGF_BETA_SIGNALING	0.034046	0.0086536	0.025392	0.54988	0.65573	#103
IL6_JAK_STAT3_SIGNALING	-0.0028865	-0.0092655	0.006379	0.80364	0.87352	#103
DNA_REPAIR	0.10828	-0.0038298	0.11211	0.0012639	0.014054	#103
G2M_CHECKPOINT	0.14421	-0.00080266	0.14501	0.0014054	0.014054	#103
APOPTOSIS	0.028295	0.0016562	0.026639	0.28259	0.45286	#103
NOTCH_SIGNALING	0.044139	0.0045225	0.039617	0.21645	0.36075	#103
ADIPOGENESIS	0.060554	0.0036217	0.056933	0.042885	0.12253	#103
ESTROGEN_RESPONSE_EARLY	0.037214	0.0079033	0.029311	0.29889	0.45286	#103
ESTROGEN_RESPONSE_LATE	0.036157	0.010314	0.025843	0.30969	0.45543	#103
ANDROGEN_RESPONSE	0.046905	0.0084012	0.038504	0.13866	0.28734	#103
MYOGENESIS	-0.01359	-0.010122	-0.0034678	0.8912	0.92854	#103
PROTEIN_SECRETION	0.061764	0.0022915	0.059472	0.15842	0.29639	#103
INTERFERON_ALPHA_RESPONSE	-0.028589	0.012777	-0.041366	0.38892	0.49862	#103
INTERFERON_GAMMA_RESPONSE	-0.0039938	-0.0064093	0.0024155	0.94471	0.94471	#103
APICAL_JUNCTION	0.0085108	-0.0016123	0.010123	0.69774	0.79289	#103
APICAL_SURFACE	0.016444	0.0053652	0.011079	0.68463	0.79289	#103
HEDGEHOG_SIGNALING	0.042881	-0.0081793	0.05106	0.17715	0.31119	#103
COMPLEMENT	0.028525	-0.0063518	0.034877	0.13619	0.28734	#103
UNFOLDED_PROTEIN_RESPONSE	0.059345	0.0014919	0.057854	0.099124	0.23601	#103
PI3K_AKT_MTOR_SIGNALING	0.10004	-0.024549	0.12459	2.5143e-05	0.0012572	#103
MTORC1_SIGNALING	0.082322	0.015592	0.066729	0.024778	0.077431	#103
E2F_TARGETS	0.15471	0.0052945	0.14941	0.0022932	0.015446	#103
MYC_TARGETS_V1	0.1363	0.032546	0.10376	0.022402	0.075573	#103
MYC_TARGETS_V2	0.19063	0.020181	0.17045	0.0020947	0.015446	#103
EPITHELIAL_MESENCHYMAL_TRANSITION	-0.032225	0.013789	-0.046014	0.34385	0.47757	#103
INFLAMMATORY_RESPONSE	6.2944e-05	-0.0025968	0.0026597	0.90667	0.92854	#103
XENOBIOTIC_METABOLISM	0.027094	0.0075519	0.019542	0.40864	0.5108	#103
FATTY_ACID_METABOLISM	0.061039	0.0010448	0.059994	0.018108	0.070008	#103
OXIDATIVE_PHOSPHORYLATION	0.087091	0.018539	0.068552	0.064858	0.16214	#103
GLYCOLYSIS	0.058006	0.01318	0.044825	0.12514	0.28441	#103
REACTIVE_OXIGEN_SPECIES_PATHWAY	0.069517	-0.00017519	0.069692	0.022672	0.075573	#103
P53_PATHWAY	0.052674	-0.0041161	0.05679	0.018202	0.070008	#103
UV_RESPONSE_UP	0.057597	-0.0012905	0.058888	0.015827	0.070008	#103
UV_RESPONSE_DN	0.016631	-0.0039865	0.020617	0.55081	0.65573	#103
ANGIOGENESIS	-0.025964	0.021242	-0.047205	0.18049	0.31119	#103
HEME_METABOLISM	0.012188	-0.013296	0.025484	0.33477	0.47757	#103
COAGULATION	0.004378	0.011898	-0.0075199	0.80173	0.87352	#103
IL2_STAT5_SIGNALING	0.017241	-0.011477	0.028718	0.14367	0.28734	#103
BILE_ACID_METABOLISM	0.033147	-0.012716	0.045863	0.044111	0.12253	#103
PEROXISOME	0.071503	-0.010014	0.081517	0.00087054	0.014054	#103
ALLOGRAFT_REJECTION	0.018	-0.031138	0.049138	0.050949	0.13408	#103
SPERMATOGENESIS	0.05613	-0.015969	0.072098	0.0024714	0.015446	#103
KRAS_SIGNALING_UP	0.034765	-0.011032	0.045796	0.0098897	0.049448	#103
KRAS_SIGNALING_DN	0.0047838	-0.015908	0.020692	0.29577	0.45286	#103
PANCREAS_BETA_CELLS	0.0041911	-0.021544	0.025735	0.37975	0.49862	#103
TNFA_SIGNALING_VIA_NFKB	0.036974	0.014533	0.022441	0.53345	0.55568	#104
HYPOXIA	0.084783	-0.0066604	0.091443	0.0018375	0.0027841	#104
CHOLESTEROL_HOMEOSTASIS	0.082295	-0.0023726	0.084668	0.0015742	0.0024597	#104
MITOTIC_SPINDLE	0.16813	-0.01914	0.18727	1.1809e-07	2.9522e-06	#104
WNT_BETA_CATENIN_SIGNALING	0.10719	-0.025646	0.13283	2.4297e-06	2.4297e-05	#104
TGF_BETA_SIGNALING	0.15377	-0.0091239	0.1629	8.6757e-06	5.4223e-05	#104
IL6_JAK_STAT3_SIGNALING	-0.0099862	-0.0081797	-0.0018065	0.94613	0.94613	#104
DNA_REPAIR	0.12074	-0.0052416	0.12598	0.00010093	0.00029685	#104
G2M_CHECKPOINT	0.1857	-0.0064182	0.19212	8.0032e-05	0.00028589	#104
APOPTOSIS	0.050761	-0.0015921	0.052353	0.017536	0.023697	#104
NOTCH_SIGNALING	0.090726	-0.0022759	0.093002	0.00053593	0.0010306	#104
ADIPOGENESIS	0.09264	-0.00094217	0.093583	0.0001836	0.000459	#104
ESTROGEN_RESPONSE_EARLY	0.10072	-0.001463	0.10218	9.9238e-05	0.00029685	#104
ESTROGEN_RESPONSE_LATE	0.098723	0.0010745	0.097649	8.005e-05	0.00028589	#104
ANDROGEN_RESPONSE	0.10092	0.00048867	0.10043	6.511e-06	4.6507e-05	#104
MYOGENESIS	0.081035	-0.024267	0.1053	0.00034108	0.00071058	#104
PROTEIN_SECRETION	0.1202	-0.0061973	0.1264	0.00030847	0.00067059	#104
INTERFERON_ALPHA_RESPONSE	-0.027703	0.012479	-0.040182	0.44903	0.47769	#104
INTERFERON_GAMMA_RESPONSE	-0.018707	-0.0042025	-0.014504	0.70026	0.71455	#104
APICAL_JUNCTION	0.067799	-0.010426	0.078224	0.0012821	0.0021368	#104
APICAL_SURFACE	0.093442	-0.0060889	0.099531	3.3607e-05	0.00015276	#104
HEDGEHOG_SIGNALING	0.13666	-0.021979	0.15864	2.2134e-06	2.4297e-05	#104
COMPLEMENT	0.036996	-0.0074773	0.044473	0.043448	0.051724	#104
UNFOLDED_PROTEIN_RESPONSE	0.1116	-0.0060798	0.11768	0.00020098	0.00047852	#104
PI3K_AKT_MTOR_SIGNALING	0.098355	-0.023799	0.12215	3.2101e-06	2.6751e-05	#104
MTORC1_SIGNALING	0.097499	0.013593	0.083906	0.0012302	0.002121	#104
E2F_TARGETS	0.17138	0.0034019	0.16798	0.0014948	0.002411	#104
MYC_TARGETS_V1	0.12711	0.034334	0.092772	0.039142	0.047734	#104
MYC_TARGETS_V2	0.19906	0.019605	0.17945	0.00050355	0.0010071	#104
EPITHELIAL_MESENCHYMAL_TRANSITION	0.060562	-0.00025106	0.060813	0.20873	0.23719	#104
INFLAMMATORY_RESPONSE	-0.018969	0.0002559	-0.019224	0.39563	0.43003	#104
XENOBIOTIC_METABOLISM	0.10118	-0.0034333	0.10461	0.00016147	0.00042492	#104
FATTY_ACID_METABOLISM	0.088902	-0.0028761	0.091778	0.00014331	0.00039808	#104
OXIDATIVE_PHOSPHORYLATION	0.10768	0.015739	0.091939	0.0090925	0.012628	#104
GLYCOLYSIS	0.11287	0.0051667	0.1077	1.3024e-05	7.2356e-05	#104
REACTIVE_OXIGEN_SPECIES_PATHWAY	0.09757	-0.0040857	0.10166	0.00080621	0.0014397	#104
P53_PATHWAY	0.059066	-0.0048434	0.063909	0.0056873	0.0081247	#104
UV_RESPONSE_UP	0.12108	-0.010535	0.13161	2.0558e-09	1.0279e-07	#104
UV_RESPONSE_DN	0.086862	-0.014392	0.10125	0.00071652	0.0013269	#104
ANGIOGENESIS	0.078639	0.0054323	0.073207	0.038369	0.047734	#104
HEME_METABOLISM	0.066288	-0.021273	0.087561	9.7576e-05	0.00029685	#104
COAGULATION	0.074022	0.0014677	0.072554	0.03612	0.046308	#104
IL2_STAT5_SIGNALING	0.026947	-0.012812	0.039758	0.0314	0.041316	#104
BILE_ACID_METABOLISM	0.083786	-0.020095	0.10388	5.2895e-05	0.0002204	#104
PEROXISOME	0.094962	-0.013191	0.10815	1.5638e-06	2.4297e-05	#104
ALLOGRAFT_REJECTION	-0.059019	-0.019439	-0.03958	0.057373	0.066713	#104
SPERMATOGENESIS	0.080199	-0.019274	0.099473	0.0002715	0.00061705	#104
KRAS_SIGNALING_UP	0.010512	-0.0072267	0.017739	0.28548	0.3172	#104
KRAS_SIGNALING_DN	0.070312	-0.025611	0.095923	1.5188e-05	7.594e-05	#104
PANCREAS_BETA_CELLS	0.081646	-0.033008	0.11465	0.0024732	0.0036371	#104
TNFA_SIGNALING_VIA_NFKB	0.096573	0.0064737	0.090099	0.012581	0.21991	#105
HYPOXIA	0.061505	-0.002586	0.064091	0.051401	0.36912	#105
CHOLESTEROL_HOMEOSTASIS	0.045901	0.0034584	0.042443	0.18272	0.571	#105
MITOTIC_SPINDLE	0.0067592	0.0049754	0.0017837	0.96718	0.9832	#105
WNT_BETA_CATENIN_SIGNALING	-0.0022125	-0.0092435	0.0070311	0.84281	0.95648	#105
TGF_BETA_SIGNALING	0.041686	0.0079294	0.033756	0.4237	0.70694	#105
IL6_JAK_STAT3_SIGNALING	0.0097743	-0.010937	0.020712	0.45244	0.70694	#105
DNA_REPAIR	-0.043242	0.018668	-0.06191	0.17591	0.571	#105
G2M_CHECKPOINT	-0.035402	0.026026	-0.061428	0.27712	0.59611	#105
APOPTOSIS	0.031692	0.0015369	0.030155	0.27168	0.59611	#105
NOTCH_SIGNALING	0.031821	0.0067544	0.025067	0.42844	0.70694	#105
ADIPOGENESIS	0.011879	0.011125	0.00075387	0.9832	0.9832	#105
ESTROGEN_RESPONSE_EARLY	0.074356	0.0031388	0.071217	0.016832	0.21991	#105
ESTROGEN_RESPONSE_LATE	0.07569	0.0051723	0.070518	0.013541	0.21991	#105
ANDROGEN_RESPONSE	0.034082	0.010689	0.023393	0.45228	0.70694	#105
MYOGENESIS	-0.0061761	-0.011197	0.0050205	0.83131	0.95648	#105
PROTEIN_SECRETION	-0.003573	0.01214	-0.015713	0.74025	0.91939	#105
INTERFERON_ALPHA_RESPONSE	0.070517	-0.0015161	0.072033	0.17239	0.571	#105
INTERFERON_GAMMA_RESPONSE	0.037925	-0.012192	0.050117	0.18173	0.571	#105
APICAL_JUNCTION	0.02194	-0.0033414	0.025282	0.33382	0.59611	#105
APICAL_SURFACE	0.037473	0.0025946	0.034879	0.21616	0.59611	#105
HEDGEHOG_SIGNALING	0.017638	-0.0040034	0.021641	0.5453	0.80191	#105
COMPLEMENT	0.021435	-0.0049077	0.026343	0.29686	0.59611	#105
UNFOLDED_PROTEIN_RESPONSE	-0.046942	0.016999	-0.063941	0.16882	0.571	#105
PI3K_AKT_MTOR_SIGNALING	-0.0046008	-0.0083891	0.0037883	0.91576	0.97421	#105
MTORC1_SIGNALING	0.030363	0.023681	0.0066818	0.86083	0.95648	#105
E2F_TARGETS	-0.037426	0.033918	-0.071345	0.25095	0.59611	#105
MYC_TARGETS_V1	-0.068253	0.062289	-0.13054	0.034802	0.34802	#105
MYC_TARGETS_V2	0.0080163	0.047763	-0.039747	0.52551	0.79623	#105
EPITHELIAL_MESENCHYMAL_TRANSITION	-0.003081	0.009139	-0.01222	0.77229	0.91939	#105
INFLAMMATORY_RESPONSE	0.034676	-0.0073627	0.042039	0.092183	0.46092	#105
XENOBIOTIC_METABOLISM	0.061108	0.003092	0.058016	0.051677	0.36912	#105
FATTY_ACID_METABOLISM	0.020657	0.0074384	0.013219	0.69467	0.91939	#105
OXIDATIVE_PHOSPHORYLATION	-0.02568	0.035086	-0.060766	0.24645	0.59611	#105
GLYCOLYSIS	0.058076	0.013763	0.044313	0.18082	0.571	#105
REACTIVE_OXIGEN_SPECIES_PATHWAY	0.0076789	0.0093228	-0.0016439	0.96412	0.9832	#105
P53_PATHWAY	0.062362	-0.0047097	0.067072	0.017593	0.21991	#105
UV_RESPONSE_UP	0.032647	0.0029482	0.029698	0.31018	0.59611	#105
UV_RESPONSE_DN	-0.012351	0.00030588	-0.012657	0.70517	0.91939	#105
ANGIOGENESIS	0.025096	0.013536	0.01156	0.73639	0.91939	#105
HEME_METABOLISM	-0.024601	-0.0078567	-0.016744	0.60072	0.85817	#105
COAGULATION	0.063423	0.0036087	0.059815	0.063236	0.39522	#105
IL2_STAT5_SIGNALING	0.017709	-0.011163	0.028872	0.20132	0.59212	#105
BILE_ACID_METABOLISM	0.019233	-0.01018	0.029413	0.32769	0.59611	#105
PEROXISOME	0.0042642	0.0003892	0.003875	0.90389	0.97421	#105
ALLOGRAFT_REJECTION	-0.031151	-0.023671	-0.0074801	0.73868	0.91939	#105
SPERMATOGENESIS	-0.032165	-0.0027691	-0.029396	0.30894	0.59611	#105
KRAS_SIGNALING_UP	0.01561	-0.0077698	0.02338	0.24997	0.59611	#105
KRAS_SIGNALING_DN	0.018309	-0.017511	0.03582	0.081977	0.45543	#105
PANCREAS_BETA_CELLS	-0.02663	-0.016929	-0.0097008	0.76946	0.91939	#105
TNFA_SIGNALING_VIA_NFKB	0.17807	-0.0067847	0.18486	2.0608e-07	1.472e-06	#106
HYPOXIA	0.123	-0.012548	0.13555	3.2851e-06	1.3318e-05	#106
CHOLESTEROL_HOMEOSTASIS	0.086048	-0.0030519	0.0891	0.0022215	0.0037735	#106
MITOTIC_SPINDLE	0.10265	-0.0095112	0.11217	0.0075436	0.012167	#106
WNT_BETA_CATENIN_SIGNALING	0.063713	-0.019265	0.082977	0.010163	0.015398	#106
TGF_BETA_SIGNALING	0.17127	-0.011982	0.18326	1.1828e-06	5.914e-06	#106
IL6_JAK_STAT3_SIGNALING	0.074092	-0.020862	0.094954	0.00033632	0.0007085	#106
DNA_REPAIR	0.027142	0.0087106	0.018431	0.64854	0.7206	#106
G2M_CHECKPOINT	0.016414	0.018865	-0.0024514	0.96238	0.96238	#106
APOPTOSIS	0.11061	-0.010691	0.1213	1.0564e-06	5.8689e-06	#106
NOTCH_SIGNALING	0.12967	-0.0082751	0.13794	2.3013e-06	1.046e-05	#106
ADIPOGENESIS	0.062225	0.0035216	0.058703	0.059092	0.076464	#106
ESTROGEN_RESPONSE_EARLY	0.15549	-0.009862	0.16535	1.6053e-09	8.0265e-08	#106
ESTROGEN_RESPONSE_LATE	0.13901	-0.0051339	0.14414	1.3472e-08	2.2453e-07	#106
ANDROGEN_RESPONSE	0.10579	-0.0003795	0.10617	0.00010391	0.00025978	#106
MYOGENESIS	0.08057	-0.024338	0.10491	3.4626e-06	1.3318e-05	#106
PROTEIN_SECRETION	0.123	-0.0067887	0.12979	0.0022641	0.0037735	#106
INTERFERON_ALPHA_RESPONSE	0.15651	-0.015259	0.17177	0.001356	0.0026077	#106
INTERFERON_GAMMA_RESPONSE	0.097909	-0.021777	0.11969	0.0015172	0.0028096	#106
APICAL_JUNCTION	0.11279	-0.017317	0.1301	1.0739e-07	1.0739e-06	#106
APICAL_SURFACE	0.13574	-0.012603	0.14834	1.0724e-08	2.2453e-07	#106
HEDGEHOG_SIGNALING	0.074071	-0.012749	0.08682	0.0091562	0.014307	#106
COMPLEMENT	0.10046	-0.017112	0.11758	8.2488e-07	5.1555e-06	#106
UNFOLDED_PROTEIN_RESPONSE	0.012636	0.0086933	0.0039426	0.9202	0.93898	#106
PI3K_AKT_MTOR_SIGNALING	0.082223	-0.021529	0.10375	0.002051	0.0036625	#106
MTORC1_SIGNALING	0.060856	0.019009	0.041847	0.19906	0.24276	#106
E2F_TARGETS	-0.01763	0.031694	-0.049324	0.39223	0.45608	#106
MYC_TARGETS_V1	-0.052806	0.061353	-0.11416	0.035657	0.050939	#106
MYC_TARGETS_V2	0.0064487	0.048424	-0.041975	0.45473	0.51674	#106
EPITHELIAL_MESENCHYMAL_TRANSITION	0.1521	-0.014142	0.16624	8.3009e-05	0.00021844	#106
INFLAMMATORY_RESPONSE	0.090695	-0.016263	0.10696	2.3113e-05	7.7043e-05	#106
XENOBIOTIC_METABOLISM	0.098251	-0.0031313	0.10138	2.6765e-05	8.3641e-05	#106
FATTY_ACID_METABOLISM	0.048693	0.0030674	0.045626	0.121	0.15125	#106
OXIDATIVE_PHOSPHORYLATION	-0.0070447	0.032924	-0.039969	0.38609	0.45608	#106
GLYCOLYSIS	0.11382	0.0048796	0.10894	0.00011476	0.00027324	#106
REACTIVE_OXIGEN_SPECIES_PATHWAY	0.064087	0.00083015	0.063257	0.042417	0.05732	#106
P53_PATHWAY	0.11591	-0.013504	0.12941	1.9389e-07	1.472e-06	#106
UV_RESPONSE_UP	0.078881	-0.0043443	0.083225	0.0010648	0.0021296	#106
UV_RESPONSE_DN	0.10635	-0.017468	0.12382	0.0001914	0.000435	#106
ANGIOGENESIS	0.12858	-0.0021998	0.13078	7.201e-05	0.00020003	#106
HEME_METABOLISM	0.035863	-0.0168	0.052662	0.059642	0.076464	#106
COAGULATION	0.14403	-0.0091912	0.15322	3.942e-08	4.9275e-07	#106
IL2_STAT5_SIGNALING	0.05722	-0.017432	0.074652	0.00034008	0.0007085	#106
BILE_ACID_METABOLISM	0.048268	-0.014875	0.063143	0.019271	0.02834	#106
PEROXISOME	0.051368	-0.0067587	0.058127	0.041958	0.05732	#106
ALLOGRAFT_REJECTION	-0.021743	-0.02501	0.0032674	0.86956	0.90579	#106
SPERMATOGENESIS	6.34e-06	-0.0073088	0.0073151	0.78229	0.85032	#106
KRAS_SIGNALING_UP	0.067525	-0.015852	0.083377	3.1398e-05	9.2347e-05	#106
KRAS_SIGNALING_DN	0.065272	-0.024979	0.090251	1.7608e-05	6.2886e-05	#106
PANCREAS_BETA_CELLS	-0.02251	-0.017447	-0.005063	0.84643	0.90046	#106
TNFA_SIGNALING_VIA_NFKB	0.08014	0.0080867	0.072053	0.036987	0.26419	#107
HYPOXIA	0.030671	0.0014203	0.029251	0.29083	0.47594	#107
CHOLESTEROL_HOMEOSTASIS	0.048633	0.0026542	0.045979	0.090486	0.32316	#107
MITOTIC_SPINDLE	-0.0089399	0.0073032	-0.016243	0.68182	0.81169	#107
WNT_BETA_CATENIN_SIGNALING	0.053288	-0.017597	0.070885	0.027336	0.2278	#107
TGF_BETA_SIGNALING	0.043219	0.0073854	0.035833	0.36226	0.54581	#107
IL6_JAK_STAT3_SIGNALING	0.014918	-0.011899	0.026817	0.27823	0.47594	#107
DNA_REPAIR	-0.0092042	0.014163	-0.023367	0.52593	0.69201	#107
G2M_CHECKPOINT	-0.045414	0.028095	-0.073509	0.17026	0.42565	#107
APOPTOSIS	0.044105	-0.00059818	0.044703	0.050863	0.30141	#107
NOTCH_SIGNALING	0.049057	0.0039467	0.04511	0.13324	0.35063	#107
ADIPOGENESIS	0.039669	0.0069683	0.0327	0.2584	0.47594	#107
ESTROGEN_RESPONSE_EARLY	0.094848	-0.00058615	0.095434	0.00027608	0.006902	#107
ESTROGEN_RESPONSE_LATE	0.085829	0.003	0.082829	0.0008847	0.014745	#107
ANDROGEN_RESPONSE	0.046045	0.0086837	0.037362	0.12634	0.35063	#107
MYOGENESIS	-0.013339	-0.010174	-0.0031651	0.89195	0.94227	#107
PROTEIN_SECRETION	0.038614	0.0059865	0.032627	0.38692	0.55274	#107
INTERFERON_ALPHA_RESPONSE	0.035722	0.0030076	0.032715	0.50022	0.67597	#107
INTERFERON_GAMMA_RESPONSE	0.020976	-0.010128	0.031105	0.37115	0.54581	#107
APICAL_JUNCTION	0.0058153	-0.0011693	0.0069845	0.79024	0.87804	#107
APICAL_SURFACE	0.061417	-0.0013065	0.062723	0.015598	0.18846	#107
HEDGEHOG_SIGNALING	0.011653	-0.0033117	0.014964	0.6556	0.79951	#107
COMPLEMENT	0.032284	-0.0067737	0.039058	0.078367	0.30141	#107
UNFOLDED_PROTEIN_RESPONSE	0.045747	0.003754	0.041993	0.22554	0.46988	#107
PI3K_AKT_MTOR_SIGNALING	0.013152	-0.011076	0.024228	0.41485	0.57618	#107
MTORC1_SIGNALING	0.026453	0.024202	0.0022511	0.93918	0.95835	#107
E2F_TARGETS	-0.067279	0.039042	-0.10632	0.074786	0.30141	#107
MYC_TARGETS_V1	-0.032788	0.058212	-0.090999	0.076476	0.30141	#107
MYC_TARGETS_V2	0.049105	0.041998	0.0071066	0.90458	0.94227	#107
EPITHELIAL_MESENCHYMAL_TRANSITION	-0.0064632	0.0097581	-0.016221	0.72437	0.84229	#107
INFLAMMATORY_RESPONSE	0.034114	-0.0076711	0.041785	0.066902	0.30141	#107
XENOBIOTIC_METABOLISM	0.057987	0.0030167	0.05497	0.018846	0.18846	#107
FATTY_ACID_METABOLISM	0.040432	0.004362	0.03607	0.2033	0.44196	#107
OXIDATIVE_PHOSPHORYLATION	0.03806	0.026135	0.011925	0.7834	0.87804	#107
GLYCOLYSIS	0.041389	0.015841	0.025548	0.33434	0.52241	#107
REACTIVE_OXIGEN_SPECIES_PATHWAY	0.040511	0.0044351	0.036076	0.2542	0.47594	#107
P53_PATHWAY	0.07889	-0.0078038	0.086694	0.00016779	0.006902	#107
UV_RESPONSE_UP	0.03674	0.0020597	0.03468	0.11628	0.35063	#107
UV_RESPONSE_DN	-0.0015626	-0.0011871	-0.00037547	0.99085	0.99085	#107
ANGIOGENESIS	0.029663	0.012746	0.016917	0.6202	0.77525	#107
HEME_METABOLISM	0.020829	-0.014485	0.035314	0.20132	0.44196	#107
COAGULATION	0.034909	0.0073086	0.0276	0.29508	0.47594	#107
IL2_STAT5_SIGNALING	0.01776	-0.01144	0.0292	0.11451	0.35063	#107
BILE_ACID_METABOLISM	0.023495	-0.011092	0.034587	0.13109	0.35063	#107
PEROXISOME	0.024998	-0.0027432	0.027741	0.27859	0.47594	#107
ALLOGRAFT_REJECTION	-0.034241	-0.02314	-0.011102	0.58062	0.74438	#107
SPERMATOGENESIS	-0.035301	-0.0020266	-0.033274	0.18314	0.43605	#107
KRAS_SIGNALING_UP	0.023043	-0.009098	0.032141	0.070553	0.30141	#107
KRAS_SIGNALING_DN	0.0068155	-0.016129	0.022944	0.24507	0.47594	#107
PANCREAS_BETA_CELLS	-0.015291	-0.018532	0.0032409	0.89359	0.94227	#107
TNFA_SIGNALING_VIA_NFKB	0.13972	-0.0013744	0.14109	6.4489e-05	0.0016122	#108
HYPOXIA	0.096881	-0.00889	0.10577	0.00039138	0.003013	#108
CHOLESTEROL_HOMEOSTASIS	0.037043	0.0042539	0.032789	0.29882	0.33957	#108
MITOTIC_SPINDLE	0.11788	-0.012155	0.13003	0.0013227	0.0055113	#108
WNT_BETA_CATENIN_SIGNALING	0.079384	-0.021899	0.10128	0.0021622	0.0077757	#108
TGF_BETA_SIGNALING	0.14587	-0.0085612	0.15443	0.00017258	0.0028763	#108
IL6_JAK_STAT3_SIGNALING	0.051299	-0.017607	0.068906	0.009675	0.021989	#108
DNA_REPAIR	0.055626	0.0042762	0.05135	0.20286	0.25358	#108
G2M_CHECKPOINT	0.094068	0.0069168	0.087151	0.1025	0.14433	#108
APOPTOSIS	0.082571	-0.0066995	0.08927	0.00047222	0.003013	#108
NOTCH_SIGNALING	0.0979	-0.0037539	0.10165	0.00083036	0.0041518	#108
ADIPOGENESIS	0.04297	0.0063288	0.036641	0.23192	0.27974	#108
ESTROGEN_RESPONSE_EARLY	0.067591	0.0032267	0.064365	0.017009	0.034018	#108
ESTROGEN_RESPONSE_LATE	0.048281	0.0084478	0.039833	0.10392	0.14433	#108
ANDROGEN_RESPONSE	0.07134	0.0046395	0.066701	0.019342	0.035819	#108
MYOGENESIS	0.05415	-0.020551	0.074701	0.0046049	0.011512	#108
PROTEIN_SECRETION	0.10104	-0.0037547	0.10479	0.018014	0.034642	#108
INTERFERON_ALPHA_RESPONSE	0.083823	-0.0045289	0.088352	0.084837	0.12476	#108
INTERFERON_GAMMA_RESPONSE	0.064414	-0.016941	0.081354	0.02131	0.038054	#108
APICAL_JUNCTION	0.097303	-0.015282	0.11258	5.2551e-05	0.0016122	#108
APICAL_SURFACE	0.085909	-0.0053289	0.091238	0.0009234	0.0041973	#108
HEDGEHOG_SIGNALING	0.07391	-0.012956	0.086866	0.013598	0.028329	#108
COMPLEMENT	0.071975	-0.013041	0.085016	0.00038554	0.003013	#108
UNFOLDED_PROTEIN_RESPONSE	0.067781	0.00019324	0.067588	0.07702	0.1167	#108
PI3K_AKT_MTOR_SIGNALING	0.075267	-0.020735	0.096002	0.002589	0.0080906	#108
MTORC1_SIGNALING	0.082513	0.015563	0.06695	0.041462	0.071486	#108
E2F_TARGETS	0.086383	0.015813	0.07057	0.23498	0.27974	#108
MYC_TARGETS_V1	0.057118	0.044736	0.012382	0.82356	0.82356	#108
MYC_TARGETS_V2	0.14101	0.027821	0.11319	0.061644	0.099573	#108
EPITHELIAL_MESENCHYMAL_TRANSITION	0.16314	-0.016288	0.17943	0.00062051	0.0034473	#108
INFLAMMATORY_RESPONSE	0.060736	-0.011937	0.072673	0.0024451	0.0080906	#108
XENOBIOTIC_METABOLISM	0.049404	0.0041172	0.045287	0.072688	0.11358	#108
FATTY_ACID_METABOLISM	0.024708	0.0066378	0.018071	0.53783	0.56024	#108
OXIDATIVE_PHOSPHORYLATION	-0.00039149	0.032007	-0.032398	0.48368	0.51455	#108
GLYCOLYSIS	0.085561	0.0089382	0.076623	0.0092813	0.021989	#108
REACTIVE_OXIGEN_SPECIES_PATHWAY	0.05973	0.0013316	0.058398	0.061735	0.099573	#108
P53_PATHWAY	0.075121	-0.0075717	0.082693	0.00048208	0.003013	#108
UV_RESPONSE_UP	0.069634	-0.0031435	0.072777	0.0041623	0.010953	#108
UV_RESPONSE_DN	0.093751	-0.015859	0.10961	0.0036101	0.010028	#108
ANGIOGENESIS	0.11506	-0.00046936	0.11553	0.0027974	0.0082276	#108
HEME_METABOLISM	0.02561	-0.015362	0.040972	0.17931	0.23593	#108
COAGULATION	0.099123	-0.002688	0.10181	0.0021772	0.0077757	#108
IL2_STAT5_SIGNALING	0.056417	-0.017508	0.073926	0.00036462	0.003013	#108
BILE_ACID_METABOLISM	0.010207	-0.0091848	0.019392	0.46773	0.5084	#108
PEROXISOME	0.039608	-0.0051038	0.044711	0.11693	0.15801	#108
ALLOGRAFT_REJECTION	0.00013127	-0.028387	0.028518	0.19948	0.25358	#108
SPERMATOGENESIS	0.015664	-0.0097389	0.025403	0.32729	0.36366	#108
KRAS_SIGNALING_UP	0.03808	-0.011542	0.049622	0.011319	0.024607	#108
KRAS_SIGNALING_DN	0.0062135	-0.016128	0.022342	0.2421	0.28151	#108
PANCREAS_BETA_CELLS	-0.028541	-0.016505	-0.012035	0.65288	0.6662	#108
TNFA_SIGNALING_VIA_NFKB	0.015904	0.017675	-0.0017709	0.96215	0.98179	#109
HYPOXIA	0.016171	0.0036192	0.012551	0.6632	0.75364	#109
CHOLESTEROL_HOMEOSTASIS	0.0087677	0.0086079	0.00015985	0.99569	0.99569	#109
MITOTIC_SPINDLE	0.047952	-0.001062	0.049014	0.23731	0.47462	#109
WNT_BETA_CATENIN_SIGNALING	-0.0030619	-0.009166	0.0061041	0.83529	0.90792	#109
TGF_BETA_SIGNALING	-0.0081485	0.014994	-0.023143	0.59098	0.70355	#109
IL6_JAK_STAT3_SIGNALING	0.011888	-0.011384	0.023272	0.365	0.57031	#109
DNA_REPAIR	0.09588	-0.0012706	0.09715	0.013979	0.053765	#109
G2M_CHECKPOINT	0.15257	-0.0010616	0.15363	0.0064495	0.032996	#109
APOPTOSIS	0.0072791	0.0049075	0.0023716	0.9272	0.97543	#109
NOTCH_SIGNALING	-0.045288	0.017867	-0.063155	0.056816	0.16711	#109
ADIPOGENESIS	0.025804	0.0090834	0.01672	0.57209	0.70355	#109
ESTROGEN_RESPONSE_EARLY	-0.043468	0.0199	-0.063368	0.030323	0.1083	#109
ESTROGEN_RESPONSE_LATE	-0.048043	0.022803	-0.070845	0.0065993	0.032996	#109
ANDROGEN_RESPONSE	0.038456	0.0098932	0.028562	0.2897	0.51732	#109
MYOGENESIS	-0.057729	-0.003689	-0.05404	0.044825	0.14008	#109
PROTEIN_SECRETION	0.032768	0.0069283	0.02584	0.53483	0.70355	#109
INTERFERON_ALPHA_RESPONSE	0.069876	-0.0019013	0.071777	0.14492	0.34505	#109
INTERFERON_GAMMA_RESPONSE	0.058043	-0.015468	0.07351	0.034705	0.11568	#109
APICAL_JUNCTION	-0.024403	0.0032696	-0.027673	0.33752	0.54439	#109
APICAL_SURFACE	-0.019061	0.010632	-0.029693	0.33221	0.54439	#109
HEDGEHOG_SIGNALING	-0.034949	0.0035449	-0.038494	0.2648	0.50257	#109
COMPLEMENT	0.026717	-0.0058554	0.032572	0.1664	0.36174	#109
UNFOLDED_PROTEIN_RESPONSE	0.10064	-0.004164	0.10481	0.0032054	0.025495	#109
PI3K_AKT_MTOR_SIGNALING	0.067638	-0.018981	0.086619	0.004133	0.025831	#109
MTORC1_SIGNALING	0.11213	0.011676	0.10045	0.0012502	0.015627	#109
E2F_TARGETS	0.18337	0.0020957	0.18127	0.0035693	0.025495	#109
MYC_TARGETS_V1	0.17298	0.02787	0.14511	0.0094345	0.042884	#109
MYC_TARGETS_V2	0.24206	0.013793	0.22826	0.00019254	0.0048135	#109
EPITHELIAL_MESENCHYMAL_TRANSITION	-0.02475	0.01239	-0.03714	0.4694	0.67057	#109
INFLAMMATORY_RESPONSE	0.01322	-0.0045037	0.017724	0.45399	0.66763	#109
XENOBIOTIC_METABOLISM	-0.026185	0.015475	-0.04166	0.099409	0.27614	#109
FATTY_ACID_METABOLISM	0.025419	0.006654	0.018765	0.48306	0.67092	#109
OXIDATIVE_PHOSPHORYLATION	0.077141	0.02045	0.056691	0.19526	0.40679	#109
GLYCOLYSIS	0.036093	0.016684	0.019409	0.51728	0.69903	#109
REACTIVE_OXIGEN_SPECIES_PATHWAY	0.051168	0.0029723	0.048196	0.12652	0.3163	#109
P53_PATHWAY	-0.026076	0.0077808	-0.033856	0.16466	0.36174	#109
UV_RESPONSE_UP	0.041421	0.0014672	0.039954	0.1073	0.28237	#109
UV_RESPONSE_DN	-0.011471	0.00026131	-0.011733	0.7563	0.84033	#109
ANGIOGENESIS	-0.07549	0.028173	-0.10366	0.011692	0.048717	#109
HEME_METABOLISM	0.018372	-0.014031	0.032403	0.31405	0.54147	#109
COAGULATION	-0.0059612	0.01336	-0.019321	0.55768	0.70355	#109
IL2_STAT5_SIGNALING	0.007476	-0.0098579	0.017334	0.40436	0.61267	#109
BILE_ACID_METABOLISM	-0.029397	-0.0032626	-0.026135	0.27139	0.50257	#109
PEROXISOME	0.0025936	0.0006078	0.0019858	0.93641	0.97543	#109
ALLOGRAFT_REJECTION	0.062128	-0.037266	0.099394	6.3011e-05	0.0031505	#109
SPERMATOGENESIS	0.0045819	-0.0079489	0.012531	0.61236	0.71205	#109
KRAS_SIGNALING_UP	-0.01408	-0.0035823	-0.010498	0.58116	0.70355	#109
KRAS_SIGNALING_DN	-0.070711	-0.0047273	-0.065984	0.00035878	0.0059797	#109
PANCREAS_BETA_CELLS	-0.072141	-0.010207	-0.061934	0.0033371	0.025495	#109
TNFA_SIGNALING_VIA_NFKB	0.076025	0.0084308	0.067594	0.050431	0.31654	#11
HYPOXIA	0.050586	-0.0017629	0.052348	0.052281	0.31654	#11
CHOLESTEROL_HOMEOSTASIS	0.027828	0.0056726	0.022155	0.42888	0.695	#11
MITOTIC_SPINDLE	0.07644	-0.0057757	0.082215	0.025533	0.25533	#11
WNT_BETA_CATENIN_SIGNALING	0.010948	-0.011364	0.022311	0.47741	0.70207	#11
TGF_BETA_SIGNALING	0.070503	0.003041	0.067462	0.066632	0.31654	#11
IL6_JAK_STAT3_SIGNALING	0.017187	-0.012356	0.029543	0.23251	0.51864	#11
DNA_REPAIR	0.057301	0.0040183	0.053283	0.13989	0.41144	#11
G2M_CHECKPOINT	0.093326	0.0070311	0.086295	0.069638	0.31654	#11
APOPTOSIS	0.028587	0.0016112	0.026976	0.23607	0.51864	#11
NOTCH_SIGNALING	0.018617	0.0084517	0.010165	0.7125	0.80966	#11
ADIPOGENESIS	0.025414	0.0090314	0.016383	0.53356	0.71696	#11
ESTROGEN_RESPONSE_EARLY	0.039536	0.0075459	0.03199	0.22337	0.51864	#11
ESTROGEN_RESPONSE_LATE	0.037268	0.010143	0.027125	0.24075	0.51864	#11
ANDROGEN_RESPONSE	0.046101	0.0085251	0.037576	0.13642	0.41144	#11
MYOGENESIS	-0.01286	-0.010235	-0.002625	0.90641	0.90641	#11
PROTEIN_SECRETION	0.060497	0.0024865	0.058011	0.12235	0.40783	#11
INTERFERON_ALPHA_RESPONSE	0.042732	0.001797	0.040935	0.4587	0.695	#11
INTERFERON_GAMMA_RESPONSE	0.018738	-0.0099088	0.028647	0.45568	0.695	#11
APICAL_JUNCTION	0.02491	-0.0041369	0.029047	0.25345	0.51864	#11
APICAL_SURFACE	0.021421	0.0045988	0.016823	0.52848	0.71696	#11
HEDGEHOG_SIGNALING	-0.012313	0.00031777	-0.012631	0.68422	0.80966	#11
COMPLEMENT	0.0064868	-0.0029591	0.0094459	0.66042	0.80966	#11
UNFOLDED_PROTEIN_RESPONSE	0.078984	-0.0015314	0.080515	0.023801	0.25533	#11
PI3K_AKT_MTOR_SIGNALING	0.041882	-0.015596	0.057477	0.059082	0.31654	#11
MTORC1_SIGNALING	0.074839	0.016744	0.058094	0.043	0.31654	#11
E2F_TARGETS	0.094652	0.01454	0.080112	0.11566	0.40783	#11
MYC_TARGETS_V1	0.088249	0.039944	0.048305	0.32464	0.62431	#11
MYC_TARGETS_V2	0.18213	0.02149	0.16064	0.0037943	0.094858	#11
EPITHELIAL_MESENCHYMAL_TRANSITION	0.0248	0.0050102	0.01979	0.65527	0.80966	#11
INFLAMMATORY_RESPONSE	0.0014981	-0.0028177	0.0043159	0.85254	0.88806	#11
XENOBIOTIC_METABOLISM	0.033658	0.0065413	0.027116	0.23161	0.51864	#11
FATTY_ACID_METABOLISM	0.022312	0.0070068	0.015305	0.5244	0.71696	#11
OXIDATIVE_PHOSPHORYLATION	0.041259	0.025595	0.015664	0.68859	0.80966	#11
GLYCOLYSIS	0.071329	0.011129	0.060199	0.019752	0.25533	#11
REACTIVE_OXIGEN_SPECIES_PATHWAY	0.029698	0.005955	0.023743	0.43242	0.695	#11
P53_PATHWAY	0.031748	-0.00089447	0.032642	0.15472	0.42978	#11
UV_RESPONSE_UP	0.067013	-0.0027401	0.069753	0.0028268	0.094858	#11
UV_RESPONSE_DN	0.015157	-0.0037595	0.018916	0.54489	0.71696	#11
ANGIOGENESIS	0.022668	0.013755	0.0089134	0.7876	0.86287	#11
HEME_METABOLISM	-0.0053265	-0.0106	0.0052733	0.84308	0.88806	#11
COAGULATION	0.019297	0.0096011	0.0096963	0.70445	0.80966	#11
IL2_STAT5_SIGNALING	0.011017	-0.010519	0.021536	0.25932	0.51864	#11
BILE_ACID_METABOLISM	-0.0036014	-0.0070589	0.0034575	0.8836	0.90163	#11
PEROXISOME	0.017173	-0.00165	0.018823	0.42854	0.695	#11
ALLOGRAFT_REJECTION	-0.029617	-0.023807	-0.0058101	0.79384	0.86287	#11
SPERMATOGENESIS	0.027184	-0.011512	0.038697	0.087469	0.33642	#11
KRAS_SIGNALING_UP	-0.019285	-0.0027108	-0.016574	0.36218	0.6707	#11
KRAS_SIGNALING_DN	-0.024943	-0.011332	-0.013611	0.44717	0.695	#11
PANCREAS_BETA_CELLS	-0.047739	-0.01355	-0.03419	0.081821	0.33642	#11
TNFA_SIGNALING_VIA_NFKB	0.0049264	0.019376	-0.01445	0.66798	0.77672	#110
HYPOXIA	0.0095357	0.0045567	0.004979	0.8445	0.87969	#110
CHOLESTEROL_HOMEOSTASIS	0.0455	0.0029519	0.042548	0.10386	0.24729	#110
MITOTIC_SPINDLE	0.065168	-0.0040404	0.069208	0.052025	0.14451	#110
WNT_BETA_CATENIN_SIGNALING	0.072268	-0.020804	0.093072	0.0043566	0.054458	#110
TGF_BETA_SIGNALING	0.025167	0.01002	0.015147	0.64262	0.77672	#110
IL6_JAK_STAT3_SIGNALING	-0.025763	-0.0057437	-0.020019	0.43386	0.6264	#110
DNA_REPAIR	0.077462	0.00091446	0.076548	0.021695	0.083442	#110
G2M_CHECKPOINT	0.11508	0.0036827	0.11139	0.016151	0.078638	#110
APOPTOSIS	0.015912	0.0035625	0.01235	0.56988	0.71825	#110
NOTCH_SIGNALING	0.046551	0.0041513	0.042399	0.11362	0.25823	#110
ADIPOGENESIS	0.047976	0.005558	0.042418	0.10344	0.24729	#110
ESTROGEN_RESPONSE_EARLY	0.07037	0.0027989	0.067572	0.010511	0.073328	#110
ESTROGEN_RESPONSE_LATE	0.082509	0.0031785	0.07933	0.0010173	0.016955	#110
ANDROGEN_RESPONSE	0.044323	0.0087988	0.035524	0.13407	0.26902	#110
MYOGENESIS	-0.003903	-0.011614	0.0077108	0.7324	0.79609	#110
PROTEIN_SECRETION	0.023676	0.0081551	0.015521	0.66433	0.77672	#110
INTERFERON_ALPHA_RESPONSE	-0.034803	0.013734	-0.048537	0.36113	0.54717	#110
INTERFERON_GAMMA_RESPONSE	-0.02949	-0.0024841	-0.027006	0.47153	0.6372	#110
APICAL_JUNCTION	0.030133	-0.0049411	0.035074	0.12607	0.26902	#110
APICAL_SURFACE	0.035519	0.0024286	0.03309	0.17142	0.31744	#110
HEDGEHOG_SIGNALING	0.014763	-0.0038506	0.018613	0.5746	0.71825	#110
COMPLEMENT	0.005263	-0.0027707	0.0080336	0.69804	0.7919	#110
UNFOLDED_PROTEIN_RESPONSE	0.049752	0.0029688	0.046783	0.13451	0.26902	#110
PI3K_AKT_MTOR_SIGNALING	0.056029	-0.017774	0.073803	0.006356	0.06356	#110
MTORC1_SIGNALING	0.077348	0.016358	0.06099	0.018873	0.078638	#110
E2F_TARGETS	0.1349	0.0083439	0.12656	0.013199	0.073328	#110
MYC_TARGETS_V1	0.12676	0.034015	0.092746	0.04601	0.13532	#110
MYC_TARGETS_V2	0.21739	0.016063	0.20133	0.00026277	0.010903	#110
EPITHELIAL_MESENCHYMAL_TRANSITION	-0.040197	0.015017	-0.055213	0.1842	0.32893	#110
INFLAMMATORY_RESPONSE	-0.0097462	-0.0010867	-0.0086595	0.71271	0.7919	#110
XENOBIOTIC_METABOLISM	0.042041	0.0052508	0.03679	0.089859	0.23647	#110
FATTY_ACID_METABOLISM	0.052964	0.0022878	0.050676	0.042814	0.13379	#110
OXIDATIVE_PHOSPHORYLATION	0.069494	0.021248	0.048246	0.19261	0.33197	#110
GLYCOLYSIS	0.064526	0.012177	0.05235	0.03815	0.13021	#110
REACTIVE_OXIGEN_SPECIES_PATHWAY	0.043961	0.0037591	0.040202	0.1687	0.31744	#110
P53_PATHWAY	0.043735	-0.0027399	0.046475	0.039062	0.13021	#110
UV_RESPONSE_UP	0.072541	-0.0035912	0.076133	0.00043611	0.010903	#110
UV_RESPONSE_DN	-0.0035409	-0.00088103	-0.0026598	0.92818	0.94712	#110
ANGIOGENESIS	0.016278	0.014739	0.0015387	0.95964	0.95964	#110
HEME_METABOLISM	0.017615	-0.014132	0.031746	0.27605	0.44524	#110
COAGULATION	0.0066132	0.011554	-0.0049406	0.83733	0.87969	#110
IL2_STAT5_SIGNALING	0.0034842	-0.0093594	0.012844	0.46728	0.6372	#110
BILE_ACID_METABOLISM	0.019221	-0.010572	0.029794	0.19918	0.33197	#110
PEROXISOME	0.054465	-0.0073911	0.061856	0.012331	0.073328	#110
ALLOGRAFT_REJECTION	-0.04022	-0.022174	-0.018046	0.43848	0.6264	#110
SPERMATOGENESIS	0.048313	-0.014765	0.063078	0.010501	0.073328	#110
KRAS_SIGNALING_UP	0.0090448	-0.0070721	0.016117	0.35275	0.54717	#110
KRAS_SIGNALING_DN	0.026132	-0.019195	0.045326	0.017929	0.078638	#110
PANCREAS_BETA_CELLS	-0.00087196	-0.020765	0.019893	0.49993	0.6578	#110
TNFA_SIGNALING_VIA_NFKB	0.15807	-0.0016342	0.1597	4.0702e-06	2.0351e-05	#111
HYPOXIA	0.12583	-0.011146	0.13697	6.3566e-06	2.6486e-05	#111
CHOLESTEROL_HOMEOSTASIS	0.095475	-0.0031573	0.098632	0.00032388	0.00071087	#111
MITOTIC_SPINDLE	0.10312	-0.0080967	0.11122	0.0038136	0.006356	#111
WNT_BETA_CATENIN_SIGNALING	0.054586	-0.016933	0.071519	0.023809	0.032174	#111
TGF_BETA_SIGNALING	0.13583	-0.0047575	0.14059	0.00049849	0.00099698	#111
IL6_JAK_STAT3_SIGNALING	0.076683	-0.019963	0.096646	0.00028973	0.00068983	#111
DNA_REPAIR	0.032005	0.0082935	0.023712	0.49337	0.57369	#111
G2M_CHECKPOINT	0.033795	0.016474	0.017321	0.72689	0.80766	#111
APOPTOSIS	0.11456	-0.0096294	0.12419	4.1154e-07	4.4244e-06	#111
NOTCH_SIGNALING	0.10965	-0.0037414	0.11339	0.00016505	0.00043434	#111
ADIPOGENESIS	0.077308	0.0022482	0.07506	0.0076176	0.011202	#111
ESTROGEN_RESPONSE_EARLY	0.11445	-0.0021147	0.11657	1.5732e-06	9.01e-06	#111
ESTROGEN_RESPONSE_LATE	0.10594	0.0012537	0.10468	5.8615e-06	2.6486e-05	#111
ANDROGEN_RESPONSE	0.10123	0.001638	0.099591	0.00018329	0.00045822	#111
MYOGENESIS	0.030255	-0.016127	0.046383	0.051254	0.067439	#111
PROTEIN_SECRETION	0.10892	-0.0031672	0.11208	0.0052537	0.0082089	#111
INTERFERON_ALPHA_RESPONSE	0.16455	-0.014087	0.17864	0.00013809	0.00040615	#111
INTERFERON_GAMMA_RESPONSE	0.10027	-0.020521	0.12079	0.00044265	0.00092219	#111
APICAL_JUNCTION	0.090815	-0.012621	0.10344	3.4103e-05	0.00013117	#111
APICAL_SURFACE	0.095673	-0.0052114	0.10088	8.8683e-05	0.00029561	#111
HEDGEHOG_SIGNALING	0.08001	-0.012411	0.092421	0.0058118	0.0088058	#111
COMPLEMENT	0.10742	-0.016508	0.12393	6.585e-08	3.2925e-06	#111
UNFOLDED_PROTEIN_RESPONSE	0.015942	0.0082966	0.0076457	0.8309	0.90315	#111
PI3K_AKT_MTOR_SIGNALING	0.067275	-0.018133	0.085409	0.0046218	0.0074545	#111
MTORC1_SIGNALING	0.088583	0.015798	0.072785	0.015685	0.021785	#111
E2F_TARGETS	0.020721	0.025839	-0.0051188	0.9235	0.94235	#111
MYC_TARGETS_V1	0.013343	0.050872	-0.037529	0.44603	0.53099	#111
MYC_TARGETS_V2	0.042573	0.042969	-0.0003959	0.99438	0.99438	#111
EPITHELIAL_MESENCHYMAL_TRANSITION	0.11258	-0.0065885	0.11916	0.0092859	0.013266	#111
INFLAMMATORY_RESPONSE	0.076717	-0.012957	0.089674	0.00013005	0.00040615	#111
XENOBIOTIC_METABOLISM	0.12373	-0.0052531	0.12898	4.5071e-07	4.4244e-06	#111
FATTY_ACID_METABOLISM	0.088475	-0.00173	0.090205	0.00061164	0.0011762	#111
OXIDATIVE_PHOSPHORYLATION	0.031796	0.027127	0.0046699	0.9077	0.94235	#111
GLYCOLYSIS	0.14275	0.0023891	0.14036	2.5744e-07	4.4244e-06	#111
REACTIVE_OXIGEN_SPECIES_PATHWAY	0.12652	-0.0068083	0.13332	5.73e-05	0.00020464	#111
P53_PATHWAY	0.10346	-0.01011	0.11357	3.0273e-07	4.4244e-06	#111
UV_RESPONSE_UP	0.077134	-0.0030107	0.080145	0.00094469	0.0016869	#111
UV_RESPONSE_DN	0.092906	-0.014011	0.10692	0.0015779	0.0027205	#111
ANGIOGENESIS	0.11474	0.0014019	0.11333	0.00067125	0.0012431	#111
HEME_METABOLISM	0.026289	-0.014807	0.041096	0.1157	0.14462	#111
COAGULATION	0.14128	-0.0067996	0.14808	1.6218e-06	9.01e-06	#111
IL2_STAT5_SIGNALING	0.073435	-0.018649	0.092084	1.0594e-06	7.5671e-06	#111
BILE_ACID_METABOLISM	0.08109	-0.018497	0.099588	0.00015092	0.00041922	#111
PEROXISOME	0.082675	-0.010241	0.092916	0.000327	0.00071087	#111
ALLOGRAFT_REJECTION	0.0065443	-0.028806	0.03535	0.095308	0.12219	#111
SPERMATOGENESIS	-0.0091622	-0.0059682	-0.003194	0.89003	0.94235	#111
KRAS_SIGNALING_UP	0.080853	-0.016562	0.097415	5.3093e-07	4.4244e-06	#111
KRAS_SIGNALING_DN	-0.0058335	-0.01414	0.0083066	0.6695	0.7608	#111
PANCREAS_BETA_CELLS	0.0011595	-0.020726	0.021885	0.42075	0.51311	#111
TNFA_SIGNALING_VIA_NFKB	0.07926	0.0086886	0.070571	0.055283	0.099575	#112
HYPOXIA	0.042181	-1.7048e-05	0.042198	0.16157	0.2244	#112
CHOLESTEROL_HOMEOSTASIS	0.024256	0.0064135	0.017843	0.51763	0.56264	#112
MITOTIC_SPINDLE	0.11938	-0.01099	0.13037	0.00082601	0.006415	#112
WNT_BETA_CATENIN_SIGNALING	0.038974	-0.015099	0.054073	0.04442	0.097617	#112
TGF_BETA_SIGNALING	0.080326	0.0023638	0.077962	0.059745	0.099575	#112
IL6_JAK_STAT3_SIGNALING	0.045545	-0.016062	0.061607	0.014695	0.052482	#112
DNA_REPAIR	0.098638	-0.0012754	0.099913	0.00542	0.022583	#112
G2M_CHECKPOINT	0.19528	-0.006504	0.20179	7.0141e-05	0.001169	#112
APOPTOSIS	0.045081	-0.00044041	0.045521	0.069829	0.11263	#112
NOTCH_SIGNALING	0.018191	0.0086198	0.0095709	0.76421	0.79605	#112
ADIPOGENESIS	0.062165	0.0039966	0.058169	0.034921	0.087302	#112
ESTROGEN_RESPONSE_EARLY	-0.00998	0.014902	-0.024882	0.37854	0.44016	#112
ESTROGEN_RESPONSE_LATE	-0.00082625	0.015829	-0.016656	0.51056	0.56264	#112
ANDROGEN_RESPONSE	0.058692	0.0071388	0.051553	0.053886	0.099575	#112
MYOGENESIS	-0.0097296	-0.010706	0.00097678	0.97454	0.97454	#112
PROTEIN_SECRETION	0.08291	-7.5176e-05	0.082985	0.055519	0.099575	#112
INTERFERON_ALPHA_RESPONSE	0.085303	-0.0038025	0.089106	0.054432	0.099575	#112
INTERFERON_GAMMA_RESPONSE	0.06196	-0.015731	0.077691	0.021092	0.065912	#112
APICAL_JUNCTION	0.03225	-0.0048695	0.03712	0.16949	0.22904	#112
APICAL_SURFACE	0.015738	0.0055826	0.010155	0.71226	0.75772	#112
HEDGEHOG_SIGNALING	0.00046275	-0.0016267	0.0020895	0.94819	0.96754	#112
COMPLEMENT	0.049417	-0.0089431	0.05836	0.012855	0.049442	#112
UNFOLDED_PROTEIN_RESPONSE	0.13574	-0.0087222	0.14446	2.0168e-05	0.0005042	#112
PI3K_AKT_MTOR_SIGNALING	0.077327	-0.02001	0.097338	0.0010147	0.006415	#112
MTORC1_SIGNALING	0.12518	0.010225	0.11496	0.00012433	0.0015541	#112
E2F_TARGETS	0.20287	5.1216e-05	0.20282	0.00033307	0.0033307	#112
MYC_TARGETS_V1	0.18573	0.02664	0.15909	0.0010264	0.006415	#112
MYC_TARGETS_V2	0.25115	0.013411	0.23774	6.6552e-06	0.00033276	#112
EPITHELIAL_MESENCHYMAL_TRANSITION	0.047506	0.0020021	0.045504	0.37343	0.44016	#112
INFLAMMATORY_RESPONSE	0.042948	-0.0086464	0.051595	0.033954	0.087302	#112
XENOBIOTIC_METABOLISM	0.057421	0.0034609	0.05396	0.044904	0.097617	#112
FATTY_ACID_METABOLISM	0.060284	0.0017874	0.058496	0.018339	0.06113	#112
OXIDATIVE_PHOSPHORYLATION	0.080317	0.020225	0.060092	0.12356	0.18171	#112
GLYCOLYSIS	0.074238	0.011355	0.062883	0.034517	0.087302	#112
REACTIVE_OXIGEN_SPECIES_PATHWAY	0.10041	-0.003815	0.10423	0.0014555	0.0080861	#112
P53_PATHWAY	0.017983	0.0014021	0.016581	0.46635	0.52994	#112
UV_RESPONSE_UP	0.065391	-0.0017711	0.067163	0.0043543	0.019792	#112
UV_RESPONSE_DN	0.045139	-0.0078082	0.052947	0.14731	0.21044	#112
ANGIOGENESIS	0.048215	0.010229	0.037986	0.34202	0.42752	#112
HEME_METABOLISM	0.010204	-0.012745	0.022949	0.37217	0.44016	#112
COAGULATION	0.044157	0.0061808	0.037976	0.23413	0.30017	#112
IL2_STAT5_SIGNALING	0.029174	-0.012864	0.042038	0.034841	0.087302	#112
BILE_ACID_METABOLISM	0.02091	-0.010496	0.031407	0.19824	0.26084	#112
PEROXISOME	0.041913	-0.0049567	0.04687	0.055916	0.099575	#112
ALLOGRAFT_REJECTION	0.03846	-0.033516	0.071976	0.0036994	0.018497	#112
SPERMATOGENESIS	0.032048	-0.011792	0.043839	0.059261	0.099575	#112
KRAS_SIGNALING_UP	0.030273	-0.0099099	0.040183	0.041496	0.097617	#112
KRAS_SIGNALING_DN	-0.040522	-0.009268	-0.031254	0.088481	0.13406	#112
PANCREAS_BETA_CELLS	-0.051175	-0.013425	-0.03775	0.073206	0.11438	#112
TNFA_SIGNALING_VIA_NFKB	0.10738	0.0047039	0.10267	0.0035032	0.17516	#113
HYPOXIA	0.073359	-0.0044357	0.077795	0.0096525	0.19765	#113
CHOLESTEROL_HOMEOSTASIS	0.047237	0.0031566	0.04408	0.13251	0.34871	#113
MITOTIC_SPINDLE	0.057032	-0.002154	0.059186	0.12736	0.34871	#113
WNT_BETA_CATENIN_SIGNALING	0.04813	-0.016397	0.064526	0.037805	0.20884	#113
TGF_BETA_SIGNALING	0.080792	0.0022976	0.078495	0.058475	0.20884	#113
IL6_JAK_STAT3_SIGNALING	0.035642	-0.014658	0.050301	0.037821	0.20884	#113
DNA_REPAIR	0.038286	0.0072777	0.031008	0.38953	0.51978	#113
G2M_CHECKPOINT	0.054634	0.013429	0.041205	0.40543	0.51978	#113
APOPTOSIS	0.048497	-0.00092458	0.049421	0.043441	0.20884	#113
NOTCH_SIGNALING	0.031565	0.0067244	0.02484	0.39818	0.51978	#113
ADIPOGENESIS	0.024172	0.0093811	0.014791	0.59384	0.67482	#113
ESTROGEN_RESPONSE_EARLY	0.036987	0.0082461	0.028741	0.28181	0.44575	#113
ESTROGEN_RESPONSE_LATE	0.022973	0.012457	0.010516	0.67278	0.73982	#113
ANDROGEN_RESPONSE	0.05752	0.0073049	0.050215	0.068308	0.22769	#113
MYOGENESIS	-0.015665	-0.0098651	-0.0058002	0.81392	0.84969	#113
PROTEIN_SECRETION	0.062437	0.0028263	0.05961	0.15432	0.356	#113
INTERFERON_ALPHA_RESPONSE	0.045593	0.0018254	0.043767	0.35909	0.51299	#113
INTERFERON_GAMMA_RESPONSE	0.032793	-0.011597	0.044391	0.18551	0.37626	#113
APICAL_JUNCTION	0.016236	-0.0025998	0.018836	0.49138	0.58498	#113
APICAL_SURFACE	0.025546	0.0041925	0.021354	0.44824	0.5603	#113
HEDGEHOG_SIGNALING	0.01684	-0.0039477	0.020787	0.55387	0.64403	#113
COMPLEMENT	0.036725	-0.0071444	0.04387	0.055316	0.20884	#113
UNFOLDED_PROTEIN_RESPONSE	0.074625	-6.049e-05	0.074685	0.045195	0.20884	#113
PI3K_AKT_MTOR_SIGNALING	0.03597	-0.014149	0.050119	0.089412	0.27941	#113
MTORC1_SIGNALING	0.064091	0.018883	0.045207	0.14305	0.356	#113
E2F_TARGETS	0.036371	0.023648	0.012723	0.8157	0.84969	#113
MYC_TARGETS_V1	0.04787	0.046178	0.0016923	0.97189	0.97189	#113
MYC_TARGETS_V2	0.11645	0.032501	0.08395	0.12848	0.34871	#113
EPITHELIAL_MESENCHYMAL_TRANSITION	0.025765	0.0050832	0.020682	0.68063	0.73982	#113
INFLAMMATORY_RESPONSE	0.039101	-0.0081012	0.047202	0.037537	0.20884	#113
XENOBIOTIC_METABOLISM	0.034403	0.006723	0.02768	0.24999	0.43102	#113
FATTY_ACID_METABOLISM	0.033421	0.0055945	0.027826	0.30074	0.44575	#113
OXIDATIVE_PHOSPHORYLATION	0.030455	0.027292	0.0031632	0.93773	0.95687	#113
GLYCOLYSIS	0.071057	0.011806	0.059251	0.038455	0.20884	#113
REACTIVE_OXIGEN_SPECIES_PATHWAY	0.046386	0.0038414	0.042545	0.17614	0.37626	#113
P53_PATHWAY	0.044163	-0.0023082	0.046471	0.049048	0.20884	#113
UV_RESPONSE_UP	0.048299	0.00065117	0.047648	0.057557	0.20884	#113
UV_RESPONSE_DN	0.038271	-0.0068348	0.045106	0.20675	0.38287	#113
ANGIOGENESIS	-0.018145	0.019634	-0.037778	0.29322	0.44575	#113
HEME_METABOLISM	0.015091	-0.013437	0.028529	0.26141	0.43568	#113
COAGULATION	0.035647	0.0073868	0.02826	0.30311	0.44575	#113
IL2_STAT5_SIGNALING	0.035832	-0.013808	0.049639	0.011859	0.19765	#113
BILE_ACID_METABOLISM	0.0083169	-0.0087114	0.017028	0.46783	0.57052	#113
PEROXISOME	0.029937	-0.0032595	0.033196	0.18813	0.37626	#113
ALLOGRAFT_REJECTION	0.0022759	-0.028388	0.030664	0.15664	0.356	#113
SPERMATOGENESIS	0.012306	-0.0089938	0.0213	0.38709	0.51978	#113
KRAS_SIGNALING_UP	0.032016	-0.010157	0.042173	0.02613	0.20884	#113
KRAS_SIGNALING_DN	-0.034431	-0.010131	-0.0243	0.19944	0.38287	#113
PANCREAS_BETA_CELLS	-0.042413	-0.014667	-0.027746	0.23696	0.42314	#113
TNFA_SIGNALING_VIA_NFKB	0.11848	0.0023612	0.11612	0.00081898	0.00105	#114
HYPOXIA	0.15208	-0.01671	0.16879	3.5651e-09	1.9428e-08	#114
CHOLESTEROL_HOMEOSTASIS	0.12627	-0.0089402	0.13521	9.4572e-07	2.2517e-06	#114
MITOTIC_SPINDLE	0.21987	-0.026865	0.24673	1.9489e-12	9.7445e-11	#114
WNT_BETA_CATENIN_SIGNALING	0.14461	-0.031234	0.17584	4.8126e-09	2.1875e-08	#114
TGF_BETA_SIGNALING	0.20278	-0.016443	0.21923	7.2896e-10	5.2069e-09	#114
IL6_JAK_STAT3_SIGNALING	0.059786	-0.018599	0.078386	0.0031595	0.0037613	#114
DNA_REPAIR	0.13395	-0.0072149	0.14117	2.8837e-05	4.3692e-05	#114
G2M_CHECKPOINT	0.20505	-0.0093077	0.21436	3.3616e-06	6.7232e-06	#114
APOPTOSIS	0.11174	-0.010698	0.12243	1.5098e-07	4.7181e-07	#114
NOTCH_SIGNALING	0.16836	-0.013869	0.18223	6.6942e-12	1.6736e-10	#114
ADIPOGENESIS	0.12197	-0.0053217	0.12729	2.6341e-06	5.4877e-06	#114
ESTROGEN_RESPONSE_EARLY	0.11513	-0.003615	0.11875	1.3515e-06	3.0716e-06	#114
ESTROGEN_RESPONSE_LATE	0.094096	0.0017655	0.09233	4.811e-05	7.075e-05	#114
ANDROGEN_RESPONSE	0.12982	-0.0038265	0.13365	2.5382e-08	9.065e-08	#114
MYOGENESIS	0.1067	-0.028099	0.13479	1.0216e-08	3.9292e-08	#114
PROTEIN_SECRETION	0.19968	-0.018066	0.21774	3.8857e-09	1.9428e-08	#114
INTERFERON_ALPHA_RESPONSE	0.088981	-0.0049458	0.093927	0.067628	0.073509	#114
INTERFERON_GAMMA_RESPONSE	0.06599	-0.016851	0.08284	0.024782	0.027536	#114
APICAL_JUNCTION	0.13691	-0.020746	0.15765	2.7825e-10	2.3188e-09	#114
APICAL_SURFACE	0.15161	-0.014776	0.16639	2.0327e-11	2.9379e-10	#114
HEDGEHOG_SIGNALING	0.15524	-0.024754	0.17999	6.841e-09	2.8504e-08	#114
COMPLEMENT	0.096998	-0.016438	0.11344	9.1295e-07	2.2517e-06	#114
UNFOLDED_PROTEIN_RESPONSE	0.14104	-0.010476	0.15151	2.2583e-06	4.9093e-06	#114
PI3K_AKT_MTOR_SIGNALING	0.13416	-0.029146	0.16331	1.3872e-09	8.67e-09	#114
MTORC1_SIGNALING	0.14372	0.0066907	0.13703	2.8706e-07	8.4429e-07	#114
E2F_TARGETS	0.19119	0.00044395	0.19075	0.00013359	0.00018554	#114
MYC_TARGETS_V1	0.10519	0.037607	0.067584	0.14334	0.15249	#114
MYC_TARGETS_V2	0.15739	0.025827	0.13156	0.014946	0.016984	#114
EPITHELIAL_MESENCHYMAL_TRANSITION	0.20612	-0.021988	0.22811	5.0152e-06	8.6469e-06	#114
INFLAMMATORY_RESPONSE	0.051451	-0.01026	0.061711	0.0090603	0.010535	#114
XENOBIOTIC_METABOLISM	0.10789	-0.004435	0.11232	4.7265e-06	8.4402e-06	#114
FATTY_ACID_METABOLISM	0.091753	-0.003302	0.095055	0.00019211	0.00025278	#114
OXIDATIVE_PHOSPHORYLATION	0.069472	0.021444	0.048027	0.20876	0.21746	#114
GLYCOLYSIS	0.16927	-0.0032564	0.17253	2.9379e-11	2.9379e-10	#114
REACTIVE_OXIGEN_SPECIES_PATHWAY	0.11105	-0.0060981	0.11714	0.00016439	0.00022215	#114
P53_PATHWAY	0.09217	-0.0097869	0.10196	3.7434e-06	7.1988e-06	#114
UV_RESPONSE_UP	0.13452	-0.012543	0.14707	2.6125e-11	2.9379e-10	#114
UV_RESPONSE_DN	0.16197	-0.025608	0.18758	3.9858e-08	1.3286e-07	#114
ANGIOGENESIS	0.15102	-0.0053771	0.1564	5.6847e-06	9.4745e-06	#114
HEME_METABOLISM	0.093894	-0.025396	0.11929	5.7227e-07	1.506e-06	#114
COAGULATION	0.12691	-0.00643	0.13334	5.6354e-05	8.0506e-05	#114
IL2_STAT5_SIGNALING	0.07808	-0.020448	0.098527	3.3514e-07	9.3094e-07	#114
BILE_ACID_METABOLISM	0.086148	-0.020448	0.1066	1.4664e-05	2.2912e-05	#114
PEROXISOME	0.09456	-0.013131	0.10769	9.054e-06	1.4603e-05	#114
ALLOGRAFT_REJECTION	-0.011594	-0.026522	0.014928	0.44028	0.44927	#114
SPERMATOGENESIS	0.081862	-0.019523	0.10138	3.976e-06	7.363e-06	#114
KRAS_SIGNALING_UP	0.047156	-0.012699	0.059855	0.0011059	0.0013824	#114
KRAS_SIGNALING_DN	0.040064	-0.021094	0.061158	0.0016616	0.0020263	#114
PANCREAS_BETA_CELLS	-0.0061853	-0.019892	0.013706	0.53873	0.53873	#114
TNFA_SIGNALING_VIA_NFKB	0.069381	0.010089	0.059292	0.079453	0.1135	#115
HYPOXIA	0.082512	-0.005733	0.088245	0.0013429	0.0063864	#115
CHOLESTEROL_HOMEOSTASIS	0.092062	-0.0031961	0.095258	0.0026395	0.0087983	#115
MITOTIC_SPINDLE	0.086506	-0.0063312	0.092837	0.018292	0.033874	#115
WNT_BETA_CATENIN_SIGNALING	0.077956	-0.020624	0.09858	0.001023	0.0060189	#115
TGF_BETA_SIGNALING	0.099654	-0.00037537	0.10003	0.015146	0.029127	#115
IL6_JAK_STAT3_SIGNALING	0.024584	-0.013091	0.037675	0.1615	0.19226	#115
DNA_REPAIR	0.08038	0.0013121	0.079068	0.052182	0.079064	#115
G2M_CHECKPOINT	0.088787	0.0085888	0.080198	0.12292	0.1499	#115
APOPTOSIS	0.061299	-0.0027389	0.064037	0.0054073	0.01423	#115
NOTCH_SIGNALING	0.099357	-0.0028833	0.10224	0.00094828	0.0060189	#115
ADIPOGENESIS	0.11621	-0.0036629	0.11987	0.00025818	0.0032272	#115
ESTROGEN_RESPONSE_EARLY	0.067671	0.0038974	0.063774	0.020251	0.036163	#115
ESTROGEN_RESPONSE_LATE	0.060907	0.0070806	0.053826	0.038215	0.060733	#115
ANDROGEN_RESPONSE	0.090801	0.0025882	0.088213	0.001405	0.0063864	#115
MYOGENESIS	0.078113	-0.023156	0.10127	0.0010834	0.0060189	#115
PROTEIN_SECRETION	0.11437	-0.0045335	0.1189	0.0060691	0.014792	#115
INTERFERON_ALPHA_RESPONSE	0.040337	0.0025702	0.037767	0.42548	0.45264	#115
INTERFERON_GAMMA_RESPONSE	0.033898	-0.011754	0.045652	0.18065	0.21006	#115
APICAL_JUNCTION	0.067366	-0.0098462	0.077213	0.0042539	0.012511	#115
APICAL_SURFACE	0.096337	-0.00584	0.10218	4.2539e-05	0.0010635	#115
HEDGEHOG_SIGNALING	0.04668	-0.0081767	0.054857	0.10696	0.13731	#115
COMPLEMENT	0.063046	-0.010875	0.073921	0.00095723	0.0060189	#115
UNFOLDED_PROTEIN_RESPONSE	0.12758	-0.007566	0.13515	0.00048156	0.0048156	#115
PI3K_AKT_MTOR_SIGNALING	0.072902	-0.019383	0.092285	0.0019896	0.0076523	#115
MTORC1_SIGNALING	0.098698	0.013979	0.084719	0.0099831	0.021181	#115
E2F_TARGETS	0.08553	0.016682	0.068848	0.23322	0.26502	#115
MYC_TARGETS_V1	0.066862	0.043486	0.023375	0.66804	0.66804	#115
MYC_TARGETS_V2	0.17381	0.024372	0.14944	0.013975	0.02795	#115
EPITHELIAL_MESENCHYMAL_TRANSITION	0.08705	-0.0036022	0.090652	0.068243	0.10036	#115
INFLAMMATORY_RESPONSE	0.031505	-0.0070246	0.03853	0.1071	0.13731	#115
XENOBIOTIC_METABOLISM	0.071791	0.0014243	0.070367	0.0084643	0.019237	#115
FATTY_ACID_METABOLISM	0.088707	-0.0022408	0.090948	0.0024184	0.0086371	#115
OXIDATIVE_PHOSPHORYLATION	0.11633	0.015121	0.10121	0.033944	0.056573	#115
GLYCOLYSIS	0.11387	0.0057375	0.10814	0.00020063	0.0032272	#115
REACTIVE_OXIGEN_SPECIES_PATHWAY	0.079679	-0.00087685	0.080556	0.0062126	0.014792	#115
P53_PATHWAY	0.047913	-0.0028396	0.050752	0.028541	0.049209	#115
UV_RESPONSE_UP	0.10458	-0.0073247	0.1119	9.1322e-06	0.00045661	#115
UV_RESPONSE_DN	0.050242	-0.0085314	0.058773	0.097967	0.13239	#115
ANGIOGENESIS	0.048412	0.010201	0.038211	0.27716	0.30126	#115
HEME_METABOLISM	0.063037	-0.020233	0.08327	0.0033433	0.010448	#115
COAGULATION	0.086722	0.00014832	0.086574	0.010167	0.021181	#115
IL2_STAT5_SIGNALING	0.045177	-0.015132	0.060309	0.001729	0.0072042	#115
BILE_ACID_METABOLISM	0.046149	-0.014073	0.060222	0.038869	0.060733	#115
PEROXISOME	0.071443	-0.0091418	0.080585	0.0052173	0.01423	#115
ALLOGRAFT_REJECTION	-0.013814	-0.026108	0.012294	0.57578	0.58753	#115
SPERMATOGENESIS	0.029083	-0.011372	0.040455	0.12015	0.1499	#115
KRAS_SIGNALING_UP	0.015308	-0.007789	0.023097	0.25604	0.28449	#115
KRAS_SIGNALING_DN	0.017401	-0.017477	0.034878	0.094283	0.13095	#115
PANCREAS_BETA_CELLS	-0.032759	-0.016035	-0.016724	0.52909	0.55114	#115
TNFA_SIGNALING_VIA_NFKB	0.01823	0.017337	0.00089314	0.97867	0.97867	#116
HYPOXIA	-0.018307	0.0085909	-0.026898	0.2679	0.66114	#116
CHOLESTEROL_HOMEOSTASIS	0.088113	-0.0027568	0.09087	0.0021064	0.035107	#116
MITOTIC_SPINDLE	-0.010449	0.0074332	-0.017883	0.62745	0.9226	#116
WNT_BETA_CATENIN_SIGNALING	0.04059	-0.015402	0.055992	0.091898	0.57436	#116
TGF_BETA_SIGNALING	0.0035029	0.013264	-0.0097613	0.79251	0.9226	#116
IL6_JAK_STAT3_SIGNALING	-0.0031405	-0.0091699	0.0060294	0.82426	0.9226	#116
DNA_REPAIR	-0.02004	0.015591	-0.035631	0.32295	0.70207	#116
G2M_CHECKPOINT	0.0024848	0.020844	-0.018359	0.70033	0.9226	#116
APOPTOSIS	0.0077752	0.0048427	0.0029325	0.89474	0.9577	#116
NOTCH_SIGNALING	0.034878	0.0062169	0.028661	0.2909	0.66114	#116
ADIPOGENESIS	0.0091416	0.011514	-0.0023728	0.93248	0.9577	#116
ESTROGEN_RESPONSE_EARLY	0.095862	-0.00022513	0.096087	0.00084948	0.021237	#116
ESTROGEN_RESPONSE_LATE	0.10429	0.00079458	0.1035	0.00011279	0.0056395	#116
ANDROGEN_RESPONSE	0.025512	0.011823	0.013689	0.57867	0.9226	#116
MYOGENESIS	-0.032414	-0.0074584	-0.024956	0.20783	0.65418	#116
PROTEIN_SECRETION	-0.063886	0.020841	-0.084727	0.037097	0.37097	#116
INTERFERON_ALPHA_RESPONSE	0.021431	0.0052281	0.016203	0.74132	0.9226	#116
INTERFERON_GAMMA_RESPONSE	-0.0089653	-0.0056748	-0.0032905	0.9262	0.9577	#116
APICAL_JUNCTION	0.0053172	-0.0010609	0.0063781	0.78885	0.9226	#116
APICAL_SURFACE	0.029682	0.0035718	0.02611	0.28778	0.66114	#116
HEDGEHOG_SIGNALING	-0.044926	0.0048719	-0.049798	0.12154	0.65418	#116
COMPLEMENT	0.01489	-0.0040751	0.018965	0.38459	0.7396	#116
UNFOLDED_PROTEIN_RESPONSE	-0.033664	0.015351	-0.049015	0.14399	0.65418	#116
PI3K_AKT_MTOR_SIGNALING	-0.006081	-0.0081922	0.0021112	0.93855	0.9577	#116
MTORC1_SIGNALING	0.0057627	0.027178	-0.021415	0.44939	0.80248	#116
E2F_TARGETS	0.0045486	0.02819	-0.023641	0.65596	0.9226	#116
MYC_TARGETS_V1	-0.0081798	0.054204	-0.062384	0.21314	0.65418	#116
MYC_TARGETS_V2	0.074603	0.038384	0.036219	0.50086	0.83477	#116
EPITHELIAL_MESENCHYMAL_TRANSITION	-0.098263	0.022821	-0.12108	0.0028226	0.035282	#116
INFLAMMATORY_RESPONSE	0.002215	-0.0028803	0.0050954	0.83034	0.9226	#116
XENOBIOTIC_METABOLISM	0.053817	0.0039055	0.049912	0.070264	0.50189	#116
FATTY_ACID_METABOLISM	0.02936	0.0061393	0.02322	0.40598	0.75181	#116
OXIDATIVE_PHOSPHORYLATION	-0.020826	0.034633	-0.055459	0.18803	0.65418	#116
GLYCOLYSIS	0.024957	0.01833	0.0066263	0.79461	0.9226	#116
REACTIVE_OXIGEN_SPECIES_PATHWAY	0.019693	0.0076084	0.012085	0.69944	0.9226	#116
P53_PATHWAY	0.032819	-0.00074492	0.033564	0.14727	0.65418	#116
UV_RESPONSE_UP	0.030328	0.0031622	0.027166	0.23779	0.65418	#116
UV_RESPONSE_DN	-0.050983	0.0058897	-0.056873	0.055283	0.46069	#116
ANGIOGENESIS	0.0087122	0.015837	-0.0071246	0.81771	0.9226	#116
HEME_METABOLISM	-0.023194	-0.0079915	-0.015203	0.63156	0.9226	#116
COAGULATION	0.046505	0.0057941	0.04071	0.24859	0.65418	#116
IL2_STAT5_SIGNALING	-0.0022328	-0.0084212	0.0061885	0.72939	0.9226	#116
BILE_ACID_METABOLISM	0.027739	-0.011516	0.039255	0.17743	0.65418	#116
PEROXISOME	0.022958	-0.0023039	0.025262	0.36075	0.7215	#116
ALLOGRAFT_REJECTION	-0.048715	-0.021125	-0.02759	0.24807	0.65418	#116
SPERMATOGENESIS	-0.033833	-0.0024133	-0.03142	0.21067	0.65418	#116
KRAS_SIGNALING_UP	0.0068838	-0.006613	0.013497	0.47825	0.82457	#116
KRAS_SIGNALING_DN	0.0028228	-0.015435	0.018258	0.35162	0.7215	#116
PANCREAS_BETA_CELLS	-0.031643	-0.016173	-0.015471	0.61173	0.9226	#116
TNFA_SIGNALING_VIA_NFKB	0.076309	0.0087488	0.06756	0.063359	0.38532	#117
HYPOXIA	0.054526	-0.0020666	0.056593	0.069357	0.38532	#117
CHOLESTEROL_HOMEOSTASIS	0.059103	0.001168	0.057935	0.047016	0.38532	#117
MITOTIC_SPINDLE	0.015134	0.0037233	0.011411	0.79589	0.8662	#117
WNT_BETA_CATENIN_SIGNALING	0.022227	-0.012912	0.035139	0.32023	0.59302	#117
TGF_BETA_SIGNALING	0.035458	0.0085801	0.026878	0.53406	0.66758	#117
IL6_JAK_STAT3_SIGNALING	0.0019768	-0.0099503	0.011927	0.64725	0.77054	#117
DNA_REPAIR	-0.012395	0.014603	-0.026999	0.53271	0.66758	#117
G2M_CHECKPOINT	-0.026552	0.025209	-0.051761	0.37123	0.60211	#117
APOPTOSIS	0.043978	-0.0005199	0.044498	0.091294	0.41497	#117
NOTCH_SIGNALING	0.039999	0.0053455	0.034653	0.27159	0.56581	#117
ADIPOGENESIS	0.030933	0.008303	0.02263	0.50196	0.66153	#117
ESTROGEN_RESPONSE_EARLY	0.10283	-0.0016387	0.10447	0.00057732	0.012185	#117
ESTROGEN_RESPONSE_LATE	0.095946	0.0016149	0.094331	0.00073109	0.012185	#117
ANDROGEN_RESPONSE	0.05061	0.0080588	0.042551	0.14327	0.47757	#117
MYOGENESIS	0.00048391	-0.012221	0.012705	0.6148	0.74976	#117
PROTEIN_SECRETION	0.046917	0.0048026	0.042115	0.35461	0.60211	#117
INTERFERON_ALPHA_RESPONSE	0.071103	-0.0021783	0.073282	0.13239	0.47282	#117
INTERFERON_GAMMA_RESPONSE	0.04252	-0.013271	0.055791	0.11323	0.456	#117
APICAL_JUNCTION	0.022739	-0.0036613	0.0264	0.35992	0.60211	#117
APICAL_SURFACE	0.052489	9.6584e-05	0.052392	0.062704	0.38532	#117
HEDGEHOG_SIGNALING	-0.010691	1.0691e-05	-0.010702	0.76154	0.86539	#117
COMPLEMENT	0.026939	-0.0059317	0.032871	0.16929	0.49791	#117
UNFOLDED_PROTEIN_RESPONSE	0.010896	0.008961	0.001935	0.96331	0.96331	#117
PI3K_AKT_MTOR_SIGNALING	0.029402	-0.013445	0.042847	0.22301	0.52248	#117
MTORC1_SIGNALING	0.036142	0.022773	0.013368	0.70506	0.81984	#117
E2F_TARGETS	-0.032321	0.033734	-0.066055	0.29987	0.57667	#117
MYC_TARGETS_V1	-0.074251	0.064219	-0.13847	0.015518	0.15518	#117
MYC_TARGETS_V2	-0.0061036	0.050168	-0.056271	0.39318	0.60211	#117
EPITHELIAL_MESENCHYMAL_TRANSITION	-0.023972	0.012324	-0.036296	0.46771	0.6496	#117
INFLAMMATORY_RESPONSE	0.030628	-0.0071002	0.037728	0.11856	0.456	#117
XENOBIOTIC_METABOLISM	0.035849	0.0063618	0.029488	0.22989	0.52248	#117
FATTY_ACID_METABOLISM	0.031012	0.0058024	0.025209	0.41931	0.60211	#117
OXIDATIVE_PHOSPHORYLATION	0.016825	0.02929	-0.012465	0.7969	0.8662	#117
GLYCOLYSIS	0.067504	0.012015	0.055489	0.084211	0.41497	#117
REACTIVE_OXIGEN_SPECIES_PATHWAY	0.01503	0.0082494	0.0067804	0.8439	0.89777	#117
P53_PATHWAY	0.086602	-0.0088283	0.095431	0.00015369	0.0076845	#117
UV_RESPONSE_UP	0.037486	0.0019957	0.03549	0.20226	0.52248	#117
UV_RESPONSE_DN	-0.0044571	-0.00075977	-0.0036974	0.91773	0.93646	#117
ANGIOGENESIS	-0.010586	0.018717	-0.029303	0.40782	0.60211	#117
HEME_METABOLISM	0.0082431	-0.012577	0.02082	0.50276	0.66153	#117
COAGULATION	0.039407	0.0066805	0.032726	0.24815	0.53946	#117
IL2_STAT5_SIGNALING	0.0088986	-0.010091	0.01899	0.3857	0.60211	#117
BILE_ACID_METABOLISM	0.023963	-0.011115	0.035077	0.16813	0.49791	#117
PEROXISOME	0.032069	-0.0037514	0.035821	0.22511	0.52248	#117
ALLOGRAFT_REJECTION	-0.021266	-0.025072	0.0038061	0.87298	0.90935	#117
SPERMATOGENESIS	-0.024529	-0.0036629	-0.020866	0.42148	0.60211	#117
KRAS_SIGNALING_UP	0.014184	-0.0077459	0.02193	0.28873	0.57667	#117
KRAS_SIGNALING_DN	0.0087721	-0.016387	0.025159	0.18441	0.51225	#117
PANCREAS_BETA_CELLS	-0.074956	-0.009709	-0.065247	0.0053738	0.067172	#117
TNFA_SIGNALING_VIA_NFKB	0.093207	0.0068263	0.086381	0.023155	0.20067	#118
HYPOXIA	0.038896	0.00049928	0.038397	0.22783	0.54245	#118
CHOLESTEROL_HOMEOSTASIS	0.057775	0.0017374	0.056038	0.0935	0.33585	#118
MITOTIC_SPINDLE	0.056628	-0.0020191	0.058647	0.19244	0.4811	#118
WNT_BETA_CATENIN_SIGNALING	0.042753	-0.015558	0.05831	0.10901	0.36337	#118
TGF_BETA_SIGNALING	0.080119	0.0024959	0.077623	0.080448	0.3352	#118
IL6_JAK_STAT3_SIGNALING	0.032569	-0.014161	0.04673	0.094038	0.33585	#118
DNA_REPAIR	0.012511	0.010933	0.0015781	0.97186	0.98304	#118
G2M_CHECKPOINT	0.020914	0.018211	0.0027028	0.96301	0.98304	#118
APOPTOSIS	0.039357	0.00042227	0.038935	0.16598	0.43679	#118
NOTCH_SIGNALING	0.070541	0.0012923	0.069249	0.036775	0.26268	#118
ADIPOGENESIS	0.026284	0.0091045	0.017179	0.62765	0.89664	#118
ESTROGEN_RESPONSE_EARLY	0.10112	-0.00070845	0.10183	0.00068702	0.017176	#118
ESTROGEN_RESPONSE_LATE	0.097704	0.0019923	0.095712	0.0004328	0.017176	#118
ANDROGEN_RESPONSE	0.033495	0.01074	0.022755	0.47803	0.77102	#118
MYOGENESIS	0.011289	-0.013652	0.024941	0.34673	0.64	#118
PROTEIN_SECRETION	0.013244	0.0098026	0.0034413	0.94351	0.98304	#118
INTERFERON_ALPHA_RESPONSE	0.087724	-0.0040241	0.091749	0.078665	0.3352	#118
INTERFERON_GAMMA_RESPONSE	0.050528	-0.014025	0.064553	0.078855	0.3352	#118
APICAL_JUNCTION	0.03802	-0.0056294	0.04365	0.12514	0.38311	#118
APICAL_SURFACE	0.064982	-0.0013087	0.066291	0.02408	0.20067	#118
HEDGEHOG_SIGNALING	-0.012364	0.00017445	-0.012538	0.71652	0.922	#118
COMPLEMENT	0.018862	-0.0045817	0.023443	0.3584	0.64	#118
UNFOLDED_PROTEIN_RESPONSE	0.0084044	0.0093232	-0.0009188	0.98304	0.98304	#118
PI3K_AKT_MTOR_SIGNALING	0.022023	-0.012127	0.034151	0.33085	0.63625	#118
MTORC1_SIGNALING	0.028791	0.023892	0.0048988	0.89482	0.98304	#118
E2F_TARGETS	0.0153	0.02662	-0.01132	0.86027	0.98304	#118
MYC_TARGETS_V1	-0.0072608	0.05391	-0.061171	0.30957	0.61914	#118
MYC_TARGETS_V2	0.085679	0.036926	0.048752	0.44167	0.73612	#118
EPITHELIAL_MESENCHYMAL_TRANSITION	-0.012105	0.01042	-0.022525	0.6254	0.89664	#118
INFLAMMATORY_RESPONSE	0.029673	-0.0067168	0.03639	0.13636	0.38311	#118
XENOBIOTIC_METABOLISM	0.054571	0.0039318	0.05064	0.073664	0.3352	#118
FATTY_ACID_METABOLISM	0.01714	0.0079141	0.0092256	0.78874	0.96188	#118
OXIDATIVE_PHOSPHORYLATION	-0.022756	0.034757	-0.057513	0.24259	0.55134	#118
GLYCOLYSIS	0.062679	0.013059	0.049621	0.13792	0.38311	#118
REACTIVE_OXIGEN_SPECIES_PATHWAY	0.022668	0.0072233	0.015444	0.66856	0.922	#118
P53_PATHWAY	0.077865	-0.006972	0.084837	0.00264	0.044	#118
UV_RESPONSE_UP	0.058285	-0.00068595	0.058971	0.047902	0.29939	#118
UV_RESPONSE_DN	0.00056954	-0.001489	0.0020586	0.95432	0.98304	#118
ANGIOGENESIS	0.02683	0.013278	0.013552	0.72178	0.922	#118
HEME_METABOLISM	-0.007274	-0.010264	0.0029899	0.92563	0.98304	#118
COAGULATION	0.019464	0.0096932	0.0097706	0.7376	0.922	#118
IL2_STAT5_SIGNALING	0.01414	-0.010701	0.024841	0.27592	0.57483	#118
BILE_ACID_METABOLISM	0.021548	-0.010544	0.032092	0.25683	0.55833	#118
PEROXISOME	0.020204	-0.0018509	0.022055	0.49437	0.77245	#118
ALLOGRAFT_REJECTION	-0.028375	-0.02405	-0.0043252	0.84658	0.98304	#118
SPERMATOGENESIS	0.0034075	-0.007718	0.011125	0.70058	0.922	#118
KRAS_SIGNALING_UP	0.0057465	-0.0064178	0.012164	0.53299	0.80756	#118
KRAS_SIGNALING_DN	0.035845	-0.020017	0.055862	0.0076966	0.096208	#118
PANCREAS_BETA_CELLS	-0.039511	-0.01511	-0.024401	0.38571	0.66502	#118
TNFA_SIGNALING_VIA_NFKB	0.071621	0.0097712	0.06185	0.055482	0.1387	#119
HYPOXIA	0.051418	-0.0013261	0.052744	0.064466	0.14992	#119
CHOLESTEROL_HOMEOSTASIS	0.052129	0.0024633	0.049666	0.07777	0.16202	#119
MITOTIC_SPINDLE	0.013255	0.0040501	0.0092048	0.80934	0.87972	#119
WNT_BETA_CATENIN_SIGNALING	0.045312	-0.015997	0.06131	0.051138	0.13457	#119
TGF_BETA_SIGNALING	0.052391	0.0063227	0.046068	0.25434	0.41023	#119
IL6_JAK_STAT3_SIGNALING	0.00094414	-0.0097408	0.010685	0.64989	0.81236	#119
DNA_REPAIR	0.024514	0.0092296	0.015284	0.648	0.81236	#119
G2M_CHECKPOINT	0.0039278	0.020615	-0.016687	0.7186	0.82656	#119
APOPTOSIS	0.036582	0.00076396	0.035818	0.126	0.23195	#119
NOTCH_SIGNALING	0.052703	0.0037286	0.048975	0.076495	0.16202	#119
ADIPOGENESIS	0.080398	0.0014125	0.078986	0.0041374	0.025859	#119
ESTROGEN_RESPONSE_EARLY	0.074703	0.0029009	0.071802	0.0059662	0.033146	#119
ESTROGEN_RESPONSE_LATE	0.079697	0.0044176	0.07528	0.002827	0.020193	#119
ANDROGEN_RESPONSE	0.061404	0.0067544	0.05465	0.032973	0.11776	#119
MYOGENESIS	-0.0096595	-0.010716	0.0010568	0.96253	0.96253	#119
PROTEIN_SECRETION	0.063224	0.0027148	0.060509	0.14324	0.23873	#119
INTERFERON_ALPHA_RESPONSE	0.02392	0.0048968	0.019024	0.67366	0.82154	#119
INTERFERON_GAMMA_RESPONSE	0.0037538	-0.0074817	0.011236	0.72737	0.82656	#119
APICAL_JUNCTION	-0.001492	-8.7431e-05	-0.0014046	0.95673	0.96253	#119
APICAL_SURFACE	0.028631	0.0037553	0.024876	0.34893	0.49847	#119
HEDGEHOG_SIGNALING	0.046328	-0.0081269	0.054455	0.096513	0.19303	#119
COMPLEMENT	0.038752	-0.0074317	0.046184	0.045509	0.13234	#119
UNFOLDED_PROTEIN_RESPONSE	0.050845	0.0033097	0.047535	0.12989	0.23195	#119
PI3K_AKT_MTOR_SIGNALING	0.030203	-0.013332	0.043535	0.14014	0.23873	#119
MTORC1_SIGNALING	0.06754	0.018394	0.049145	0.065966	0.14992	#119
E2F_TARGETS	0.0052436	0.02806	-0.022816	0.64837	0.81236	#119
MYC_TARGETS_V1	0.04127	0.047113	-0.0058429	0.8877	0.94436	#119
MYC_TARGETS_V2	0.12815	0.030842	0.097311	0.041968	0.13115	#119
EPITHELIAL_MESENCHYMAL_TRANSITION	0.019072	0.0060318	0.01304	0.78763	0.87514	#119
INFLAMMATORY_RESPONSE	0.0044511	-0.0031905	0.0076416	0.72119	0.82656	#119
XENOBIOTIC_METABOLISM	0.10047	-0.0026404	0.10311	0.00011869	0.0029673	#119
FATTY_ACID_METABOLISM	0.097161	-0.0034388	0.1006	9.6649e-05	0.0029673	#119
OXIDATIVE_PHOSPHORYLATION	0.097205	0.017832	0.079373	0.0362	0.12067	#119
GLYCOLYSIS	0.095144	0.0083921	0.086752	0.00094537	0.011817	#119
REACTIVE_OXIGEN_SPECIES_PATHWAY	0.10646	-0.0046729	0.11114	0.0003379	0.0056317	#119
P53_PATHWAY	0.053808	-0.003675	0.057483	0.0078266	0.035575	#119
UV_RESPONSE_UP	0.052566	4.6461e-05	0.05252	0.021554	0.0829	#119
UV_RESPONSE_DN	0.0014613	-0.0016181	0.0030795	0.9282	0.96253	#119
ANGIOGENESIS	0.066504	0.0076369	0.058867	0.104	0.2	#119
HEME_METABOLISM	0.012345	-0.013048	0.025393	0.37199	0.50466	#119
COAGULATION	0.091407	-0.00051569	0.091923	0.0075377	0.035575	#119
IL2_STAT5_SIGNALING	0.02578	-0.012383	0.038163	0.047644	0.13234	#119
BILE_ACID_METABOLISM	0.065767	-0.016853	0.08262	0.0020302	0.016918	#119
PEROXISOME	0.069752	-0.0089021	0.078654	0.0019495	0.016918	#119
ALLOGRAFT_REJECTION	-0.040341	-0.022349	-0.017992	0.37345	0.50466	#119
SPERMATOGENESIS	-0.026632	-0.0034754	-0.023157	0.31651	0.46546	#119
KRAS_SIGNALING_UP	0.035698	-0.010679	0.046377	0.012155	0.050646	#119
KRAS_SIGNALING_DN	-0.028796	-0.01093	-0.017866	0.29682	0.44973	#119
PANCREAS_BETA_CELLS	0.0083458	-0.02186	0.030206	0.28432	0.44425	#119
TNFA_SIGNALING_VIA_NFKB	0.11102	0.0031873	0.10784	0.001564	0.026067	#12
HYPOXIA	0.043092	-0.00055092	0.043643	0.11602	0.30532	#12
CHOLESTEROL_HOMEOSTASIS	0.020299	0.0068496	0.013449	0.63763	0.76307	#12
MITOTIC_SPINDLE	0.031289	0.0012154	0.030074	0.46863	0.68916	#12
WNT_BETA_CATENIN_SIGNALING	-0.045577	-0.0027192	-0.042857	0.17592	0.41886	#12
TGF_BETA_SIGNALING	0.021742	0.010563	0.011179	0.77536	0.82485	#12
IL6_JAK_STAT3_SIGNALING	0.038796	-0.01561	0.054406	0.021864	0.12132	#12
DNA_REPAIR	-0.023375	0.016385	-0.039761	0.28791	0.5253	#12
G2M_CHECKPOINT	-7.2493e-05	0.021381	-0.021453	0.68914	0.76571	#12
APOPTOSIS	0.04765	-0.0012581	0.048908	0.039543	0.14123	#12
NOTCH_SIGNALING	-0.008131	0.012542	-0.020673	0.49568	0.70811	#12
ADIPOGENESIS	0.0017795	0.012655	-0.010876	0.71898	0.7815	#12
ESTROGEN_RESPONSE_EARLY	0.079395	0.0015139	0.077881	0.007164	0.0597	#12
ESTROGEN_RESPONSE_LATE	0.07046	0.0051209	0.065339	0.011847	0.084621	#12
ANDROGEN_RESPONSE	0.031412	0.010814	0.020598	0.46057	0.68916	#12
MYOGENESIS	-0.034752	-0.006902	-0.02785	0.2033	0.42121	#12
PROTEIN_SECRETION	-0.0063594	0.012753	-0.019113	0.64098	0.76307	#12
INTERFERON_ALPHA_RESPONSE	0.14547	-0.013806	0.15927	0.00073729	0.018432	#12
INTERFERON_GAMMA_RESPONSE	0.091455	-0.020953	0.11241	0.00060961	0.018432	#12
APICAL_JUNCTION	0.021933	-0.0036444	0.025577	0.31697	0.52828	#12
APICAL_SURFACE	0.026737	0.0038112	0.022925	0.38798	0.60622	#12
HEDGEHOG_SIGNALING	-0.050299	0.0060902	-0.056389	0.058504	0.19501	#12
COMPLEMENT	0.038713	-0.0078579	0.046571	0.034991	0.13695	#12
UNFOLDED_PROTEIN_RESPONSE	-0.0036882	0.011176	-0.014864	0.68705	0.76571	#12
PI3K_AKT_MTOR_SIGNALING	0.016243	-0.011612	0.027855	0.37985	0.60622	#12
MTORC1_SIGNALING	0.052899	0.020166	0.032733	0.30641	0.52828	#12
E2F_TARGETS	0.00074096	0.02896	-0.028219	0.62707	0.76307	#12
MYC_TARGETS_V1	0.020011	0.050408	-0.030398	0.57355	0.76307	#12
MYC_TARGETS_V2	0.10798	0.033006	0.074979	0.21523	0.42121	#12
EPITHELIAL_MESENCHYMAL_TRANSITION	-0.035159	0.014175	-0.049334	0.21903	0.42121	#12
INFLAMMATORY_RESPONSE	0.053171	-0.010687	0.063859	0.0044015	0.044015	#12
XENOBIOTIC_METABOLISM	0.03347	0.0066062	0.026864	0.29417	0.5253	#12
FATTY_ACID_METABOLISM	0.0051627	0.0096408	-0.0044781	0.87425	0.91068	#12
OXIDATIVE_PHOSPHORYLATION	-0.021661	0.035205	-0.056867	0.18582	0.42121	#12
GLYCOLYSIS	0.060768	0.012819	0.047949	0.10044	0.279	#12
REACTIVE_OXIGEN_SPECIES_PATHWAY	0.069508	-8.0563e-05	0.069588	0.035606	0.13695	#12
P53_PATHWAY	0.04557	-0.0029575	0.048528	0.032651	0.13695	#12
UV_RESPONSE_UP	0.033934	0.0023947	0.031539	0.20552	0.42121	#12
UV_RESPONSE_DN	-0.015565	0.00094804	-0.016514	0.61761	0.76307	#12
ANGIOGENESIS	0.014493	0.015013	-0.00051995	0.98654	0.98654	#12
HEME_METABOLISM	-0.0074155	-0.010274	0.0028588	0.92867	0.94762	#12
COAGULATION	0.021778	0.009236	0.012542	0.61695	0.76307	#12
IL2_STAT5_SIGNALING	0.030999	-0.013536	0.044535	0.023218	0.12132	#12
BILE_ACID_METABOLISM	-0.017627	-0.0049167	-0.01271	0.61136	0.76307	#12
PEROXISOME	-0.0086625	0.0023127	-0.010975	0.68688	0.76571	#12
ALLOGRAFT_REJECTION	0.0054421	-0.029158	0.0346	0.079783	0.24932	#12
SPERMATOGENESIS	-0.052829	0.00073386	-0.053563	0.024264	0.12132	#12
KRAS_SIGNALING_UP	0.022064	-0.0090348	0.031099	0.091755	0.26987	#12
KRAS_SIGNALING_DN	-0.036181	-0.0096371	-0.026544	0.14915	0.37288	#12
PANCREAS_BETA_CELLS	-0.079311	-0.0087835	-0.070528	0.0026401	0.033001	#12
TNFA_SIGNALING_VIA_NFKB	0.17021	-0.003971	0.17419	9.7709e-07	3.371e-05	#120
HYPOXIA	0.080154	-0.0052855	0.085439	0.0018045	0.0062934	#120
CHOLESTEROL_HOMEOSTASIS	0.074829	-0.00065375	0.075482	0.0052391	0.011907	#120
MITOTIC_SPINDLE	0.10086	-0.0082209	0.10908	0.007715	0.016772	#120
WNT_BETA_CATENIN_SIGNALING	0.012403	-0.011302	0.023706	0.4495	0.49996	#120
TGF_BETA_SIGNALING	0.1293	-0.0043992	0.13369	0.0020139	0.0062934	#120
IL6_JAK_STAT3_SIGNALING	0.097567	-0.023274	0.12084	2.4605e-06	4.1008e-05	#120
DNA_REPAIR	0.040431	0.007018	0.033413	0.3629	0.43202	#120
G2M_CHECKPOINT	0.0503	0.014091	0.036209	0.49896	0.53081	#120
APOPTOSIS	0.10058	-0.0081618	0.10874	7.2698e-06	9.0872e-05	#120
NOTCH_SIGNALING	0.063823	0.0022343	0.061589	0.038153	0.063588	#120
ADIPOGENESIS	0.05572	0.0049772	0.050743	0.052676	0.082306	#120
ESTROGEN_RESPONSE_EARLY	0.098257	-0.00030664	0.098563	0.00030777	0.0015388	#120
ESTROGEN_RESPONSE_LATE	0.091778	0.0028233	0.088954	0.00021535	0.0011964	#120
ANDROGEN_RESPONSE	0.082196	0.0039114	0.078285	0.0029631	0.0082308	#120
MYOGENESIS	0.016242	-0.014347	0.030589	0.224	0.29474	#120
PROTEIN_SECRETION	0.098717	-0.0021818	0.1009	0.014183	0.027275	#120
INTERFERON_ALPHA_RESPONSE	0.17293	-0.015971	0.1889	7.7705e-05	0.00048566	#120
INTERFERON_GAMMA_RESPONSE	0.12046	-0.02383	0.14429	1.9249e-05	0.00013749	#120
APICAL_JUNCTION	0.08002	-0.011518	0.091538	0.00083514	0.0034036	#120
APICAL_SURFACE	0.075117	-0.0027297	0.077847	0.0047175	0.011232	#120
HEDGEHOG_SIGNALING	-0.010591	-7.415e-05	-0.010516	0.74323	0.7584	#120
COMPLEMENT	0.084281	-0.013754	0.098035	1.461e-05	0.00013284	#120
UNFOLDED_PROTEIN_RESPONSE	0.035567	0.0055146	0.030053	0.41138	0.47835	#120
PI3K_AKT_MTOR_SIGNALING	0.068907	-0.018701	0.087608	0.0039963	0.010382	#120
MTORC1_SIGNALING	0.055426	0.020158	0.035268	0.25646	0.32749	#120
E2F_TARGETS	0.042788	0.022765	0.020023	0.73553	0.7584	#120
MYC_TARGETS_V1	-0.0067007	0.053832	-0.060532	0.26199	0.32749	#120
MYC_TARGETS_V2	0.047433	0.042289	0.005144	0.93253	0.93253	#120
EPITHELIAL_MESENCHYMAL_TRANSITION	0.061751	6.4909e-05	0.061686	0.20305	0.27439	#120
INFLAMMATORY_RESPONSE	0.098266	-0.016334	0.1146	1.3484e-06	3.371e-05	#120
XENOBIOTIC_METABOLISM	0.077081	0.00077569	0.076306	0.00088494	0.0034036	#120
FATTY_ACID_METABOLISM	0.048214	0.0035571	0.044657	0.07948	0.11039	#120
OXIDATIVE_PHOSPHORYLATION	-0.0096127	0.032914	-0.042527	0.31947	0.3896	#120
GLYCOLYSIS	0.081405	0.010433	0.070972	0.0090344	0.018822	#120
REACTIVE_OXIGEN_SPECIES_PATHWAY	0.087105	-0.0018115	0.088917	0.002831	0.0082308	#120
P53_PATHWAY	0.08901	-0.0085347	0.097545	1.5941e-05	0.00013284	#120
UV_RESPONSE_UP	0.061325	-0.0011122	0.062437	0.010103	0.020206	#120
UV_RESPONSE_DN	0.075755	-0.012031	0.087785	0.017299	0.032035	#120
ANGIOGENESIS	0.07337	0.0067521	0.066618	0.06089	0.089544	#120
HEME_METABOLISM	0.033615	-0.015997	0.049612	0.074036	0.10577	#120
COAGULATION	0.063517	0.0035164	0.060001	0.01915	0.033017	#120
IL2_STAT5_SIGNALING	0.043856	-0.014867	0.058723	0.0019606	0.0062934	#120
BILE_ACID_METABOLISM	0.03151	-0.011941	0.043451	0.056448	0.085527	#120
PEROXISOME	0.042632	-0.0049955	0.047627	0.045957	0.074124	#120
ALLOGRAFT_REJECTION	0.033918	-0.032784	0.066703	0.0041526	0.010382	#120
SPERMATOGENESIS	-0.0213	-0.0042537	-0.017046	0.49462	0.53081	#120
KRAS_SIGNALING_UP	0.052922	-0.013032	0.065955	0.000614	0.0027909	#120
KRAS_SIGNALING_DN	0.00031327	-0.015035	0.015348	0.44996	0.49996	#120
PANCREAS_BETA_CELLS	-0.066777	-0.011287	-0.05549	0.018911	0.033017	#120
TNFA_SIGNALING_VIA_NFKB	0.17763	-0.006472	0.1841	8.8043e-08	4.002e-07	#121
HYPOXIA	0.16711	-0.018955	0.18607	3.7115e-09	4.6394e-08	#121
CHOLESTEROL_HOMEOSTASIS	0.066963	-8.2959e-05	0.067046	0.010302	0.013208	#121
MITOTIC_SPINDLE	0.12772	-0.013105	0.14083	0.00018111	0.00031226	#121
WNT_BETA_CATENIN_SIGNALING	0.056869	-0.018132	0.075001	0.014759	0.017999	#121
TGF_BETA_SIGNALING	0.23148	-0.020728	0.25221	6.4037e-09	6.4037e-08	#121
IL6_JAK_STAT3_SIGNALING	0.12456	-0.028272	0.15283	2.4325e-10	6.0812e-09	#121
DNA_REPAIR	0.077009	0.0012884	0.07572	0.016522	0.019669	#121
G2M_CHECKPOINT	0.078736	0.0095551	0.069181	0.15228	0.17305	#121
APOPTOSIS	0.12578	-0.012796	0.13858	8.4936e-09	7.078e-08	#121
NOTCH_SIGNALING	0.12345	-0.0071633	0.13062	1.9959e-05	4.3613e-05	#121
ADIPOGENESIS	0.10959	-0.0034729	0.11306	1.9824e-05	4.3613e-05	#121
ESTROGEN_RESPONSE_EARLY	0.088105	0.00042087	0.087684	0.00069143	0.0010168	#121
ESTROGEN_RESPONSE_LATE	0.063193	0.0063804	0.056812	0.011072	0.01384	#121
ANDROGEN_RESPONSE	0.12455	-0.003039	0.12758	7.6267e-07	2.2431e-06	#121
MYOGENESIS	0.084272	-0.02475	0.10902	2.0952e-05	4.365e-05	#121
PROTEIN_SECRETION	0.19854	-0.017895	0.21643	9.8139e-08	4.0891e-07	#121
INTERFERON_ALPHA_RESPONSE	0.12889	-0.010905	0.13979	0.0031132	0.004207	#121
INTERFERON_GAMMA_RESPONSE	0.11336	-0.023924	0.13728	4.0432e-05	7.7754e-05	#121
APICAL_JUNCTION	0.11897	-0.018066	0.13703	1.6381e-06	4.0952e-06	#121
APICAL_SURFACE	0.10808	-0.0082744	0.11635	2.251e-05	4.502e-05	#121
HEDGEHOG_SIGNALING	0.12886	-0.020815	0.14968	5.392e-05	9.9852e-05	#121
COMPLEMENT	0.12141	-0.020083	0.14149	7.6133e-10	1.2689e-08	#121
UNFOLDED_PROTEIN_RESPONSE	0.094332	-0.0035013	0.097833	0.0020519	0.0029313	#121
PI3K_AKT_MTOR_SIGNALING	0.1131	-0.026002	0.1391	8.9518e-07	2.4866e-06	#121
MTORC1_SIGNALING	0.093528	0.014186	0.079342	0.0041979	0.0055236	#121
E2F_TARGETS	0.054462	0.020862	0.0336	0.52718	0.57302	#121
MYC_TARGETS_V1	0.034144	0.048216	-0.014073	0.75542	0.80364	#121
MYC_TARGETS_V2	0.038477	0.043585	-0.0051082	0.92088	0.92088	#121
EPITHELIAL_MESENCHYMAL_TRANSITION	0.29306	-0.03497	0.32803	1.3362e-08	9.5443e-08	#121
INFLAMMATORY_RESPONSE	0.10628	-0.018448	0.12473	3.5668e-08	2.2292e-07	#121
XENOBIOTIC_METABOLISM	0.098667	-0.0030583	0.10173	2.0062e-05	4.3613e-05	#121
FATTY_ACID_METABOLISM	0.072668	-0.00045189	0.07312	0.0022936	0.0031856	#121
OXIDATIVE_PHOSPHORYLATION	0.076204	0.020439	0.055765	0.11554	0.13435	#121
GLYCOLYSIS	0.1471	5.4741e-05	0.14705	1.0635e-07	4.0904e-07	#121
REACTIVE_OXIGEN_SPECIES_PATHWAY	0.18928	-0.017781	0.20706	1.0835e-11	5.4175e-10	#121
P53_PATHWAY	0.06823	-0.006212	0.074442	0.00062082	0.00095773	#121
UV_RESPONSE_UP	0.10657	-0.0083686	0.11494	3.4278e-07	1.1426e-06	#121
UV_RESPONSE_DN	0.18874	-0.029605	0.21834	4.8795e-08	2.7108e-07	#121
ANGIOGENESIS	0.18511	-0.010467	0.19558	3.6592e-07	1.1435e-06	#121
HEME_METABOLISM	0.073691	-0.022379	0.09607	0.00016307	0.0002912	#121
COAGULATION	0.13336	-0.0073939	0.14076	1.3189e-06	3.4708e-06	#121
IL2_STAT5_SIGNALING	0.078715	-0.020542	0.099258	5.4317e-08	2.7159e-07	#121
BILE_ACID_METABOLISM	0.067152	-0.017611	0.084763	0.00026204	0.00043673	#121
PEROXISOME	0.071575	-0.0096988	0.081274	0.00027373	0.0004415	#121
ALLOGRAFT_REJECTION	0.037225	-0.033812	0.071037	0.0006321	0.00095773	#121
SPERMATOGENESIS	0.01559	-0.0096262	0.025216	0.25664	0.28516	#121
KRAS_SIGNALING_UP	0.083016	-0.018054	0.10107	2.4562e-07	8.7721e-07	#121
KRAS_SIGNALING_DN	-0.016522	-0.012644	-0.0038784	0.82703	0.84391	#121
PANCREAS_BETA_CELLS	-0.022328	-0.017481	-0.0048468	0.8004	0.83375	#121
TNFA_SIGNALING_VIA_NFKB	-0.014735	0.02172	-0.036455	0.24937	0.37783	#122
HYPOXIA	0.030744	0.0018335	0.02891	0.30395	0.44699	#122
CHOLESTEROL_HOMEOSTASIS	0.069142	0.00059696	0.068545	0.036367	0.11057	#122
MITOTIC_SPINDLE	0.049643	-0.00070675	0.05035	0.19611	0.31631	#122
WNT_BETA_CATENIN_SIGNALING	0.064534	-0.018065	0.0826	0.014336	0.056785	#122
TGF_BETA_SIGNALING	0.023227	0.010557	0.01267	0.75155	0.8169	#122
IL6_JAK_STAT3_SIGNALING	-0.021898	-0.0066249	-0.015273	0.52835	0.65456	#122
DNA_REPAIR	0.039039	0.0074223	0.031616	0.32888	0.46983	#122
G2M_CHECKPOINT	0.055897	0.013586	0.042311	0.37657	0.52301	#122
APOPTOSIS	0.0016198	0.0056866	-0.0040668	0.86007	0.88035	#122
NOTCH_SIGNALING	0.048597	0.0046598	0.043937	0.16571	0.27618	#122
ADIPOGENESIS	0.082271	0.0017868	0.080484	0.0067372	0.030624	#122
ESTROGEN_RESPONSE_EARLY	0.10362	-0.0003714	0.104	0.0028146	0.028146	#122
ESTROGEN_RESPONSE_LATE	0.10167	0.0020943	0.09958	0.0013901	0.028146	#122
ANDROGEN_RESPONSE	0.054247	0.0081351	0.046112	0.082684	0.17975	#122
MYOGENESIS	0.029823	-0.015948	0.045771	0.097016	0.19403	#122
PROTEIN_SECRETION	0.062609	0.0032735	0.059335	0.13166	0.227	#122
INTERFERON_ALPHA_RESPONSE	-0.094296	0.020736	-0.11503	0.015918	0.05685	#122
INTERFERON_GAMMA_RESPONSE	-0.068054	0.0021372	-0.070191	0.037593	0.11057	#122
APICAL_JUNCTION	0.011404	-0.0018101	0.013214	0.61876	0.71949	#122
APICAL_SURFACE	0.047025	0.0015102	0.045515	0.1025	0.19712	#122
HEDGEHOG_SIGNALING	-0.011702	4.2801e-06	-0.011706	0.74629	0.8169	#122
COMPLEMENT	-0.0051724	-0.0012379	-0.0039345	0.86274	0.88035	#122
UNFOLDED_PROTEIN_RESPONSE	0.067087	0.0015287	0.065559	0.059844	0.14625	#122
PI3K_AKT_MTOR_SIGNALING	0.059959	-0.016938	0.076897	0.0061675	0.030624	#122
MTORC1_SIGNALING	0.064717	0.019157	0.04556	0.1083	0.20056	#122
E2F_TARGETS	0.059723	0.020649	0.039074	0.45626	0.58495	#122
MYC_TARGETS_V1	0.043126	0.046821	-0.0036948	0.93523	0.93523	#122
MYC_TARGETS_V2	0.13881	0.030195	0.10861	0.035751	0.11057	#122
EPITHELIAL_MESENCHYMAL_TRANSITION	-0.067694	0.01765	-0.085344	0.056438	0.14625	#122
INFLAMMATORY_RESPONSE	-0.031106	0.001589	-0.032695	0.12993	0.227	#122
XENOBIOTIC_METABOLISM	0.078433	0.0010976	0.077335	0.0061861	0.030624	#122
FATTY_ACID_METABOLISM	0.082435	-0.00069128	0.083126	0.0034216	0.028513	#122
OXIDATIVE_PHOSPHORYLATION	0.094581	0.018806	0.075775	0.067039	0.15236	#122
GLYCOLYSIS	0.079123	0.011202	0.067921	0.014764	0.056785	#122
REACTIVE_OXIGEN_SPECIES_PATHWAY	0.04103	0.0048877	0.036143	0.24368	0.37783	#122
P53_PATHWAY	0.042111	-0.0016694	0.043781	0.061427	0.14625	#122
UV_RESPONSE_UP	0.069917	-0.0018422	0.071759	0.0026447	0.028146	#122
UV_RESPONSE_DN	-0.011901	0.00017963	-0.012081	0.7184	0.81636	#122
ANGIOGENESIS	0.0092871	0.015695	-0.0064078	0.85996	0.88035	#122
HEME_METABOLISM	0.045878	-0.017299	0.063177	0.058723	0.14625	#122
COAGULATION	0.037081	0.0074193	0.029661	0.41043	0.54004	#122
IL2_STAT5_SIGNALING	0.0028518	-0.0090391	0.011891	0.53674	0.65456	#122
BILE_ACID_METABOLISM	0.073963	-0.01729	0.091252	0.0020669	0.028146	#122
PEROXISOME	0.069142	-0.0082011	0.077344	0.0054849	0.030624	#122
ALLOGRAFT_REJECTION	-0.056825	-0.020303	-0.036522	0.096648	0.19403	#122
SPERMATOGENESIS	0.056072	-0.014634	0.070706	0.0049485	0.030624	#122
KRAS_SIGNALING_UP	-0.013439	-0.0037916	-0.0096471	0.60043	0.7148	#122
KRAS_SIGNALING_DN	0.05157	-0.021737	0.073307	0.0015989	0.028146	#122
PANCREAS_BETA_CELLS	0.0061614	-0.021332	0.027494	0.40933	0.54004	#122
TNFA_SIGNALING_VIA_NFKB	0.0017764	0.019599	-0.017822	0.65416	0.71104	#123
HYPOXIA	-0.011377	0.0074982	-0.018875	0.44482	0.57688	#123
CHOLESTEROL_HOMEOSTASIS	0.067387	0.00056641	0.066821	0.022684	0.059695	#123
MITOTIC_SPINDLE	0.11754	-0.010221	0.12776	0.00068364	0.003798	#123
WNT_BETA_CATENIN_SIGNALING	0.091874	-0.022143	0.11402	0.00051961	0.0037115	#123
TGF_BETA_SIGNALING	0.055064	0.0061383	0.048926	0.19105	0.30815	#123
IL6_JAK_STAT3_SIGNALING	-0.051608	-0.0024882	-0.04912	0.076012	0.15202	#123
DNA_REPAIR	0.096898	-0.00064125	0.097539	0.009157	0.035219	#123
G2M_CHECKPOINT	0.13651	0.0023584	0.13415	0.013361	0.044537	#123
APOPTOSIS	0.022326	0.0028618	0.019464	0.4229	0.57149	#123
NOTCH_SIGNALING	0.068735	0.0017228	0.067012	0.020095	0.055819	#123
ADIPOGENESIS	0.061412	0.0043301	0.057082	0.037639	0.078415	#123
ESTROGEN_RESPONSE_EARLY	0.10349	-0.00076492	0.10426	0.00021032	0.0023141	#123
ESTROGEN_RESPONSE_LATE	0.10645	0.001045	0.1054	2.8618e-05	0.00093322	#123
ANDROGEN_RESPONSE	0.046072	0.0090743	0.036998	0.12967	0.22984	#123
MYOGENESIS	-0.0050952	-0.011338	0.0062432	0.78113	0.81368	#123
PROTEIN_SECRETION	0.028506	0.0077176	0.020789	0.59461	0.67569	#123
INTERFERON_ALPHA_RESPONSE	-0.017059	0.010595	-0.027653	0.60966	0.6774	#123
INTERFERON_GAMMA_RESPONSE	-0.031059	-0.0026608	-0.028398	0.46723	0.57688	#123
APICAL_JUNCTION	0.019855	-0.0030219	0.022877	0.34623	0.48087	#123
APICAL_SURFACE	0.062504	-0.00079364	0.063297	0.016582	0.049671	#123
HEDGEHOG_SIGNALING	0.039806	-0.0070164	0.046822	0.20994	0.32803	#123
COMPLEMENT	0.0094997	-0.0032354	0.012735	0.5866	0.67569	#123
UNFOLDED_PROTEIN_RESPONSE	0.053073	0.003192	0.049881	0.17618	0.29363	#123
PI3K_AKT_MTOR_SIGNALING	0.063934	-0.017787	0.081721	0.0050099	0.02505	#123
MTORC1_SIGNALING	0.043338	0.021909	0.021429	0.47304	0.57688	#123
E2F_TARGETS	0.13861	0.0096709	0.12894	0.034789	0.075628	#123
MYC_TARGETS_V1	0.11585	0.036857	0.078997	0.13331	0.22984	#123
MYC_TARGETS_V2	0.1805	0.024045	0.15646	0.007683	0.032012	#123
EPITHELIAL_MESENCHYMAL_TRANSITION	-0.11906	0.025036	-0.1441	0.00060108	0.0037568	#123
INFLAMMATORY_RESPONSE	-0.017694	-0.00012189	-0.017572	0.48686	0.5796	#123
XENOBIOTIC_METABOLISM	0.070132	0.0019305	0.068201	0.016888	0.049671	#123
FATTY_ACID_METABOLISM	0.06056	0.0019811	0.058579	0.025165	0.062912	#123
OXIDATIVE_PHOSPHORYLATION	0.065471	0.0225	0.04297	0.30362	0.4465	#123
GLYCOLYSIS	0.04099	0.016165	0.024825	0.33452	0.47789	#123
REACTIVE_OXIGEN_SPECIES_PATHWAY	0.030003	0.0062577	0.023745	0.45173	0.57688	#123
P53_PATHWAY	0.050764	-0.0030298	0.053794	0.028438	0.064632	#123
UV_RESPONSE_UP	0.082145	-0.003804	0.085949	0.00023808	0.0023141	#123
UV_RESPONSE_DN	-0.0059083	-0.00059481	-0.0053135	0.8557	0.87316	#123
ANGIOGENESIS	-0.020363	0.019788	-0.040151	0.22233	0.33686	#123
HEME_METABOLISM	0.065688	-0.020267	0.085955	0.0065223	0.029647	#123
COAGULATION	0.023021	0.009231	0.01379	0.71068	0.75604	#123
IL2_STAT5_SIGNALING	-0.0067601	-0.0077674	0.0010074	0.95766	0.95766	#123
BILE_ACID_METABOLISM	0.082684	-0.018847	0.10153	0.00027769	0.0023141	#123
PEROXISOME	0.090271	-0.011406	0.10168	8.7474e-05	0.0014579	#123
ALLOGRAFT_REJECTION	-0.056769	-0.020166	-0.036603	0.12065	0.22343	#123
SPERMATOGENESIS	0.055092	-0.01478	0.069872	0.026682	0.063529	#123
KRAS_SIGNALING_UP	0.023916	-0.0088787	0.032795	0.091714	0.17637	#123
KRAS_SIGNALING_DN	0.06919	-0.024445	0.093634	3.7329e-05	0.00093322	#123
PANCREAS_BETA_CELLS	0.077417	-0.031218	0.10863	0.01065	0.038036	#123
TNFA_SIGNALING_VIA_NFKB	0.090694	0.0071787	0.083515	0.028767	0.26509	#124
HYPOXIA	0.020922	0.0030195	0.017902	0.53249	0.7607	#124
CHOLESTEROL_HOMEOSTASIS	-0.00047002	0.009904	-0.010374	0.73037	0.91718	#124
MITOTIC_SPINDLE	0.053803	-0.0016231	0.055426	0.18019	0.52997	#124
WNT_BETA_CATENIN_SIGNALING	-0.010701	-0.0080626	-0.0026389	0.93179	0.97061	#124
TGF_BETA_SIGNALING	0.026243	0.01005	0.016193	0.71757	0.91718	#124
IL6_JAK_STAT3_SIGNALING	0.041762	-0.01545	0.057212	0.029369	0.26509	#124
DNA_REPAIR	0.019804	0.0099101	0.0098942	0.8035	0.97061	#124
G2M_CHECKPOINT	0.12143	0.0041174	0.11732	0.034616	0.26509	#124
APOPTOSIS	0.021788	0.0028857	0.018902	0.4712	0.75279	#124
NOTCH_SIGNALING	-0.014698	0.013244	-0.027942	0.37362	0.7185	#124
ADIPOGENESIS	-0.02957	0.016936	-0.046506	0.1225	0.4375	#124
ESTROGEN_RESPONSE_EARLY	0.003045	0.013043	-0.0099981	0.73374	0.91718	#124
ESTROGEN_RESPONSE_LATE	0.018956	0.013034	0.0059226	0.82663	0.97061	#124
ANDROGEN_RESPONSE	0.0092227	0.014143	-0.0049204	0.86295	0.97061	#124
MYOGENESIS	-0.057018	-0.0040747	-0.052943	0.037112	0.26509	#124
PROTEIN_SECRETION	-0.029651	0.015817	-0.045468	0.30001	0.6522	#124
INTERFERON_ALPHA_RESPONSE	0.078648	-0.0027514	0.081399	0.075358	0.33047	#124
INTERFERON_GAMMA_RESPONSE	0.058676	-0.015168	0.073844	0.019882	0.26509	#124
APICAL_JUNCTION	0.0028883	-0.00070346	0.0035918	0.89829	0.97061	#124
APICAL_SURFACE	-0.0090483	0.0090713	-0.01812	0.52352	0.7607	#124
HEDGEHOG_SIGNALING	-0.04215	0.0043509	-0.046501	0.15628	0.48838	#124
COMPLEMENT	0.013198	-0.0037877	0.016986	0.47422	0.75279	#124
UNFOLDED_PROTEIN_RESPONSE	0.012162	0.0087963	0.0033659	0.93176	0.97061	#124
PI3K_AKT_MTOR_SIGNALING	0.02358	-0.012345	0.035925	0.24376	0.58038	#124
MTORC1_SIGNALING	0.044772	0.021652	0.02312	0.48992	0.75279	#124
E2F_TARGETS	0.12631	0.011055	0.11525	0.06553	0.32765	#124
MYC_TARGETS_V1	0.083944	0.041122	0.042822	0.46132	0.75279	#124
MYC_TARGETS_V2	0.13921	0.02942	0.10979	0.084854	0.33047	#124
EPITHELIAL_MESENCHYMAL_TRANSITION	-0.032847	0.013329	-0.046176	0.31934	0.66529	#124
INFLAMMATORY_RESPONSE	0.044917	-0.0088541	0.053771	0.027261	0.26509	#124
XENOBIOTIC_METABOLISM	-0.0056915	0.012381	-0.018073	0.49684	0.75279	#124
FATTY_ACID_METABOLISM	-0.020356	0.013171	-0.033527	0.26236	0.59627	#124
OXIDATIVE_PHOSPHORYLATION	-0.039241	0.037068	-0.076309	0.085923	0.33047	#124
GLYCOLYSIS	0.019635	0.019094	0.00054129	0.98573	0.99522	#124
REACTIVE_OXIGEN_SPECIES_PATHWAY	0.015144	0.0082783	0.0068655	0.83598	0.97061	#124
P53_PATHWAY	0.0035843	0.003443	0.0001413	0.99522	0.99522	#124
UV_RESPONSE_UP	0.034923	0.0025897	0.032333	0.2384	0.58038	#124
UV_RESPONSE_DN	-0.019727	0.0013568	-0.021084	0.5585	0.77569	#124
ANGIOGENESIS	-0.0092398	0.018335	-0.027575	0.44879	0.75279	#124
HEME_METABOLISM	-0.03896	-0.0058212	-0.033139	0.2314	0.58038	#124
COAGULATION	-0.021955	0.015501	-0.037456	0.21747	0.58038	#124
IL2_STAT5_SIGNALING	0.0018415	-0.0089761	0.010818	0.59128	0.79903	#124
BILE_ACID_METABOLISM	-0.051165	-0.00034886	-0.050816	0.04965	0.27583	#124
PEROXISOME	-0.035128	0.0059073	-0.041035	0.13974	0.4658	#124
ALLOGRAFT_REJECTION	0.022333	-0.03116	0.053493	0.018573	0.26509	#124
SPERMATOGENESIS	-0.0042864	-0.0066392	0.0023528	0.92515	0.97061	#124
KRAS_SIGNALING_UP	0.010143	-0.0070343	0.017177	0.36042	0.7185	#124
KRAS_SIGNALING_DN	-0.025957	-0.011352	-0.014605	0.43539	0.75279	#124
PANCREAS_BETA_CELLS	-0.063955	-0.011683	-0.052272	0.046338	0.27583	#124
TNFA_SIGNALING_VIA_NFKB	-0.067602	0.029246	-0.096848	0.0079589	0.085308	#125
HYPOXIA	-0.037894	0.011201	-0.049095	0.093328	0.44171	#125
CHOLESTEROL_HOMEOSTASIS	0.013032	0.0080175	0.0050145	0.86976	0.906	#125
MITOTIC_SPINDLE	-0.012751	0.0076816	-0.020433	0.6332	0.88618	#125
WNT_BETA_CATENIN_SIGNALING	0.0025435	-0.0099032	0.012447	0.72362	0.88618	#125
TGF_BETA_SIGNALING	-0.086803	0.025751	-0.11255	0.010237	0.085308	#125
IL6_JAK_STAT3_SIGNALING	-0.024647	-0.006163	-0.018484	0.49321	0.88618	#125
DNA_REPAIR	0.0033704	0.012203	-0.0088322	0.83145	0.90375	#125
G2M_CHECKPOINT	0.038269	0.015808	0.022461	0.69804	0.88618	#125
APOPTOSIS	-0.045823	0.012289	-0.058111	0.032113	0.22938	#125
NOTCH_SIGNALING	-0.03324	0.015779	-0.049019	0.16642	0.52006	#125
ADIPOGENESIS	-0.0086837	0.013977	-0.022661	0.49736	0.88618	#125
ESTROGEN_RESPONSE_EARLY	0.0043138	0.012854	-0.0085402	0.80096	0.89694	#125
ESTROGEN_RESPONSE_LATE	0.0089662	0.014427	-0.005461	0.86214	0.906	#125
ANDROGEN_RESPONSE	-0.0083423	0.016573	-0.024915	0.3872	0.88618	#125
MYOGENESIS	-0.051368	-0.0049283	-0.04644	0.085338	0.44171	#125
PROTEIN_SECRETION	-0.048162	0.018324	-0.066487	0.12386	0.47747	#125
INTERFERON_ALPHA_RESPONSE	-0.0097718	0.0096203	-0.019392	0.70428	0.88618	#125
INTERFERON_GAMMA_RESPONSE	-0.0038997	-0.0063904	0.0024908	0.9448	0.96408	#125
APICAL_JUNCTION	-0.067867	0.0091154	-0.076982	0.009611	0.085308	#125
APICAL_SURFACE	-0.0087037	0.0089996	-0.017703	0.57488	0.88618	#125
HEDGEHOG_SIGNALING	-0.033439	0.0030812	-0.036521	0.34728	0.8682	#125
COMPLEMENT	-0.022653	0.0012076	-0.023861	0.336	0.8682	#125
UNFOLDED_PROTEIN_RESPONSE	0.027751	0.0066384	0.021113	0.59018	0.88618	#125
PI3K_AKT_MTOR_SIGNALING	0.0007239	-0.0091277	0.0098516	0.76986	0.89694	#125
MTORC1_SIGNALING	0.0062749	0.027022	-0.020747	0.53535	0.88618	#125
E2F_TARGETS	0.044807	0.022512	0.022295	0.72667	0.88618	#125
MYC_TARGETS_V1	0.0044377	0.052207	-0.047769	0.42028	0.88618	#125
MYC_TARGETS_V2	0.07529	0.038432	0.036858	0.57775	0.88618	#125
EPITHELIAL_MESENCHYMAL_TRANSITION	-0.158	0.030627	-0.18862	0.00017415	0.0087075	#125
INFLAMMATORY_RESPONSE	-0.028314	0.0013743	-0.029688	0.20346	0.57722	#125
XENOBIOTIC_METABOLISM	-0.0064226	0.012459	-0.018882	0.53676	0.88618	#125
FATTY_ACID_METABOLISM	-0.0081735	0.011437	-0.019611	0.54473	0.88618	#125
OXIDATIVE_PHOSPHORYLATION	0.010242	0.030104	-0.019862	0.67764	0.88618	#125
GLYCOLYSIS	-0.027017	0.025566	-0.052582	0.097176	0.44171	#125
REACTIVE_OXIGEN_SPECIES_PATHWAY	-0.04552	0.016702	-0.062221	0.076706	0.44171	#125
P53_PATHWAY	-0.0032514	0.0043913	-0.0076427	0.77914	0.89694	#125
UV_RESPONSE_UP	0.005634	0.006695	-0.001061	0.96809	0.96809	#125
UV_RESPONSE_DN	-0.087666	0.010753	-0.098419	0.0072278	0.085308	#125
ANGIOGENESIS	-0.082201	0.028419	-0.11062	0.0076381	0.085308	#125
HEME_METABOLISM	-0.019434	-0.0085733	-0.010861	0.71209	0.88618	#125
COAGULATION	-0.036321	0.017444	-0.053765	0.14152	0.47747	#125
IL2_STAT5_SIGNALING	-0.035943	-0.0037209	-0.032222	0.13507	0.47747	#125
BILE_ACID_METABOLISM	0.0093497	-0.0088096	0.018159	0.53311	0.88618	#125
PEROXISOME	0.0073723	-4.1913e-05	0.0074142	0.80725	0.89694	#125
ALLOGRAFT_REJECTION	0.0045575	-0.028624	0.033181	0.2078	0.57722	#125
SPERMATOGENESIS	-0.015263	-0.0051136	-0.010149	0.69572	0.88618	#125
KRAS_SIGNALING_UP	-0.028064	-0.0017121	-0.026352	0.14324	0.47747	#125
KRAS_SIGNALING_DN	-0.0024205	-0.014635	0.012215	0.52685	0.88618	#125
PANCREAS_BETA_CELLS	-0.03998	-0.015077	-0.024903	0.40856	0.88618	#125
TNFA_SIGNALING_VIA_NFKB	0.072418	0.0089861	0.063432	0.063519	0.073859	#126
HYPOXIA	0.10414	-0.010007	0.11415	5.1115e-05	0.00011617	#126
CHOLESTEROL_HOMEOSTASIS	0.12493	-0.0092763	0.13421	8.2195e-07	3.1613e-06	#126
MITOTIC_SPINDLE	0.15011	-0.017117	0.16722	2.8502e-06	8.5068e-06	#126
WNT_BETA_CATENIN_SIGNALING	0.074806	-0.021195	0.096	0.00083489	0.0013915	#126
TGF_BETA_SIGNALING	0.13821	-0.0073828	0.1456	4.6296e-05	0.00011023	#126
IL6_JAK_STAT3_SIGNALING	-0.017455	-0.0070227	-0.010432	0.69247	0.7066	#126
DNA_REPAIR	0.12239	-0.0060027	0.1284	0.00015228	0.00029285	#126
G2M_CHECKPOINT	0.10816	0.0047481	0.10341	0.025998	0.032498	#126
APOPTOSIS	0.084109	-0.0069362	0.091045	0.00010106	0.00021054	#126
NOTCH_SIGNALING	0.13062	-0.0087913	0.13941	2.4028e-07	1.3349e-06	#126
ADIPOGENESIS	0.15411	-0.010781	0.16489	2.0677e-09	3.4581e-08	#126
ESTROGEN_RESPONSE_EARLY	0.16816	-0.012255	0.18041	2.7665e-09	3.4581e-08	#126
ESTROGEN_RESPONSE_LATE	0.14562	-0.0065376	0.15216	2.7785e-08	2.3154e-07	#126
ANDROGEN_RESPONSE	0.12107	-0.0030159	0.12408	3.5726e-07	1.6239e-06	#126
MYOGENESIS	0.074424	-0.023672	0.098096	1.8729e-06	6.243e-06	#126
PROTEIN_SECRETION	0.17498	-0.015138	0.19012	3.9193e-07	1.633e-06	#126
INTERFERON_ALPHA_RESPONSE	-0.039388	0.014439	-0.053828	0.23955	0.26038	#126
INTERFERON_GAMMA_RESPONSE	-0.04382	-0.00027804	-0.043542	0.19967	0.22186	#126
APICAL_JUNCTION	0.085836	-0.013516	0.099352	1.3658e-05	3.5942e-05	#126
APICAL_SURFACE	0.11761	-0.010209	0.12782	6.895e-08	4.925e-07	#126
HEDGEHOG_SIGNALING	0.090339	-0.015485	0.10582	0.0017138	0.0026778	#126
COMPLEMENT	0.06174	-0.011465	0.073205	0.0023192	0.0034106	#126
UNFOLDED_PROTEIN_RESPONSE	0.093217	-0.0037227	0.09694	0.0028328	0.0040469	#126
PI3K_AKT_MTOR_SIGNALING	0.10962	-0.026023	0.13564	1.4358e-06	5.1279e-06	#126
MTORC1_SIGNALING	0.10172	0.012606	0.089116	0.0019537	0.0029602	#126
E2F_TARGETS	0.097679	0.014074	0.083605	0.097949	0.11131	#126
MYC_TARGETS_V1	0.070818	0.042627	0.028191	0.53462	0.5569	#126
MYC_TARGETS_V2	0.12953	0.029588	0.099943	0.051622	0.061455	#126
EPITHELIAL_MESENCHYMAL_TRANSITION	0.086064	-0.0044213	0.090486	0.04777	0.058256	#126
INFLAMMATORY_RESPONSE	-0.0055774	-0.0017285	-0.0038489	0.86982	0.86982	#126
XENOBIOTIC_METABOLISM	0.13985	-0.0098063	0.14965	2.2386e-08	2.2386e-07	#126
FATTY_ACID_METABOLISM	0.12981	-0.0095424	0.13935	7.9253e-08	4.9533e-07	#126
OXIDATIVE_PHOSPHORYLATION	0.13507	0.011152	0.12392	0.0011744	0.0018942	#126
GLYCOLYSIS	0.14506	-0.00022095	0.14528	2.5719e-09	3.4581e-08	#126
REACTIVE_OXIGEN_SPECIES_PATHWAY	0.10834	-0.0061523	0.11449	0.0001209	0.0002418	#126
P53_PATHWAY	0.093113	-0.010342	0.10345	7.4671e-06	2.0742e-05	#126
UV_RESPONSE_UP	0.095847	-0.0071791	0.10303	2.8923e-06	8.5068e-06	#126
UV_RESPONSE_DN	0.1165	-0.019362	0.13587	2.7751e-05	6.9378e-05	#126
ANGIOGENESIS	0.096856	0.0023339	0.094522	0.0037673	0.0052324	#126
HEME_METABOLISM	0.067581	-0.021824	0.089405	0.00024519	0.00045406	#126
COAGULATION	0.13092	-0.0075832	0.1385	7.0668e-05	0.00015363	#126
IL2_STAT5_SIGNALING	0.038154	-0.014697	0.05285	0.007636	0.010047	#126
BILE_ACID_METABOLISM	0.11237	-0.024912	0.13728	3.1775e-07	1.5888e-06	#126
PEROXISOME	0.12791	-0.018698	0.14661	2.6948e-09	3.4581e-08	#126
ALLOGRAFT_REJECTION	-0.079456	-0.016134	-0.063322	0.00079355	0.0013682	#126
SPERMATOGENESIS	0.053068	-0.015497	0.068566	0.0061984	0.0083762	#126
KRAS_SIGNALING_UP	0.037328	-0.011426	0.048755	0.018678	0.023946	#126
KRAS_SIGNALING_DN	0.044429	-0.022011	0.066441	0.00066615	0.0011896	#126
PANCREAS_BETA_CELLS	-0.0019943	-0.020592	0.018598	0.43856	0.46655	#126
TNFA_SIGNALING_VIA_NFKB	0.029176	0.015822	0.013355	0.728	0.85099	#127
HYPOXIA	-0.048642	0.012692	-0.061334	0.022068	0.09195	#127
CHOLESTEROL_HOMEOSTASIS	0.00075408	0.0097205	-0.0089664	0.76589	0.85099	#127
MITOTIC_SPINDLE	-0.023875	0.0092246	-0.0331	0.46953	0.6178	#127
WNT_BETA_CATENIN_SIGNALING	0.010938	-0.011068	0.022006	0.51424	0.65928	#127
TGF_BETA_SIGNALING	-0.047784	0.020339	-0.068124	0.11153	0.24246	#127
IL6_JAK_STAT3_SIGNALING	0.0050132	-0.010277	0.01529	0.54679	0.66682	#127
DNA_REPAIR	-0.0657	0.021783	-0.087483	0.058789	0.1633	#127
G2M_CHECKPOINT	-0.025984	0.02472	-0.050704	0.41967	0.57374	#127
APOPTOSIS	-0.0017504	0.0061756	-0.007926	0.76141	0.85099	#127
NOTCH_SIGNALING	-0.025824	0.01475	-0.040574	0.22256	0.38372	#127
ADIPOGENESIS	-0.063139	0.021531	-0.084669	0.0098392	0.054662	#127
ESTROGEN_RESPONSE_EARLY	0.069411	0.0038246	0.065586	0.040275	0.13425	#127
ESTROGEN_RESPONSE_LATE	0.07476	0.0053012	0.069459	0.020361	0.09195	#127
ANDROGEN_RESPONSE	-0.0080268	0.016529	-0.024556	0.39009	0.57366	#127
MYOGENESIS	-0.069192	-0.0024561	-0.066736	0.0078522	0.049076	#127
PROTEIN_SECRETION	-0.068884	0.021199	-0.090082	0.038393	0.13425	#127
INTERFERON_ALPHA_RESPONSE	0.093312	-0.0046779	0.09799	0.074914	0.18728	#127
INTERFERON_GAMMA_RESPONSE	0.051212	-0.014035	0.065247	0.083192	0.19808	#127
APICAL_JUNCTION	-0.039845	0.0052286	-0.045073	0.10487	0.23834	#127
APICAL_SURFACE	0.011735	0.0061647	0.00557	0.84493	0.9184	#127
HEDGEHOG_SIGNALING	-0.097983	0.012034	-0.11002	0.00031768	0.007942	#127
COMPLEMENT	0.00059502	-0.0020171	0.0026121	0.91225	0.96683	#127
UNFOLDED_PROTEIN_RESPONSE	-0.021515	0.013472	-0.034987	0.41838	0.57374	#127
PI3K_AKT_MTOR_SIGNALING	-0.02651	-0.0053502	-0.02116	0.53262	0.66578	#127
MTORC1_SIGNALING	-0.021156	0.030827	-0.051982	0.14625	0.30469	#127
E2F_TARGETS	-0.034649	0.033533	-0.068182	0.33407	0.5387	#127
MYC_TARGETS_V1	-0.065748	0.061942	-0.12769	0.051361	0.15106	#127
MYC_TARGETS_V2	0.037395	0.043688	-0.0062934	0.92816	0.96683	#127
EPITHELIAL_MESENCHYMAL_TRANSITION	-0.17744	0.033323	-0.21076	1.8371e-07	9.1855e-06	#127
INFLAMMATORY_RESPONSE	0.016695	-0.0048686	0.021563	0.36913	0.55929	#127
XENOBIOTIC_METABOLISM	0.0018038	0.011318	-0.0095141	0.75191	0.85099	#127
FATTY_ACID_METABOLISM	-0.051805	0.017489	-0.069294	0.031718	0.12199	#127
OXIDATIVE_PHOSPHORYLATION	-0.10043	0.045455	-0.14589	0.0051137	0.042513	#127
GLYCOLYSIS	-0.032734	0.026359	-0.059092	0.049085	0.15106	#127
REACTIVE_OXIGEN_SPECIES_PATHWAY	-0.064952	0.019397	-0.084349	0.017644	0.08822	#127
P53_PATHWAY	0.044874	-0.002284	0.047158	0.071086	0.18707	#127
UV_RESPONSE_UP	0.0051446	0.0067629	-0.0016183	0.95327	0.97272	#127
UV_RESPONSE_DN	-0.098358	0.012236	-0.11059	0.00062134	0.010356	#127
ANGIOGENESIS	-0.078458	0.0279	-0.10636	0.0023174	0.023174	#127
HEME_METABOLISM	-0.037743	-0.0060337	-0.03171	0.30708	0.5118	#127
COAGULATION	-0.014167	0.014371	-0.028538	0.42457	0.57374	#127
IL2_STAT5_SIGNALING	-0.030326	-0.0045001	-0.025825	0.20445	0.36725	#127
BILE_ACID_METABOLISM	-0.039071	-0.0020935	-0.036977	0.20306	0.36725	#127
PEROXISOME	-0.03736	0.0061627	-0.043523	0.15853	0.31706	#127
ALLOGRAFT_REJECTION	-0.0059511	-0.027166	0.021215	0.34477	0.5387	#127
SPERMATOGENESIS	-0.075369	0.0032234	-0.078592	0.0059518	0.042513	#127
KRAS_SIGNALING_UP	-0.0043849	-0.0049965	0.00061152	0.97431	0.97431	#127
KRAS_SIGNALING_DN	0.010748	-0.016462	0.02721	0.20566	0.36725	#127
PANCREAS_BETA_CELLS	-0.090207	-0.0081107	-0.082096	0.0015792	0.01974	#127
TNFA_SIGNALING_VIA_NFKB	0.069412	0.0096888	0.059723	0.096079	0.20016	#128
HYPOXIA	0.052322	-0.0018129	0.054135	0.066098	0.15022	#128
CHOLESTEROL_HOMEOSTASIS	0.031167	0.0052626	0.025904	0.33192	0.40478	#128
MITOTIC_SPINDLE	0.097176	-0.0085434	0.10572	0.0034257	0.033438	#128
WNT_BETA_CATENIN_SIGNALING	0.071311	-0.020289	0.0916	0.0016058	0.026763	#128
TGF_BETA_SIGNALING	0.097668	-0.0007457	0.098414	0.007624	0.04765	#128
IL6_JAK_STAT3_SIGNALING	0.023935	-0.013245	0.03718	0.16101	0.2372	#128
DNA_REPAIR	0.080712	0.00073545	0.079976	0.014591	0.060796	#128
G2M_CHECKPOINT	0.11167	0.0046367	0.10703	0.022931	0.081896	#128
APOPTOSIS	0.03563	0.00066735	0.034963	0.12081	0.21573	#128
NOTCH_SIGNALING	0.055583	0.002972	0.052611	0.047236	0.1218	#128
ADIPOGENESIS	0.054321	0.0047803	0.04954	0.051154	0.1218	#128
ESTROGEN_RESPONSE_EARLY	0.07838	0.0018732	0.076506	0.016695	0.064212	#128
ESTROGEN_RESPONSE_LATE	0.079781	0.0039031	0.075878	0.0069947	0.04765	#128
ANDROGEN_RESPONSE	0.054698	0.0073915	0.047307	0.051021	0.1218	#128
MYOGENESIS	0.018505	-0.014929	0.033434	0.15413	0.2372	#128
PROTEIN_SECRETION	0.064435	0.0021304	0.062305	0.10316	0.20632	#128
INTERFERON_ALPHA_RESPONSE	0.015001	0.006102	0.0088986	0.8629	0.89885	#128
INTERFERON_GAMMA_RESPONSE	0.0029037	-0.0074296	0.010333	0.77665	0.84418	#128
APICAL_JUNCTION	0.044246	-0.0069083	0.051155	0.043874	0.1218	#128
APICAL_SURFACE	0.030605	0.0032946	0.027311	0.26756	0.34303	#128
HEDGEHOG_SIGNALING	0.018255	-0.0042976	0.022552	0.48184	0.54755	#128
COMPLEMENT	0.026016	-0.0058376	0.031853	0.16489	0.2372	#128
UNFOLDED_PROTEIN_RESPONSE	0.062999	0.0011777	0.061822	0.044375	0.1218	#128
PI3K_AKT_MTOR_SIGNALING	0.062218	-0.018403	0.080621	0.0030705	0.033438	#128
MTORC1_SIGNALING	0.053663	0.020139	0.033524	0.21055	0.28453	#128
E2F_TARGETS	0.11698	0.011526	0.10546	0.039969	0.1218	#128
MYC_TARGETS_V1	0.11534	0.036092	0.079246	0.084473	0.18364	#128
MYC_TARGETS_V2	0.18529	0.021661	0.16363	0.0014902	0.026763	#128
EPITHELIAL_MESENCHYMAL_TRANSITION	0.0076123	0.0076562	-4.3898e-05	0.99928	0.99928	#128
INFLAMMATORY_RESPONSE	0.019257	-0.0054525	0.02471	0.31611	0.39514	#128
XENOBIOTIC_METABOLISM	0.063767	0.0021534	0.061614	0.009223	0.051239	#128
FATTY_ACID_METABOLISM	0.058746	0.0016271	0.057119	0.01291	0.060796	#128
OXIDATIVE_PHOSPHORYLATION	0.074427	0.020704	0.053723	0.16604	0.2372	#128
GLYCOLYSIS	0.067154	0.011994	0.05516	0.033549	0.11183	#128
REACTIVE_OXIGEN_SPECIES_PATHWAY	0.048403	0.0032567	0.045146	0.11363	0.21573	#128
P53_PATHWAY	0.048527	-0.0032696	0.051797	0.013976	0.060796	#128
UV_RESPONSE_UP	0.077663	-0.0040515	0.081715	0.00010029	0.0050145	#128
UV_RESPONSE_DN	0.040531	-0.0074731	0.048004	0.1466	0.2372	#128
ANGIOGENESIS	0.020457	0.014121	0.006336	0.85793	0.89885	#128
HEME_METABOLISM	0.017559	-0.013996	0.031555	0.19202	0.26669	#128
COAGULATION	0.049176	0.005178	0.043998	0.15398	0.2372	#128
IL2_STAT5_SIGNALING	0.015462	-0.011097	0.026559	0.15643	0.2372	#128
BILE_ACID_METABOLISM	0.027131	-0.011634	0.038765	0.11736	0.21573	#128
PEROXISOME	0.057686	-0.0076246	0.06531	0.0040126	0.033438	#128
ALLOGRAFT_REJECTION	-0.022844	-0.024842	0.001998	0.92952	0.94849	#128
SPERMATOGENESIS	0.01681	-0.0098084	0.026618	0.25298	0.33287	#128
KRAS_SIGNALING_UP	0.0091366	-0.0070214	0.016158	0.39367	0.45776	#128
KRAS_SIGNALING_DN	0.0019899	-0.015408	0.017398	0.35239	0.41951	#128
PANCREAS_BETA_CELLS	-0.024381	-0.017174	-0.0072065	0.75448	0.83831	#128
TNFA_SIGNALING_VIA_NFKB	0.020595	0.016993	0.0036021	0.91509	0.93377	#129
HYPOXIA	0.072934	-0.0045809	0.077515	0.0056039	0.011208	#129
CHOLESTEROL_HOMEOSTASIS	0.10424	-0.005212	0.10945	5.7186e-05	0.0003177	#129
MITOTIC_SPINDLE	0.1069	-0.0095297	0.11643	0.0016553	0.0043561	#129
WNT_BETA_CATENIN_SIGNALING	0.095565	-0.023435	0.119	0.00069752	0.0023251	#129
TGF_BETA_SIGNALING	0.088611	0.0009574	0.087654	0.018835	0.030379	#129
IL6_JAK_STAT3_SIGNALING	-0.0016474	-0.009394	0.0077467	0.75849	0.8069	#129
DNA_REPAIR	0.087795	2.8708e-05	0.087766	0.005385	0.011208	#129
G2M_CHECKPOINT	0.090273	0.0081606	0.082113	0.093185	0.12261	#129
APOPTOSIS	0.044294	-0.0004474	0.044741	0.036255	0.055586	#129
NOTCH_SIGNALING	0.1046	-0.0039131	0.10851	0.00015372	0.00072295	#129
ADIPOGENESIS	0.10701	-0.0026499	0.10966	5.9456e-06	9.9093e-05	#129
ESTROGEN_RESPONSE_EARLY	0.11798	-0.0035539	0.12153	1.9054e-05	0.00017728	#129
ESTROGEN_RESPONSE_LATE	0.11369	-0.00070237	0.11439	2.5307e-05	0.00018076	#129
ANDROGEN_RESPONSE	0.089449	0.0025496	0.0869	0.00023091	0.00096213	#129
MYOGENESIS	0.056649	-0.020318	0.076967	0.010087	0.01868	#129
PROTEIN_SECRETION	0.09751	-0.002409	0.099919	0.0030541	0.0072717	#129
INTERFERON_ALPHA_RESPONSE	-0.067131	0.018026	-0.085157	0.085409	0.11542	#129
INTERFERON_GAMMA_RESPONSE	-0.049185	0.00015157	-0.049336	0.17338	0.2064	#129
APICAL_JUNCTION	0.057632	-0.0086421	0.066274	0.0048933	0.010638	#129
APICAL_SURFACE	0.074926	-0.0030121	0.077938	0.00097488	0.0027519	#129
HEDGEHOG_SIGNALING	0.05854	-0.010039	0.068579	0.042888	0.063071	#129
COMPLEMENT	0.026617	-0.0057978	0.032415	0.14921	0.18651	#129
UNFOLDED_PROTEIN_RESPONSE	0.087393	-0.0021071	0.0895	0.0033754	0.0076714	#129
PI3K_AKT_MTOR_SIGNALING	0.067187	-0.018801	0.085988	0.00075115	0.0023473	#129
MTORC1_SIGNALING	0.099518	0.013635	0.085883	0.00099067	0.0027519	#129
E2F_TARGETS	0.086022	0.016427	0.069594	0.19172	0.22293	#129
MYC_TARGETS_V1	0.092363	0.039733	0.05263	0.25783	0.28648	#129
MYC_TARGETS_V2	0.15789	0.026279	0.13162	0.015949	0.027498	#129
EPITHELIAL_MESENCHYMAL_TRANSITION	0.011659	0.0070703	0.0045884	0.91415	0.93377	#129
INFLAMMATORY_RESPONSE	-0.0016107	-0.0023333	0.0007226	0.9743	0.9743	#129
XENOBIOTIC_METABOLISM	0.095722	-0.0022266	0.097948	2.1273e-05	0.00017728	#129
FATTY_ACID_METABOLISM	0.09481	-0.0033657	0.098175	5.2992e-05	0.0003177	#129
OXIDATIVE_PHOSPHORYLATION	0.07873	0.020295	0.058435	0.095924	0.12298	#129
GLYCOLYSIS	0.11869	0.0047531	0.11394	3.2252e-06	8.063e-05	#129
REACTIVE_OXIGEN_SPECIES_PATHWAY	0.081609	-0.0013703	0.08298	0.0022655	0.0056638	#129
P53_PATHWAY	0.071327	-0.0063637	0.077691	0.00038388	0.001371	#129
UV_RESPONSE_UP	0.089889	-0.0054956	0.095384	2.1077e-05	0.00017728	#129
UV_RESPONSE_DN	0.053733	-0.0091929	0.062926	0.036687	0.055586	#129
ANGIOGENESIS	0.069314	0.0070738	0.06224	0.050038	0.071483	#129
HEME_METABOLISM	0.055821	-0.019409	0.07523	0.0085203	0.016385	#129
COAGULATION	0.059047	0.0039244	0.055123	0.064445	0.089507	#129
IL2_STAT5_SIGNALING	0.030277	-0.013135	0.043413	0.016723	0.027872	#129
BILE_ACID_METABOLISM	0.071425	-0.017892	0.089317	0.00015905	0.00072295	#129
PEROXISOME	0.094437	-0.012684	0.10712	3.0695e-06	8.063e-05	#129
ALLOGRAFT_REJECTION	-0.048285	-0.021151	-0.027134	0.22427	0.25485	#129
SPERMATOGENESIS	0.046113	-0.013944	0.060057	0.011747	0.020977	#129
KRAS_SIGNALING_UP	0.017351	-0.0081461	0.025497	0.16244	0.1981	#129
KRAS_SIGNALING_DN	0.052973	-0.022719	0.075692	0.00031143	0.0011978	#129
PANCREAS_BETA_CELLS	-0.0094596	-0.019363	0.0099035	0.67269	0.73118	#129
TNFA_SIGNALING_VIA_NFKB	0.035944	0.01463	0.021315	0.56689	0.7621	#13
HYPOXIA	0.031199	0.0012617	0.029938	0.28454	0.59279	#13
CHOLESTEROL_HOMEOSTASIS	0.043467	0.0033187	0.040148	0.1734	0.48167	#13
MITOTIC_SPINDLE	0.071233	-0.0048722	0.076105	0.059975	0.40687	#13
WNT_BETA_CATENIN_SIGNALING	0.026331	-0.013678	0.040009	0.24581	0.58526	#13
TGF_BETA_SIGNALING	0.020078	0.010816	0.009262	0.81493	0.88579	#13
IL6_JAK_STAT3_SIGNALING	0.025288	-0.013551	0.038838	0.14975	0.46797	#13
DNA_REPAIR	0.016163	0.010359	0.0058043	0.88229	0.9003	#13
G2M_CHECKPOINT	0.056919	0.012695	0.044224	0.41234	0.71093	#13
APOPTOSIS	0.025972	0.0020458	0.023927	0.32839	0.63152	#13
NOTCH_SIGNALING	0.014221	0.0091352	0.005086	0.86896	0.9003	#13
ADIPOGENESIS	0.024583	0.0091801	0.015403	0.59581	0.7621	#13
ESTROGEN_RESPONSE_EARLY	0.059135	0.0046016	0.054534	0.051368	0.40687	#13
ESTROGEN_RESPONSE_LATE	0.059086	0.0068544	0.052231	0.037977	0.40687	#13
ANDROGEN_RESPONSE	0.032597	0.010633	0.021964	0.40341	0.71093	#13
MYOGENESIS	0.00054576	-0.012282	0.012827	0.60307	0.7621	#13
PROTEIN_SECRETION	0.045927	0.0047846	0.041142	0.31759	0.63152	#13
INTERFERON_ALPHA_RESPONSE	0.017758	0.005658	0.0121	0.80104	0.88579	#13
INTERFERON_GAMMA_RESPONSE	0.0091584	-0.0084105	0.017569	0.61579	0.7621	#13
APICAL_JUNCTION	0.034429	-0.0055489	0.039978	0.12374	0.44193	#13
APICAL_SURFACE	0.041811	0.0015138	0.040297	0.11293	0.43435	#13
HEDGEHOG_SIGNALING	0.014087	-0.0037227	0.01781	0.59494	0.7621	#13
COMPLEMENT	0.03364	-0.0070848	0.040725	0.072167	0.40687	#13
UNFOLDED_PROTEIN_RESPONSE	0.0038349	0.010029	-0.0061945	0.86443	0.9003	#13
PI3K_AKT_MTOR_SIGNALING	0.036797	-0.014744	0.051542	0.092661	0.40687	#13
MTORC1_SIGNALING	0.033541	0.023116	0.010425	0.73338	0.85277	#13
E2F_TARGETS	0.054039	0.020837	0.033202	0.57712	0.7621	#13
MYC_TARGETS_V1	0.018305	0.050668	-0.032363	0.53796	0.7621	#13
MYC_TARGETS_V2	0.070887	0.038659	0.032227	0.57996	0.7621	#13
EPITHELIAL_MESENCHYMAL_TRANSITION	-0.017977	0.011556	-0.029533	0.52185	0.7621	#13
INFLAMMATORY_RESPONSE	0.01656	-0.0051075	0.021667	0.37827	0.7005	#13
XENOBIOTIC_METABOLISM	0.049463	0.0041688	0.045294	0.073995	0.40687	#13
FATTY_ACID_METABOLISM	0.022368	0.0070187	0.015349	0.56651	0.7621	#13
OXIDATIVE_PHOSPHORYLATION	-0.026662	0.035967	-0.062629	0.14876	0.46797	#13
GLYCOLYSIS	0.045894	0.015086	0.030807	0.26986	0.59279	#13
REACTIVE_OXIGEN_SPECIES_PATHWAY	0.029016	0.0060907	0.022925	0.4702	0.7621	#13
P53_PATHWAY	0.026171	-8.5013e-07	0.026172	0.27271	0.59279	#13
UV_RESPONSE_UP	0.049831	-2.8092e-05	0.049859	0.036367	0.40687	#13
UV_RESPONSE_DN	0.009565	-0.002882	0.012447	0.71124	0.84671	#13
ANGIOGENESIS	0.029264	0.012762	0.016502	0.62492	0.7621	#13
HEME_METABOLISM	0.041005	-0.017654	0.058659	0.092386	0.40687	#13
COAGULATION	0.058846	0.0035866	0.055259	0.092211	0.40687	#13
IL2_STAT5_SIGNALING	0.021539	-0.012094	0.033633	0.097649	0.40687	#13
BILE_ACID_METABOLISM	0.033928	-0.012774	0.046703	0.091014	0.40687	#13
PEROXISOME	0.033289	-0.004081	0.03737	0.15972	0.46976	#13
ALLOGRAFT_REJECTION	-0.017993	-0.025586	0.0075932	0.76538	0.86975	#13
SPERMATOGENESIS	0.041694	-0.013672	0.055366	0.04252	0.40687	#13
KRAS_SIGNALING_UP	0.017208	-0.0082947	0.025503	0.1947	0.49602	#13
KRAS_SIGNALING_DN	0.009835	-0.01665	0.026485	0.19841	0.49602	#13
PANCREAS_BETA_CELLS	-0.01608	-0.01842	0.0023401	0.94134	0.94134	#13
TNFA_SIGNALING_VIA_NFKB	0.038023	0.014408	0.023615	0.49601	0.55112	#130
HYPOXIA	0.044612	-0.00060115	0.045213	0.10786	0.14981	#130
CHOLESTEROL_HOMEOSTASIS	0.08629	-0.0028503	0.08914	0.0010984	0.006865	#130
MITOTIC_SPINDLE	0.099379	-0.0087283	0.10811	0.00084993	0.006865	#130
WNT_BETA_CATENIN_SIGNALING	0.093943	-0.023512	0.11745	0.00016182	0.0040455	#130
TGF_BETA_SIGNALING	0.088287	0.00077184	0.087515	0.018516	0.040252	#130
IL6_JAK_STAT3_SIGNALING	-0.0033758	-0.0091592	0.0057834	0.81833	0.83503	#130
DNA_REPAIR	0.062826	0.0034855	0.059341	0.052281	0.09014	#130
G2M_CHECKPOINT	0.12817	0.0023412	0.12582	0.0026277	0.010949	#130
APOPTOSIS	0.031116	0.0013812	0.029735	0.17031	0.22409	#130
NOTCH_SIGNALING	0.067631	0.0012614	0.06637	0.014721	0.033457	#130
ADIPOGENESIS	0.072505	0.0021585	0.070346	0.0053297	0.016655	#130
ESTROGEN_RESPONSE_EARLY	0.07908	0.0018716	0.077208	0.0016739	0.0086595	#130
ESTROGEN_RESPONSE_LATE	0.082056	0.003668	0.078388	0.00042665	0.0055269	#130
ANDROGEN_RESPONSE	0.072913	0.0047623	0.068151	0.0028756	0.01106	#130
MYOGENESIS	0.027065	-0.01615	0.043215	0.077638	0.11585	#130
PROTEIN_SECRETION	0.059554	0.0029348	0.05662	0.12012	0.16232	#130
INTERFERON_ALPHA_RESPONSE	-0.014185	0.010428	-0.024613	0.63683	0.69221	#130
INTERFERON_GAMMA_RESPONSE	-0.017528	-0.004396	-0.013132	0.71657	0.74643	#130
APICAL_JUNCTION	0.041965	-0.006503	0.048468	0.042254	0.081258	#130
APICAL_SURFACE	0.059755	-0.00097743	0.060733	0.012075	0.02875	#130
HEDGEHOG_SIGNALING	0.051655	-0.0092043	0.06086	0.081098	0.11585	#130
COMPLEMENT	0.032599	-0.0067682	0.039367	0.078793	0.11585	#130
UNFOLDED_PROTEIN_RESPONSE	0.058901	0.0018657	0.057035	0.06018	0.1003	#130
PI3K_AKT_MTOR_SIGNALING	0.062691	-0.018365	0.081057	0.00084028	0.006865	#130
MTORC1_SIGNALING	0.090777	0.014698	0.076079	0.0017494	0.0086595	#130
E2F_TARGETS	0.12637	0.010279	0.11609	0.010969	0.027422	#130
MYC_TARGETS_V1	0.091105	0.039779	0.051326	0.24966	0.30446	#130
MYC_TARGETS_V2	0.17591	0.023266	0.15264	0.0033394	0.011131	#130
EPITHELIAL_MESENCHYMAL_TRANSITION	0.010352	0.0072512	0.0031007	0.94703	0.94703	#130
INFLAMMATORY_RESPONSE	0.005847	-0.0034375	0.0092846	0.68446	0.72815	#130
XENOBIOTIC_METABOLISM	0.064163	0.0021771	0.061985	0.0078398	0.020631	#130
FATTY_ACID_METABOLISM	0.069208	0.00015685	0.069051	0.0031893	0.011131	#130
OXIDATIVE_PHOSPHORYLATION	0.0583	0.02316	0.03514	0.34336	0.40876	#130
GLYCOLYSIS	0.091909	0.0084082	0.0835	0.00044215	0.0055269	#130
REACTIVE_OXIGEN_SPECIES_PATHWAY	0.05819	0.0018702	0.05632	0.046435	0.08292	#130
P53_PATHWAY	0.047735	-0.0030836	0.050819	0.026528	0.053056	#130
UV_RESPONSE_UP	0.089603	-0.0057074	0.09531	2.9584e-06	0.00014792	#130
UV_RESPONSE_DN	0.035116	-0.0066089	0.041725	0.19143	0.24542	#130
ANGIOGENESIS	0.038667	0.011438	0.027229	0.40616	0.47228	#130
HEME_METABOLISM	0.045174	-0.018036	0.063209	0.025677	0.053056	#130
COAGULATION	0.060642	0.003542	0.0571	0.068862	0.11107	#130
IL2_STAT5_SIGNALING	0.025608	-0.012561	0.038169	0.044514	0.082433	#130
BILE_ACID_METABOLISM	0.061037	-0.016594	0.077631	0.0019051	0.0086595	#130
PEROXISOME	0.067977	-0.0090587	0.077036	0.0010063	0.006865	#130
ALLOGRAFT_REJECTION	-0.037774	-0.022632	-0.015142	0.49009	0.55112	#130
SPERMATOGENESIS	0.050778	-0.014794	0.065572	0.0064262	0.018088	#130
KRAS_SIGNALING_UP	0.023401	-0.0091081	0.032509	0.080337	0.11585	#130
KRAS_SIGNALING_DN	0.033926	-0.020105	0.054032	0.0065118	0.018088	#130
PANCREAS_BETA_CELLS	0.014013	-0.022859	0.036872	0.22324	0.27905	#130
TNFA_SIGNALING_VIA_NFKB	0.14506	-0.0012175	0.14627	1.1162e-05	6.2011e-05	#131
HYPOXIA	0.12579	-0.012416	0.13821	2.7259e-07	3.4074e-06	#131
CHOLESTEROL_HOMEOSTASIS	0.054783	0.0018769	0.052907	0.065487	0.099223	#131
MITOTIC_SPINDLE	0.12588	-0.01246	0.13834	0.00073321	0.0015939	#131
WNT_BETA_CATENIN_SIGNALING	0.077365	-0.020931	0.098296	0.00037598	0.00089519	#131
TGF_BETA_SIGNALING	0.19963	-0.015398	0.21503	1.3272e-08	2.212e-07	#131
IL6_JAK_STAT3_SIGNALING	0.048831	-0.016788	0.065619	0.010009	0.017257	#131
DNA_REPAIR	0.037073	0.0073314	0.029742	0.46532	0.52877	#131
G2M_CHECKPOINT	0.042906	0.01498	0.027926	0.62694	0.68146	#131
APOPTOSIS	0.09712	-0.0082341	0.10535	5.7796e-06	3.6122e-05	#131
NOTCH_SIGNALING	0.10658	-0.0043477	0.11093	0.00011123	0.00030897	#131
ADIPOGENESIS	0.058719	0.0042686	0.054451	0.068371	0.10055	#131
ESTROGEN_RESPONSE_EARLY	0.10284	-0.0015009	0.10434	2.6392e-05	0.00011996	#131
ESTROGEN_RESPONSE_LATE	0.076929	0.0045222	0.072406	0.0021155	0.0039176	#131
ANDROGEN_RESPONSE	0.09561	0.0015329	0.094077	0.0001806	0.0004515	#131
MYOGENESIS	0.066699	-0.02189	0.088589	4.6537e-05	0.00017899	#131
PROTEIN_SECRETION	0.14217	-0.0090744	0.15124	0.00013105	0.00034487	#131
INTERFERON_ALPHA_RESPONSE	0.084399	-0.0040257	0.088425	0.081529	0.11647	#131
INTERFERON_GAMMA_RESPONSE	0.052692	-0.014685	0.067377	0.059174	0.095442	#131
APICAL_JUNCTION	0.12114	-0.01802	0.13916	7.1808e-09	1.7952e-07	#131
APICAL_SURFACE	0.12617	-0.010611	0.13678	4.4396e-09	1.7952e-07	#131
HEDGEHOG_SIGNALING	0.11808	-0.01884	0.13692	5.0278e-05	0.00017956	#131
COMPLEMENT	0.07667	-0.013162	0.089833	3.9583e-05	0.00016493	#131
UNFOLDED_PROTEIN_RESPONSE	0.04219	0.0043859	0.037804	0.3369	0.40107	#131
PI3K_AKT_MTOR_SIGNALING	0.080222	-0.020822	0.10104	0.0011643	0.0024256	#131
MTORC1_SIGNALING	0.073402	0.017341	0.056061	0.10464	0.14533	#131
E2F_TARGETS	0.0085199	0.027672	-0.019152	0.76225	0.76225	#131
MYC_TARGETS_V1	0.010646	0.051616	-0.04097	0.46138	0.52877	#131
MYC_TARGETS_V2	0.026226	0.045364	-0.019138	0.75473	0.76225	#131
EPITHELIAL_MESENCHYMAL_TRANSITION	0.1893	-0.018921	0.20822	3.5348e-06	2.5249e-05	#131
INFLAMMATORY_RESPONSE	0.068907	-0.012649	0.081556	0.00043507	0.0009888	#131
XENOBIOTIC_METABOLISM	0.062528	0.0024987	0.060029	0.0055527	0.0099155	#131
FATTY_ACID_METABOLISM	0.042099	0.004214	0.037885	0.16879	0.21099	#131
OXIDATIVE_PHOSPHORYLATION	0.015203	0.02951	-0.014307	0.75985	0.76225	#131
GLYCOLYSIS	0.12395	0.0038323	0.12012	1.3526e-05	6.763e-05	#131
REACTIVE_OXIGEN_SPECIES_PATHWAY	0.062872	0.0012602	0.061612	0.062895	0.098273	#131
P53_PATHWAY	0.098695	-0.01047	0.10916	1.8572e-06	1.5477e-05	#131
UV_RESPONSE_UP	0.077525	-0.0038139	0.081339	0.0012527	0.0025054	#131
UV_RESPONSE_DN	0.14505	-0.022635	0.16769	4.1374e-07	4.1374e-06	#131
ANGIOGENESIS	0.12012	-0.00044053	0.12056	8.3385e-05	0.00026306	#131
HEME_METABOLISM	0.043665	-0.017731	0.061397	0.016767	0.027945	#131
COAGULATION	0.091757	-0.0009335	0.09269	9.8459e-05	0.00028959	#131
IL2_STAT5_SIGNALING	0.055559	-0.016891	0.07245	8.418e-05	0.00026306	#131
BILE_ACID_METABOLISM	0.023367	-0.010981	0.034348	0.12543	0.1695	#131
PEROXISOME	0.031681	-0.003647	0.035328	0.15993	0.20504	#131
ALLOGRAFT_REJECTION	-0.040216	-0.022295	-0.017921	0.30577	0.37289	#131
SPERMATOGENESIS	0.0040669	-0.0078736	0.01194	0.65127	0.69284	#131
KRAS_SIGNALING_UP	0.043965	-0.012073	0.056038	0.001694	0.0032577	#131
KRAS_SIGNALING_DN	0.010198	-0.016563	0.026761	0.15198	0.19997	#131
PANCREAS_BETA_CELLS	-0.029151	-0.016496	-0.012655	0.61175	0.67972	#131
TNFA_SIGNALING_VIA_NFKB	-0.12297	0.037561	-0.16053	2.4774e-07	4.129e-06	#132
HYPOXIA	-0.090642	0.018952	-0.10959	3.407e-06	2.8392e-05	#132
CHOLESTEROL_HOMEOSTASIS	-0.0012094	0.010037	-0.011247	0.7073	0.80375	#132
MITOTIC_SPINDLE	-0.010045	0.0073753	-0.017421	0.63701	0.75835	#132
WNT_BETA_CATENIN_SIGNALING	-0.0021612	-0.0092789	0.0071177	0.80679	0.87695	#132
TGF_BETA_SIGNALING	-0.11492	0.030227	-0.14515	0.00017204	0.00095578	#132
IL6_JAK_STAT3_SIGNALING	-0.032492	-0.0049657	-0.027527	0.2204	0.34438	#132
DNA_REPAIR	0.042851	0.0065828	0.036268	0.28563	0.42004	#132
G2M_CHECKPOINT	0.12428	0.0033982	0.12088	0.02177	0.057289	#132
APOPTOSIS	-0.062	0.014837	-0.076837	0.00036293	0.0018146	#132
NOTCH_SIGNALING	-0.068392	0.021009	-0.089401	0.0040954	0.015752	#132
ADIPOGENESIS	0.0065972	0.011879	-0.0052816	0.85187	0.89728	#132
ESTROGEN_RESPONSE_EARLY	-0.033032	0.018237	-0.051269	0.11205	0.20009	#132
ESTROGEN_RESPONSE_LATE	-0.004385	0.016361	-0.020746	0.48347	0.61983	#132
ANDROGEN_RESPONSE	-0.028097	0.019502	-0.047599	0.04903	0.10659	#132
MYOGENESIS	-0.10628	0.0031225	-0.10941	1.0619e-05	7.585e-05	#132
PROTEIN_SECRETION	-0.076974	0.022716	-0.09969	0.011121	0.03707	#132
INTERFERON_ALPHA_RESPONSE	-0.046643	0.014979	-0.061622	0.16945	0.27458	#132
INTERFERON_GAMMA_RESPONSE	-0.028254	-0.0029119	-0.025343	0.43449	0.59119	#132
APICAL_JUNCTION	-0.10651	0.014957	-0.12147	1.987e-06	2.0965e-05	#132
APICAL_SURFACE	-0.053366	0.015467	-0.068833	0.017258	0.047939	#132
HEDGEHOG_SIGNALING	-0.11003	0.014197	-0.12422	7.7569e-05	0.00048481	#132
COMPLEMENT	-0.030438	0.0024176	-0.032856	0.093236	0.17266	#132
UNFOLDED_PROTEIN_RESPONSE	0.065021	0.0012161	0.063805	0.060536	0.12612	#132
PI3K_AKT_MTOR_SIGNALING	0.0091683	-0.010376	0.019545	0.47726	0.61983	#132
MTORC1_SIGNALING	0.052078	0.020544	0.031534	0.25327	0.38374	#132
E2F_TARGETS	0.15169	0.0071133	0.14458	0.013053	0.040791	#132
MYC_TARGETS_V1	0.14078	0.032868	0.10791	0.027895	0.069738	#132
MYC_TARGETS_V2	0.21051	0.018916	0.1916	0.0011516	0.0052345	#132
EPITHELIAL_MESENCHYMAL_TRANSITION	-0.2652	0.046733	-0.31193	3.0349e-13	1.5174e-11	#132
INFLAMMATORY_RESPONSE	-0.049381	0.0045101	-0.053891	0.0054669	0.019525	#132
XENOBIOTIC_METABOLISM	0.014678	0.0095116	0.0051668	0.86993	0.89728	#132
FATTY_ACID_METABOLISM	0.033699	0.0055178	0.028181	0.30633	0.43761	#132
OXIDATIVE_PHOSPHORYLATION	0.076219	0.020733	0.055487	0.17024	0.27458	#132
GLYCOLYSIS	-0.02907	0.026069	-0.055138	0.040513	0.09646	#132
REACTIVE_OXIGEN_SPECIES_PATHWAY	0.016564	0.0080567	0.0085069	0.77916	0.86573	#132
P53_PATHWAY	-0.011971	0.0056706	-0.017641	0.43748	0.59119	#132
UV_RESPONSE_UP	0.014713	0.0053988	0.0093141	0.67848	0.78893	#132
UV_RESPONSE_DN	-0.15457	0.020727	-0.17529	1.6297e-08	4.0742e-07	#132
ANGIOGENESIS	-0.14031	0.037182	-0.17749	2.0965e-06	2.0965e-05	#132
HEME_METABOLISM	-0.0057713	-0.010487	0.0047158	0.87933	0.89728	#132
COAGULATION	-0.049606	0.019561	-0.069167	0.069156	0.13299	#132
IL2_STAT5_SIGNALING	-0.043647	-0.0024892	-0.041158	0.014902	0.043829	#132
BILE_ACID_METABOLISM	0.0077061	-0.0086465	0.016353	0.58991	0.73739	#132
PEROXISOME	0.011925	-0.00072358	0.012649	0.63379	0.75835	#132
ALLOGRAFT_REJECTION	0.024828	-0.031659	0.056487	0.047315	0.10659	#132
SPERMATOGENESIS	0.024326	-0.010744	0.035069	0.16983	0.27458	#132
KRAS_SIGNALING_UP	-0.04915	0.0014131	-0.050563	0.0015048	0.00627	#132
KRAS_SIGNALING_DN	-0.011997	-0.013312	0.0013157	0.94964	0.94964	#132
PANCREAS_BETA_CELLS	-0.0612	-0.011939	-0.049262	0.065554	0.13111	#132
TNFA_SIGNALING_VIA_NFKB	0.028567	0.015771	0.012796	0.72544	0.93005	#133
HYPOXIA	0.027831	0.0018098	0.026022	0.37682	0.853	#133
CHOLESTEROL_HOMEOSTASIS	0.022808	0.006489	0.016319	0.56152	0.853	#133
MITOTIC_SPINDLE	0.032505	0.0010722	0.031432	0.42944	0.853	#133
WNT_BETA_CATENIN_SIGNALING	0.0092455	-0.011047	0.020293	0.53471	0.853	#133
TGF_BETA_SIGNALING	0.012767	0.011932	0.00083487	0.9845	0.9892	#133
IL6_JAK_STAT3_SIGNALING	-0.0095308	-0.008246	-0.0012847	0.95853	0.9892	#133
DNA_REPAIR	0.048574	0.0054772	0.043096	0.20928	0.853	#133
G2M_CHECKPOINT	0.062131	0.011968	0.050163	0.30757	0.853	#133
APOPTOSIS	0.016924	0.0034428	0.013481	0.59724	0.853	#133
NOTCH_SIGNALING	-0.0002182	0.01132	-0.011539	0.71089	0.93005	#133
ADIPOGENESIS	0.03355	0.0078477	0.025703	0.35599	0.853	#133
ESTROGEN_RESPONSE_EARLY	0.017711	0.010924	0.0067874	0.82368	0.95777	#133
ESTROGEN_RESPONSE_LATE	0.013432	0.013812	-0.00038004	0.9892	0.9892	#133
ANDROGEN_RESPONSE	0.027511	0.01143	0.016081	0.52802	0.853	#133
MYOGENESIS	-0.0040157	-0.011576	0.0075605	0.81674	0.95777	#133
PROTEIN_SECRETION	0.042508	0.0053554	0.037153	0.36974	0.853	#133
INTERFERON_ALPHA_RESPONSE	0.02975	0.003865	0.025885	0.58405	0.853	#133
INTERFERON_GAMMA_RESPONSE	0.027831	-0.011204	0.039035	0.251	0.853	#133
APICAL_JUNCTION	-0.0028351	0.00012644	-0.0029615	0.92034	0.9892	#133
APICAL_SURFACE	0.019494	0.0049346	0.014559	0.61416	0.853	#133
HEDGEHOG_SIGNALING	0.016626	-0.004082	0.020708	0.56895	0.853	#133
COMPLEMENT	0.021541	-0.005205	0.026746	0.24647	0.853	#133
UNFOLDED_PROTEIN_RESPONSE	0.058646	0.0017518	0.056895	0.075137	0.853	#133
PI3K_AKT_MTOR_SIGNALING	0.039547	-0.01509	0.054637	0.056459	0.853	#133
MTORC1_SIGNALING	0.052221	0.020312	0.031909	0.22325	0.853	#133
E2F_TARGETS	0.069829	0.018499	0.05133	0.33892	0.853	#133
MYC_TARGETS_V1	0.057064	0.044777	0.012286	0.79031	0.95777	#133
MYC_TARGETS_V2	0.11544	0.03198	0.083463	0.12221	0.853	#133
EPITHELIAL_MESENCHYMAL_TRANSITION	0.0015172	0.0085758	-0.0070586	0.89697	0.9892	#133
INFLAMMATORY_RESPONSE	0.01806	-0.0053049	0.023365	0.33287	0.853	#133
XENOBIOTIC_METABOLISM	0.031921	0.0068758	0.025045	0.32711	0.853	#133
FATTY_ACID_METABOLISM	0.037916	0.0046935	0.033222	0.18908	0.853	#133
OXIDATIVE_PHOSPHORYLATION	0.034084	0.026719	0.0073653	0.84569	0.96101	#133
GLYCOLYSIS	0.044939	0.015271	0.029668	0.28825	0.853	#133
REACTIVE_OXIGEN_SPECIES_PATHWAY	0.0304	0.0059125	0.024487	0.42204	0.853	#133
P53_PATHWAY	0.017002	0.0014173	0.015585	0.50977	0.853	#133
UV_RESPONSE_UP	0.036467	0.0020546	0.034412	0.13481	0.853	#133
UV_RESPONSE_DN	0.0082054	-0.0026603	0.010866	0.77175	0.95777	#133
ANGIOGENESIS	-0.0099953	0.018707	-0.028702	0.47865	0.853	#133
HEME_METABOLISM	0.0058863	-0.012277	0.018164	0.51832	0.853	#133
COAGULATION	0.010055	0.011021	-0.0009661	0.97747	0.9892	#133
IL2_STAT5_SIGNALING	0.011132	-0.010479	0.021611	0.28755	0.853	#133
BILE_ACID_METABOLISM	0.023726	-0.011173	0.034899	0.17211	0.853	#133
PEROXISOME	0.036883	-0.0045733	0.041456	0.10586	0.853	#133
ALLOGRAFT_REJECTION	0.0081223	-0.029516	0.037638	0.12425	0.853	#133
SPERMATOGENESIS	0.0018571	-0.007588	0.0094451	0.72086	0.93005	#133
KRAS_SIGNALING_UP	0.028271	-0.0099296	0.0382	0.050636	0.853	#133
KRAS_SIGNALING_DN	-0.022802	-0.011691	-0.011111	0.5839	0.853	#133
PANCREAS_BETA_CELLS	0.00070907	-0.02095	0.021659	0.48785	0.853	#133
TNFA_SIGNALING_VIA_NFKB	0.032799	0.015319	0.017479	0.61755	0.66898	#134
HYPOXIA	0.05229	-0.0013077	0.053597	0.055154	0.16222	#134
CHOLESTEROL_HOMEOSTASIS	0.049418	0.0029706	0.046447	0.13185	0.25036	#134
MITOTIC_SPINDLE	0.077279	-0.004806	0.082085	0.022701	0.098496	#134
WNT_BETA_CATENIN_SIGNALING	0.09484	-0.022705	0.11754	0.00028562	0.014281	#134
TGF_BETA_SIGNALING	0.058282	0.0056273	0.052655	0.18019	0.30032	#134
IL6_JAK_STAT3_SIGNALING	0.0098486	-0.010948	0.020796	0.42108	0.52635	#134
DNA_REPAIR	0.084073	0.0010088	0.083064	0.02318	0.098496	#134
G2M_CHECKPOINT	0.10156	0.0070283	0.094537	0.042113	0.1316	#134
APOPTOSIS	0.034426	0.0011577	0.033269	0.17597	0.30032	#134
NOTCH_SIGNALING	0.049874	0.0042505	0.045623	0.1402	0.25036	#134
ADIPOGENESIS	0.062663	0.0040813	0.058581	0.06067	0.16853	#134
ESTROGEN_RESPONSE_EARLY	0.051131	0.0063602	0.044771	0.11295	0.24098	#134
ESTROGEN_RESPONSE_LATE	0.041551	0.0099075	0.031644	0.23576	0.34671	#134
ANDROGEN_RESPONSE	0.06405	0.0065318	0.057518	0.032866	0.11738	#134
MYOGENESIS	0.021547	-0.015042	0.036589	0.12049	0.24098	#134
PROTEIN_SECRETION	0.045329	0.0053568	0.039972	0.36491	0.50578	#134
INTERFERON_ALPHA_RESPONSE	0.010663	0.0067859	0.0038775	0.93248	0.93248	#134
INTERFERON_GAMMA_RESPONSE	0.019489	-0.0096346	0.029124	0.37428	0.50578	#134
APICAL_JUNCTION	0.025687	-0.0038611	0.029548	0.24431	0.34901	#134
APICAL_SURFACE	0.066506	-0.0014324	0.067938	0.010781	0.077293	#134
HEDGEHOG_SIGNALING	0.065723	-0.010673	0.076396	0.032285	0.11738	#134
COMPLEMENT	0.039827	-0.0074588	0.047286	0.035549	0.1185	#134
UNFOLDED_PROTEIN_RESPONSE	0.090604	-0.0020795	0.092683	0.014944	0.0934	#134
PI3K_AKT_MTOR_SIGNALING	0.072257	-0.01905	0.091307	0.0013606	0.034015	#134
MTORC1_SIGNALING	0.087951	0.015693	0.072258	0.023639	0.098496	#134
E2F_TARGETS	0.10398	0.014305	0.089673	0.074449	0.17726	#134
MYC_TARGETS_V1	0.081331	0.041541	0.03979	0.39915	0.51173	#134
MYC_TARGETS_V2	0.17632	0.024418	0.15191	0.0044752	0.044752	#134
EPITHELIAL_MESENCHYMAL_TRANSITION	-0.012257	0.010412	-0.022668	0.62649	0.66898	#134
INFLAMMATORY_RESPONSE	0.014873	-0.0046159	0.019489	0.3924	0.51173	#134
XENOBIOTIC_METABOLISM	0.020315	0.0087503	0.011565	0.62884	0.66898	#134
FATTY_ACID_METABOLISM	0.046361	0.0038732	0.042488	0.13716	0.25036	#134
OXIDATIVE_PHOSPHORYLATION	0.051806	0.024339	0.027468	0.54661	0.63622	#134
GLYCOLYSIS	0.066432	0.012604	0.053828	0.071438	0.17726	#134
REACTIVE_OXIGEN_SPECIES_PATHWAY	0.06071	0.001967	0.058743	0.067491	0.17726	#134
P53_PATHWAY	0.06035	-0.0044305	0.06478	0.010821	0.077293	#134
UV_RESPONSE_UP	0.073374	-0.002701	0.076075	0.0024604	0.041007	#134
UV_RESPONSE_DN	0.0054289	-0.0021603	0.0075892	0.81258	0.84644	#134
ANGIOGENESIS	-0.0055341	0.017785	-0.023319	0.4993	0.6089	#134
HEME_METABOLISM	0.060493	-0.01966	0.080152	0.022886	0.098496	#134
COAGULATION	0.026176	0.0087751	0.017401	0.54861	0.63622	#134
IL2_STAT5_SIGNALING	0.044054	-0.014817	0.05887	0.0032909	0.041136	#134
BILE_ACID_METABOLISM	0.0056695	-0.0082992	0.013969	0.55987	0.63622	#134
PEROXISOME	0.041509	-0.0047768	0.046286	0.078674	0.1788	#134
ALLOGRAFT_REJECTION	0.0032874	-0.028448	0.031735	0.18954	0.30571	#134
SPERMATOGENESIS	0.019735	-0.009968	0.029703	0.21997	0.3437	#134
KRAS_SIGNALING_UP	0.021072	-0.0085274	0.029599	0.11742	0.24098	#134
[truncated: 5,252 more rows]
