# Supplementary material for: Context-defined cancer co-dependency mapping identifies a functional interplay between PRC2 and MLL-MEN1 complex in lymphoma
Source: Nat Commun. 2023 Jul 17;14:4259. doi: 10.1038/s41467-023-39990-5 (PMC10352330; doi:10.1038/s41467-023-39990-5)
Supplement: Supplementary file 4 — Supplementary Data 1-15 [file 41467_2023_39990_MOESM4_ESM.zip › Supplementary Data/Supplementary Data 8.xlsx]

## Sheet: Supplementary Data 8
Supplementary Data 8. Correlation between dependency of DCN modules and GDSC drug sensitivity in cancer cell lines, related to Figure 1e.
Module IDs	drug IDs	DRUG_NAME	SYNONYMS	TARGET	TARGET_PATHWAY	drug.high	drug.other	diff.high2other	pvalue	qvalue
1	GDSC:1	Erlotinib	Tarceva, RG-1415, CP-358774, OSI-774, Ro-508231, R-1415	EGFR	EGFR signaling	-0.087197	-0.19437	0.10717	0.53156	0.5941
1	GDSC:1001	AICA Ribonucleotide	AICAR, N1-(b-D-Ribofuranosyl)-5-aminoimidazole-4-carboxamide	AMPK agonist	Metabolism	-0.49281	0.13784	-0.63065	7.5734e-07	7.1947e-06
1	GDSC:1004	Vinblastine	Velban	Microtubule destabiliser	Mitosis	-0.22209	-0.009678	-0.21241	0.071132	0.10173
1	GDSC:1005	Cisplatin	cis-Diammineplatinum(II) dichloride, Platinol, CIS-DDP	DNA crosslinker	DNA replication	0.0041568	-0.016632	0.020789	0.86757	0.88619
1	GDSC:1006	Cytarabine	Ara-Cytidine, Arabinosyl Cytosine, U-19920	Antimetabolite	DNA replication	-0.012656	-0.064851	0.052195	0.70427	0.75539
1	GDSC:1007	Docetaxel	RP-56976, Taxotere	Microtubule stabiliser	Mitosis	0.21994	-0.23338	0.45333	0.00028745	0.00070798
1	GDSC:1008	Methotrexate	Abitrexate, Amethopterin, Rheumatrex, Trexall, Folex	Antimetabolite	DNA replication	-0.62957	0.27369	-0.90326	3.2039e-09	2.8408e-07
1	GDSC:1009	Tretinoin	ATRA, Vesanoid, Renova, Atralin, Tretin-X, Avita	Retinoic acid	Other	-0.60873	0.1865	-0.79523	9.7961e-06	4.5715e-05
1	GDSC:1010	Gefitinib	ZD-1839, Iressa	EGFR	EGFR signaling	-0.05332	-0.087918	0.034598	0.7671	0.80972
1	GDSC:1011	Navitoclax	ABT-263, ABT263, ABT 263	BCL2, BCL-XL, BCL-W	Apoptosis regulation	-0.33472	0.29283	-0.62755	1.6259e-06	1.2357e-05
1	GDSC:1012	Vorinostat	Zolinza, SAHA, suberanilohydroxamic acid, suberoylanilide hydroxamic acid, MK-0683	HDAC inhibitor Class I, IIa, IIb, IV	Chromatin histone acetylation	-0.45567	0.21809	-0.67376	1.3803e-07	2.775e-06
1	GDSC:1013	Nilotinib	Tasigna, AMN 107	ABL	ABL signaling	-0.26841	0.18251	-0.45092	0.0011986	0.0026133
1	GDSC:1014	Refametinib	RDEA119, BAY-86-9766, BAY 869766	MEK1, MEK2	ERK MAPK signaling	0.03403	-0.20867	0.2427	0.10225	0.13737
1	GDSC:1015	CI-1040	CI 1040, PD-18435, PD-184352, 212631-79-3	MEK1, MEK2	ERK MAPK signaling	-0.12571	-0.11178	-0.01392	0.923	0.93353
1	GDSC:1016	Temsirolimus	CCI-779, Torisel	MTOR	PI3K/MTOR signaling	-0.027295	0.046306	-0.073601	0.55289	0.61535
1	GDSC:1017	Olaparib	AZD2281, KU0059436, Lynparza	PARP1, PARP2	Genome integrity	-0.29864	0.11913	-0.41777	0.0011653	0.0025826
1	GDSC:1018	Veliparib	ABT-888, ABT888, ABT 888	PARP1, PARP2	Genome integrity	-0.34681	0.069867	-0.41668	0.0011748	0.0025826
1	GDSC:1019	Bosutinib	SKI-606, Bosulif	SRC, ABL, TEC	Other, kinases	-0.082982	0.0071469	-0.090129	0.48301	0.55142
1	GDSC:1020	Lenalidomide	CDC-501, CC-5013, Revlimid	CRBN	Protein stability and degradation	-0.44117	0.12348	-0.56465	0.00016415	0.00043232
1	GDSC:1021	Axitinib	AG-13736, Inlyta	PDGFR, KIT, VEGFR	RTK signaling	-0.15946	0.10168	-0.26114	0.088586	0.12337
1	GDSC:1022	AZD7762	AZD-7762, AZD 7762	CHEK1, CHEK2	Cell cycle	-0.36411	0.083593	-0.4477	0.0031682	0.0063844
1	GDSC:1023	GW441756	GW 441756	NTRK1	RTK signaling	-0.10064	-0.020693	-0.079943	0.62533	0.68452
1	GDSC:1024	Lestaurtinib	CEP-701, SP-924, SPM-924, A-154475, KT-555	FLT3, JAK2, NTRK1, NTRK2, NTRK3	Other, kinases	-0.33247	0.10028	-0.43274	0.0025225	0.0052833
1	GDSC:1025	SB216763	SB-216763, SB 216763	GSK3A, GSK3B	WNT signaling	-0.24162	0.043942	-0.28557	0.020088	0.032782
1	GDSC:1026	Tanespimycin	17-AAG, BMS-722782	HSP90	Protein stability and degradation	0.26965	-0.31508	0.58473	2.7908e-06	1.8559e-05
1	GDSC:1028	VX-702	VX702, VX 702	p38	JNK and p38 signaling	-0.55161	0.24487	-0.79648	1.0068e-08	5.3562e-07
1	GDSC:1029	Motesanib	AMG-706, AMG 706, AMG706	VEGFR, RET, KIT, PDGFR	RTK signaling	-0.30981	0.00080786	-0.31062	0.066104	0.095563
1	GDSC:1030	KU-55933	KU55933	ATM	Genome integrity	-0.35341	0.12501	-0.47842	4.3849e-05	0.00014224
1	GDSC:1031	Elesclomol	STA-4783	HSP90	Protein stability and degradation	0.22919	-0.10733	0.33652	0.0082828	0.014887
1	GDSC:1032	Afatinib	BIBW2992, Tovok, Gilotrif	ERBB2, EGFR	EGFR signaling	0.10544	-0.14995	0.25539	0.022202	0.035577
1	GDSC:1033	Vismodegib	GDC0449, Erivedge	SMO	Other	-0.3596	0.16056	-0.52016	0.00015912	0.0004278
1	GDSC:1036	PLX-4720	PLX4720, PLX 4720	BRAF	ERK MAPK signaling	-0.1863	0.10371	-0.29001	0.015053	0.025497
1	GDSC:1037	BX795	BX-795	TBK1, PDK1 (PDPK1), IKK, AURKB, AURKC	Other	-0.25845	0.058299	-0.31675	0.023284	0.036866
1	GDSC:1038	NU7441	KU-57788, NU-7432, NU-7741	DNAPK	Genome integrity	-0.28491	0.056305	-0.34121	0.0053121	0.010166
1	GDSC:1039	SL0101	SL-0101, SL 0101-1	RSK, AURKB, PIM1, PIM3	Other	-0.36873	0.083138	-0.45187	8.3585e-05	0.0002487
1	GDSC:104	Bortezomib	PS-341, LDP-341, Velcade	Proteasome	Protein stability and degradation	-0.10384	-0.13385	0.030012	0.85595	0.87933
1	GDSC:1042	Doramapimod	BIRB-796, BIRB 796	p38, JNK2	JNK and p38 signaling	-0.065997	-0.042663	-0.023335	0.85262	0.87933
1	GDSC:1043	JNK Inhibitor VIII		JNK	JNK and p38 signaling	-0.26569	-0.040071	-0.22562	0.031829	0.049224
1	GDSC:1046	Wee1 Inhibitor	681640, Wee1 Inhibitor	WEE1, CHEK1	Cell cycle	-0.063172	-0.043837	-0.019335	0.85122	0.87933
1	GDSC:1047	Nutlin-3a (-)		MDM2	p53 pathway	-0.16058	0.14604	-0.30661	0.018564	0.030863
1	GDSC:1049	PD173074	PD-173074, PD 173074	FGFR1, FGFR3	RTK signaling	-0.29187	0.16721	-0.45907	0.00015239	0.00041789
1	GDSC:1050	ZM447439	ZM-447439, ZM 447439	AURKA, AURKB	Mitosis	-0.21861	0.0059223	-0.22453	0.10169	0.13737
1	GDSC:1052	RO-3306		CDK1	Cell cycle	0.0042519	-0.08948	0.093732	0.4254	0.49198
1	GDSC:1053	MK-2206	MK 2206, MK2206	AKT1, AKT2	PI3K/MTOR signaling	-0.25613	0.024041	-0.28017	0.043093	0.065129
1	GDSC:1054	Palbociclib	PD0332991, PD-0332991, PF-00080665-73	CDK4, CDK6	Cell cycle	-0.16673	-0.054271	-0.11246	0.36994	0.43735
1	GDSC:1057	Dactolisib	NVP-BEZ235, BEZ235	PI3K (Class 1), MTORC1, MTORC2	PI3K/MTOR signaling	-0.19055	0.026813	-0.21737	0.065587	0.095334
1	GDSC:1058	Pictilisib	GDC-0941, GDC0941, RG-7621	PI3K (class 1)	PI3K/MTOR signaling	-0.2738	0.063178	-0.33697	0.015145	0.025497
1	GDSC:1059	AZD8055	AZD-8055	MTORC1, MTORC2	PI3K/MTOR signaling	-0.40377	0.15646	-0.56023	1.5864e-05	6.1157e-05
1	GDSC:106	XMD8-85	ERK5-IN-1	ERK5, BET	Other	-0.60215	0.13363	-0.73578	1.1566e-05	5.1294e-05
1	GDSC:1060	PD0325901	PD-0325901, PD 0325901	MEK1, MEK2	ERK MAPK signaling	0.10919	-0.24584	0.35503	0.013395	0.02284
1	GDSC:1061	SB590885	SB-590885	BRAF	ERK MAPK signaling	-0.32544	0.015863	-0.34131	0.009012	0.015905
1	GDSC:1062	Selumetinib	AZD6244, AZD-6244, ARRY-886	MEK1, MEK2	ERK MAPK signaling	-0.028601	-0.093813	0.065212	0.58326	0.6411
1	GDSC:1066	AZD6482	AZD 6482, AZD-6482, AK-55409	PI3Kbeta	PI3K/MTOR signaling	-0.17123	0.024163	-0.19539	0.082658	0.11633
1	GDSC:1067	CCT007093		PPM1D	Other	-0.36475	0.052363	-0.41711	0.00038229	0.00091612
1	GDSC:1069	EHT-1864	EHT 1864	RAC1, RAC2, RAC3	Cytoskeleton	-0.32139	0.060282	-0.38168	0.0016021	0.0034647
1	GDSC:1072	Avagacestat	BMS-708163, BMS 708163	Amyloid beta20, Amyloid beta40	Other	-0.037648	-0.056129	0.018482	0.85619	0.87933
1	GDSC:1091	BMS-536924	BMS 536924	IGF1R, IR	Unclassified	-0.19755	0.045448	-0.243	0.060829	0.089892
1	GDSC:11	Paclitaxel	BMS-181339-01, Taxol, Onxol, Paxene, Praxel, Abraxane	Microtubule stabiliser	Mitosis	-0.12887	-0.014886	-0.11399	0.52584	0.59018
1	GDSC:110	Seliciclib	Roscovitine, CYC-202, AL-39256	CDK2, CDK7, CDK9	Cell cycle	-0.43505	0.09714	-0.53219	0.004247	0.0083066
1	GDSC:111	Salubrinal	EIF-2alpha Inhibitor	EIF2A	Other	-0.42193	0.29713	-0.71907	8.6756e-05	0.00025359
1	GDSC:1114	Cetuximab	Erbitux, IMC-C225, C225, IMC-225, L01XC06	EGFR	EGFR signaling	-0.003877	-0.12899	0.12511	0.2579	0.32057
1	GDSC:1129	PF-4708671	PF 4708671, PF4708671	S6K1	PI3K/MTOR signaling	-0.27715	0.052566	-0.32971	0.0054091	0.010277
1	GDSC:1133	Serdemetan	JNJ-26854165	MDM2	p53 pathway	-0.0371	-0.03564	-0.0014592	0.98994	0.98994
1	GDSC:1142	HG-5-113-01		LOK, LTK, TRCB, ABL(T315I)	Other	-0.10355	-0.058366	-0.045181	0.7846	0.82167
1	GDSC:1143	HG-5-88-01		EGFR, ADCK4	Other, kinases	-0.1484	-0.0092759	-0.13912	0.38786	0.4545
1	GDSC:1149	TW 37	TW37, TW-37	BCL2, BCL-XL, MCL1	Apoptosis regulation	-0.038837	-0.042789	0.0039522	0.97123	0.9749
1	GDSC:1158	XMD11-85h		BRSK2, FLT4, MARK4, PRKCD, RET, SPRK1	Other	-0.44035	0.00067728	-0.44103	0.020858	0.033626
1	GDSC:1161	ZG-10		JNK1	JNK and p38 signaling	-0.48257	0.077882	-0.56046	0.00032503	0.00079319
1	GDSC:1164	XMD8-92	XMD 8-92	MAPK7	Other, kinases	-0.51417	-1.3735e-05	-0.51416	0.0042399	0.0083066
1	GDSC:1166	QL-VIII-58		MTOR, ATR	Other	-0.11181	0.02275	-0.13456	0.48567	0.55209
1	GDSC:1170	CCT-018159	CCT018159, CCT 018159	HSP90	Protein stability and degradation	-0.13468	-0.046758	-0.087917	0.43051	0.49574
1	GDSC:1175	Rucaparib	PF-01367338, AG-014699, AG-14447, AG-14699	PARP1, PARP2	Genome integrity	-0.14779	-0.028605	-0.11918	0.27942	0.34094
1	GDSC:119	Lapatinib	Tykerb, Tyverb	ERBB2, EGFR	EGFR signaling	0.01879	-0.16073	0.17952	0.22271	0.28345
1	GDSC:1192	GSK269962A	GSK 269962A	ROCK1, ROCK2	Cytoskeleton	-0.23945	0.077405	-0.31686	0.011782	0.020618
1	GDSC:1194	SB505124	SB 505124, SB505124	ALK4, ALK5	RTK signaling	-0.17655	0.092998	-0.26954	0.0081311	0.014713
1	GDSC:1199	Tamoxifen	Nolvadex, Soltamox, Zynoplex, ICI-46474, Kessar	ESR1	Hormone-related	-0.42395	0.11368	-0.53763	6.0135e-06	3.4034e-05
1	GDSC:1203	QL-XII-61		BMX, BTK	Other, kinases	-0.47419	0.17731	-0.6515	0.0035546	0.0071092
1	GDSC:1218	JQ1	JQ-1, (+)-JQ-1	BRD2, BRD3, BRD4, BRDT	Chromatin other	-0.51262	0.21081	-0.72343	3.1188e-06	2.0234e-05
1	GDSC:1219	PFI-1		BRD4	Chromatin other	-0.45696	0.071219	-0.52818	1.9362e-05	7.1532e-05
1	GDSC:1230	IOX2	IOX-2, IOX 2, AK176060	EGLN1	Other	-0.14645	0.071915	-0.21837	0.02399	0.037759
1	GDSC:1236	UNC0638	UNC-0638, UNC 0683	G9a and GLP methyltransferases	Chromatin histone methylation	-0.31859	0.19459	-0.51318	1.3438e-05	5.5667e-05
1	GDSC:1239	YK-4-279	YK 4-279	RNA helicase A	Other	-0.0098493	-0.088713	0.078864	0.52395	0.59018
1	GDSC:1241	CHIR-99021	CT 99021, CHIR99021, CHIR 99021	GSK3A, GSK3B	WNT signaling	-0.27779	0.076908	-0.3547	0.0052137	0.01005
1	GDSC:1242	(5Z)-7-Oxozeaenol	5Z-7-Oxozeaenol, LL-Z1640-2	TAK1	Other, kinases	-0.15608	-0.013875	-0.14221	0.26997	0.33093
1	GDSC:1243	Piperlongumine	Piplartine	Induces reactive oxygen species	Other	-0.060714	-0.040042	-0.020672	0.86953	0.88619
1	GDSC:1248	Daporinad	APO866, FK866, FK866	NAMPT	Metabolism	-0.42095	0.13491	-0.55587	6.6224e-06	3.595e-05
1	GDSC:1259	Talazoparib	BMN-673, BMN 973	PARP1, PARP2	Genome integrity	0.065057	-0.017736	0.082793	0.47546	0.54514
1	GDSC:1261	rTRAIL		TRAIL receptor agonist	Apoptosis regulation	-0.24192	-0.0046288	-0.23729	0.055229	0.082533
1	GDSC:1262	UNC1215	UNC-1215	L3MBTL3	Chromatin other	-0.62599	0.2315	-0.85749	4.7533e-09	3.1609e-07
1	GDSC:1264	SGC0946		DOT1L	Chromatin histone methylation	-0.4798	0.14313	-0.62294	3.817e-06	2.3795e-05
1	GDSC:1266	ICL1100013		N-myristoyltransferase 1/2	Other	-0.22627	-0.039164	-0.1871	0.13061	0.17285
1	GDSC:1268	XAV939	NVP-XAV939, XAV-939, XAV 939	TNKS1, TNKS2	WNT signaling	-0.077311	-0.083856	0.0065454	0.95212	0.95933
1	GDSC:133	Doxorubicin	Doxil, Rubex, Adriamycin, Adriablastin, Doxorubicine	Anthracycline	DNA replication	-0.14423	0.021074	-0.16531	0.2332	0.29399
1	GDSC:134	Etoposide	Etopophos, Vepesid, Eposin, VP-16	TOP2	DNA replication	-0.21844	0.057039	-0.27548	0.039121	0.059806
1	GDSC:135	Gemcitabine	Gemzar, LY-188011	Pyrimidine antimetabolite	DNA replication	-0.13335	-0.013807	-0.11954	0.36465	0.43302
1	GDSC:136	Mitomycin-C	Mytozytrex, NSC-26980, MMC, Mitosol, Mitozytrex	DNA crosslinker	DNA replication	-0.080314	-0.002007	-0.078307	0.55793	0.61837
1	GDSC:1372	Trametinib	GSK1120212, Mekinist	MEK1, MEK2	ERK MAPK signaling	0.12807	-0.24591	0.37398	0.0044403	0.0086213
1	GDSC:1373	Dabrafenib	GSK2118436, Tafinlar	BRAF	ERK MAPK signaling	-0.15507	0.089403	-0.24447	0.032446	0.049888
1	GDSC:1375	Temozolomide	Temodar, Temodal, M-39831, SCH 52365	DNA alkylating agent	DNA replication	-0.42094	0.13537	-0.55631	1.123e-05	5.1294e-05
1	GDSC:1378	Bleomycin (50 uM)		dsDNA break induction	DNA replication	0.26147	-0.19042	0.45188	0.00012423	0.00035154
1	GDSC:140	Vinorelbine	vinorelbine tartrate, Navelbine, Exelbine	Microtubule destabiliser	Mitosis	-0.20968	-0.012156	-0.19752	0.10582	0.14145
1	GDSC:147	NSC-87877	NSC 87877	SHP-1 (PTPN6), SHP-2 (PTPN11)	Other	-0.40764	0.058128	-0.46577	0.00015922	0.0004278
1	GDSC:1494	SN-38	7-Ethyl-10-Hydroxy-Camptothecin, SN 38	TOP1	DNA replication	-0.082283	0.035414	-0.1177	0.31479	0.38061
1	GDSC:150	Bicalutamide	ICI-176334, Casodex, Cosudex, ICI 176334	AR	Hormone-related	-0.62951	0.12731	-0.75683	2.9891e-07	3.8367e-06
1	GDSC:151	QS11	944328-88-5	ARFGAP1	Other	-0.43201	0.091563	-0.52358	3.3526e-05	0.00011289
1	GDSC:152	CP466722	CP-466722, CP 466722, 1080622-86-1	ATM	Genome integrity	-0.41864	0.21276	-0.6314	1.157e-05	5.1294e-05
1	GDSC:1529	Pevonedistat	MLN4924, MLN 4924, MLN-4924	NAE	Other	-0.099799	-0.044319	-0.055479	0.68126	0.73665
1	GDSC:153	Midostaurin	PKC412, benzoylstaurosporine, CGP-41251	PKC, PPK, FLT1, c-FGR, others	Other	-0.29559	-0.0036552	-0.29194	0.024964	0.039061
1	GDSC:1530	PFI-3	BDF00016096	SMARCA2, SMARCA4, PB1	Other	-0.55118	0.15617	-0.70734	2.3265e-07	3.4381e-06
1	GDSC:155	Ponatinib	AP24534, AP-24534, KIN001-192, Iclusig	ABL, PDGFRA, VEGFR2, FGFR1, SRC, TIE2, FLT3	RTK signaling	-0.27176	0.15854	-0.43029	0.0028455	0.0058223
1	GDSC:157	JNK-9L	KIN001-204, JNK inhibitor 9l	JNK2, JNK3	JNK and p38 signaling	-0.27497	0.0052627	-0.28023	0.0078217	0.01425
1	GDSC:158	PF-562271	PF-00562271	FAK, FAK2	Cytoskeleton	-0.40079	-0.013793	-0.387	0.0031167	0.0063286
1	GDSC:159	HG6-64-1	KIN001-206	BRAF	ERK MAPK signaling	-0.1768	0.038882	-0.21568	0.086104	0.12055
1	GDSC:164	JQ12		HDAC1, HDAC2	Chromatin histone acetylation	-0.42181	0.092897	-0.5147	1.4886e-05	5.91e-05
1	GDSC:165	DMOG	Dimethyloxalylglcine	HIF-PH	Metabolism	-0.35356	0.14395	-0.49752	0.00014379	0.00039842
1	GDSC:166	FTI-277		Farnesyl-transferase (FNTA)	Other	-0.24319	-0.0051089	-0.23808	0.041742	0.063448
1	GDSC:167	OSU-03012	AR-12, OSU 03012, OSU03012, PDK1 inhibitor AR-12	PDK1 (PDPK1)	Other, kinases	-0.31647	0.00081133	-0.31728	0.01253	0.021784
1	GDSC:17	Cyclopamine		SMO	Other	-0.61009	0.24325	-0.85333	4.8566e-06	2.936e-05
1	GDSC:170	Shikonin	Anchusin	not defined	Other	-0.25138	0.064743	-0.31612	0.012805	0.022118
1	GDSC:171	AKT inhibitor VIII	Akti-1/2	AKT1, AKT2, AKT3	PI3K/MTOR signaling	-0.083013	-0.070509	-0.012504	0.91762	0.93163
1	GDSC:172	Embelin	Emberine, Embelic acid	XIAP	Apoptosis regulation	-0.20795	-0.047642	-0.16031	0.20103	0.25709
1	GDSC:173	FH535		PPARgamma, PPARdelta	WNT signaling	-0.080698	-0.1178	0.0371	0.73382	0.78259
1	GDSC:175	PAC-1	GTPL5238	Procaspase-3, Procaspase-7	Apoptosis regulation	-0.3683	0.19552	-0.56382	6.0026e-05	0.00018566
1	GDSC:176	IPA-3	IPA 3	PAK1	Cytoskeleton	-0.45446	0.16387	-0.61833	7.1696e-06	3.6675e-05
1	GDSC:177	GSK650394	GSK-650394, GSK 650394	SGK2, SGK3	Other	-0.17282	-0.020851	-0.15197	0.22588	0.28611
1	GDSC:178	BAY-61-3606	Syk Inhibitor, BAY-613606	SYK	Other, kinases	-0.31421	0.11392	-0.42813	0.002118	0.0045071
1	GDSC:179	5-Fluorouracil	5-FU	Antimetabolite (DNA & RNA)	Other	-0.40471	0.099379	-0.50409	0.00026882	0.00066828
1	GDSC:180	Thapsigargin	Octanoic acid	SERCA	Other	-0.20097	-0.089883	-0.11108	0.33358	0.39969
1	GDSC:182	Obatoclax Mesylate	GX15-070MS, Obatoclax, GX15-070	BCL2, BCL-XL, BCL-W, MCL1	Apoptosis regulation	-0.38201	-0.0067934	-0.37522	0.0023898	0.0050451
1	GDSC:184	BMS-754807	BMS754807, BMS 754807	IGF1R, IR	IGFR signaling	-0.0065666	-0.083398	0.076831	0.51185	0.57937
1	GDSC:185	Linsitinib	OSI-906, ASP-7487	IGF1R	IGFR signaling	-0.16956	0.034405	-0.20396	0.068031	0.097818
1	GDSC:186	Bexarotene	LG-100069, Targretin, Targret, Targrexin, Targretyn, Bexarotenum	Retinioic X receptor (RXR) agonist	Other	-0.3311	-0.011532	-0.31957	0.0088868	0.015865
1	GDSC:190	Bleomycin		dsDNA break induction	DNA replication	-0.055485	-0.021646	-0.033839	0.77889	0.81891
1	GDSC:192	LFM-A13	DDE-28	BTK	Other, kinases	-0.2698	0.05035	-0.32015	0.0038999	0.0077416
1	GDSC:193	GW-2580	GX2580, CFMS receptor tyrosine kinase inhibitor	CSF1R	RTK signaling	-0.28435	0.178	-0.46235	7.4254e-05	0.00022703
1	GDSC:194	Luminespib	AUY922, VER-52296,NVP-AUY922, AUY	HSP90	Protein stability and degradation	-0.25506	-0.011826	-0.24324	0.02241	0.035695
1	GDSC:196	Phenformin	DBI	Biguanide agent	Other	-0.49107	0.11502	-0.60609	2.1514e-05	7.6303e-05
1	GDSC:197	Bryostatin 1	Bryostatin	PKC	Other, kinases	-0.16491	-0.0010211	-0.16389	0.17424	0.22499
1	GDSC:199	Pazopanib	Votrient	CSF1R, KIT, PDGFRA, PDGFRB	RTK signaling	-0.076793	0.049677	-0.12647	0.37726	0.44403
1	GDSC:200	Dacinostat	NVP-LAQ824, LAQ824	HDAC1	Chromatin histone acetylation	-0.28376	0.11176	-0.39552	0.0063451	0.011803
1	GDSC:201	Epothilone B	Patupilone, EpoB, EPO906, GNF-PF-193	Microtubule stabiliser	Mitosis	-0.10038	-0.14725	0.046862	0.6995	0.75331
1	GDSC:202	GSK1904529A	GSK-1904529A, GSK 1904529A	IGF1R, IR	IGFR signaling	-0.22041	0.049908	-0.27032	0.013323	0.02284
1	GDSC:203	BMS-345541	BMS345541, IKK Inhibitor 3	IKK1, IKK2	Other, kinases	-0.48279	0.16705	-0.64984	1.1109e-06	9.5322e-06
1	GDSC:204	Tipifarnib	Zarnestra	Farnesyl-transferase (FNTA)	Other	-0.073421	-0.030531	-0.042891	0.74547	0.79002
1	GDSC:206	Ruxolitinib	INCB-18424, Ruxolitinib Phosphate, Jakafi	JAK1, JAK2	Other, kinases	-0.42438	0.2342	-0.65858	1.9637e-05	7.1554e-05
1	GDSC:207	AS601245		JNK1, JNK2, JNK2	JNK and p38 signaling	-0.24565	-0.027019	-0.21863	0.062283	0.091532
1	GDSC:208	Ispinesib Mesylate	SB-715992	KSP	Mitosis	-0.39838	0.062912	-0.46129	0.00041636	0.00098744
1	GDSC:211	TL-2-105		not defined	Unclassified	-0.41343	0.25998	-0.6734	5.4664e-06	3.161e-05
1	GDSC:219	AT-7519	AT7519	CDK1, CDK2, CDK4, CDK6, CDK9	Cell cycle	-0.47271	0.16519	-0.6379	2.025e-06	1.4463e-05
1	GDSC:221	TAK-715	KIN001-201, TAK 715	p38alpha, p38beta	JNK and p38 signaling	-0.44552	0.14436	-0.58988	1.5474e-05	6.0531e-05
1	GDSC:222	BX-912		PDK1 (PDPK1)	PI3K/MTOR signaling	-0.54084	0.2309	-0.77174	3.5128e-07	4.1735e-06
1	GDSC:223	ZSTK474	KIN001-167, ZSTK-474, ZSTK 474	PI3K (class 1)	PI3K/MTOR signaling	-0.43929	0.17472	-0.614	9.5848e-06	4.5528e-05
1	GDSC:224	AS605240	KIN001-173, AS-605240	PI3Kgamma	PI3K/MTOR signaling	-0.33785	0.080329	-0.41818	0.0027044	0.0056201
1	GDSC:225	Genentech Cpd 10		AURKA, AURKB	Mitosis	-0.4669	0.17126	-0.63816	1.4602e-06	1.1424e-05
1	GDSC:226	GSK1070916	GSK-1070916	AURKA, AURKC	Mitosis	-0.41069	0.21222	-0.62291	8.3193e-05	0.0002487
1	GDSC:229	Enzastaurin	LY317615	PKCB	Other, kinases	-0.44068	0.10362	-0.5443	3.5345e-05	0.00011752
1	GDSC:230	GSK429286A		ROCK1, ROCK2	Cytoskeleton	-0.48921	0.25823	-0.74743	1.5326e-07	2.775e-06
1	GDSC:231	FMK	KIN001-242	RSK	Other, kinases	-0.49618	0.18208	-0.67825	3.8465e-06	2.3795e-05
1	GDSC:235	QL-XII-47		BTK, BMX	Other, kinases	-0.34025	0.11116	-0.45141	0.00042319	0.00098744
1	GDSC:238	Idelalisib	CAL-101, Zydelig	PI3Kdelta	PI3K/MTOR signaling	-0.52923	0.21283	-0.74206	7.5021e-08	1.9956e-06
1	GDSC:249	Cabozantinib	BMS-907351, XL-184, Cometriq	VEGFR, MET, RET, KIT, FLT1, FLT3, FLT4, TIE2,AXL	Other, kinases	-0.31865	0.14717	-0.46582	0.0028291	0.0058223
1	GDSC:252	WZ3105		SRC, ROCK2, NTRK2, FLT3, IRAK1, others	Other	-0.44278	0.19255	-0.63533	6.3536e-07	6.5002e-06
1	GDSC:253	XMD14-99		ALK, CDK7, LTK, others	Other	-0.63095	0.29004	-0.92099	8.0741e-10	1.0739e-07
1	GDSC:254	Quizartinib	AC220, AC 220, AC-220, Asp-2689	FLT3	RTK signaling	-0.5275	0.24838	-0.77589	0.00010589	0.00030616
1	GDSC:255	CP724714	CP-724714	ERBB2	EGFR signaling	-0.24566	0.048358	-0.29402	0.031655	0.049224
1	GDSC:256	JW-7-24-1		LCK	Other, kinases	-0.40842	0.18823	-0.59666	7.7342e-06	3.8176e-05
1	GDSC:257	NPK76-II-72-1		PLK3	Cell cycle	-0.39406	0.25408	-0.64815	6.4294e-06	3.563e-05
1	GDSC:258	STF-62247	STF62247	Autophagy inducer	Other	-0.54362	0.24816	-0.79177	3.6087e-07	4.1735e-06
1	GDSC:260	NG-25	NG25	TAK1, MAP4K2	Other, kinases	-0.38183	0.24402	-0.62585	9.4253e-06	4.5528e-05
1	GDSC:261	TL-1-85		TAK	Other, kinases	-0.41392	0.26008	-0.674	1.3322e-06	1.1074e-05
1	GDSC:262	VX-11e	VX11e, VX11e	ERK2	ERK MAPK signaling	-0.29957	0.055605	-0.35517	0.0061381	0.01158
1	GDSC:263	FR-180204	FR 180204, FR180204, ERK Inhibitor II	ERK1, ERK2	ERK MAPK signaling	-0.39901	0.19957	-0.59857	1.3516e-05	5.5667e-05
1	GDSC:265	Tubastatin A		HDAC1, HDAC6, HDAC8	Chromatin histone acetylation	-0.48246	0.26859	-0.75105	6.2578e-07	6.5002e-06
1	GDSC:266	Zibotentan	ZD4054, ZD-4054	Endothelin-1 receptor (EDNRA)	Other	-0.57878	0.21316	-0.79194	1.6081e-07	2.775e-06
1	GDSC:268	Sepantronium bromide	YM155, YM-155, YM 155	BIRC5	Apoptosis regulation	-0.12489	0.097231	-0.22212	0.072871	0.10366
1	GDSC:269	NSC-207895	XI-006, NSC207895	MDM4	p53 pathway	-0.29666	0.16507	-0.46173	0.00043991	0.0010175
1	GDSC:271	VNLG/124	HDAC inhibitor XV	HDAC,RAR	Chromatin histone acetylation	-0.64251	0.24531	-0.88781	1.6141e-07	2.775e-06
1	GDSC:272	AR-42	HDAC-42, AR 42, AR42	HDAC1	Chromatin histone acetylation	-0.35299	0.1954	-0.54838	8.4148e-05	0.0002487
1	GDSC:273	CUDC-101	CUDC 101	HDAC1-10, EGFR, ERBB2	Other	-0.35945	0.17809	-0.53754	0.000171	0.00044594
1	GDSC:274	Belinostat	PXD101, PXD-101	HDAC1	Chromatin histone acetylation	-0.29128	0.17755	-0.46883	0.00053028	0.0012056
1	GDSC:275	I-BET-762	GSK525762A	BRD2, BRD3, BRD4	Chromatin other	-0.60024	0.28039	-0.88064	3.2139e-08	9.4989e-07
1	GDSC:276	CAY10603		HDAC1, HDAC6	Chromatin histone acetylation	-0.3711	0.19353	-0.56463	4.8447e-05	0.00015342
1	GDSC:277	Linifanib	ABT-869, ABT 869	VEGFR1, VEGFR2, VEGFR3, CSF1R, FLT3, KIT	RTK signaling	-0.63242	0.17475	-0.80717	0.00020674	0.00052374
1	GDSC:279	BIX02189	BIX 02189	MEK5, ERK5	ERK MAPK signaling	-0.52382	0.26794	-0.79175	2.7703e-07	3.8367e-06
1	GDSC:281	Alectinib	CH5424802, CH 542802, Alecensa	ALK	RTK signaling	-0.26245	0.17581	-0.43826	0.00026363	0.00066156
1	GDSC:282	Pelitinib	EKB-569, EKB 569	EGFR	EGFR signaling	-0.33753	0.040848	-0.37838	0.0068504	0.012654
1	GDSC:283	Omipalisib	GSK2126458, GSK-2126458, EX-8678, GSK458	PI3K (class 1), MTORC1, MTORC2	PI3K/MTOR signaling	-0.37211	0.12611	-0.49822	0.00017347	0.00044799
1	GDSC:286	KIN001-236		Angiopoietin-1 receptor	Other	-0.59226	0.27213	-0.86439	1.3076e-08	5.797e-07
1	GDSC:287	KIN001-244	PDK1 inhibitor 7	PDK1 (PDPK1)	Other, kinases	-0.46669	0.19914	-0.66583	7.7501e-06	3.8176e-05
1	GDSC:288	WHI-P97	AC1L1GQE, KIN001-055	JAK3	Other, kinases	-0.22881	0.10415	-0.33296	0.0176	0.029444
1	GDSC:29	AZ628	AZ-628, AZ 628	BRAF	ERK MAPK signaling	-0.15667	0.063487	-0.22015	0.17945	0.2306
1	GDSC:290	KIN001-260	Bayer IKKb inhibitor, ACHP	IKKB	Other	-0.62523	0.31268	-0.93791	1.6818e-10	4.4736e-08
1	GDSC:291	KIN001-266		MAP3K8	Other, kinases	-0.36612	0.13199	-0.49811	1.3719e-05	5.5667e-05
1	GDSC:292	Masitinib	AB1010, Masivet	KIT, PDGFRA, PDGFRB	Other, kinases	-0.39798	0.19818	-0.59617	7.1438e-06	3.6675e-05
1	GDSC:293	Amuvatinib	MP470, MP 470, MP-470	KIT, PDGFRA, FLT3	Other, kinases	-0.23616	0.1217	-0.35786	0.0077544	0.014225
1	GDSC:294	MPS-1-IN-1		MPS1	Mitosis	-0.31666	0.16371	-0.48037	4.5984e-05	0.00014737
1	GDSC:295	NVP-BHG712	BHG712	EPHB4	Other	-0.43535	0.20448	-0.63983	1.924e-05	7.1532e-05
1	GDSC:298	OSI-930	OSI 930 OSI930	KIT	RTK signaling	-0.50951	0.2055	-0.71501	1.2987e-05	5.5667e-05
1	GDSC:299	OSI-027	A-1065-5	MTORC1, MTORC2	PI3K/MTOR signaling	-0.30133	0.18149	-0.48281	0.00019638	0.00050228
1	GDSC:3	Rapamycin	AY-22989, Sirolimus, WY-090217, Torisel, Rapamune	MTORC1	PI3K/MTOR signaling	-0.23263	0.11825	-0.35088	0.05215	0.078372
1	GDSC:30	Sorafenib	Nexavar, 284461-73-0, BAY 43-9006	PDGFR, KIT, VEGFR, RAF	RTK signaling	-0.36173	0.16058	-0.52231	0.018951	0.031117
1	GDSC:300	CX-5461	CX5461, CX 5461	RNA Polymerase 1	Other	-0.31453	0.14216	-0.45669	0.00090932	0.0020326
1	GDSC:301	PHA-793887	PHA793887, PHA 793887	CDK2, CDK7, CDK5	Cell cycle	-0.50237	0.17811	-0.68048	2.1205e-06	1.4463e-05
1	GDSC:302	PI-103	PI-103, PI103, PI 103	PI3Kalpha, DAPK3, CLK4, PIM3, HIPK2	PI3K/MTOR signaling	-0.39719	0.18886	-0.58605	2.4906e-05	8.7171e-05
1	GDSC:303	PIK-93	PIK 93, PIK93	PI3Kgamma	PI3K/MTOR signaling	-0.57891	0.27371	-0.85262	2.5458e-08	8.4648e-07
1	GDSC:304	SB52334	SB-52334, SB 52334	ALK5	RTK signaling	0.00035904	0.092392	-0.092033	0.39174	0.45703
1	GDSC:305	TPCA-1		IKK2	Other, kinases	-0.38135	0.26024	-0.64159	6.9528e-06	3.6675e-05
1	GDSC:306	Fedratinib	TG101348, TG-101348, SAR302503, SAR-302503	JAK2	Other, kinases	-0.49317	0.23207	-0.72524	3.9543e-07	4.3827e-06
1	GDSC:308	Foretinib	GSK1363089, XL-880, EXEL-2880, GSK089	MET, KDR, TIE2, VEGFR3/FLT4, RON, PDGFR, FGFR1, EGFR	RTK signaling	-0.18083	0.098143	-0.27898	0.058628	0.087123
1	GDSC:309	Y-39983		ROCK	Cytoskeleton	-0.56967	0.24243	-0.81209	1.7735e-07	2.775e-06
1	GDSC:310	YM201636	YM-201636, YM 201636	PYKFYVE	Other	-0.41873	0.23787	-0.6566	8.2079e-07	7.5286e-06
1	GDSC:312	Tivozanib	AV-951, AV 951, KRN-951, KIL8951, ASP-4130	VEGFR1, VEGFR2, VEGFR3	RTK signaling	-0.37498	0.20921	-0.58419	0.00011402	0.00032612
1	GDSC:32	Tozasertib	MK 0457,MK-0457,MK-045, VX-680 VX 680 VX-68	AURKA, AURKB, AURKC, others	Mitosis	-0.17666	0.13743	-0.31409	0.094188	0.12981
1	GDSC:326	GSK690693	GSK 690693, GSK-690693	AKT1, AKT2, AKT3	PI3K/MTOR signaling	-0.46121	0.18565	-0.64686	4.246e-05	0.00013944
1	GDSC:328	SNX-2112	SNX 2112	HSP90	Protein stability and degradation	-0.45582	0.16309	-0.61891	2.0986e-06	1.4463e-05
1	GDSC:329	QL-XI-92		DDR1	Other	-0.44698	0.28307	-0.73004	1.6872e-07	2.775e-06
1	GDSC:330	XMD13-2		RIPK1	Apoptosis regulation	-0.28676	0.17319	-0.45994	0.00046712	0.0010712
1	GDSC:331	QL-X-138		BTK	Other, kinases	-0.37683	0.17537	-0.5522	1.9261e-05	7.1532e-05
1	GDSC:332	XMD15-27		CAMK2	Other, kinases	-0.56682	0.24617	-0.81299	1.7419e-08	6.6192e-07
1	GDSC:333	T0901317	TO-901317, TO901317	LXR, FXR	Other	-0.59443	0.19244	-0.78687	1.0004e-07	2.4191e-06
1	GDSC:34	Imatinib	Gleevec, STI-571	ABL, KIT, PDGFR	RTK signaling	-0.13023	0.34569	-0.47592	0.00013507	0.0003782
1	GDSC:341	Selisistat	EX-527, EX 527	SIRT1	Chromatin histone acetylation	-0.44388	0.17331	-0.61718	1.3812e-05	5.5667e-05
1	GDSC:344	THZ-2-49		CDK9	Cell cycle	-0.45325	0.13325	-0.5865	5.0956e-06	3.0121e-05
1	GDSC:345	KIN001-270	CDK9 inhibitor, CDK9-IN-1	CDK9	Cell cycle	-0.55024	0.2	-0.75024	9.5525e-07	8.4699e-06
1	GDSC:346	THZ-2-102-1		CDK7	Cell cycle	-0.35717	0.20431	-0.56148	2.0583e-05	7.3988e-05
1	GDSC:35	NVP-TAE684	NVP-TAE 684, TAE684, TAE-684	ALK	RTK signaling	-0.1036	-0.052298	-0.051302	0.73552	0.78259
1	GDSC:37	Crizotinib	Xalkori, PF2341066, PF-2341066, PF 2341066	MET, ALK, ROS1	RTK signaling	-0.30426	0.23675	-0.54101	0.00033568	0.00081174
1	GDSC:38	Saracatinib	AZD0530, AZD-0530, AZ-10353926	ABL, SRC	RTK signaling	0.0058584	-0.058245	0.064103	0.66041	0.71702
1	GDSC:41	S-Trityl-L-cysteine	NSC 83265, Tritylcysteine	KIF11	Mitosis	-0.28127	0.052512	-0.33378	0.077366	0.10946
1	GDSC:45	Z-LLNle-CHO	Z-L-Norleucine-CHO, Gamma-Secretase Inhibitor 1	gamma-secretase	Other	-0.31643	0.12795	-0.44438	0.0090285	0.015905
1	GDSC:5	Sunitinib	Sutent, Sunitinib Malate, SU-11248	PDGFR, KIT, VEGFR, FLT3, RET, CSF1R	RTK signaling	-0.45549	0.25906	-0.71454	0.00086629	0.0019528
1	GDSC:51	Dasatinib	BMS-354825-03, BMS-354825, Sprycel	ABL, SRC, Ephrins, PDGFR, KIT	Other	0.10699	-0.069528	0.17652	0.26335	0.32431
1	GDSC:52	GNF-2	KIN001-013	BCR-ABL	ABL signaling	-0.28489	0.22399	-0.50888	5.8766e-05	0.0001839
1	GDSC:53	CGP-60474	KIN001-019, CGP60474, CGP 60474	CDK1,CDK2,CDK5,CDK7,CDK9, PKC	Cell cycle	-0.18787	0.11162	-0.29949	0.10054	0.13715
1	GDSC:54	CGP-082996	CINK4, KIN001-021	CDK4	Cell cycle	-0.57471	0.17573	-0.75044	1.367e-05	5.5667e-05
1	GDSC:55	A-770041	KIN001-111	LCK, FYN	Other, kinases	0.00070187	0.038119	-0.037418	0.81461	0.84975
1	GDSC:56	WH-4-023	KIN001-112	SRC, LCK	Other, kinases	0.19106	-0.011892	0.20295	0.17284	0.22427
1	GDSC:59	WZ-1-84	KIN001-123	BMX	Other, kinases	-0.15895	0.14949	-0.30844	0.098812	0.13548
1	GDSC:6	PHA-665752	PHA665752, PHA 665752	MET	RTK signaling	-0.38166	0.13038	-0.51204	0.0019523	0.004188
1	GDSC:60	BI-2536		PLK1, PLK2, PLK3	Cell cycle	-0.12598	0.024764	-0.15075	0.40666	0.47236
1	GDSC:63	BMS-509744	KIN001-127, ITK inhibitor	ITK	Other	-0.14049	0.11477	-0.25527	0.10208	0.13737
1	GDSC:64	CMK	KIN001-128	RSK2	ERK MAPK signaling	-0.32118	0.18555	-0.50673	0.0062875	0.011778
1	GDSC:71	Pyrimethamine	Daraprim, Chloridine	Dihydrofolate reductase (DHFR)	Other	-0.11897	0.12309	-0.24206	0.14348	0.18835
1	GDSC:83	JW-7-52-1	NA	MTOR	PI3K/MTOR signaling	-0.22203	0.038728	-0.26076	0.14864	0.19381
1	GDSC:86	A-443654	KIN001-139	AKT1, AKT2, AKT3	PI3K/MTOR signaling	-0.1197	0.061875	-0.18157	0.33737	0.40242
1	GDSC:87	GW843682X	GW843682X (AN-13)	PLK1	Cell cycle	-0.16828	0.01358	-0.18186	0.31114	0.37791
1	GDSC:88	Entinostat	MS-275	HDAC1, HDAC3	Chromatin histone acetylation	-0.16128	0.26525	-0.42652	0.018859	0.031117
1	GDSC:89	Parthenolide		HDAC1	Chromatin histone acetylation	-0.48293	0.17066	-0.65359	0.00042062	0.00098744
1	GDSC:9	MG-132	LLL cpd, MG 132, MG132	Proteasome, CAPN1	Protein stability and degradation	-0.21167	-0.034673	-0.177	0.31955	0.38462
1	GDSC:91	GSK319347A	KIN001-135, IKK-3 inhibitor	IKK	Other	-0.6811	0.19187	-0.87297	1.6868e-06	1.2464e-05
1	GDSC:94	TGX221	TGX-221, Tgx 221	PI3Kbeta	PI3K/MTOR signaling	-0.13467	-0.065603	-0.069069	0.66003	0.71702
2	GDSC:1	Erlotinib	Tarceva, RG-1415, CP-358774, OSI-774, Ro-508231, R-1415	EGFR	EGFR signaling	-0.29254	-0.1149	-0.17765	0.38547	0.47034
2	GDSC:1001	AICA Ribonucleotide	AICAR, N1-(b-D-Ribofuranosyl)-5-aminoimidazole-4-carboxamide	AMPK agonist	Metabolism	-0.24189	0.093623	-0.33552	0.0072878	0.023641
2	GDSC:1004	Vinblastine	Velban	Microtubule destabiliser	Mitosis	-0.29341	0.010893	-0.30431	0.0031424	0.016644
2	GDSC:1005	Cisplatin	cis-Diammineplatinum(II) dichloride, Platinol, CIS-DDP	DNA crosslinker	DNA replication	-0.2328	0.035563	-0.26836	0.012468	0.033842
2	GDSC:1006	Cytarabine	Ara-Cytidine, Arabinosyl Cytosine, U-19920	Antimetabolite	DNA replication	-0.32175	0.0023374	-0.32409	0.0107	0.030937
2	GDSC:1007	Docetaxel	RP-56976, Taxotere	Microtubule stabiliser	Mitosis	-0.29337	-0.13081	-0.16256	0.17156	0.25074
2	GDSC:1008	Methotrexate	Abitrexate, Amethopterin, Rheumatrex, Trexall, Folex	Antimetabolite	DNA replication	-0.25776	0.21096	-0.46871	0.0008003	0.0081877
2	GDSC:1009	Tretinoin	ATRA, Vesanoid, Renova, Atralin, Tretin-X, Avita	Retinoic acid	Other	-0.24254	0.1219	-0.36444	0.026607	0.058491
2	GDSC:1010	Gefitinib	ZD-1839, Iressa	EGFR	EGFR signaling	-0.0020161	-0.10022	0.098208	0.4077	0.48851
2	GDSC:1011	Navitoclax	ABT-263, ABT263, ABT 263	BCL2, BCL-XL, BCL-W	Apoptosis regulation	-0.19814	0.27315	-0.4713	0.00035622	0.0052718
2	GDSC:1012	Vorinostat	Zolinza, SAHA, suberanilohydroxamic acid, suberoylanilide hydroxamic acid, MK-0683	HDAC inhibitor Class I, IIa, IIb, IV	Chromatin histone acetylation	-0.24609	0.18649	-0.43258	0.00019311	0.0051367
2	GDSC:1013	Nilotinib	Tasigna, AMN 107	ABL	ABL signaling	-0.06637	0.14527	-0.21164	0.082554	0.14077
2	GDSC:1014	Refametinib	RDEA119, BAY-86-9766, BAY 869766	MEK1, MEK2	ERK MAPK signaling	-0.25238	-0.14957	-0.10281	0.41764	0.49548
2	GDSC:1015	CI-1040	CI 1040, PD-18435, PD-184352, 212631-79-3	MEK1, MEK2	ERK MAPK signaling	-0.21084	-0.092191	-0.11865	0.35795	0.43878
2	GDSC:1016	Temsirolimus	CCI-779, Torisel	MTOR	PI3K/MTOR signaling	-0.09452	0.062057	-0.15658	0.21188	0.29202
2	GDSC:1017	Olaparib	AZD2281, KU0059436, Lynparza	PARP1, PARP2	Genome integrity	-0.37678	0.14578	-0.52256	0.00031539	0.0052718
2	GDSC:1018	Veliparib	ABT-888, ABT888, ABT 888	PARP1, PARP2	Genome integrity	-0.26931	0.060962	-0.33027	0.016941	0.042751
2	GDSC:1019	Bosutinib	SKI-606, Bosulif	SRC, ABL, TEC	Other, kinases	-0.17022	0.028536	-0.19876	0.13361	0.20193
2	GDSC:1020	Lenalidomide	CDC-501, CC-5013, Revlimid	CRBN	Protein stability and degradation	-0.30484	0.10573	-0.41057	0.0033082	0.016644
2	GDSC:1021	Axitinib	AG-13736, Inlyta	PDGFR, KIT, VEGFR	RTK signaling	-0.32922	0.14583	-0.47505	0.00061222	0.0067854
2	GDSC:1022	AZD7762	AZD-7762, AZD 7762	CHEK1, CHEK2	Cell cycle	-0.33935	0.0893	-0.42865	0.0032696	0.016644
2	GDSC:1023	GW441756	GW 441756	NTRK1	RTK signaling	-0.19676	0.0025093	-0.19927	0.1759	0.25427
2	GDSC:1024	Lestaurtinib	CEP-701, SP-924, SPM-924, A-154475, KT-555	FLT3, JAK2, NTRK1, NTRK2, NTRK3	Other, kinases	-0.44312	0.13547	-0.57859	1.0816e-05	0.00095902
2	GDSC:1025	SB216763	SB-216763, SB 216763	GSK3A, GSK3B	WNT signaling	-0.16461	0.028104	-0.19272	0.13571	0.20395
2	GDSC:1026	Tanespimycin	17-AAG, BMS-722782	HSP90	Protein stability and degradation	-0.0071799	-0.26364	0.25646	0.055616	0.1055
2	GDSC:1028	VX-702	VX702, VX 702	p38	JNK and p38 signaling	-0.21041	0.18753	-0.39794	0.0028754	0.016274
2	GDSC:1029	Motesanib	AMG-706, AMG 706, AMG706	VEGFR, RET, KIT, PDGFR	RTK signaling	-0.18404	-0.021803	-0.16224	0.31186	0.39691
2	GDSC:1030	KU-55933	KU55933	ATM	Genome integrity	-0.13036	0.08358	-0.21394	0.072921	0.12595
2	GDSC:1031	Elesclomol	STA-4783	HSP90	Protein stability and degradation	-0.22824	-0.013157	-0.21509	0.094448	0.15512
2	GDSC:1032	Afatinib	BIBW2992, Tovok, Gilotrif	ERBB2, EGFR	EGFR signaling	-0.066063	-0.11742	0.05136	0.63118	0.69092
2	GDSC:1033	Vismodegib	GDC0449, Erivedge	SMO	Other	-0.14354	0.1241	-0.26764	0.037652	0.076741
2	GDSC:1036	PLX-4720	PLX4720, PLX 4720	BRAF	ERK MAPK signaling	-0.030755	0.074163	-0.10492	0.38899	0.47247
2	GDSC:1037	BX795	BX-795	TBK1, PDK1 (PDPK1), IKK, AURKB, AURKC	Other	-0.39109	0.092976	-0.48407	0.00037101	0.0052718
2	GDSC:1038	NU7441	KU-57788, NU-7432, NU-7741	DNAPK	Genome integrity	-0.15189	0.031884	-0.18377	0.12968	0.19825
2	GDSC:1039	SL0101	SL-0101, SL 0101-1	RSK, AURKB, PIM1, PIM3	Other	-0.11423	0.03487	-0.1491	0.24184	0.32821
2	GDSC:104	Bortezomib	PS-341, LDP-341, Velcade	Proteasome	Protein stability and degradation	0.037792	-0.18371	0.22151	0.19477	0.27268
2	GDSC:1042	Doramapimod	BIRB-796, BIRB 796	p38, JNK2	JNK and p38 signaling	-0.11536	-0.031359	-0.084	0.52241	0.5964
2	GDSC:1043	JNK Inhibitor VIII		JNK	JNK and p38 signaling	-0.18342	-0.054524	-0.1289	0.26954	0.35369
2	GDSC:1046	Wee1 Inhibitor	681640, Wee1 Inhibitor	WEE1, CHEK1	Cell cycle	-0.18206	-0.016704	-0.16535	0.16855	0.2477
2	GDSC:1047	Nutlin-3a (-)		MDM2	p53 pathway	-0.43234	0.21133	-0.64367	7.587e-06	0.00095902
2	GDSC:1049	PD173074	PD-173074, PD 173074	FGFR1, FGFR3	RTK signaling	-0.12742	0.13845	-0.26587	0.018666	0.043939
2	GDSC:1050	ZM447439	ZM-447439, ZM 447439	AURKA, AURKB	Mitosis	-0.50855	0.076313	-0.58487	2.8532e-06	0.00075895
2	GDSC:1052	RO-3306		CDK1	Cell cycle	-0.14204	-0.058683	-0.083355	0.53175	0.60447
2	GDSC:1053	MK-2206	MK 2206, MK2206	AKT1, AKT2	PI3K/MTOR signaling	-0.30967	0.043397	-0.35306	0.0055624	0.020317
2	GDSC:1054	Palbociclib	PD0332991, PD-0332991, PF-00080665-73	CDK4, CDK6	Cell cycle	-0.43163	0.0078658	-0.43949	0.00043592	0.0053444
2	GDSC:1057	Dactolisib	NVP-BEZ235, BEZ235	PI3K (Class 1), MTORC1, MTORC2	PI3K/MTOR signaling	-0.19552	0.032867	-0.22838	0.062129	0.11397
2	GDSC:1058	Pictilisib	GDC-0941, GDC0941, RG-7621	PI3K (class 1)	PI3K/MTOR signaling	-0.3462	0.087087	-0.43329	0.00034191	0.0052718
2	GDSC:1059	AZD8055	AZD-8055	MTORC1, MTORC2	PI3K/MTOR signaling	-0.28646	0.14286	-0.42932	0.0013783	0.010475
2	GDSC:106	XMD8-85	ERK5-IN-1	ERK5, BET	Other	-0.19384	-0.054975	-0.13886	0.47839	0.55812
2	GDSC:1060	PD0325901	PD-0325901, PD 0325901	MEK1, MEK2	ERK MAPK signaling	-0.20436	-0.18336	-0.021003	0.87466	0.88464
2	GDSC:1061	SB590885	SB-590885	BRAF	ERK MAPK signaling	-0.1709	-0.011085	-0.15981	0.17684	0.25427
2	GDSC:1062	Selumetinib	AZD6244, AZD-6244, ARRY-886	MEK1, MEK2	ERK MAPK signaling	-0.040679	-0.092295	0.051616	0.67314	0.722
2	GDSC:1066	AZD6482	AZD 6482, AZD-6482, AK-55409	PI3Kbeta	PI3K/MTOR signaling	-0.098987	0.012399	-0.11139	0.33377	0.41675
2	GDSC:1067	CCT007093		PPM1D	Other	-0.14177	0.010396	-0.15216	0.20134	0.2804
2	GDSC:1069	EHT-1864	EHT 1864	RAC1, RAC2, RAC3	Cytoskeleton	-0.13167	0.025475	-0.15715	0.17913	0.25617
2	GDSC:1072	Avagacestat	BMS-708163, BMS 708163	Amyloid beta20, Amyloid beta40	Other	-0.24658	-0.010853	-0.23573	0.069872	0.12228
2	GDSC:1091	BMS-536924	BMS 536924	IGF1R, IR	Unclassified	-0.16742	0.042013	-0.20943	0.10034	0.16079
2	GDSC:11	Paclitaxel	BMS-181339-01, Taxol, Onxol, Paxene, Praxel, Abraxane	Microtubule stabiliser	Mitosis	-0.15121	-0.012999	-0.13821	0.4557	0.53635
2	GDSC:110	Seliciclib	Roscovitine, CYC-202, AL-39256	CDK2, CDK7, CDK9	Cell cycle	-0.13763	-0.040039	-0.097594	0.61025	0.67636
2	GDSC:111	Salubrinal	EIF-2alpha Inhibitor	EIF2A	Other	-0.31436	0.21879	-0.53315	0.0090404	0.027641
2	GDSC:1114	Cetuximab	Erbitux, IMC-C225, C225, IMC-225, L01XC06	EGFR	EGFR signaling	-0.0062161	-0.12917	0.12295	0.27125	0.35369
2	GDSC:1129	PF-4708671	PF 4708671, PF4708671	S6K1	PI3K/MTOR signaling	-0.14699	0.028754	-0.17574	0.17272	0.25106
2	GDSC:1133	Serdemetan	JNJ-26854165	MDM2	p53 pathway	-0.25044	0.011977	-0.26242	0.022288	0.051109
2	GDSC:1142	HG-5-113-01		LOK, LTK, TRCB, ABL(T315I)	Other	-0.20498	-0.036082	-0.1689	0.33685	0.41675
2	GDSC:1143	HG-5-88-01		EGFR, ADCK4	Other, kinases	-0.19628	0.0076406	-0.20392	0.1676	0.24768
2	GDSC:1149	TW 37	TW37, TW-37	BCL2, BCL-XL, MCL1	Apoptosis regulation	-0.21716	-0.0030809	-0.21408	0.059594	0.11008
2	GDSC:1158	XMD11-85h		BRSK2, FLT4, MARK4, PRKCD, RET, SPRK1	Other	-0.29154	-0.0072141	-0.28432	0.094472	0.15512
2	GDSC:1161	ZG-10		JNK1	JNK and p38 signaling	-0.18635	0.044859	-0.23121	0.12246	0.19049
2	GDSC:1164	XMD8-92	XMD 8-92	MAPK7	Other, kinases	-0.1882	-0.040418	-0.14779	0.39749	0.47988
2	GDSC:1166	QL-VIII-58		MTOR, ATR	Other	-0.014131	0.0097046	-0.023836	0.89298	0.89974
2	GDSC:1170	CCT-018159	CCT018159, CCT 018159	HSP90	Protein stability and degradation	-0.15815	-0.039887	-0.11826	0.31921	0.40052
2	GDSC:1175	Rucaparib	PF-01367338, AG-014699, AG-14447, AG-14699	PARP1, PARP2	Genome integrity	-0.35201	0.01897	-0.37098	0.0043302	0.018386
2	GDSC:119	Lapatinib	Tykerb, Tyverb	ERBB2, EGFR	EGFR signaling	-0.020384	-0.13669	0.11631	0.48832	0.56475
2	GDSC:1192	GSK269962A	GSK 269962A	ROCK1, ROCK2	Cytoskeleton	-0.24259	0.083759	-0.32635	0.0094072	0.028435
2	GDSC:1194	SB505124	SB 505124, SB505124	ALK4, ALK5	RTK signaling	-0.15754	0.092955	-0.2505	0.027451	0.059852
2	GDSC:1199	Tamoxifen	Nolvadex, Soltamox, Zynoplex, ICI-46474, Kessar	ESR1	Hormone-related	-0.27173	0.088577	-0.36031	0.0044237	0.018386
2	GDSC:1203	QL-XII-61		BMX, BTK	Other, kinases	-0.23085	0.16026	-0.39111	0.038082	0.076741
2	GDSC:1218	JQ1	JQ-1, (+)-JQ-1	BRD2, BRD3, BRD4, BRDT	Chromatin other	-0.25019	0.16107	-0.41126	0.0022654	0.013391
2	GDSC:1219	PFI-1		BRD4	Chromatin other	-0.20712	0.024096	-0.23122	0.047739	0.09269
2	GDSC:1230	IOX2	IOX-2, IOX 2, AK176060	EGLN1	Other	-0.15807	0.077821	-0.23589	0.048315	0.093129
2	GDSC:1236	UNC0638	UNC-0638, UNC 0683	G9a and GLP methyltransferases	Chromatin histone methylation	-0.14504	0.16408	-0.30912	0.0083216	0.026042
2	GDSC:1239	YK-4-279	YK 4-279	RNA helicase A	Other	-0.056421	-0.077933	0.021512	0.85732	0.87374
2	GDSC:1241	CHIR-99021	CT 99021, CHIR99021, CHIR 99021	GSK3A, GSK3B	WNT signaling	-0.099637	0.041723	-0.14136	0.26528	0.35282
2	GDSC:1242	(5Z)-7-Oxozeaenol	5Z-7-Oxozeaenol, LL-Z1640-2	TAK1	Other, kinases	-0.352	0.030234	-0.38224	0.0034901	0.016644
2	GDSC:1243	Piperlongumine	Piplartine	Induces reactive oxygen species	Other	-0.12493	-0.025674	-0.099257	0.41911	0.49548
2	GDSC:1248	Daporinad	APO866, FK866, FK866	NAMPT	Metabolism	-0.25118	0.10263	-0.35381	0.0053513	0.020126
2	GDSC:1259	Talazoparib	BMN-673, BMN 973	PARP1, PARP2	Genome integrity	-0.28181	0.058241	-0.34005	0.006733	0.022387
2	GDSC:1261	rTRAIL		TRAIL receptor agonist	Apoptosis regulation	-0.014616	-0.050848	0.036232	0.764	0.80009
2	GDSC:1262	UNC1215	UNC-1215	L3MBTL3	Chromatin other	-0.22537	0.15463	-0.38	0.0064214	0.021899
2	GDSC:1264	SGC0946		DOT1L	Chromatin histone methylation	-0.20073	0.089782	-0.29051	0.032593	0.069358
2	GDSC:1266	ICL1100013		N-myristoyltransferase 1/2	Other	-0.181	-0.046224	-0.13477	0.278	0.35897
2	GDSC:1268	XAV939	NVP-XAV939, XAV-939, XAV 939	TNKS1, TNKS2	WNT signaling	-0.07968	-0.083454	0.0037746	0.97307	0.97674
2	GDSC:133	Doxorubicin	Doxil, Rubex, Adriamycin, Adriablastin, Doxorubicine	Anthracycline	DNA replication	-0.2406	0.043777	-0.28438	0.046608	0.09116
2	GDSC:134	Etoposide	Etopophos, Vepesid, Eposin, VP-16	TOP2	DNA replication	-0.30068	0.079529	-0.38021	0.0040804	0.018386
2	GDSC:135	Gemcitabine	Gemzar, LY-188011	Pyrimidine antimetabolite	DNA replication	-0.19816	0.0015627	-0.19972	0.11947	0.18804
2	GDSC:136	Mitomycin-C	Mytozytrex, NSC-26980, MMC, Mitosol, Mitozytrex	DNA crosslinker	DNA replication	-0.2108	0.026796	-0.23759	0.088272	0.14956
2	GDSC:1372	Trametinib	GSK1120212, Mekinist	MEK1, MEK2	ERK MAPK signaling	-0.11384	-0.1985	0.084661	0.48253	0.56049
2	GDSC:1373	Dabrafenib	GSK2118436, Tafinlar	BRAF	ERK MAPK signaling	-0.11479	0.081176	-0.19596	0.12935	0.19825
2	GDSC:1375	Temozolomide	Temodar, Temodal, M-39831, SCH 52365	DNA alkylating agent	DNA replication	-0.24097	0.10299	-0.34396	0.0061913	0.02167
2	GDSC:1378	Bleomycin (50 uM)		dsDNA break induction	DNA replication	-0.2097	-0.093699	-0.116	0.31442	0.39812
2	GDSC:140	Vinorelbine	vinorelbine tartrate, Navelbine, Exelbine	Microtubule destabiliser	Mitosis	-0.073538	-0.038985	-0.034554	0.78588	0.81978
2	GDSC:147	NSC-87877	NSC 87877	SHP-1 (PTPN6), SHP-2 (PTPN11)	Other	-0.30811	0.043473	-0.35159	0.014828	0.039052
2	GDSC:1494	SN-38	7-Ethyl-10-Hydroxy-Camptothecin, SN 38	TOP1	DNA replication	-0.35728	0.09817	-0.45545	4.2352e-05	0.0023489
2	GDSC:150	Bicalutamide	ICI-176334, Casodex, Cosudex, ICI 176334	AR	Hormone-related	-0.3638	0.08072	-0.44452	0.0051224	0.019968
2	GDSC:151	QS11	944328-88-5	ARFGAP1	Other	-0.22703	0.054814	-0.28185	0.037951	0.076741
2	GDSC:152	CP466722	CP-466722, CP 466722, 1080622-86-1	ATM	Genome integrity	-0.17334	0.16928	-0.34262	0.0097089	0.029018
2	GDSC:1529	Pevonedistat	MLN4924, MLN 4924, MLN-4924	NAE	Other	-0.2757	-0.006061	-0.26964	0.057639	0.10797
2	GDSC:153	Midostaurin	PKC412, benzoylstaurosporine, CGP-41251	PKC, PPK, FLT1, c-FGR, others	Other	-0.24999	-0.0090491	-0.24094	0.063772	0.1154
2	GDSC:1530	PFI-3	BDF00016096	SMARCA2, SMARCA4, PB1	Other	-0.47599	0.14563	-0.62162	4.4152e-05	0.0023489
2	GDSC:155	Ponatinib	AP24534, AP-24534, KIN001-192, Iclusig	ABL, PDGFRA, VEGFR2, FGFR1, SRC, TIE2, FLT3	RTK signaling	-0.22386	0.15497	-0.37882	0.0039056	0.017912
2	GDSC:157	JNK-9L	KIN001-204, JNK inhibitor 9l	JNK2, JNK3	JNK and p38 signaling	-0.10223	-0.028593	-0.073637	0.55233	0.62254
2	GDSC:158	PF-562271	PF-00562271	FAK, FAK2	Cytoskeleton	-0.28475	-0.034243	-0.2505	0.043952	0.087248
2	GDSC:159	HG6-64-1	KIN001-206	BRAF	ERK MAPK signaling	-0.2613	0.059326	-0.32063	0.013511	0.035939
2	GDSC:164	JQ12		HDAC1, HDAC2	Chromatin histone acetylation	-0.24712	0.062935	-0.31006	0.011938	0.033402
2	GDSC:165	DMOG	Dimethyloxalylglcine	HIF-PH	Metabolism	-0.070973	0.089512	-0.16049	0.18009	0.25617
2	GDSC:166	FTI-277		Farnesyl-transferase (FNTA)	Other	-0.20634	-0.0094454	-0.19689	0.13196	0.20058
2	GDSC:167	OSU-03012	AR-12, OSU 03012, OSU03012, PDK1 inhibitor AR-12	PDK1 (PDPK1)	Other, kinases	-0.28174	-0.0023747	-0.27937	0.025553	0.057118
2	GDSC:17	Cyclopamine		SMO	Other	-0.42614	0.12981	-0.55595	0.0058883	0.021166
2	GDSC:170	Shikonin	Anchusin	not defined	Other	-0.21606	0.062826	-0.27889	0.020821	0.04816
2	GDSC:171	AKT inhibitor VIII	Akti-1/2	AKT1, AKT2, AKT3	PI3K/MTOR signaling	-0.070643	-0.073048	0.0024051	0.98521	0.98521
2	GDSC:172	Embelin	Emberine, Embelic acid	XIAP	Apoptosis regulation	-0.21264	-0.044514	-0.16812	0.20258	0.28066
2	GDSC:173	FH535		PPARgamma, PPARdelta	WNT signaling	-0.14755	-0.10403	-0.04352	0.63886	0.69646
2	GDSC:175	PAC-1	GTPL5238	Procaspase-3, Procaspase-7	Apoptosis regulation	-0.26912	0.18166	-0.45078	0.0013677	0.010475
2	GDSC:176	IPA-3	IPA 3	PAK1	Cytoskeleton	-0.38441	0.15716	-0.54157	0.00010459	0.0041093
2	GDSC:177	GSK650394	GSK-650394, GSK 650394	SGK2, SGK3	Other	-0.24564	-0.0028874	-0.24275	0.068222	0.12098
2	GDSC:178	BAY-61-3606	Syk Inhibitor, BAY-613606	SYK	Other, kinases	-0.30174	0.11698	-0.41872	0.0018367	0.012214
2	GDSC:179	5-Fluorouracil	5-FU	Antimetabolite (DNA & RNA)	Other	-0.37374	0.10037	-0.47412	0.00037656	0.0052718
2	GDSC:180	Thapsigargin	Octanoic acid	SERCA	Other	-0.21659	-0.085713	-0.13087	0.24942	0.33678
2	GDSC:182	Obatoclax Mesylate	GX15-070MS, Obatoclax, GX15-070	BCL2, BCL-XL, BCL-W, MCL1	Apoptosis regulation	-0.29141	-0.019947	-0.27146	0.03571	0.073635
2	GDSC:184	BMS-754807	BMS754807, BMS 754807	IGF1R, IR	IGFR signaling	-0.22315	-0.037976	-0.18517	0.090326	0.15207
2	GDSC:185	Linsitinib	OSI-906, ASP-7487	IGF1R	IGFR signaling	-0.13234	0.02917	-0.16151	0.1465	0.21893
2	GDSC:186	Bexarotene	LG-100069, Targretin, Targret, Targrexin, Targretyn, Bexarotenum	Retinioic X receptor (RXR) agonist	Other	-0.087297	-0.060002	-0.027295	0.82141	0.8535
2	GDSC:190	Bleomycin		dsDNA break induction	DNA replication	-0.137	-0.0041123	-0.13289	0.26798	0.35369
2	GDSC:192	LFM-A13	DDE-28	BTK	Other, kinases	-0.22675	0.045448	-0.2722	0.018171	0.043939
2	GDSC:193	GW-2580	GX2580, CFMS receptor tyrosine kinase inhibitor	CSF1R	RTK signaling	0.00912	0.12156	-0.11244	0.33566	0.41675
2	GDSC:194	Luminespib	AUY922, VER-52296,NVP-AUY922, AUY	HSP90	Protein stability and degradation	-0.18424	-0.024317	-0.15992	0.19321	0.27193
2	GDSC:196	Phenformin	DBI	Biguanide agent	Other	-0.26212	0.076397	-0.33852	0.017036	0.042751
2	GDSC:197	Bryostatin 1	Bryostatin	PKC	Other, kinases	-0.28464	0.02595	-0.31059	0.013357	0.035889
2	GDSC:199	Pazopanib	Votrient	CSF1R, KIT, PDGFRA, PDGFRB	RTK signaling	-0.20915	0.079679	-0.28883	0.042041	0.084082
2	GDSC:200	Dacinostat	NVP-LAQ824, LAQ824	HDAC1	Chromatin histone acetylation	-0.15204	0.088993	-0.24103	0.065773	0.11807
2	GDSC:201	Epothilone B	Patupilone, EpoB, EPO906, GNF-PF-193	Microtubule stabiliser	Mitosis	-0.16993	-0.13316	-0.036771	0.75452	0.79329
2	GDSC:202	GSK1904529A	GSK-1904529A, GSK 1904529A	IGF1R, IR	IGFR signaling	-0.10239	0.028336	-0.13073	0.31122	0.39691
2	GDSC:203	BMS-345541	BMS345541, IKK Inhibitor 3	IKK1, IKK2	Other, kinases	-0.11867	0.09834	-0.21701	0.091325	0.15278
2	GDSC:204	Tipifarnib	Zarnestra	Farnesyl-transferase (FNTA)	Other	-0.20449	-0.0019978	-0.20249	0.12553	0.19413
2	GDSC:206	Ruxolitinib	INCB-18424, Ruxolitinib Phosphate, Jakafi	JAK1, JAK2	Other, kinases	-0.12063	0.17849	-0.29912	0.011409	0.032285
2	GDSC:207	AS601245		JNK1, JNK2, JNK2	JNK and p38 signaling	-0.084094	-0.058235	-0.025859	0.82758	0.85548
2	GDSC:208	Ispinesib Mesylate	SB-715992	KSP	Mitosis	-0.20002	0.027097	-0.22712	0.071662	0.12459
2	GDSC:211	TL-2-105		not defined	Unclassified	-0.16945	0.21752	-0.38696	0.0034169	0.016644
2	GDSC:219	AT-7519	AT7519	CDK1, CDK2, CDK4, CDK6, CDK9	Cell cycle	-0.13628	0.10103	-0.23732	0.069811	0.12228
2	GDSC:221	TAK-715	KIN001-201, TAK 715	p38alpha, p38beta	JNK and p38 signaling	-0.1633	0.092407	-0.25571	0.033802	0.071072
2	GDSC:222	BX-912		PDK1 (PDPK1)	PI3K/MTOR signaling	-0.30435	0.19153	-0.49588	0.00044212	0.0053444
2	GDSC:223	ZSTK474	KIN001-167, ZSTK-474, ZSTK 474	PI3K (class 1)	PI3K/MTOR signaling	-0.090539	0.10862	-0.19915	0.12138	0.18992
2	GDSC:224	AS605240	KIN001-173, AS-605240	PI3Kgamma	PI3K/MTOR signaling	-0.1784	0.052038	-0.23044	0.079589	0.13658
2	GDSC:225	Genentech Cpd 10		AURKA, AURKB	Mitosis	-0.23618	0.13113	-0.36731	0.0043691	0.018386
2	GDSC:226	GSK1070916	GSK-1070916	AURKA, AURKC	Mitosis	-0.31054	0.19774	-0.50827	0.00094853	0.0083502
2	GDSC:229	Enzastaurin	LY317615	PKCB	Other, kinases	-0.12097	0.042747	-0.16372	0.21678	0.29723
2	GDSC:230	GSK429286A		ROCK1, ROCK2	Cytoskeleton	-0.1886	0.20467	-0.39328	0.0024988	0.01445
2	GDSC:231	FMK	KIN001-242	RSK	Other, kinases	-0.27588	0.13239	-0.40827	0.010138	0.029634
2	GDSC:235	QL-XII-47		BTK, BMX	Other, kinases	-0.19669	0.087006	-0.28369	0.023291	0.052952
2	GDSC:238	Idelalisib	CAL-101, Zydelig	PI3Kdelta	PI3K/MTOR signaling	-0.21799	0.15691	-0.3749	0.0035719	0.016669
2	GDSC:249	Cabozantinib	BMS-907351, XL-184, Cometriq	VEGFR, MET, RET, KIT, FLT1, FLT3, FLT4, TIE2,AXL	Other, kinases	-0.35096	0.16235	-0.51331	0.00085371	0.0082538
2	GDSC:252	WZ3105		SRC, ROCK2, NTRK2, FLT3, IRAK1, others	Other	-0.14188	0.13711	-0.27899	0.033933	0.071072
2	GDSC:253	XMD14-99		ALK, CDK7, LTK, others	Other	-0.29222	0.23074	-0.52296	0.00010814	0.0041093
2	GDSC:254	Quizartinib	AC220, AC 220, AC-220, Asp-2689	FLT3	RTK signaling	-0.28723	0.20877	-0.496	0.0051797	0.019968
2	GDSC:255	CP724714	CP-724714	ERBB2	EGFR signaling	-0.16944	0.036321	-0.20576	0.05884	0.10945
2	GDSC:256	JW-7-24-1		LCK	Other, kinases	-0.11468	0.13375	-0.24843	0.063222	0.11519
2	GDSC:257	NPK76-II-72-1		PLK3	Cell cycle	-0.10019	0.20198	-0.30217	0.017385	0.043219
2	GDSC:258	STF-62247	STF62247	Autophagy inducer	Other	-0.19807	0.18711	-0.38518	0.0050917	0.019968
2	GDSC:260	NG-25	NG25	TAK1, MAP4K2	Other, kinases	-0.1562	0.20627	-0.36247	0.0044168	0.018386
2	GDSC:261	TL-1-85		TAK	Other, kinases	-0.14499	0.21382	-0.35882	0.0048106	0.019398
2	GDSC:262	VX-11e	VX11e, VX11e	ERK2	ERK MAPK signaling	-0.28022	0.057672	-0.33789	0.004813	0.019398
2	GDSC:263	FR-180204	FR 180204, FR180204, ERK Inhibitor II	ERK1, ERK2	ERK MAPK signaling	-0.12714	0.15135	-0.2785	0.025811	0.057214
2	GDSC:265	Tubastatin A		HDAC1, HDAC6, HDAC8	Chromatin histone acetylation	-0.20867	0.22241	-0.43108	0.00089766	0.0082538
2	GDSC:266	Zibotentan	ZD4054, ZD-4054	Endothelin-1 receptor (EDNRA)	Other	-0.34584	0.17675	-0.52259	0.00030692	0.0052718
2	GDSC:268	Sepantronium bromide	YM155, YM-155, YM 155	BIRC5	Apoptosis regulation	-0.038909	0.082658	-0.12157	0.3158	0.39812
2	GDSC:269	NSC-207895	XI-006, NSC207895	MDM4	p53 pathway	-0.2415	0.15919	-0.40069	0.0014766	0.010616
2	GDSC:271	VNLG/124	HDAC inhibitor XV	HDAC,RAR	Chromatin histone acetylation	-0.34119	0.19633	-0.53752	0.00044938	0.0053444
2	GDSC:272	AR-42	HDAC-42, AR 42, AR42	HDAC1	Chromatin histone acetylation	-0.21949	0.17495	-0.39444	0.0014327	0.010586
2	GDSC:273	CUDC-101	CUDC 101	HDAC1-10, EGFR, ERBB2	Other	-0.20868	0.15251	-0.36119	0.0033297	0.016644
2	GDSC:274	Belinostat	PXD101, PXD-101	HDAC1	Chromatin histone acetylation	-0.18293	0.15995	-0.34288	0.0055757	0.020317
2	GDSC:275	I-BET-762	GSK525762A	BRD2, BRD3, BRD4	Chromatin other	-0.26183	0.22247	-0.4843	0.0003042	0.0052718
2	GDSC:276	CAY10603		HDAC1, HDAC6	Chromatin histone acetylation	-0.22353	0.1713	-0.39482	0.001582	0.011074
2	GDSC:277	Linifanib	ABT-869, ABT 869	VEGFR1, VEGFR2, VEGFR3, CSF1R, FLT3, KIT	RTK signaling	-0.40286	0.13731	-0.54017	0.005372	0.020126
2	GDSC:279	BIX02189	BIX 02189	MEK5, ERK5	ERK MAPK signaling	-0.24162	0.22088	-0.4625	0.00089985	0.0082538
2	GDSC:281	Alectinib	CH5424802, CH 542802, Alecensa	ALK	RTK signaling	-0.14544	0.15738	-0.30282	0.012055	0.033402
2	GDSC:282	Pelitinib	EKB-569, EKB 569	EGFR	EGFR signaling	-0.23706	0.024842	-0.2619	0.024771	0.05584
2	GDSC:283	Omipalisib	GSK2126458, GSK-2126458, EX-8678, GSK458	PI3K (class 1), MTORC1, MTORC2	PI3K/MTOR signaling	-0.11927	0.078984	-0.19825	0.095414	0.15571
2	GDSC:286	KIN001-236		Angiopoietin-1 receptor	Other	-0.23453	0.21003	-0.44456	0.00074193	0.0078941
2	GDSC:287	KIN001-244	PDK1 inhibitor 7	PDK1 (PDPK1)	Other, kinases	-0.17775	0.14842	-0.32617	0.018417	0.043939
2	GDSC:288	WHI-P97	AC1L1GQE, KIN001-055	JAK3	Other, kinases	-0.1525	0.093516	-0.24601	0.044566	0.087812
2	GDSC:29	AZ628	AZ-628, AZ 628	BRAF	ERK MAPK signaling	-0.22375	0.075762	-0.29951	0.099775	0.16079
2	GDSC:290	KIN001-260	Bayer IKKb inhibitor, ACHP	IKKB	Other	-0.14173	0.22448	-0.36621	0.0035041	0.016644
2	GDSC:291	KIN001-266		MAP3K8	Other, kinases	-0.060309	0.074675	-0.13498	0.26275	0.35121
2	GDSC:292	Masitinib	AB1010, Masivet	KIT, PDGFRA, PDGFRB	Other, kinases	-0.16214	0.15621	-0.31835	0.0075508	0.024199
2	GDSC:293	Amuvatinib	MP470, MP 470, MP-470	KIT, PDGFRA, FLT3	Other, kinases	-0.213	0.12125	-0.33426	0.0078282	0.024789
2	GDSC:294	MPS-1-IN-1		MPS1	Mitosis	-0.14749	0.13554	-0.28303	0.018533	0.043939
2	GDSC:295	NVP-BHG712	BHG712	EPHB4	Other	-0.18471	0.16158	-0.34628	0.010079	0.029634
2	GDSC:298	OSI-930	OSI 930 OSI930	KIT	RTK signaling	-0.30309	0.1722	-0.47529	0.00046211	0.0053444
2	GDSC:299	OSI-027	A-1065-5	MTORC1, MTORC2	PI3K/MTOR signaling	-0.13162	0.15195	-0.28357	0.016032	0.041435
2	GDSC:3	Rapamycin	AY-22989, Sirolimus, WY-090217, Torisel, Rapamune	MTORC1	PI3K/MTOR signaling	-0.084461	0.042838	-0.1273	0.54078	0.61212
2	GDSC:30	Sorafenib	Nexavar, 284461-73-0, BAY 43-9006	PDGFR, KIT, VEGFR, RAF	RTK signaling	-0.21001	0.077673	-0.28769	0.26191	0.35121
2	GDSC:300	CX-5461	CX5461, CX 5461	RNA Polymerase 1	Other	-0.36704	0.16163	-0.52867	0.00016344	0.0051367
2	GDSC:301	PHA-793887	PHA793887, PHA 793887	CDK2, CDK7, CDK5	Cell cycle	-0.24951	0.13372	-0.38323	0.0032093	0.016644
2	GDSC:302	PI-103	PI-103, PI103, PI 103	PI3Kalpha, DAPK3, CLK4, PIM3, HIPK2	PI3K/MTOR signaling	-0.14665	0.14522	-0.29187	0.0162	0.041435
2	GDSC:303	PIK-93	PIK 93, PIK93	PI3Kgamma	PI3K/MTOR signaling	-0.17624	0.2017	-0.37794	0.0066186	0.022285
2	GDSC:304	SB52334	SB-52334, SB 52334	ALK5	RTK signaling	0.015539	0.090726	-0.075187	0.49825	0.57374
2	GDSC:305	TPCA-1		IKK2	Other, kinases	-0.1685	0.22553	-0.39403	0.0021038	0.012965
2	GDSC:306	Fedratinib	TG101348, TG-101348, SAR302503, SAR-302503	JAK2	Other, kinases	-0.24987	0.19043	-0.4403	0.00097314	0.0083502
2	GDSC:308	Foretinib	GSK1363089, XL-880, EXEL-2880, GSK089	MET, KDR, TIE2, VEGFR3/FLT4, RON, PDGFR, FGFR1, EGFR	RTK signaling	-0.21329	0.11083	-0.32412	0.016191	0.041435
2	GDSC:309	Y-39983		ROCK	Cytoskeleton	-0.26218	0.19027	-0.45245	0.0010686	0.0088827
2	GDSC:310	YM201636	YM-201636, YM 201636	PYKFYVE	Other	-0.14803	0.19092	-0.33895	0.0060369	0.021411
2	GDSC:312	Tivozanib	AV-951, AV 951, KRN-951, KIL8951, ASP-4130	VEGFR1, VEGFR2, VEGFR3	RTK signaling	-0.1598	0.17206	-0.33186	0.0068225	0.022405
2	GDSC:32	Tozasertib	MK 0457,MK-0457,MK-045, VX-680 VX 680 VX-68	AURKA, AURKB, AURKC, others	Mitosis	-0.24954	0.14606	-0.39561	0.055923	0.1055
2	GDSC:326	GSK690693	GSK 690693, GSK-690693	AKT1, AKT2, AKT3	PI3K/MTOR signaling	-0.27977	0.15612	-0.43588	0.0020322	0.012871
2	GDSC:328	SNX-2112	SNX 2112	HSP90	Protein stability and degradation	-0.13049	0.10307	-0.23357	0.066135	0.11807
2	GDSC:329	QL-XI-92		DDR1	Other	-0.22927	0.24703	-0.4763	0.0001813	0.0051367
2	GDSC:330	XMD13-2		RIPK1	Apoptosis regulation	-0.21194	0.16299	-0.37492	0.001286	0.010366
2	GDSC:331	QL-X-138		BTK	Other, kinases	-0.21111	0.14858	-0.35969	0.0021446	0.012965
2	GDSC:332	XMD15-27		CAMK2	Other, kinases	-0.28839	0.19826	-0.48665	0.00021295	0.0051495
2	GDSC:333	T0901317	TO-901317, TO901317	LXR, FXR	Other	-0.29529	0.13721	-0.4325	0.0017173	0.011713
2	GDSC:34	Imatinib	Gleevec, STI-571	ABL, KIT, PDGFR	RTK signaling	0.0052393	0.26878	-0.26354	0.01887	0.04403
2	GDSC:341	Selisistat	EX-527, EX 527	SIRT1	Chromatin histone acetylation	-0.21555	0.13463	-0.35018	0.0089714	0.027641
2	GDSC:344	THZ-2-49		CDK9	Cell cycle	-0.096851	0.066389	-0.16324	0.18619	0.26344
2	GDSC:345	KIN001-270	CDK9 inhibitor, CDK9-IN-1	CDK9	Cell cycle	-0.30143	0.15943	-0.46087	0.00036979	0.0052718
2	GDSC:346	THZ-2-102-1		CDK7	Cell cycle	-0.1163	0.16211	-0.27841	0.029458	0.063706
2	GDSC:35	NVP-TAE684	NVP-TAE 684, TAE684, TAE-684	ALK	RTK signaling	-0.023789	-0.083296	0.059507	0.70633	0.75154
2	GDSC:37	Crizotinib	Xalkori, PF2341066, PF-2341066, PF 2341066	MET, ALK, ROS1	RTK signaling	-0.32481	0.21009	-0.5349	0.012242	0.033571
2	GDSC:38	Saracatinib	AZD0530, AZD-0530, AZ-10353926	ABL, SRC	RTK signaling	0.014801	-0.057352	0.072154	0.64326	0.6984
2	GDSC:41	S-Trityl-L-cysteine	NSC 83265, Tritylcysteine	KIF11	Mitosis	-0.28049	0.034191	-0.31468	0.10485	0.16701
2	GDSC:45	Z-LLNle-CHO	Z-L-Norleucine-CHO, Gamma-Secretase Inhibitor 1	gamma-secretase	Other	-0.091095	0.022729	-0.11382	0.56823	0.63776
2	GDSC:5	Sunitinib	Sutent, Sunitinib Malate, SU-11248	PDGFR, KIT, VEGFR, FLT3, RET, CSF1R	RTK signaling	-0.38348	0.19449	-0.57797	0.018351	0.043939
2	GDSC:51	Dasatinib	BMS-354825-03, BMS-354825, Sprycel	ABL, SRC, Ephrins, PDGFR, KIT	Other	0.01009	-0.025941	0.036031	0.83233	0.85548
2	GDSC:52	GNF-2	KIN001-013	BCR-ABL	ABL signaling	-0.13195	0.14062	-0.27257	0.050706	0.097035
2	GDSC:53	CGP-60474	KIN001-019, CGP60474, CGP 60474	CDK1,CDK2,CDK5,CDK7,CDK9, PKC	Cell cycle	-0.0014426	0.028253	-0.029696	0.87421	0.88464
2	GDSC:54	CGP-082996	CINK4, KIN001-021	CDK4	Cell cycle	-0.35924	0.057515	-0.41676	0.031435	0.067433
2	GDSC:55	A-770041	KIN001-111	LCK, FYN	Other, kinases	-0.030278	0.047261	-0.077539	0.66657	0.71784
2	GDSC:56	WH-4-023	KIN001-112	SRC, LCK	Other, kinases	0.074764	0.03994	0.034824	0.83297	0.85548
2	GDSC:59	WZ-1-84	KIN001-123	BMX	Other, kinases	-0.10457	0.11322	-0.21778	0.29052	0.37333
2	GDSC:6	PHA-665752	PHA665752, PHA 665752	MET	RTK signaling	-0.57177	0.16458	-0.73635	0.003395	0.016644
2	GDSC:60	BI-2536		PLK1, PLK2, PLK3	Cell cycle	-0.088683	0.0029772	-0.09166	0.62761	0.68985
2	GDSC:63	BMS-509744	KIN001-127, ITK inhibitor	ITK	Other	-0.010886	0.054267	-0.065152	0.73577	0.77974
2	GDSC:64	CMK	KIN001-128	RSK2	ERK MAPK signaling	-0.21046	0.11826	-0.32872	0.097765	0.15857
2	GDSC:71	Pyrimethamine	Daraprim, Chloridine	Dihydrofolate reductase (DHFR)	Other	-0.050338	0.085897	-0.13623	0.47459	0.55613
2	GDSC:83	JW-7-52-1	NA	MTOR	PI3K/MTOR signaling	-0.16813	0.0032959	-0.17143	0.3987	0.47988
2	GDSC:86	A-443654	KIN001-139	AKT1, AKT2, AKT3	PI3K/MTOR signaling	-0.023984	0.017568	-0.041552	0.84857	0.86815
2	GDSC:87	GW843682X	GW843682X (AN-13)	PLK1	Cell cycle	-0.095341	-0.022534	-0.072808	0.70071	0.74855
2	GDSC:88	Entinostat	MS-275	HDAC1, HDAC3	Chromatin histone acetylation	0.057314	0.16249	-0.10518	0.58905	0.65835
2	GDSC:89	Parthenolide		HDAC1	Chromatin histone acetylation	-0.26204	0.054687	-0.31673	0.10729	0.16988
2	GDSC:9	MG-132	LLL cpd, MG 132, MG132	Proteasome, CAPN1	Protein stability and degradation	-0.017183	-0.11505	0.097869	0.6045	0.67279
2	GDSC:91	GSK319347A	KIN001-135, IKK-3 inhibitor	IKK	Other	-0.40489	0.043813	-0.4487	0.034299	0.071278
2	GDSC:94	TGX221	TGX-221, Tgx 221	PI3Kbeta	PI3K/MTOR signaling	0.086097	-0.14965	0.23575	0.15437	0.2294
3	GDSC:1	Erlotinib	Tarceva, RG-1415, CP-358774, OSI-774, Ro-508231, R-1415	EGFR	EGFR signaling	-0.035053	-0.18541	0.15035	0.50588	0.97425
3	GDSC:1001	AICA Ribonucleotide	AICAR, N1-(b-D-Ribofuranosyl)-5-aminoimidazole-4-carboxamide	AMPK agonist	Metabolism	0.19563	0.0059969	0.18963	0.14152	0.97425
3	GDSC:1004	Vinblastine	Velban	Microtubule destabiliser	Mitosis	-0.18637	-0.019834	-0.16654	0.16411	0.97425
3	GDSC:1005	Cisplatin	cis-Diammineplatinum(II) dichloride, Platinol, CIS-DDP	DNA crosslinker	DNA replication	-0.11518	0.0044403	-0.11962	0.33853	0.97425
3	GDSC:1006	Cytarabine	Ara-Cytidine, Arabinosyl Cytosine, U-19920	Antimetabolite	DNA replication	-0.24264	-0.023683	-0.21895	0.063205	0.97425
3	GDSC:1007	Docetaxel	RP-56976, Taxotere	Microtubule stabiliser	Mitosis	-0.16234	-0.15968	-0.0026615	0.98393	0.99138
3	GDSC:1008	Methotrexate	Abitrexate, Amethopterin, Rheumatrex, Trexall, Folex	Antimetabolite	DNA replication	0.16415	0.11896	0.045193	0.70741	0.97425
3	GDSC:1009	Tretinoin	ATRA, Vesanoid, Renova, Atralin, Tretin-X, Avita	Retinoic acid	Other	0.07268	0.053534	0.019146	0.88965	0.97425
3	GDSC:1010	Gefitinib	ZD-1839, Iressa	EGFR	EGFR signaling	0.11249	-0.11509	0.22758	0.10225	0.97425
3	GDSC:1011	Navitoclax	ABT-263, ABT263, ABT 263	BCL2, BCL-XL, BCL-W	Apoptosis regulation	0.18093	0.18898	-0.0080485	0.94529	0.98788
3	GDSC:1012	Vorinostat	Zolinza, SAHA, suberanilohydroxamic acid, suberoylanilide hydroxamic acid, MK-0683	HDAC inhibitor Class I, IIa, IIb, IV	Chromatin histone acetylation	0.093835	0.11027	-0.016431	0.88723	0.97425
3	GDSC:1013	Nilotinib	Tasigna, AMN 107	ABL	ABL signaling	0.065631	0.1125	-0.046867	0.62639	0.97425
3	GDSC:1014	Refametinib	RDEA119, BAY-86-9766, BAY 869766	MEK1, MEK2	ERK MAPK signaling	-0.3293	-0.1403	-0.189	0.1866	0.97425
3	GDSC:1015	CI-1040	CI 1040, PD-18435, PD-184352, 212631-79-3	MEK1, MEK2	ERK MAPK signaling	-0.21675	-0.096301	-0.12045	0.4103	0.97425
3	GDSC:1016	Temsirolimus	CCI-779, Torisel	MTOR	PI3K/MTOR signaling	-0.11131	0.058957	-0.17026	0.14466	0.97425
3	GDSC:1017	Olaparib	AZD2281, KU0059436, Lynparza	PARP1, PARP2	Genome integrity	0.12296	0.038255	0.0847	0.55248	0.97425
3	GDSC:1018	Veliparib	ABT-888, ABT888, ABT 888	PARP1, PARP2	Genome integrity	0.041251	-0.0053748	0.046626	0.74828	0.97425
3	GDSC:1019	Bosutinib	SKI-606, Bosulif	SRC, ABL, TEC	Other, kinases	-0.057364	0.0010242	-0.058388	0.66042	0.97425
3	GDSC:1020	Lenalidomide	CDC-501, CC-5013, Revlimid	CRBN	Protein stability and degradation	0.12073	0.015542	0.10519	0.41491	0.97425
3	GDSC:1021	Axitinib	AG-13736, Inlyta	PDGFR, KIT, VEGFR	RTK signaling	0.015556	0.067357	-0.051802	0.63193	0.97425
3	GDSC:1022	AZD7762	AZD-7762, AZD 7762	CHEK1, CHEK2	Cell cycle	-0.092169	0.029148	-0.12132	0.34537	0.97425
3	GDSC:1023	GW441756	GW 441756	NTRK1	RTK signaling	0.0074756	-0.040979	0.048454	0.73233	0.97425
3	GDSC:1024	Lestaurtinib	CEP-701, SP-924, SPM-924, A-154475, KT-555	FLT3, JAK2, NTRK1, NTRK2, NTRK3	Other, kinases	-0.15842	0.063549	-0.22197	0.076209	0.97425
3	GDSC:1025	SB216763	SB-216763, SB 216763	GSK3A, GSK3B	WNT signaling	0.027706	-0.016439	0.044146	0.74768	0.97425
3	GDSC:1026	Tanespimycin	17-AAG, BMS-722782	HSP90	Protein stability and degradation	-0.20671	-0.21904	0.012333	0.93254	0.98788
3	GDSC:1028	VX-702	VX702, VX 702	p38	JNK and p38 signaling	0.15199	0.10956	0.042432	0.74018	0.97425
3	GDSC:1029	Motesanib	AMG-706, AMG 706, AMG706	VEGFR, RET, KIT, PDGFR	RTK signaling	-0.090242	-0.044235	-0.046007	0.72466	0.97425
3	GDSC:1030	KU-55933	KU55933	ATM	Genome integrity	0.087256	0.03712	0.050136	0.69369	0.97425
3	GDSC:1031	Elesclomol	STA-4783	HSP90	Protein stability and degradation	-0.23331	-0.020883	-0.21242	0.08641	0.97425
3	GDSC:1032	Afatinib	BIBW2992, Tovok, Gilotrif	ERBB2, EGFR	EGFR signaling	0.086657	-0.1419	0.22856	0.092534	0.97425
3	GDSC:1033	Vismodegib	GDC0449, Erivedge	SMO	Other	0.18212	0.056949	0.12517	0.35095	0.97425
3	GDSC:1036	PLX-4720	PLX4720, PLX 4720	BRAF	ERK MAPK signaling	-0.14624	0.091077	-0.23732	0.15915	0.97425
3	GDSC:1037	BX795	BX-795	TBK1, PDK1 (PDPK1), IKK, AURKB, AURKC	Other	-0.041468	0.013602	-0.05507	0.62477	0.97425
3	GDSC:1038	NU7441	KU-57788, NU-7432, NU-7741	DNAPK	Genome integrity	-0.059631	0.0092836	-0.068915	0.61225	0.97425
3	GDSC:1039	SL0101	SL-0101, SL 0101-1	RSK, AURKB, PIM1, PIM3	Other	0.15723	-0.019191	0.17642	0.20802	0.97425
3	GDSC:104	Bortezomib	PS-341, LDP-341, Velcade	Proteasome	Protein stability and degradation	-0.07341	-0.13441	0.060995	0.77337	0.97425
3	GDSC:1042	Doramapimod	BIRB-796, BIRB 796	p38, JNK2	JNK and p38 signaling	-0.10485	-0.03602	-0.068834	0.62525	0.97425
3	GDSC:1043	JNK Inhibitor VIII		JNK	JNK and p38 signaling	-0.061806	-0.080817	0.019011	0.89335	0.97425
3	GDSC:1046	Wee1 Inhibitor	681640, Wee1 Inhibitor	WEE1, CHEK1	Cell cycle	-0.1281	-0.032484	-0.095616	0.47812	0.97425
3	GDSC:1047	Nutlin-3a (-)		MDM2	p53 pathway	-0.19397	0.14619	-0.34016	0.023621	0.97425
3	GDSC:1049	PD173074	PD-173074, PD 173074	FGFR1, FGFR3	RTK signaling	0.2382	0.06416	0.17404	0.15951	0.97425
3	GDSC:1050	ZM447439	ZM-447439, ZM 447439	AURKA, AURKB	Mitosis	-0.099295	-0.021762	-0.077533	0.534	0.97425
3	GDSC:1052	RO-3306		CDK1	Cell cycle	-0.013869	-0.084474	0.070606	0.57263	0.97425
3	GDSC:1053	MK-2206	MK 2206, MK2206	AKT1, AKT2	PI3K/MTOR signaling	-0.048664	-0.01691	-0.031754	0.81132	0.97425
3	GDSC:1054	Palbociclib	PD0332991, PD-0332991, PF-00080665-73	CDK4, CDK6	Cell cycle	-0.16512	-0.056726	-0.1084	0.40417	0.97425
3	GDSC:1057	Dactolisib	NVP-BEZ235, BEZ235	PI3K (Class 1), MTORC1, MTORC2	PI3K/MTOR signaling	-0.056684	-0.00052518	-0.056159	0.65955	0.97425
3	GDSC:1058	Pictilisib	GDC-0941, GDC0941, RG-7621	PI3K (class 1)	PI3K/MTOR signaling	-0.12847	0.031845	-0.16031	0.16157	0.97425
3	GDSC:1059	AZD8055	AZD-8055	MTORC1, MTORC2	PI3K/MTOR signaling	-0.018628	0.078877	-0.097504	0.43448	0.97425
3	GDSC:106	XMD8-85	ERK5-IN-1	ERK5, BET	Other	0.1134	-0.13113	0.24453	0.2116	0.97425
3	GDSC:1060	PD0325901	PD-0325901, PD 0325901	MEK1, MEK2	ERK MAPK signaling	-0.32235	-0.16315	-0.1592	0.21528	0.97425
3	GDSC:1061	SB590885	SB-590885	BRAF	ERK MAPK signaling	-0.36306	0.015809	-0.37887	0.056753	0.97425
3	GDSC:1062	Selumetinib	AZD6244, AZD-6244, ARRY-886	MEK1, MEK2	ERK MAPK signaling	-0.18769	-0.064705	-0.12298	0.40534	0.97425
3	GDSC:1066	AZD6482	AZD 6482, AZD-6482, AK-55409	PI3Kbeta	PI3K/MTOR signaling	-0.090303	0.0076805	-0.097984	0.33718	0.97425
3	GDSC:1067	CCT007093		PPM1D	Other	0.16303	-0.050254	0.21329	0.064441	0.97425
3	GDSC:1069	EHT-1864	EHT 1864	RAC1, RAC2, RAC3	Cytoskeleton	0.06812	-0.015997	0.084117	0.48183	0.97425
3	GDSC:1072	Avagacestat	BMS-708163, BMS 708163	Amyloid beta20, Amyloid beta40	Other	-0.081129	-0.047895	-0.033234	0.78203	0.97425
3	GDSC:1091	BMS-536924	BMS 536924	IGF1R, IR	Unclassified	0.035413	-0.00094748	0.03636	0.77228	0.97425
3	GDSC:11	Paclitaxel	BMS-181339-01, Taxol, Onxol, Paxene, Praxel, Abraxane	Microtubule stabiliser	Mitosis	0.055274	-0.069432	0.12471	0.61017	0.97425
3	GDSC:110	Seliciclib	Roscovitine, CYC-202, AL-39256	CDK2, CDK7, CDK9	Cell cycle	0.0065235	-0.07989	0.086414	0.7229	0.97425
3	GDSC:111	Salubrinal	EIF-2alpha Inhibitor	EIF2A	Other	0.077175	0.076515	0.00066049	0.99761	0.99761
3	GDSC:1114	Cetuximab	Erbitux, IMC-C225, C225, IMC-225, L01XC06	EGFR	EGFR signaling	-0.056383	-0.11753	0.06115	0.66122	0.97425
3	GDSC:1129	PF-4708671	PF 4708671, PF4708671	S6K1	PI3K/MTOR signaling	0.089198	-0.020336	0.10953	0.38018	0.97425
3	GDSC:1133	Serdemetan	JNJ-26854165	MDM2	p53 pathway	-0.12537	-0.01919	-0.10618	0.33721	0.97425
3	GDSC:1142	HG-5-113-01		LOK, LTK, TRCB, ABL(T315I)	Other	-0.12231	-0.05254	-0.069768	0.67252	0.97425
3	GDSC:1143	HG-5-88-01		EGFR, ADCK4	Other, kinases	-0.062169	-0.020001	-0.042168	0.81718	0.97425
3	GDSC:1149	TW 37	TW37, TW-37	BCL2, BCL-XL, MCL1	Apoptosis regulation	-0.094495	-0.032356	-0.062139	0.57452	0.97425
3	GDSC:1158	XMD11-85h		BRSK2, FLT4, MARK4, PRKCD, RET, SPRK1	Other	-0.043	-0.058008	0.015008	0.92448	0.9876
3	GDSC:1161	ZG-10		JNK1	JNK and p38 signaling	-0.20712	0.048994	-0.25612	0.11903	0.97425
3	GDSC:1164	XMD8-92	XMD 8-92	MAPK7	Other, kinases	0.034641	-0.085465	0.12011	0.42815	0.97425
3	GDSC:1166	QL-VIII-58		MTOR, ATR	Other	-0.057326	0.018154	-0.07548	0.59522	0.97425
3	GDSC:1170	CCT-018159	CCT018159, CCT 018159	HSP90	Protein stability and degradation	-0.047138	-0.064137	0.016999	0.88811	0.97425
3	GDSC:1175	Rucaparib	PF-01367338, AG-014699, AG-14447, AG-14699	PARP1, PARP2	Genome integrity	-0.17532	-0.02496	-0.15036	0.28131	0.97425
3	GDSC:119	Lapatinib	Tykerb, Tyverb	ERBB2, EGFR	EGFR signaling	0.12009	-0.14868	0.26877	0.17665	0.97425
3	GDSC:1192	GSK269962A	GSK 269962A	ROCK1, ROCK2	Cytoskeleton	0.02769	0.023908	0.003782	0.97302	0.98788
3	GDSC:1194	SB505124	SB 505124, SB505124	ALK4, ALK5	RTK signaling	-0.050822	0.066033	-0.11685	0.37745	0.97425
3	GDSC:1199	Tamoxifen	Nolvadex, Soltamox, Zynoplex, ICI-46474, Kessar	ESR1	Hormone-related	-0.056562	0.038586	-0.095148	0.46872	0.97425
3	GDSC:1203	QL-XII-61		BMX, BTK	Other, kinases	-0.029112	0.12099	-0.1501	0.31357	0.97425
3	GDSC:1218	JQ1	JQ-1, (+)-JQ-1	BRD2, BRD3, BRD4, BRDT	Chromatin other	0.14612	0.076415	0.069703	0.46849	0.97425
3	GDSC:1219	PFI-1		BRD4	Chromatin other	0.014943	-0.023665	0.038608	0.7431	0.97425
3	GDSC:1230	IOX2	IOX-2, IOX 2, AK176060	EGLN1	Other	0.03559	0.03497	0.00062004	0.99568	0.99761
3	GDSC:1236	UNC0638	UNC-0638, UNC 0683	G9a and GLP methyltransferases	Chromatin histone methylation	0.019092	0.12436	-0.10527	0.42399	0.97425
3	GDSC:1239	YK-4-279	YK 4-279	RNA helicase A	Other	-0.10424	-0.068319	-0.035924	0.7524	0.97425
3	GDSC:1241	CHIR-99021	CT 99021, CHIR99021, CHIR 99021	GSK3A, GSK3B	WNT signaling	0.036804	0.012583	0.02422	0.8401	0.97425
3	GDSC:1242	(5Z)-7-Oxozeaenol	5Z-7-Oxozeaenol, LL-Z1640-2	TAK1	Other, kinases	-0.24238	9.5434e-05	-0.24247	0.083497	0.97425
3	GDSC:1243	Piperlongumine	Piplartine	Induces reactive oxygen species	Other	-0.09566	-0.033963	-0.061697	0.66447	0.97425
3	GDSC:1248	Daporinad	APO866, FK866, FK866	NAMPT	Metabolism	-0.0013811	0.04976	-0.051141	0.66886	0.97425
3	GDSC:1259	Talazoparib	BMN-673, BMN 973	PARP1, PARP2	Genome integrity	-0.021393	-0.00052703	-0.020866	0.86699	0.97425
3	GDSC:1261	rTRAIL		TRAIL receptor agonist	Apoptosis regulation	0.027094	-0.057706	0.084801	0.54403	0.97425
3	GDSC:1262	UNC1215	UNC-1215	L3MBTL3	Chromatin other	0.27784	0.049354	0.22849	0.041109	0.97425
3	GDSC:1264	SGC0946		DOT1L	Chromatin histone methylation	0.17171	0.011455	0.16025	0.16781	0.97425
3	GDSC:1266	ICL1100013		N-myristoyltransferase 1/2	Other	-0.0075683	-0.082474	0.074905	0.52469	0.97425
3	GDSC:1268	XAV939	NVP-XAV939, XAV-939, XAV 939	TNKS1, TNKS2	WNT signaling	-0.039923	-0.09087	0.050946	0.71596	0.97425
3	GDSC:133	Doxorubicin	Doxil, Rubex, Adriamycin, Adriablastin, Doxorubicine	Anthracycline	DNA replication	0.074392	-0.021459	0.095851	0.52317	0.97425
3	GDSC:134	Etoposide	Etopophos, Vepesid, Eposin, VP-16	TOP2	DNA replication	0.060345	0.0016038	0.058741	0.67226	0.97425
3	GDSC:135	Gemcitabine	Gemzar, LY-188011	Pyrimidine antimetabolite	DNA replication	0.076275	-0.054262	0.13054	0.33053	0.97425
3	GDSC:136	Mitomycin-C	Mytozytrex, NSC-26980, MMC, Mitosol, Mitozytrex	DNA crosslinker	DNA replication	0.036212	-0.024626	0.060838	0.66713	0.97425
3	GDSC:1372	Trametinib	GSK1120212, Mekinist	MEK1, MEK2	ERK MAPK signaling	-0.23406	-0.17376	-0.060299	0.6218	0.97425
3	GDSC:1373	Dabrafenib	GSK2118436, Tafinlar	BRAF	ERK MAPK signaling	-0.24359	0.10015	-0.34374	0.021442	0.97425
3	GDSC:1375	Temozolomide	Temodar, Temodal, M-39831, SCH 52365	DNA alkylating agent	DNA replication	0.06455	0.036299	0.028251	0.8241	0.97425
3	GDSC:1378	Bleomycin (50 uM)		dsDNA break induction	DNA replication	-0.20679	-0.097921	-0.10886	0.3791	0.97425
3	GDSC:140	Vinorelbine	vinorelbine tartrate, Navelbine, Exelbine	Microtubule destabiliser	Mitosis	0.019686	-0.057462	0.077148	0.57794	0.97425
3	GDSC:147	NSC-87877	NSC 87877	SHP-1 (PTPN6), SHP-2 (PTPN11)	Other	0.036298	-0.031351	0.06765	0.61043	0.97425
3	GDSC:1494	SN-38	7-Ethyl-10-Hydroxy-Camptothecin, SN 38	TOP1	DNA replication	0.02268	0.014884	0.0077964	0.95008	0.98788
3	GDSC:150	Bicalutamide	ICI-176334, Casodex, Cosudex, ICI 176334	AR	Hormone-related	0.07361	-0.011014	0.084624	0.5026	0.97425
3	GDSC:151	QS11	944328-88-5	ARFGAP1	Other	0.084228	-0.0098319	0.09406	0.50654	0.97425
3	GDSC:152	CP466722	CP-466722, CP 466722, 1080622-86-1	ATM	Genome integrity	0.090719	0.11164	-0.020922	0.87296	0.97425
3	GDSC:1529	Pevonedistat	MLN4924, MLN 4924, MLN-4924	NAE	Other	0.01699	-0.069226	0.086217	0.57305	0.97425
3	GDSC:153	Midostaurin	PKC412, benzoylstaurosporine, CGP-41251	PKC, PPK, FLT1, c-FGR, others	Other	-0.013433	-0.059897	0.046464	0.72234	0.97425
3	GDSC:1530	PFI-3	BDF00016096	SMARCA2, SMARCA4, PB1	Other	0.11573	0.018088	0.097643	0.44733	0.97425
3	GDSC:155	Ponatinib	AP24534, AP-24534, KIN001-192, Iclusig	ABL, PDGFRA, VEGFR2, FGFR1, SRC, TIE2, FLT3	RTK signaling	0.13384	0.078485	0.055356	0.5516	0.97425
3	GDSC:157	JNK-9L	KIN001-204, JNK inhibitor 9l	JNK2, JNK3	JNK and p38 signaling	-0.0011315	-0.049305	0.048173	0.72951	0.97425
3	GDSC:158	PF-562271	PF-00562271	FAK, FAK2	Cytoskeleton	-0.020134	-0.091023	0.070889	0.59295	0.97425
3	GDSC:159	HG6-64-1	KIN001-206	BRAF	ERK MAPK signaling	-0.030547	0.0089101	-0.039457	0.74745	0.97425
3	GDSC:164	JQ12		HDAC1, HDAC2	Chromatin histone acetylation	-0.11048	0.029327	-0.1398	0.26667	0.97425
3	GDSC:165	DMOG	Dimethyloxalylglcine	HIF-PH	Metabolism	0.079389	0.056918	0.022471	0.84138	0.97425
3	GDSC:166	FTI-277		Farnesyl-transferase (FNTA)	Other	-0.13556	-0.027931	-0.10763	0.44297	0.97425
3	GDSC:167	OSU-03012	AR-12, OSU 03012, OSU03012, PDK1 inhibitor AR-12	PDK1 (PDPK1)	Other, kinases	-0.02305	-0.057074	0.034023	0.7875	0.97425
3	GDSC:17	Cyclopamine		SMO	Other	0.036065	-0.028825	0.06489	0.74716	0.97425
3	GDSC:170	Shikonin	Anchusin	not defined	Other	0.092741	-0.0029694	0.095711	0.47419	0.97425
3	GDSC:171	AKT inhibitor VIII	Akti-1/2	AKT1, AKT2, AKT3	PI3K/MTOR signaling	0.041012	-0.094217	0.13523	0.30599	0.97425
3	GDSC:172	Embelin	Emberine, Embelic acid	XIAP	Apoptosis regulation	-0.079859	-0.072894	-0.0069657	0.95905	0.98788
3	GDSC:173	FH535		PPARgamma, PPARdelta	WNT signaling	-0.12841	-0.10849	-0.019926	0.86903	0.97425
3	GDSC:175	PAC-1	GTPL5238	Procaspase-3, Procaspase-7	Apoptosis regulation	0.17649	0.08675	0.089736	0.48849	0.97425
3	GDSC:176	IPA-3	IPA 3	PAK1	Cytoskeleton	0.027696	0.068246	-0.040551	0.75212	0.97425
3	GDSC:177	GSK650394	GSK-650394, GSK 650394	SGK2, SGK3	Other	0.056788	-0.064988	0.12178	0.36785	0.97425
3	GDSC:178	BAY-61-3606	Syk Inhibitor, BAY-613606	SYK	Other, kinases	-0.026986	0.056487	-0.083473	0.47641	0.97425
3	GDSC:179	5-Fluorouracil	5-FU	Antimetabolite (DNA & RNA)	Other	0.021783	0.015195	0.0065887	0.95755	0.98788
3	GDSC:180	Thapsigargin	Octanoic acid	SERCA	Other	-0.038604	-0.12169	0.083087	0.47739	0.97425
3	GDSC:182	Obatoclax Mesylate	GX15-070MS, Obatoclax, GX15-070	BCL2, BCL-XL, BCL-W, MCL1	Apoptosis regulation	-0.091059	-0.062835	-0.028224	0.81657	0.97425
3	GDSC:184	BMS-754807	BMS754807, BMS 754807	IGF1R, IR	IGFR signaling	-0.097337	-0.065556	-0.031782	0.80084	0.97425
3	GDSC:185	Linsitinib	OSI-906, ASP-7487	IGF1R	IGFR signaling	-0.11916	0.023305	-0.14247	0.27452	0.97425
3	GDSC:186	Bexarotene	LG-100069, Targretin, Targret, Targrexin, Targretyn, Bexarotenum	Retinioic X receptor (RXR) agonist	Other	-0.18473	-0.043072	-0.14166	0.2089	0.97425
3	GDSC:190	Bleomycin		dsDNA break induction	DNA replication	-0.089286	-0.015348	-0.073938	0.54066	0.97425
3	GDSC:192	LFM-A13	DDE-28	BTK	Other, kinases	-0.24034	0.043063	-0.2834	0.023642	0.97425
3	GDSC:193	GW-2580	GX2580, CFMS receptor tyrosine kinase inhibitor	CSF1R	RTK signaling	0.12313	0.097566	0.02556	0.82543	0.97425
3	GDSC:194	Luminespib	AUY922, VER-52296,NVP-AUY922, AUY	HSP90	Protein stability and degradation	-0.16313	-0.031666	-0.13147	0.23923	0.97425
3	GDSC:196	Phenformin	DBI	Biguanide agent	Other	0.085221	0.0037383	0.081483	0.48368	0.97425
3	GDSC:197	Bryostatin 1	Bryostatin	PKC	Other, kinases	-0.046921	-0.024488	-0.022433	0.86007	0.97425
3	GDSC:199	Pazopanib	Votrient	CSF1R, KIT, PDGFRA, PDGFRB	RTK signaling	0.0015221	0.034008	-0.032486	0.77611	0.97425
3	GDSC:200	Dacinostat	NVP-LAQ824, LAQ824	HDAC1	Chromatin histone acetylation	0.1357	0.029744	0.10596	0.41137	0.97425
3	GDSC:201	Epothilone B	Patupilone, EpoB, EPO906, GNF-PF-193	Microtubule stabiliser	Mitosis	0.0083667	-0.1679	0.17627	0.1592	0.97425
3	GDSC:202	GSK1904529A	GSK-1904529A, GSK 1904529A	IGF1R, IR	IGFR signaling	0.0021601	0.0059606	-0.0038005	0.97796	0.98912
3	GDSC:203	BMS-345541	BMS345541, IKK Inhibitor 3	IKK1, IKK2	Other, kinases	0.15444	0.042559	0.11188	0.35551	0.97425
3	GDSC:204	Tipifarnib	Zarnestra	Farnesyl-transferase (FNTA)	Other	0.040887	-0.052599	0.093486	0.48015	0.97425
3	GDSC:206	Ruxolitinib	INCB-18424, Ruxolitinib Phosphate, Jakafi	JAK1, JAK2	Other, kinases	0.16058	0.11888	0.041701	0.70779	0.97425
3	GDSC:207	AS601245		JNK1, JNK2, JNK2	JNK and p38 signaling	0.0439	-0.083366	0.12727	0.33125	0.97425
3	GDSC:208	Ispinesib Mesylate	SB-715992	KSP	Mitosis	0.020902	-0.01941	0.040312	0.75669	0.97425
3	GDSC:211	TL-2-105		not defined	Unclassified	0.23904	0.13241	0.10663	0.31807	0.97425
3	GDSC:219	AT-7519	AT7519	CDK1, CDK2, CDK4, CDK6, CDK9	Cell cycle	0.25213	0.023999	0.22813	0.066017	0.97425
3	GDSC:221	TAK-715	KIN001-201, TAK 715	p38alpha, p38beta	JNK and p38 signaling	0.18676	0.021511	0.16525	0.1621	0.97425
3	GDSC:222	BX-912		PDK1 (PDPK1)	PI3K/MTOR signaling	0.23014	0.080454	0.14969	0.1888	0.97425
3	GDSC:223	ZSTK474	KIN001-167, ZSTK-474, ZSTK 474	PI3K (class 1)	PI3K/MTOR signaling	0.1107	0.066358	0.04434	0.68704	0.97425
3	GDSC:224	AS605240	KIN001-173, AS-605240	PI3Kgamma	PI3K/MTOR signaling	-0.0093311	0.014654	-0.023985	0.86418	0.97425
3	GDSC:225	Genentech Cpd 10		AURKA, AURKB	Mitosis	0.069847	0.065292	0.004555	0.97059	0.98788
3	GDSC:226	GSK1070916	GSK-1070916	AURKA, AURKC	Mitosis	0.12203	0.10769	0.014335	0.89972	0.97684
3	GDSC:229	Enzastaurin	LY317615	PKCB	Other, kinases	0.11473	-0.0048777	0.11961	0.40535	0.97425
3	GDSC:230	GSK429286A		ROCK1, ROCK2	Cytoskeleton	0.2337	0.11687	0.11682	0.25106	0.97425
3	GDSC:231	FMK	KIN001-242	RSK	Other, kinases	0.17405	0.041833	0.13221	0.30519	0.97425
3	GDSC:235	QL-XII-47		BTK, BMX	Other, kinases	0.138	0.018171	0.11983	0.35093	0.97425
3	GDSC:238	Idelalisib	CAL-101, Zydelig	PI3Kdelta	PI3K/MTOR signaling	0.15351	0.078893	0.074615	0.47564	0.97425
3	GDSC:249	Cabozantinib	BMS-907351, XL-184, Cometriq	VEGFR, MET, RET, KIT, FLT1, FLT3, FLT4, TIE2,AXL	Other, kinases	0.20901	0.045459	0.16355	0.14116	0.97425
3	GDSC:252	WZ3105		SRC, ROCK2, NTRK2, FLT3, IRAK1, others	Other	0.28837	0.050124	0.23825	0.052714	0.97425
3	GDSC:253	XMD14-99		ALK, CDK7, LTK, others	Other	0.09697	0.14542	-0.048453	0.68509	0.97425
3	GDSC:254	Quizartinib	AC220, AC 220, AC-220, Asp-2689	FLT3	RTK signaling	0.14883	0.11637	0.032457	0.74278	0.97425
3	GDSC:255	CP724714	CP-724714	ERBB2	EGFR signaling	0.011079	-0.0023481	0.013427	0.91871	0.9876
3	GDSC:256	JW-7-24-1		LCK	Other, kinases	0.11661	0.084583	0.032026	0.77903	0.97425
3	GDSC:257	NPK76-II-72-1		PLK3	Cell cycle	0.24193	0.13085	0.11109	0.37047	0.97425
3	GDSC:258	STF-62247	STF62247	Autophagy inducer	Other	0.12218	0.11767	0.0045044	0.96554	0.98788
3	GDSC:260	NG-25	NG25	TAK1, MAP4K2	Other, kinases	0.18797	0.13328	0.054699	0.56848	0.97425
3	GDSC:261	TL-1-85		TAK	Other, kinases	0.13333	0.15318	-0.019854	0.8278	0.97425
3	GDSC:262	VX-11e	VX11e, VX11e	ERK2	ERK MAPK signaling	0.075096	-0.016796	0.091892	0.48695	0.97425
3	GDSC:263	FR-180204	FR 180204, FR180204, ERK Inhibitor II	ERK1, ERK2	ERK MAPK signaling	0.17382	0.088464	0.085359	0.4494	0.97425
3	GDSC:265	Tubastatin A		HDAC1, HDAC6, HDAC8	Chromatin histone acetylation	0.19033	0.1371	0.053229	0.65348	0.97425
3	GDSC:266	Zibotentan	ZD4054, ZD-4054	Endothelin-1 receptor (EDNRA)	Other	0.20455	0.06142	0.14313	0.19504	0.97425
3	GDSC:268	Sepantronium bromide	YM155, YM-155, YM 155	BIRC5	Apoptosis regulation	0.28945	0.017881	0.27157	0.049543	0.97425
3	GDSC:269	NSC-207895	XI-006, NSC207895	MDM4	p53 pathway	0.028015	0.10056	-0.072543	0.57857	0.97425
3	GDSC:271	VNLG/124	HDAC inhibitor XV	HDAC,RAR	Chromatin histone acetylation	0.14054	0.093981	0.046557	0.66596	0.97425
3	GDSC:272	AR-42	HDAC-42, AR 42, AR42	HDAC1	Chromatin histone acetylation	0.24199	0.079113	0.16287	0.22824	0.97425
3	GDSC:273	CUDC-101	CUDC 101	HDAC1-10, EGFR, ERBB2	Other	0.25689	0.057348	0.19954	0.11437	0.97425
3	GDSC:274	Belinostat	PXD101, PXD-101	HDAC1	Chromatin histone acetylation	0.26924	0.066322	0.20292	0.15051	0.97425
3	GDSC:275	I-BET-762	GSK525762A	BRD2, BRD3, BRD4	Chromatin other	0.17097	0.12952	0.041455	0.72263	0.97425
3	GDSC:276	CAY10603		HDAC1, HDAC6	Chromatin histone acetylation	0.16693	0.087865	0.079065	0.54829	0.97425
3	GDSC:277	Linifanib	ABT-869, ABT 869	VEGFR1, VEGFR2, VEGFR3, CSF1R, FLT3, KIT	RTK signaling	0.0076807	0.047598	-0.039917	0.70837	0.97425
3	GDSC:279	BIX02189	BIX 02189	MEK5, ERK5	ERK MAPK signaling	0.21482	0.12453	0.090292	0.40692	0.97425
3	GDSC:281	Alectinib	CH5424802, CH 542802, Alecensa	ALK	RTK signaling	0.26903	0.07308	0.19595	0.020289	0.97425
3	GDSC:282	Pelitinib	EKB-569, EKB 569	EGFR	EGFR signaling	0.047501	-0.034583	0.082085	0.51189	0.97425
3	GDSC:283	Omipalisib	GSK2126458, GSK-2126458, EX-8678, GSK458	PI3K (class 1), MTORC1, MTORC2	PI3K/MTOR signaling	0.082285	0.036581	0.045703	0.68572	0.97425
3	GDSC:286	KIN001-236		Angiopoietin-1 receptor	Other	0.16142	0.12538	0.036036	0.75589	0.97425
3	GDSC:287	KIN001-244	PDK1 inhibitor 7	PDK1 (PDPK1)	Other, kinases	0.12215	0.084559	0.037589	0.73504	0.97425
3	GDSC:288	WHI-P97	AC1L1GQE, KIN001-055	JAK3	Other, kinases	0.078474	0.044462	0.034012	0.78741	0.97425
3	GDSC:29	AZ628	AZ-628, AZ 628	BRAF	ERK MAPK signaling	-0.13735	0.022963	-0.16032	0.55897	0.97425
3	GDSC:290	KIN001-260	Bayer IKKb inhibitor, ACHP	IKKB	Other	0.16723	0.15779	0.0094376	0.93253	0.98788
3	GDSC:291	KIN001-266		MAP3K8	Other, kinases	0.11849	0.038061	0.080427	0.53084	0.97425
3	GDSC:292	Masitinib	AB1010, Masivet	KIT, PDGFRA, PDGFRB	Other, kinases	0.019846	0.11451	-0.094661	0.36789	0.97425
3	GDSC:293	Amuvatinib	MP470, MP 470, MP-470	KIT, PDGFRA, FLT3	Other, kinases	0.057478	0.063211	-0.0057339	0.96449	0.98788
3	GDSC:294	MPS-1-IN-1		MPS1	Mitosis	0.14602	0.073774	0.072248	0.5322	0.97425
3	GDSC:295	NVP-BHG712	BHG712	EPHB4	Other	0.14498	0.091678	0.053301	0.65328	0.97425
3	GDSC:298	OSI-930	OSI 930 OSI930	KIT	RTK signaling	0.1665	0.074002	0.092494	0.42922	0.97425
3	GDSC:299	OSI-027	A-1065-5	MTORC1, MTORC2	PI3K/MTOR signaling	0.16157	0.090253	0.07132	0.54014	0.97425
3	GDSC:3	Rapamycin	AY-22989, Sirolimus, WY-090217, Torisel, Rapamune	MTORC1	PI3K/MTOR signaling	-0.066494	0.021858	-0.088353	0.68552	0.97425
3	GDSC:30	Sorafenib	Nexavar, 284461-73-0, BAY 43-9006	PDGFR, KIT, VEGFR, RAF	RTK signaling	0.17912	-0.033784	0.21291	0.31148	0.97425
3	GDSC:300	CX-5461	CX5461, CX 5461	RNA Polymerase 1	Other	0.076953	0.065501	0.011452	0.9235	0.9876
3	GDSC:301	PHA-793887	PHA793887, PHA 793887	CDK2, CDK7, CDK5	Cell cycle	0.23339	0.034381	0.19901	0.095382	0.97425
3	GDSC:302	PI-103	PI-103, PI103, PI 103	PI3Kalpha, DAPK3, CLK4, PIM3, HIPK2	PI3K/MTOR signaling	0.058758	0.09976	-0.041002	0.71885	0.97425
3	GDSC:303	PIK-93	PIK 93, PIK93	PI3Kgamma	PI3K/MTOR signaling	0.22518	0.11766	0.10752	0.34105	0.97425
3	GDSC:304	SB52334	SB-52334, SB 52334	ALK5	RTK signaling	0.050018	0.082441	-0.032422	0.80188	0.97425
3	GDSC:305	TPCA-1		IKK2	Other, kinases	0.21598	0.14425	0.07173	0.56099	0.97425
3	GDSC:306	Fedratinib	TG101348, TG-101348, SAR302503, SAR-302503	JAK2	Other, kinases	0.097019	0.11502	-0.017999	0.88335	0.97425
3	GDSC:308	Foretinib	GSK1363089, XL-880, EXEL-2880, GSK089	MET, KDR, TIE2, VEGFR3/FLT4, RON, PDGFR, FGFR1, EGFR	RTK signaling	0.13734	0.03721	0.10013	0.44712	0.97425
3	GDSC:309	Y-39983		ROCK	Cytoskeleton	0.18048	0.096721	0.083761	0.42957	0.97425
3	GDSC:310	YM201636	YM-201636, YM 201636	PYKFYVE	Other	0.10859	0.13481	-0.026217	0.82508	0.97425
3	GDSC:312	Tivozanib	AV-951, AV 951, KRN-951, KIL8951, ASP-4130	VEGFR1, VEGFR2, VEGFR3	RTK signaling	0.15964	0.10507	0.05457	0.57086	0.97425
3	GDSC:32	Tozasertib	MK 0457,MK-0457,MK-045, VX-680 VX 680 VX-68	AURKA, AURKB, AURKC, others	Mitosis	-0.01498	0.054288	-0.069268	0.74842	0.97425
3	GDSC:326	GSK690693	GSK 690693, GSK-690693	AKT1, AKT2, AKT3	PI3K/MTOR signaling	0.18492	0.058633	0.12629	0.21322	0.97425
3	GDSC:328	SNX-2112	SNX 2112	HSP90	Protein stability and degradation	0.18554	0.037841	0.1477	0.22737	0.97425
3	GDSC:329	QL-XI-92		DDR1	Other	0.23822	0.14827	0.089945	0.42748	0.97425
3	GDSC:330	XMD13-2		RIPK1	Apoptosis regulation	0.13092	0.090674	0.040248	0.73737	0.97425
3	GDSC:331	QL-X-138		BTK	Other, kinases	0.1714	0.069754	0.10164	0.38903	0.97425
3	GDSC:332	XMD15-27		CAMK2	Other, kinases	0.098361	0.11429	-0.015931	0.89367	0.97425
3	GDSC:333	T0901317	TO-901317, TO901317	LXR, FXR	Other	0.19012	0.037823	0.15229	0.13996	0.97425
3	GDSC:34	Imatinib	Gleevec, STI-571	ABL, KIT, PDGFR	RTK signaling	0.21864	0.19715	0.021482	0.86703	0.97425
3	GDSC:341	Selisistat	EX-527, EX 527	SIRT1	Chromatin histone acetylation	0.10473	0.066052	0.038682	0.76926	0.97425
3	GDSC:344	THZ-2-49		CDK9	Cell cycle	0.3004	-0.011801	0.3122	0.011105	0.97425
3	GDSC:345	KIN001-270	CDK9 inhibitor, CDK9-IN-1	CDK9	Cell cycle	0.13523	0.066799	0.068433	0.55063	0.97425
3	GDSC:346	THZ-2-102-1		CDK7	Cell cycle	0.30111	0.077304	0.22381	0.076494	0.97425
3	GDSC:35	NVP-TAE684	NVP-TAE 684, TAE684, TAE-684	ALK	RTK signaling	-0.16268	-0.049126	-0.11356	0.60821	0.97425
3	GDSC:37	Crizotinib	Xalkori, PF2341066, PF-2341066, PF 2341066	MET, ALK, ROS1	RTK signaling	-0.16271	0.11849	-0.2812	0.27276	0.97425
3	GDSC:38	Saracatinib	AZD0530, AZD-0530, AZ-10353926	ABL, SRC	RTK signaling	0.080874	-0.062445	0.14332	0.41981	0.97425
3	GDSC:41	S-Trityl-L-cysteine	NSC 83265, Tritylcysteine	KIF11	Mitosis	-0.081875	-0.042989	-0.038885	0.86753	0.97425
3	GDSC:45	Z-LLNle-CHO	Z-L-Norleucine-CHO, Gamma-Secretase Inhibitor 1	gamma-secretase	Other	0.17971	-0.042787	0.2225	0.35825	0.97425
3	GDSC:5	Sunitinib	Sutent, Sunitinib Malate, SU-11248	PDGFR, KIT, VEGFR, FLT3, RET, CSF1R	RTK signaling	0.07643	0.034759	0.041671	0.84952	0.97425
3	GDSC:51	Dasatinib	BMS-354825-03, BMS-354825, Sprycel	ABL, SRC, Ephrins, PDGFR, KIT	Other	0.10318	-0.039383	0.14256	0.4301	0.97425
3	GDSC:52	GNF-2	KIN001-013	BCR-ABL	ABL signaling	-0.06265	0.092803	-0.15545	0.32118	0.97425
3	GDSC:53	CGP-60474	KIN001-019, CGP60474, CGP 60474	CDK1,CDK2,CDK5,CDK7,CDK9, PKC	Cell cycle	0.081157	0.0089024	0.072255	0.72579	0.97425
3	GDSC:54	CGP-082996	CINK4, KIN001-021	CDK4	Cell cycle	0.026731	-0.06793	0.09466	0.66907	0.97425
3	GDSC:55	A-770041	KIN001-111	LCK, FYN	Other, kinases	0.16628	0.00034791	0.16593	0.36012	0.97425
3	GDSC:56	WH-4-023	KIN001-112	SRC, LCK	Other, kinases	0.09046	0.041096	0.049364	0.79142	0.97425
3	GDSC:59	WZ-1-84	KIN001-123	BMX	Other, kinases	0.35571	-0.0012023	0.35692	0.052053	0.97425
3	GDSC:6	PHA-665752	PHA665752, PHA 665752	MET	RTK signaling	-0.13531	-0.0038357	-0.13147	0.6154	0.97425
3	GDSC:60	BI-2536		PLK1, PLK2, PLK3	Cell cycle	-0.0012757	-0.025311	0.024036	0.9218	0.9876
3	GDSC:63	BMS-509744	KIN001-127, ITK inhibitor	ITK	Other	0.19916	0.0063659	0.19279	0.3344	0.97425
3	GDSC:64	CMK	KIN001-128	RSK2	ERK MAPK signaling	0.089011	0.020251	0.06876	0.74559	0.97425
3	GDSC:71	Pyrimethamine	Daraprim, Chloridine	Dihydrofolate reductase (DHFR)	Other	0.038079	0.052956	-0.014877	0.94024	0.98788
3	GDSC:83	JW-7-52-1	NA	MTOR	PI3K/MTOR signaling	0.066658	-0.064856	0.13151	0.57564	0.97425
3	GDSC:86	A-443654	KIN001-139	AKT1, AKT2, AKT3	PI3K/MTOR signaling	-0.0018542	0.0081513	-0.010005	0.96581	0.98788
3	GDSC:87	GW843682X	GW843682X (AN-13)	PLK1	Cell cycle	-0.1094	-0.029049	-0.080355	0.74216	0.97425
3	GDSC:88	Entinostat	MS-275	HDAC1, HDAC3	Chromatin histone acetylation	0.22706	0.11592	0.11113	0.62971	0.97425
3	GDSC:89	Parthenolide		HDAC1	Chromatin histone acetylation	0.0080072	-0.03697	0.044977	0.85667	0.97425
3	GDSC:9	MG-132	LLL cpd, MG 132, MG132	Proteasome, CAPN1	Protein stability and degradation	-0.046401	-0.097059	0.050657	0.82026	0.97425
3	GDSC:91	GSK319347A	KIN001-135, IKK-3 inhibitor	IKK	Other	-0.043274	-0.082043	0.038768	0.87734	0.97425
3	GDSC:94	TGX221	TGX-221, Tgx 221	PI3Kbeta	PI3K/MTOR signaling	0.030425	-0.10911	0.13954	0.46492	0.97425
4	GDSC:1	Erlotinib	Tarceva, RG-1415, CP-358774, OSI-774, Ro-508231, R-1415	EGFR	EGFR signaling	-0.2027	-0.1523	-0.050393	0.84558	0.96793
4	GDSC:1001	AICA Ribonucleotide	AICAR, N1-(b-D-Ribofuranosyl)-5-aminoimidazole-4-carboxamide	AMPK agonist	Metabolism	-0.18059	0.070386	-0.25097	0.058491	0.49765
4	GDSC:1004	Vinblastine	Velban	Microtubule destabiliser	Mitosis	0.027536	-0.056911	0.084447	0.51556	0.9535
4	GDSC:1005	Cisplatin	cis-Diammineplatinum(II) dichloride, Platinol, CIS-DDP	DNA crosslinker	DNA replication	0.11371	-0.035233	0.14894	0.2458	0.93744
4	GDSC:1006	Cytarabine	Ara-Cytidine, Arabinosyl Cytosine, U-19920	Antimetabolite	DNA replication	0.041378	-0.073002	0.11438	0.34191	0.9535
4	GDSC:1007	Docetaxel	RP-56976, Taxotere	Microtubule stabiliser	Mitosis	0.062183	-0.19869	0.26087	0.067484	0.51288
4	GDSC:1008	Methotrexate	Abitrexate, Amethopterin, Rheumatrex, Trexall, Folex	Antimetabolite	DNA replication	0.059997	0.13673	-0.076733	0.58254	0.9535
4	GDSC:1009	Tretinoin	ATRA, Vesanoid, Renova, Atralin, Tretin-X, Avita	Retinoic acid	Other	0.037718	0.059693	-0.021975	0.84785	0.96793
4	GDSC:1010	Gefitinib	ZD-1839, Iressa	EGFR	EGFR signaling	-0.1476	-0.070746	-0.076856	0.58367	0.9535
4	GDSC:1011	Navitoclax	ABT-263, ABT263, ABT 263	BCL2, BCL-XL, BCL-W	Apoptosis regulation	0.15428	0.19405	-0.039779	0.7006	0.9535
4	GDSC:1012	Vorinostat	Zolinza, SAHA, suberanilohydroxamic acid, suberoylanilide hydroxamic acid, MK-0683	HDAC inhibitor Class I, IIa, IIb, IV	Chromatin histone acetylation	0.024359	0.12231	-0.097949	0.41972	0.9535
4	GDSC:1013	Nilotinib	Tasigna, AMN 107	ABL	ABL signaling	0.12302	0.1027	0.02032	0.82797	0.96793
4	GDSC:1014	Refametinib	RDEA119, BAY-86-9766, BAY 869766	MEK1, MEK2	ERK MAPK signaling	-0.079279	-0.1856	0.10632	0.33314	0.9535
4	GDSC:1015	CI-1040	CI 1040, PD-18435, PD-184352, 212631-79-3	MEK1, MEK2	ERK MAPK signaling	0.12825	-0.15598	0.28423	0.024809	0.31425
4	GDSC:1016	Temsirolimus	CCI-779, Torisel	MTOR	PI3K/MTOR signaling	-0.011424	0.041619	-0.053044	0.69527	0.9535
4	GDSC:1017	Olaparib	AZD2281, KU0059436, Lynparza	PARP1, PARP2	Genome integrity	0.09455	0.043179	0.051372	0.68476	0.9535
4	GDSC:1018	Veliparib	ABT-888, ABT888, ABT 888	PARP1, PARP2	Genome integrity	0.061647	-0.0089196	0.070566	0.56624	0.9535
4	GDSC:1019	Bosutinib	SKI-606, Bosulif	SRC, ABL, TEC	Other, kinases	-0.098798	0.0082061	-0.107	0.42165	0.9535
4	GDSC:1020	Lenalidomide	CDC-501, CC-5013, Revlimid	CRBN	Protein stability and degradation	-0.0050029	0.037336	-0.042339	0.73095	0.96254
4	GDSC:1021	Axitinib	AG-13736, Inlyta	PDGFR, KIT, VEGFR	RTK signaling	0.11647	0.049816	0.066658	0.57536	0.9535
4	GDSC:1022	AZD7762	AZD-7762, AZD 7762	CHEK1, CHEK2	Cell cycle	-0.042592	0.020532	-0.063124	0.60561	0.9535
4	GDSC:1023	GW441756	GW 441756	NTRK1	RTK signaling	-0.069388	-0.02762	-0.041768	0.75198	0.96793
4	GDSC:1024	Lestaurtinib	CEP-701, SP-924, SPM-924, A-154475, KT-555	FLT3, JAK2, NTRK1, NTRK2, NTRK3	Other, kinases	0.18263	0.0047123	0.17792	0.17706	0.78497
4	GDSC:1025	SB216763	SB-216763, SB 216763	GSK3A, GSK3B	WNT signaling	0.084959	-0.026217	0.11118	0.43996	0.9535
4	GDSC:1026	Tanespimycin	17-AAG, BMS-722782	HSP90	Protein stability and degradation	-0.25311	-0.21042	-0.042693	0.76349	0.96793
4	GDSC:1028	VX-702	VX702, VX 702	p38	JNK and p38 signaling	0.036425	0.12958	-0.093156	0.50209	0.9535
4	GDSC:1029	Motesanib	AMG-706, AMG 706, AMG706	VEGFR, RET, KIT, PDGFR	RTK signaling	-0.12761	-0.036833	-0.090778	0.42731	0.9535
4	GDSC:1030	KU-55933	KU55933	ATM	Genome integrity	-0.11267	0.074401	-0.18708	0.12082	0.69865
4	GDSC:1031	Elesclomol	STA-4783	HSP90	Protein stability and degradation	0.044477	-0.069032	0.11351	0.43284	0.9535
4	GDSC:1032	Afatinib	BIBW2992, Tovok, Gilotrif	ERBB2, EGFR	EGFR signaling	-0.12617	-0.10497	-0.021201	0.87409	0.97983
4	GDSC:1033	Vismodegib	GDC0449, Erivedge	SMO	Other	0.098445	0.071453	0.026992	0.82996	0.96793
4	GDSC:1036	PLX-4720	PLX4720, PLX 4720	BRAF	ERK MAPK signaling	0.069979	0.052365	0.017615	0.88367	0.97983
4	GDSC:1037	BX795	BX-795	TBK1, PDK1 (PDPK1), IKK, AURKB, AURKC	Other	-0.062175	0.017945	-0.080121	0.49563	0.9535
4	GDSC:1038	NU7441	KU-57788, NU-7432, NU-7741	DNAPK	Genome integrity	-0.0013202	-0.0012022	-0.00011804	0.9992	0.9992
4	GDSC:1039	SL0101	SL-0101, SL 0101-1	RSK, AURKB, PIM1, PIM3	Other	-0.15731	0.038432	-0.19575	0.1449	0.76848
4	GDSC:104	Bortezomib	PS-341, LDP-341, Velcade	Proteasome	Protein stability and degradation	-0.45769	-0.044825	-0.41287	0.0080831	0.23173
4	GDSC:1042	Doramapimod	BIRB-796, BIRB 796	p38, JNK2	JNK and p38 signaling	-0.088342	-0.038734	-0.049608	0.68113	0.9535
4	GDSC:1043	JNK Inhibitor VIII		JNK	JNK and p38 signaling	-0.14597	-0.065106	-0.080866	0.52846	0.9535
4	GDSC:1046	Wee1 Inhibitor	681640, Wee1 Inhibitor	WEE1, CHEK1	Cell cycle	-0.12426	-0.033485	-0.090778	0.51532	0.9535
4	GDSC:1047	Nutlin-3a (-)		MDM2	p53 pathway	0.33049	0.050371	0.28012	0.010454	0.23173
4	GDSC:1049	PD173074	PD-173074, PD 173074	FGFR1, FGFR3	RTK signaling	-0.061752	0.11881	-0.18056	0.20906	0.84846
4	GDSC:1050	ZM447439	ZM-447439, ZM 447439	AURKA, AURKB	Mitosis	0.12778	-0.062582	0.19036	0.16194	0.77514
4	GDSC:1052	RO-3306		CDK1	Cell cycle	-0.12167	-0.064783	-0.056889	0.65846	0.9535
4	GDSC:1053	MK-2206	MK 2206, MK2206	AKT1, AKT2	PI3K/MTOR signaling	-0.032622	-0.019476	-0.013146	0.91448	0.97983
4	GDSC:1054	Palbociclib	PD0332991, PD-0332991, PF-00080665-73	CDK4, CDK6	Cell cycle	-0.08386	-0.070723	-0.013137	0.91959	0.97983
4	GDSC:1057	Dactolisib	NVP-BEZ235, BEZ235	PI3K (Class 1), MTORC1, MTORC2	PI3K/MTOR signaling	-0.11716	0.011622	-0.12878	0.25915	0.93744
4	GDSC:1058	Pictilisib	GDC-0941, GDC0941, RG-7621	PI3K (class 1)	PI3K/MTOR signaling	-0.15809	0.039262	-0.19735	0.11164	0.66134
4	GDSC:1059	AZD8055	AZD-8055	MTORC1, MTORC2	PI3K/MTOR signaling	-0.1023	0.095902	-0.1982	0.09665	0.60606
4	GDSC:106	XMD8-85	ERK5-IN-1	ERK5, BET	Other	-0.27284	-0.048664	-0.22418	0.26175	0.93744
4	GDSC:1060	PD0325901	PD-0325901, PD 0325901	MEK1, MEK2	ERK MAPK signaling	0.017274	-0.2263	0.24357	0.035223	0.39039
4	GDSC:1061	SB590885	SB-590885	BRAF	ERK MAPK signaling	0.0067596	-0.049509	0.056269	0.62942	0.9535
4	GDSC:1062	Selumetinib	AZD6244, AZD-6244, ARRY-886	MEK1, MEK2	ERK MAPK signaling	-0.007642	-0.097208	0.089566	0.43864	0.9535
4	GDSC:1066	AZD6482	AZD 6482, AZD-6482, AK-55409	PI3Kbeta	PI3K/MTOR signaling	-0.010763	-0.007066	-0.003697	0.9764	0.99406
4	GDSC:1067	CCT007093		PPM1D	Other	0.0054727	-0.020664	0.026137	0.83649	0.96793
4	GDSC:1069	EHT-1864	EHT 1864	RAC1, RAC2, RAC3	Cytoskeleton	0.064128	-0.014668	0.078796	0.56221	0.9535
4	GDSC:1072	Avagacestat	BMS-708163, BMS 708163	Amyloid beta20, Amyloid beta40	Other	-0.15805	-0.034564	-0.12349	0.39417	0.9535
4	GDSC:1091	BMS-536924	BMS 536924	IGF1R, IR	Unclassified	-0.074013	0.01823	-0.092243	0.48939	0.9535
4	GDSC:11	Paclitaxel	BMS-181339-01, Taxol, Onxol, Paxene, Praxel, Abraxane	Microtubule stabiliser	Mitosis	-0.36126	0.021333	-0.38259	0.067208	0.51288
4	GDSC:110	Seliciclib	Roscovitine, CYC-202, AL-39256	CDK2, CDK7, CDK9	Cell cycle	-0.24821	-0.022408	-0.22581	0.27933	0.93744
4	GDSC:111	Salubrinal	EIF-2alpha Inhibitor	EIF2A	Other	-0.25533	0.15618	-0.41151	0.038295	0.40353
4	GDSC:1114	Cetuximab	Erbitux, IMC-C225, C225, IMC-225, L01XC06	EGFR	EGFR signaling	-0.20928	-0.089375	-0.11991	0.4021	0.9535
4	GDSC:1129	PF-4708671	PF 4708671, PF4708671	S6K1	PI3K/MTOR signaling	-0.043086	0.0037284	-0.046814	0.72367	0.96248
4	GDSC:1133	Serdemetan	JNJ-26854165	MDM2	p53 pathway	-0.066171	-0.030589	-0.035583	0.76286	0.96793
4	GDSC:1142	HG-5-113-01		LOK, LTK, TRCB, ABL(T315I)	Other	-0.054313	-0.065914	0.011601	0.94788	0.98491
4	GDSC:1143	HG-5-88-01		EGFR, ADCK4	Other, kinases	-0.09968	-0.013727	-0.085953	0.59922	0.9535
4	GDSC:1149	TW 37	TW37, TW-37	BCL2, BCL-XL, MCL1	Apoptosis regulation	0.011671	-0.051534	0.063206	0.62885	0.9535
4	GDSC:1158	XMD11-85h		BRSK2, FLT4, MARK4, PRKCD, RET, SPRK1	Other	-0.016626	-0.062619	0.045993	0.78318	0.96793
4	GDSC:1161	ZG-10		JNK1	JNK and p38 signaling	0.20423	-0.029648	0.23388	0.16829	0.77514
4	GDSC:1164	XMD8-92	XMD 8-92	MAPK7	Other, kinases	0.019491	-0.081052	0.10054	0.55738	0.9535
4	GDSC:1166	QL-VIII-58		MTOR, ATR	Other	0.20304	-0.030213	0.23325	0.14657	0.76848
4	GDSC:1170	CCT-018159	CCT018159, CCT 018159	HSP90	Protein stability and degradation	-0.094691	-0.055723	-0.038968	0.77127	0.96793
4	GDSC:1175	Rucaparib	PF-01367338, AG-014699, AG-14447, AG-14699	PARP1, PARP2	Genome integrity	-0.071949	-0.044471	-0.027478	0.83112	0.96793
4	GDSC:119	Lapatinib	Tykerb, Tyverb	ERBB2, EGFR	EGFR signaling	-0.20188	-0.082622	-0.11925	0.61578	0.9535
4	GDSC:1192	GSK269962A	GSK 269962A	ROCK1, ROCK2	Cytoskeleton	0.024226	0.024529	-0.00030363	0.99793	0.9992
4	GDSC:1194	SB505124	SB 505124, SB505124	ALK4, ALK5	RTK signaling	-0.0279	0.060967	-0.088867	0.47212	0.9535
4	GDSC:1199	Tamoxifen	Nolvadex, Soltamox, Zynoplex, ICI-46474, Kessar	ESR1	Hormone-related	-0.18181	0.059091	-0.2409	0.051392	0.4566
4	GDSC:1203	QL-XII-61		BMX, BTK	Other, kinases	0.061804	0.10039	-0.038583	0.80323	0.96793
4	GDSC:1218	JQ1	JQ-1, (+)-JQ-1	BRD2, BRD3, BRD4, BRDT	Chromatin other	-0.1258	0.12357	-0.24937	0.051496	0.4566
4	GDSC:1219	PFI-1		BRD4	Chromatin other	-0.12638	0.00078029	-0.12716	0.28111	0.93744
4	GDSC:1230	IOX2	IOX-2, IOX 2, AK176060	EGLN1	Other	-0.016324	0.043986	-0.06031	0.59901	0.9535
4	GDSC:1236	UNC0638	UNC-0638, UNC 0683	G9a and GLP methyltransferases	Chromatin histone methylation	-0.13166	0.1497	-0.28136	0.019396	0.2961
4	GDSC:1239	YK-4-279	YK 4-279	RNA helicase A	Other	0.015369	-0.08999	0.10536	0.39944	0.9535
4	GDSC:1241	CHIR-99021	CT 99021, CHIR99021, CHIR 99021	GSK3A, GSK3B	WNT signaling	-0.078219	0.032451	-0.11067	0.36612	0.9535
4	GDSC:1242	(5Z)-7-Oxozeaenol	5Z-7-Oxozeaenol, LL-Z1640-2	TAK1	Other, kinases	0.068198	-0.056059	0.12426	0.24292	0.93744
4	GDSC:1243	Piperlongumine	Piplartine	Induces reactive oxygen species	Other	-0.1407	-0.026858	-0.11385	0.35287	0.9535
4	GDSC:1248	Daporinad	APO866, FK866, FK866	NAMPT	Metabolism	-0.0048952	0.0497	-0.054595	0.65169	0.9535
4	GDSC:1259	Talazoparib	BMN-673, BMN 973	PARP1, PARP2	Genome integrity	0.081311	-0.018966	0.10028	0.39434	0.9535
4	GDSC:1261	rTRAIL		TRAIL receptor agonist	Apoptosis regulation	-0.064921	-0.040611	-0.02431	0.86428	0.97829
4	GDSC:1262	UNC1215	UNC-1215	L3MBTL3	Chromatin other	-0.0043883	0.10213	-0.10652	0.42256	0.9535
4	GDSC:1264	SGC0946		DOT1L	Chromatin histone methylation	-0.056792	0.053977	-0.11077	0.42469	0.9535
4	GDSC:1266	ICL1100013		N-myristoyltransferase 1/2	Other	-0.11453	-0.062739	-0.05179	0.66549	0.9535
4	GDSC:1268	XAV939	NVP-XAV939, XAV-939, XAV 939	TNKS1, TNKS2	WNT signaling	-0.31797	-0.041131	-0.27684	0.039443	0.40353
4	GDSC:133	Doxorubicin	Doxil, Rubex, Adriamycin, Adriablastin, Doxorubicine	Anthracycline	DNA replication	0.020097	-0.010788	0.030885	0.8217	0.96793
4	GDSC:134	Etoposide	Etopophos, Vepesid, Eposin, VP-16	TOP2	DNA replication	0.07036	0.00025803	0.070102	0.56976	0.9535
4	GDSC:135	Gemcitabine	Gemzar, LY-188011	Pyrimidine antimetabolite	DNA replication	-0.16012	-0.011315	-0.14881	0.27102	0.93744
4	GDSC:136	Mitomycin-C	Mytozytrex, NSC-26980, MMC, Mitosol, Mitozytrex	DNA crosslinker	DNA replication	-0.021133	-0.013773	-0.0073599	0.95869	0.98643
4	GDSC:1372	Trametinib	GSK1120212, Mekinist	MEK1, MEK2	ERK MAPK signaling	-0.094348	-0.19939	0.10504	0.35856	0.9535
4	GDSC:1373	Dabrafenib	GSK2118436, Tafinlar	BRAF	ERK MAPK signaling	0.16183	0.024594	0.13724	0.16735	0.77514
4	GDSC:1375	Temozolomide	Temodar, Temodal, M-39831, SCH 52365	DNA alkylating agent	DNA replication	0.077437	0.034373	0.043064	0.69864	0.9535
4	GDSC:1378	Bleomycin (50 uM)		dsDNA break induction	DNA replication	-0.026342	-0.13075	0.10441	0.37816	0.9535
4	GDSC:140	Vinorelbine	vinorelbine tartrate, Navelbine, Exelbine	Microtubule destabiliser	Mitosis	-0.027741	-0.048357	0.020616	0.88294	0.97983
4	GDSC:147	NSC-87877	NSC 87877	SHP-1 (PTPN6), SHP-2 (PTPN11)	Other	0.028331	-0.029381	0.057712	0.6889	0.9535
4	GDSC:1494	SN-38	7-Ethyl-10-Hydroxy-Camptothecin, SN 38	TOP1	DNA replication	0.17669	-0.012177	0.18887	0.084495	0.5763
4	GDSC:150	Bicalutamide	ICI-176334, Casodex, Cosudex, ICI 176334	AR	Hormone-related	-0.037033	0.0095207	-0.046554	0.72225	0.96248
4	GDSC:151	QS11	944328-88-5	ARFGAP1	Other	-0.0605	0.016814	-0.077313	0.59248	0.9535
4	GDSC:152	CP466722	CP-466722, CP 466722, 1080622-86-1	ATM	Genome integrity	0.1731	0.096906	0.076194	0.59142	0.9535
4	GDSC:1529	Pevonedistat	MLN4924, MLN 4924, MLN-4924	NAE	Other	0.25547	-0.11673	0.3722	0.0067871	0.23173
4	GDSC:153	Midostaurin	PKC412, benzoylstaurosporine, CGP-41251	PKC, PPK, FLT1, c-FGR, others	Other	-0.13211	-0.038238	-0.093876	0.45871	0.9535
4	GDSC:1530	PFI-3	BDF00016096	SMARCA2, SMARCA4, PB1	Other	-0.079312	0.0536	-0.13291	0.31857	0.9535
4	GDSC:155	Ponatinib	AP24534, AP-24534, KIN001-192, Iclusig	ABL, PDGFRA, VEGFR2, FGFR1, SRC, TIE2, FLT3	RTK signaling	0.08966	0.08687	0.0027895	0.97727	0.99406
4	GDSC:157	JNK-9L	KIN001-204, JNK inhibitor 9l	JNK2, JNK3	JNK and p38 signaling	0.011329	-0.051299	0.062628	0.67308	0.9535
4	GDSC:158	PF-562271	PF-00562271	FAK, FAK2	Cytoskeleton	-0.054653	-0.084095	0.029441	0.81451	0.96793
4	GDSC:159	HG6-64-1	KIN001-206	BRAF	ERK MAPK signaling	-0.0081066	0.0045565	-0.012663	0.91656	0.97983
4	GDSC:164	JQ12		HDAC1, HDAC2	Chromatin histone acetylation	-0.14663	0.034676	-0.18131	0.13095	0.74112
4	GDSC:165	DMOG	Dimethyloxalylglcine	HIF-PH	Metabolism	-0.18121	0.10399	-0.2852	0.034061	0.39039
4	GDSC:166	FTI-277		Farnesyl-transferase (FNTA)	Other	-0.075134	-0.039635	-0.035499	0.77292	0.96793
4	GDSC:167	OSU-03012	AR-12, OSU 03012, OSU03012, PDK1 inhibitor AR-12	PDK1 (PDPK1)	Other, kinases	-0.028407	-0.05576	0.027353	0.83477	0.96793
4	GDSC:17	Cyclopamine		SMO	Other	-0.38577	0.069595	-0.45537	0.021005	0.2961
4	GDSC:170	Shikonin	Anchusin	not defined	Other	0.13173	-0.0092636	0.14099	0.3436	0.9535
4	GDSC:171	AKT inhibitor VIII	Akti-1/2	AKT1, AKT2, AKT3	PI3K/MTOR signaling	-0.17418	-0.054245	-0.11994	0.34452	0.9535
4	GDSC:172	Embelin	Emberine, Embelic acid	XIAP	Apoptosis regulation	0.071095	-0.09988	0.17097	0.21052	0.84846
4	GDSC:173	FH535		PPARgamma, PPARdelta	WNT signaling	0.02579	-0.13626	0.16205	0.1996	0.84846
4	GDSC:175	PAC-1	GTPL5238	Procaspase-3, Procaspase-7	Apoptosis regulation	-0.065667	0.13012	-0.19579	0.17193	0.77514
4	GDSC:176	IPA-3	IPA 3	PAK1	Cytoskeleton	0.1069	0.053768	0.053135	0.69742	0.9535
4	GDSC:177	GSK650394	GSK-650394, GSK 650394	SGK2, SGK3	Other	-0.00095404	-0.053572	0.052618	0.6975	0.9535
4	GDSC:178	BAY-61-3606	Syk Inhibitor, BAY-613606	SYK	Other, kinases	-0.063807	0.061581	-0.12539	0.36814	0.9535
4	GDSC:179	5-Fluorouracil	5-FU	Antimetabolite (DNA & RNA)	Other	-0.06702	0.030969	-0.097989	0.46298	0.9535
4	GDSC:180	Thapsigargin	Octanoic acid	SERCA	Other	-0.14663	-0.10147	-0.045154	0.72984	0.96254
4	GDSC:182	Obatoclax Mesylate	GX15-070MS, Obatoclax, GX15-070	BCL2, BCL-XL, BCL-W, MCL1	Apoptosis regulation	-0.13662	-0.054921	-0.081698	0.53417	0.9535
4	GDSC:184	BMS-754807	BMS754807, BMS 754807	IGF1R, IR	IGFR signaling	-0.093555	-0.066636	-0.026918	0.81817	0.96793
4	GDSC:185	Linsitinib	OSI-906, ASP-7487	IGF1R	IGFR signaling	-0.053288	0.010389	-0.063677	0.61075	0.9535
4	GDSC:186	Bexarotene	LG-100069, Targretin, Targret, Targrexin, Targretyn, Bexarotenum	Retinioic X receptor (RXR) agonist	Other	-0.025523	-0.071784	0.046261	0.70616	0.9535
4	GDSC:190	Bleomycin		dsDNA break induction	DNA replication	0.0032089	-0.032693	0.035902	0.79289	0.96793
4	GDSC:192	LFM-A13	DDE-28	BTK	Other, kinases	-0.080595	0.011653	-0.092248	0.49345	0.9535
4	GDSC:193	GW-2580	GX2580, CFMS receptor tyrosine kinase inhibitor	CSF1R	RTK signaling	0.03228	0.11389	-0.081608	0.46796	0.9535
4	GDSC:194	Luminespib	AUY922, VER-52296,NVP-AUY922, AUY	HSP90	Protein stability and degradation	-0.1096	-0.042256	-0.067347	0.63784	0.9535
4	GDSC:196	Phenformin	DBI	Biguanide agent	Other	-0.047664	0.027832	-0.075496	0.54099	0.9535
4	GDSC:197	Bryostatin 1	Bryostatin	PKC	Other, kinases	-0.18464	-4.0369e-05	-0.18459	0.17191	0.77514
4	GDSC:199	Pazopanib	Votrient	CSF1R, KIT, PDGFRA, PDGFRB	RTK signaling	0.1379	0.0098937	0.12801	0.26634	0.93744
4	GDSC:200	Dacinostat	NVP-LAQ824, LAQ824	HDAC1	Chromatin histone acetylation	-0.13958	0.079922	-0.21951	0.079166	0.56914
4	GDSC:201	Epothilone B	Patupilone, EpoB, EPO906, GNF-PF-193	Microtubule stabiliser	Mitosis	-0.19302	-0.13008	-0.062937	0.64891	0.9535
4	GDSC:202	GSK1904529A	GSK-1904529A, GSK 1904529A	IGF1R, IR	IGFR signaling	-0.055239	0.016182	-0.071421	0.57961	0.9535
4	GDSC:203	BMS-345541	BMS345541, IKK Inhibitor 3	IKK1, IKK2	Other, kinases	0.012333	0.068281	-0.055948	0.68615	0.9535
4	GDSC:204	Tipifarnib	Zarnestra	Farnesyl-transferase (FNTA)	Other	-0.035413	-0.037991	0.0025788	0.98404	0.99526
4	GDSC:206	Ruxolitinib	INCB-18424, Ruxolitinib Phosphate, Jakafi	JAK1, JAK2	Other, kinases	0.0026873	0.14713	-0.14444	0.28546	0.93744
4	GDSC:207	AS601245		JNK1, JNK2, JNK2	JNK and p38 signaling	0.01901	-0.077301	0.096311	0.51173	0.9535
4	GDSC:208	Ispinesib Mesylate	SB-715992	KSP	Mitosis	-0.13446	0.0083134	-0.14278	0.30073	0.9535
4	GDSC:211	TL-2-105		not defined	Unclassified	0.27993	0.12568	0.15425	0.158	0.77514
4	GDSC:219	AT-7519	AT7519	CDK1, CDK2, CDK4, CDK6, CDK9	Cell cycle	-0.039543	0.076745	-0.11629	0.38757	0.9535
4	GDSC:221	TAK-715	KIN001-201, TAK 715	p38alpha, p38beta	JNK and p38 signaling	-0.017887	0.058573	-0.076459	0.55247	0.9535
4	GDSC:222	BX-912		PDK1 (PDPK1)	PI3K/MTOR signaling	0.14289	0.09664	0.046254	0.68466	0.9535
4	GDSC:223	ZSTK474	KIN001-167, ZSTK-474, ZSTK 474	PI3K (class 1)	PI3K/MTOR signaling	0.0505	0.077265	-0.026765	0.836	0.96793
4	GDSC:224	AS605240	KIN001-173, AS-605240	PI3Kgamma	PI3K/MTOR signaling	0.0095424	0.011164	-0.0016214	0.98952	0.99702
4	GDSC:225	Genentech Cpd 10		AURKA, AURKB	Mitosis	-0.058743	0.088098	-0.14684	0.25066	0.93744
4	GDSC:226	GSK1070916	GSK-1070916	AURKA, AURKC	Mitosis	0.085045	0.1144	-0.029353	0.79925	0.96793
4	GDSC:229	Enzastaurin	LY317615	PKCB	Other, kinases	-0.1003	0.033572	-0.13387	0.35777	0.9535
4	GDSC:230	GSK429286A		ROCK1, ROCK2	Cytoskeleton	0.086215	0.14357	-0.057357	0.60925	0.9535
4	GDSC:231	FMK	KIN001-242	RSK	Other, kinases	0.022794	0.06961	-0.046816	0.70319	0.9535
4	GDSC:235	QL-XII-47		BTK, BMX	Other, kinases	0.028206	0.038207	-0.010001	0.94278	0.98491
4	GDSC:238	Idelalisib	CAL-101, Zydelig	PI3Kdelta	PI3K/MTOR signaling	0.08036	0.092216	-0.011856	0.92089	0.97983
4	GDSC:249	Cabozantinib	BMS-907351, XL-184, Cometriq	VEGFR, MET, RET, KIT, FLT1, FLT3, FLT4, TIE2,AXL	Other, kinases	-0.010587	0.085657	-0.096245	0.43431	0.9535
4	GDSC:252	WZ3105		SRC, ROCK2, NTRK2, FLT3, IRAK1, others	Other	0.21936	0.06412	0.15524	0.24735	0.93744
4	GDSC:253	XMD14-99		ALK, CDK7, LTK, others	Other	-0.026589	0.16702	-0.19361	0.14734	0.76848
4	GDSC:254	Quizartinib	AC220, AC 220, AC-220, Asp-2689	FLT3	RTK signaling	0.19937	0.10761	0.091755	0.39063	0.9535
4	GDSC:255	CP724714	CP-724714	ERBB2	EGFR signaling	-0.068498	0.011884	-0.080382	0.47147	0.9535
4	GDSC:256	JW-7-24-1		LCK	Other, kinases	0.0085128	0.10402	-0.095503	0.45217	0.9535
4	GDSC:257	NPK76-II-72-1		PLK3	Cell cycle	0.13984	0.14979	-0.0099489	0.93882	0.98491
4	GDSC:258	STF-62247	STF62247	Autophagy inducer	Other	-0.11802	0.16058	-0.2786	0.024226	0.31425
4	GDSC:260	NG-25	NG25	TAK1, MAP4K2	Other, kinases	0.10751	0.14797	-0.040452	0.71066	0.95473
4	GDSC:261	TL-1-85		TAK	Other, kinases	0.099008	0.15914	-0.060128	0.56024	0.9535
4	GDSC:262	VX-11e	VX11e, VX11e	ERK2	ERK MAPK signaling	0.040181	-0.0099244	0.050106	0.68385	0.9535
4	GDSC:263	FR-180204	FR 180204, FR180204, ERK Inhibitor II	ERK1, ERK2	ERK MAPK signaling	0.032895	0.11412	-0.081224	0.50877	0.9535
4	GDSC:265	Tubastatin A		HDAC1, HDAC6, HDAC8	Chromatin histone acetylation	0.052184	0.16215	-0.10996	0.38021	0.9535
4	GDSC:266	Zibotentan	ZD4054, ZD-4054	Endothelin-1 receptor (EDNRA)	Other	-0.062859	0.10996	-0.17282	0.206	0.84846
4	GDSC:268	Sepantronium bromide	YM155, YM-155, YM 155	BIRC5	Apoptosis regulation	0.068424	0.059716	0.0087079	0.95211	0.98545
4	GDSC:269	NSC-207895	XI-006, NSC207895	MDM4	p53 pathway	0.063271	0.0937	-0.030429	0.8041	0.96793
4	GDSC:271	VNLG/124	HDAC inhibitor XV	HDAC,RAR	Chromatin histone acetylation	0.025512	0.1149	-0.089392	0.386	0.9535
4	GDSC:272	AR-42	HDAC-42, AR 42, AR42	HDAC1	Chromatin histone acetylation	0.082395	0.10901	-0.026617	0.83932	0.96793
4	GDSC:273	CUDC-101	CUDC 101	HDAC1-10, EGFR, ERBB2	Other	0.11562	0.083723	0.031894	0.81611	0.96793
4	GDSC:274	Belinostat	PXD101, PXD-101	HDAC1	Chromatin histone acetylation	0.1042	0.097388	0.0068165	0.96047	0.98643
4	GDSC:275	I-BET-762	GSK525762A	BRD2, BRD3, BRD4	Chromatin other	0.11469	0.13987	-0.02518	0.84667	0.96793
4	GDSC:276	CAY10603		HDAC1, HDAC6	Chromatin histone acetylation	0.1183	0.097245	0.021055	0.87908	0.97983
4	GDSC:277	Linifanib	ABT-869, ABT 869	VEGFR1, VEGFR2, VEGFR3, CSF1R, FLT3, KIT	RTK signaling	0.057055	0.038537	0.018518	0.8442	0.96793
4	GDSC:279	BIX02189	BIX 02189	MEK5, ERK5	ERK MAPK signaling	0.084521	0.14833	-0.063807	0.58597	0.9535
4	GDSC:281	Alectinib	CH5424802, CH 542802, Alecensa	ALK	RTK signaling	0.091782	0.10615	-0.014373	0.89322	0.97983
4	GDSC:282	Pelitinib	EKB-569, EKB 569	EGFR	EGFR signaling	-0.037578	-0.018873	-0.018705	0.89021	0.97983
4	GDSC:283	Omipalisib	GSK2126458, GSK-2126458, EX-8678, GSK458	PI3K (class 1), MTORC1, MTORC2	PI3K/MTOR signaling	-0.029065	0.056692	-0.085757	0.5216	0.9535
4	GDSC:286	KIN001-236		Angiopoietin-1 receptor	Other	-0.17591	0.18556	-0.36147	0.0088051	0.23173
4	GDSC:287	KIN001-244	PDK1 inhibitor 7	PDK1 (PDPK1)	Other, kinases	0.064821	0.095015	-0.030194	0.80132	0.96793
4	GDSC:288	WHI-P97	AC1L1GQE, KIN001-055	JAK3	Other, kinases	-0.076477	0.072232	-0.14871	0.27401	0.93744
4	GDSC:29	AZ628	AZ-628, AZ 628	BRAF	ERK MAPK signaling	0.16026	-0.042525	0.20278	0.28496	0.93744
4	GDSC:290	KIN001-260	Bayer IKKb inhibitor, ACHP	IKKB	Other	0.13639	0.16335	-0.026963	0.82545	0.96793
4	GDSC:291	KIN001-266		MAP3K8	Other, kinases	0.083766	0.044815	0.038951	0.76705	0.96793
4	GDSC:292	Masitinib	AB1010, Masivet	KIT, PDGFRA, PDGFRB	Other, kinases	0.009961	0.11557	-0.10561	0.32519	0.9535
4	GDSC:293	Amuvatinib	MP470, MP 470, MP-470	KIT, PDGFRA, FLT3	Other, kinases	-0.024244	0.077755	-0.102	0.44191	0.9535
4	GDSC:294	MPS-1-IN-1		MPS1	Mitosis	0.040524	0.093087	-0.052563	0.6531	0.9535
4	GDSC:295	NVP-BHG712	BHG712	EPHB4	Other	0.17731	0.086324	0.090989	0.41023	0.9535
4	GDSC:298	OSI-930	OSI 930 OSI930	KIT	RTK signaling	0.034978	0.098095	-0.063117	0.60453	0.9535
4	GDSC:299	OSI-027	A-1065-5	MTORC1, MTORC2	PI3K/MTOR signaling	0.03497	0.1132	-0.078229	0.52632	0.9535
4	GDSC:3	Rapamycin	AY-22989, Sirolimus, WY-090217, Torisel, Rapamune	MTORC1	PI3K/MTOR signaling	-0.26538	0.066261	-0.33164	0.13771	0.76314
4	GDSC:30	Sorafenib	Nexavar, 284461-73-0, BAY 43-9006	PDGFR, KIT, VEGFR, RAF	RTK signaling	0.086736	-0.018804	0.10554	0.60287	0.9535
4	GDSC:300	CX-5461	CX5461, CX 5461	RNA Polymerase 1	Other	0.054928	0.069516	-0.014588	0.90532	0.97983
4	GDSC:301	PHA-793887	PHA793887, PHA 793887	CDK2, CDK7, CDK5	Cell cycle	-0.025386	0.081795	-0.10718	0.40997	0.9535
4	GDSC:302	PI-103	PI-103, PI103, PI 103	PI3Kalpha, DAPK3, CLK4, PIM3, HIPK2	PI3K/MTOR signaling	-0.068299	0.1225	-0.1908	0.16559	0.77514
4	GDSC:303	PIK-93	PIK 93, PIK93	PI3Kgamma	PI3K/MTOR signaling	0.055909	0.14851	-0.092604	0.45839	0.9535
4	GDSC:304	SB52334	SB-52334, SB 52334	ALK5	RTK signaling	0.13956	0.06626	0.073301	0.56056	0.9535
4	GDSC:305	TPCA-1		IKK2	Other, kinases	0.098755	0.1656	-0.066841	0.56859	0.9535
4	GDSC:306	Fedratinib	TG101348, TG-101348, SAR302503, SAR-302503	JAK2	Other, kinases	0.08093	0.11774	-0.036814	0.76783	0.96793
4	GDSC:308	Foretinib	GSK1363089, XL-880, EXEL-2880, GSK089	MET, KDR, TIE2, VEGFR3/FLT4, RON, PDGFR, FGFR1, EGFR	RTK signaling	0.0001887	0.062424	-0.062235	0.63237	0.9535
4	GDSC:309	Y-39983		ROCK	Cytoskeleton	0.014294	0.12685	-0.11256	0.34674	0.9535
4	GDSC:310	YM201636	YM-201636, YM 201636	PYKFYVE	Other	0.15114	0.12706	0.024077	0.85381	0.97057
4	GDSC:312	Tivozanib	AV-951, AV 951, KRN-951, KIL8951, ASP-4130	VEGFR1, VEGFR2, VEGFR3	RTK signaling	0.11144	0.11405	-0.0026091	0.97911	0.99406
4	GDSC:32	Tozasertib	MK 0457,MK-0457,MK-045, VX-680 VX 680 VX-68	AURKA, AURKB, AURKC, others	Mitosis	-0.09243	0.074334	-0.16676	0.37165	0.9535
4	GDSC:326	GSK690693	GSK 690693, GSK-690693	AKT1, AKT2, AKT3	PI3K/MTOR signaling	-0.020482	0.09613	-0.11661	0.39341	0.9535
4	GDSC:328	SNX-2112	SNX 2112	HSP90	Protein stability and degradation	0.018207	0.068943	-0.050735	0.69681	0.9535
4	GDSC:329	QL-XI-92		DDR1	Other	0.15625	0.16349	-0.0072463	0.9473	0.98491
4	GDSC:330	XMD13-2		RIPK1	Apoptosis regulation	0.11738	0.09338	0.023995	0.83967	0.96793
4	GDSC:331	QL-X-138		BTK	Other, kinases	0.094597	0.084028	0.010569	0.93322	0.98491
4	GDSC:332	XMD15-27		CAMK2	Other, kinases	0.10024	0.11384	-0.013597	0.90526	0.97983
4	GDSC:333	T0901317	TO-901317, TO901317	LXR, FXR	Other	-0.012595	0.075121	-0.087716	0.41986	0.9535
4	GDSC:34	Imatinib	Gleevec, STI-571	ABL, KIT, PDGFR	RTK signaling	0.1679	0.20818	-0.040285	0.75472	0.96793
4	GDSC:341	Selisistat	EX-527, EX 527	SIRT1	Chromatin histone acetylation	0.020175	0.081428	-0.061254	0.60005	0.9535
4	GDSC:344	THZ-2-49		CDK9	Cell cycle	0.081515	0.029456	0.052059	0.68262	0.9535
4	GDSC:345	KIN001-270	CDK9 inhibitor, CDK9-IN-1	CDK9	Cell cycle	-0.12064	0.11275	-0.23339	0.097972	0.60606
4	GDSC:346	THZ-2-102-1		CDK7	Cell cycle	0.22264	0.092591	0.13005	0.34981	0.9535
4	GDSC:35	NVP-TAE684	NVP-TAE 684, TAE684, TAE-684	ALK	RTK signaling	-0.37966	0.0030361	-0.38269	0.02115	0.2961
4	GDSC:37	Crizotinib	Xalkori, PF2341066, PF-2341066, PF 2341066	MET, ALK, ROS1	RTK signaling	-0.4068	0.18091	-0.58771	0.0204	0.2961
4	GDSC:38	Saracatinib	AZD0530, AZD-0530, AZ-10353926	ABL, SRC	RTK signaling	-0.3387	0.029571	-0.36827	0.083512	0.5763
4	GDSC:41	S-Trityl-L-cysteine	NSC 83265, Tritylcysteine	KIF11	Mitosis	-0.47039	0.046718	-0.51711	0.0015148	0.20147
4	GDSC:45	Z-LLNle-CHO	Z-L-Norleucine-CHO, Gamma-Secretase Inhibitor 1	gamma-secretase	Other	-0.28637	0.056077	-0.34244	0.092358	0.5992
4	GDSC:5	Sunitinib	Sutent, Sunitinib Malate, SU-11248	PDGFR, KIT, VEGFR, FLT3, RET, CSF1R	RTK signaling	-0.27826	0.11415	-0.3924	0.045916	0.4362
4	GDSC:51	Dasatinib	BMS-354825-03, BMS-354825, Sprycel	ABL, SRC, Ephrins, PDGFR, KIT	Other	-0.36382	0.063124	-0.42695	0.045294	0.4362
4	GDSC:52	GNF-2	KIN001-013	BCR-ABL	ABL signaling	-0.1051	0.10764	-0.21274	0.11188	0.66134
4	GDSC:53	CGP-60474	KIN001-019, CGP60474, CGP 60474	CDK1,CDK2,CDK5,CDK7,CDK9, PKC	Cell cycle	-0.49865	0.13854	-0.63719	8.7672e-05	0.023321
4	GDSC:54	CGP-082996	CINK4, KIN001-021	CDK4	Cell cycle	-0.4318	0.033373	-0.46517	0.018691	0.2961
4	GDSC:55	A-770041	KIN001-111	LCK, FYN	Other, kinases	-0.35139	0.11279	-0.46418	0.061599	0.49765
4	GDSC:56	WH-4-023	KIN001-112	SRC, LCK	Other, kinases	-0.41004	0.15435	-0.56439	0.0062351	0.23173
4	GDSC:59	WZ-1-84	KIN001-123	BMX	Other, kinases	-0.17246	0.10742	-0.27988	0.20994	0.84846
4	GDSC:6	PHA-665752	PHA665752, PHA 665752	MET	RTK signaling	-0.49663	0.081623	-0.57825	0.073535	0.54334
4	GDSC:60	BI-2536		PLK1, PLK2, PLK3	Cell cycle	-0.40326	0.066158	-0.46941	0.0081842	0.23173
4	GDSC:63	BMS-509744	KIN001-127, ITK inhibitor	ITK	Other	-0.31415	0.11695	-0.4311	0.014514	0.2961
4	GDSC:64	CMK	KIN001-128	RSK2	ERK MAPK signaling	-0.13084	0.068062	-0.1989	0.35631	0.9535
4	GDSC:71	Pyrimethamine	Daraprim, Chloridine	Dihydrofolate reductase (DHFR)	Other	-0.013842	0.065891	-0.079733	0.69081	0.9535
4	GDSC:83	JW-7-52-1	NA	MTOR	PI3K/MTOR signaling	-0.43399	0.045242	-0.47923	0.010155	0.23173
4	GDSC:86	A-443654	KIN001-139	AKT1, AKT2, AKT3	PI3K/MTOR signaling	-0.41025	0.10144	-0.51169	0.0051589	0.23173
4	GDSC:87	GW843682X	GW843682X (AN-13)	PLK1	Cell cycle	-0.4194	0.044132	-0.46353	0.0058171	0.23173
4	GDSC:88	Entinostat	MS-275	HDAC1, HDAC3	Chromatin histone acetylation	-0.21854	0.21904	-0.43758	0.029664	0.35866
4	GDSC:89	Parthenolide		HDAC1	Chromatin histone acetylation	0.036277	-0.045604	0.081881	0.68525	0.9535
4	GDSC:9	MG-132	LLL cpd, MG 132, MG132	Proteasome, CAPN1	Protein stability and degradation	-0.46069	0.00014094	-0.46083	0.017075	0.2961
4	GDSC:91	GSK319347A	KIN001-135, IKK-3 inhibitor	IKK	Other	-0.054291	-0.081004	0.026713	0.91287	0.97983
4	GDSC:94	TGX221	TGX-221, Tgx 221	PI3Kbeta	PI3K/MTOR signaling	-0.28471	-0.039348	-0.24536	0.25388	0.93744
5	GDSC:1	Erlotinib	Tarceva, RG-1415, CP-358774, OSI-774, Ro-508231, R-1415	EGFR	EGFR signaling	-0.21635	-0.15062	-0.065729	0.81152	0.9225
5	GDSC:1001	AICA Ribonucleotide	AICAR, N1-(b-D-Ribofuranosyl)-5-aminoimidazole-4-carboxamide	AMPK agonist	Metabolism	-0.17312	0.075807	-0.24893	0.034067	0.35311
5	GDSC:1004	Vinblastine	Velban	Microtubule destabiliser	Mitosis	-0.030036	-0.047394	0.017359	0.88857	0.96226
5	GDSC:1005	Cisplatin	cis-Diammineplatinum(II) dichloride, Platinol, CIS-DDP	DNA crosslinker	DNA replication	-0.04042	-0.0076432	-0.032777	0.77568	0.90051
5	GDSC:1006	Cytarabine	Ara-Cytidine, Arabinosyl Cytosine, U-19920	Antimetabolite	DNA replication	-0.051787	-0.057161	0.0053735	0.96405	0.98477
5	GDSC:1007	Docetaxel	RP-56976, Taxotere	Microtubule stabiliser	Mitosis	0.070249	-0.20752	0.27777	0.042916	0.35674
5	GDSC:1008	Methotrexate	Abitrexate, Amethopterin, Rheumatrex, Trexall, Folex	Antimetabolite	DNA replication	-0.15152	0.18263	-0.33415	0.012908	0.27564
5	GDSC:1009	Tretinoin	ATRA, Vesanoid, Renova, Atralin, Tretin-X, Avita	Retinoic acid	Other	-0.082172	0.085352	-0.16752	0.11142	0.44107
5	GDSC:1010	Gefitinib	ZD-1839, Iressa	EGFR	EGFR signaling	-0.36473	-0.023509	-0.34122	0.021141	0.29597
5	GDSC:1011	Navitoclax	ABT-263, ABT263, ABT 263	BCL2, BCL-XL, BCL-W	Apoptosis regulation	0.090956	0.2082	-0.11724	0.24992	0.61554
5	GDSC:1012	Vorinostat	Zolinza, SAHA, suberanilohydroxamic acid, suberoylanilide hydroxamic acid, MK-0683	HDAC inhibitor Class I, IIa, IIb, IV	Chromatin histone acetylation	-0.050402	0.14035	-0.19076	0.12582	0.46484
5	GDSC:1013	Nilotinib	Tasigna, AMN 107	ABL	ABL signaling	-0.041704	0.13276	-0.17446	0.064169	0.36876
5	GDSC:1014	Refametinib	RDEA119, BAY-86-9766, BAY 869766	MEK1, MEK2	ERK MAPK signaling	-0.081975	-0.18713	0.10515	0.37825	0.65334
5	GDSC:1015	CI-1040	CI 1040, PD-18435, PD-184352, 212631-79-3	MEK1, MEK2	ERK MAPK signaling	-0.11265	-0.11434	0.0016871	0.98944	0.99694
5	GDSC:1016	Temsirolimus	CCI-779, Torisel	MTOR	PI3K/MTOR signaling	-0.012692	0.043204	-0.055896	0.6447	0.83137
5	GDSC:1017	Olaparib	AZD2281, KU0059436, Lynparza	PARP1, PARP2	Genome integrity	0.05747	0.049391	0.0080795	0.9409	0.98149
5	GDSC:1018	Veliparib	ABT-888, ABT888, ABT 888	PARP1, PARP2	Genome integrity	-0.025818	0.0071633	-0.032981	0.75245	0.88715
5	GDSC:1019	Bosutinib	SKI-606, Bosulif	SRC, ABL, TEC	Other, kinases	-0.045666	0.0002201	-0.045886	0.71568	0.87729
5	GDSC:1020	Lenalidomide	CDC-501, CC-5013, Revlimid	CRBN	Protein stability and degradation	-0.16663	0.071707	-0.23834	0.048993	0.362
5	GDSC:1021	Axitinib	AG-13736, Inlyta	PDGFR, KIT, VEGFR	RTK signaling	0.14702	0.041623	0.1054	0.34649	0.64217
5	GDSC:1022	AZD7762	AZD-7762, AZD 7762	CHEK1, CHEK2	Cell cycle	-0.046839	0.023141	-0.06998	0.57878	0.7925
5	GDSC:1023	GW441756	GW 441756	NTRK1	RTK signaling	0.0039438	-0.041582	0.045526	0.69505	0.85594
5	GDSC:1024	Lestaurtinib	CEP-701, SP-924, SPM-924, A-154475, KT-555	FLT3, JAK2, NTRK1, NTRK2, NTRK3	Other, kinases	0.095176	0.01788	0.077296	0.54433	0.79121
5	GDSC:1025	SB216763	SB-216763, SB 216763	GSK3A, GSK3B	WNT signaling	-0.089645	0.0069323	-0.096577	0.48708	0.74942
5	GDSC:1026	Tanespimycin	17-AAG, BMS-722782	HSP90	Protein stability and degradation	-0.18355	-0.22427	0.040726	0.75635	0.88715
5	GDSC:1028	VX-702	VX702, VX 702	p38	JNK and p38 signaling	-0.14361	0.16848	-0.31209	0.018027	0.27564
5	GDSC:1029	Motesanib	AMG-706, AMG 706, AMG706	VEGFR, RET, KIT, PDGFR	RTK signaling	-0.1609	-0.028041	-0.13286	0.26355	0.62682
5	GDSC:1030	KU-55933	KU55933	ATM	Genome integrity	-0.1324	0.082225	-0.21463	0.053123	0.36876
5	GDSC:1031	Elesclomol	STA-4783	HSP90	Protein stability and degradation	0.19488	-0.10305	0.29792	0.024021	0.31616
5	GDSC:1032	Afatinib	BIBW2992, Tovok, Gilotrif	ERBB2, EGFR	EGFR signaling	-0.22367	-0.084624	-0.13905	0.33026	0.64217
5	GDSC:1033	Vismodegib	GDC0449, Erivedge	SMO	Other	-0.032381	0.097596	-0.12998	0.25275	0.6168
5	GDSC:1036	PLX-4720	PLX4720, PLX 4720	BRAF	ERK MAPK signaling	-0.1001	0.087929	-0.18803	0.096444	0.4366
5	GDSC:1037	BX795	BX-795	TBK1, PDK1 (PDPK1), IKK, AURKB, AURKC	Other	-0.022528	0.011133	-0.033661	0.78102	0.90051
5	GDSC:1038	NU7441	KU-57788, NU-7432, NU-7741	DNAPK	Genome integrity	-0.15813	0.031652	-0.18978	0.10226	0.44107
5	GDSC:1039	SL0101	SL-0101, SL 0101-1	RSK, AURKB, PIM1, PIM3	Other	-0.088721	0.027147	-0.11587	0.32231	0.64217
5	GDSC:104	Bortezomib	PS-341, LDP-341, Velcade	Proteasome	Protein stability and degradation	-0.047046	-0.14168	0.094635	0.68849	0.85594
5	GDSC:1042	Doramapimod	BIRB-796, BIRB 796	p38, JNK2	JNK and p38 signaling	-0.1334	-0.027971	-0.10542	0.35735	0.65106
5	GDSC:1043	JNK Inhibitor VIII		JNK	JNK and p38 signaling	-0.27204	-0.036841	-0.2352	0.064244	0.36876
5	GDSC:1046	Wee1 Inhibitor	681640, Wee1 Inhibitor	WEE1, CHEK1	Cell cycle	-0.0437	-0.048265	0.0045649	0.97043	0.98525
5	GDSC:1047	Nutlin-3a (-)		MDM2	p53 pathway	0.14784	0.083484	0.064355	0.55728	0.7925
5	GDSC:1049	PD173074	PD-173074, PD 173074	FGFR1, FGFR3	RTK signaling	-0.024955	0.11454	-0.13949	0.18972	0.56073
5	GDSC:1050	ZM447439	ZM-447439, ZM 447439	AURKA, AURKB	Mitosis	0.020997	-0.043847	0.064845	0.60201	0.80041
5	GDSC:1052	RO-3306		CDK1	Cell cycle	0.023211	-0.094263	0.11747	0.33227	0.64217
5	GDSC:1053	MK-2206	MK 2206, MK2206	AKT1, AKT2	PI3K/MTOR signaling	-0.12811	0.00060935	-0.12872	0.33687	0.64217
5	GDSC:1054	Palbociclib	PD0332991, PD-0332991, PF-00080665-73	CDK4, CDK6	Cell cycle	-0.015504	-0.084675	0.069171	0.58395	0.7925
5	GDSC:1057	Dactolisib	NVP-BEZ235, BEZ235	PI3K (Class 1), MTORC1, MTORC2	PI3K/MTOR signaling	-0.11002	0.012634	-0.12266	0.34517	0.64217
5	GDSC:1058	Pictilisib	GDC-0941, GDC0941, RG-7621	PI3K (class 1)	PI3K/MTOR signaling	-0.24271	0.061269	-0.30398	0.018652	0.27564
5	GDSC:1059	AZD8055	AZD-8055	MTORC1, MTORC2	PI3K/MTOR signaling	-0.19352	0.11934	-0.31287	0.0075071	0.22188
5	GDSC:106	XMD8-85	ERK5-IN-1	ERK5, BET	Other	-0.42916	-0.017996	-0.41116	0.046866	0.36199
5	GDSC:1060	PD0325901	PD-0325901, PD 0325901	MEK1, MEK2	ERK MAPK signaling	-0.091271	-0.20781	0.11654	0.36842	0.65224
5	GDSC:1061	SB590885	SB-590885	BRAF	ERK MAPK signaling	-0.088576	-0.030317	-0.05826	0.62626	0.81659
5	GDSC:1062	Selumetinib	AZD6244, AZD-6244, ARRY-886	MEK1, MEK2	ERK MAPK signaling	-0.046235	-0.090567	0.044332	0.72331	0.87854
5	GDSC:1066	AZD6482	AZD 6482, AZD-6482, AK-55409	PI3Kbeta	PI3K/MTOR signaling	-0.026303	-0.0037773	-0.022525	0.86538	0.96226
5	GDSC:1067	CCT007093		PPM1D	Other	-0.029661	-0.014072	-0.01559	0.89806	0.96226
5	GDSC:1069	EHT-1864	EHT 1864	RAC1, RAC2, RAC3	Cytoskeleton	-0.038419	0.0044688	-0.042888	0.72014	0.87854
5	GDSC:1072	Avagacestat	BMS-708163, BMS 708163	Amyloid beta20, Amyloid beta40	Other	-0.16859	-0.02964	-0.13895	0.27892	0.62682
5	GDSC:1091	BMS-536924	BMS 536924	IGF1R, IR	Unclassified	-0.056076	0.01787	-0.073946	0.55938	0.7925
5	GDSC:11	Paclitaxel	BMS-181339-01, Taxol, Onxol, Paxene, Praxel, Abraxane	Microtubule stabiliser	Mitosis	-0.10446	-0.037668	-0.066791	0.75708	0.88715
5	GDSC:110	Seliciclib	Roscovitine, CYC-202, AL-39256	CDK2, CDK7, CDK9	Cell cycle	-0.18725	-0.039462	-0.14779	0.51765	0.77357
5	GDSC:111	Salubrinal	EIF-2alpha Inhibitor	EIF2A	Other	-0.20999	0.13953	-0.34952	0.061101	0.36876
5	GDSC:1114	Cetuximab	Erbitux, IMC-C225, C225, IMC-225, L01XC06	EGFR	EGFR signaling	-0.19463	-0.088027	-0.10661	0.44851	0.73256
5	GDSC:1129	PF-4708671	PF 4708671, PF4708671	S6K1	PI3K/MTOR signaling	-0.14933	0.027447	-0.17678	0.16821	0.50845
5	GDSC:1133	Serdemetan	JNJ-26854165	MDM2	p53 pathway	0.056138	-0.054989	0.11113	0.30656	0.63707
5	GDSC:1142	HG-5-113-01		LOK, LTK, TRCB, ABL(T315I)	Other	-0.09417	-0.057804	-0.036365	0.82055	0.92879
5	GDSC:1143	HG-5-88-01		EGFR, ADCK4	Other, kinases	-0.23369	0.015297	-0.24899	0.11607	0.44107
5	GDSC:1149	TW 37	TW37, TW-37	BCL2, BCL-XL, MCL1	Apoptosis regulation	0.15702	-0.083469	0.24049	0.037677	0.35311
5	GDSC:1158	XMD11-85h		BRSK2, FLT4, MARK4, PRKCD, RET, SPRK1	Other	-0.12319	-0.041285	-0.081909	0.65391	0.83225
5	GDSC:1161	ZG-10		JNK1	JNK and p38 signaling	-0.012045	0.010367	-0.022412	0.88296	0.96226
5	GDSC:1164	XMD8-92	XMD 8-92	MAPK7	Other, kinases	0.013381	-0.082117	0.095498	0.57672	0.7925
5	GDSC:1166	QL-VIII-58		MTOR, ATR	Other	0.084708	-0.010872	0.09558	0.554	0.7925
5	GDSC:1170	CCT-018159	CCT018159, CCT 018159	HSP90	Protein stability and degradation	0.068294	-0.08807	0.15636	0.21368	0.58241
5	GDSC:1175	Rucaparib	PF-01367338, AG-014699, AG-14447, AG-14699	PARP1, PARP2	Genome integrity	0.082215	-0.07563	0.15785	0.16056	0.49091
5	GDSC:119	Lapatinib	Tykerb, Tyverb	ERBB2, EGFR	EGFR signaling	-0.20096	-0.084762	-0.1162	0.64697	0.83137
5	GDSC:1192	GSK269962A	GSK 269962A	ROCK1, ROCK2	Cytoskeleton	0.095151	0.0092396	0.085912	0.43265	0.71481
5	GDSC:1194	SB505124	SB 505124, SB505124	ALK4, ALK5	RTK signaling	-0.13472	0.087396	-0.22212	0.077881	0.4062
5	GDSC:1199	Tamoxifen	Nolvadex, Soltamox, Zynoplex, ICI-46474, Kessar	ESR1	Hormone-related	-0.21307	0.075007	-0.28808	0.016045	0.27564
5	GDSC:1203	QL-XII-61		BMX, BTK	Other, kinases	-0.054026	0.12632	-0.18034	0.2845	0.62682
5	GDSC:1218	JQ1	JQ-1, (+)-JQ-1	BRD2, BRD3, BRD4, BRDT	Chromatin other	-0.072912	0.12189	-0.1948	0.11163	0.44107
5	GDSC:1219	PFI-1		BRD4	Chromatin other	-0.10209	0.00038239	-0.10247	0.34764	0.64217
5	GDSC:1230	IOX2	IOX-2, IOX 2, AK176060	EGLN1	Other	0.0191	0.038501	-0.019401	0.85445	0.95853
5	GDSC:1236	UNC0638	UNC-0638, UNC 0683	G9a and GLP methyltransferases	Chromatin histone methylation	-0.12685	0.15862	-0.28547	0.014416	0.27564
5	GDSC:1239	YK-4-279	YK 4-279	RNA helicase A	Other	0.11713	-0.11865	0.23578	0.059477	0.36876
5	GDSC:1241	CHIR-99021	CT 99021, CHIR99021, CHIR 99021	GSK3A, GSK3B	WNT signaling	-0.18225	0.05912	-0.24136	0.042211	0.35674
5	GDSC:1242	(5Z)-7-Oxozeaenol	5Z-7-Oxozeaenol, LL-Z1640-2	TAK1	Other, kinases	0.098576	-0.06739	0.16597	0.1481	0.49091
5	GDSC:1243	Piperlongumine	Piplartine	Induces reactive oxygen species	Other	0.14747	-0.084693	0.23217	0.10552	0.44107
5	GDSC:1248	Daporinad	APO866, FK866, FK866	NAMPT	Metabolism	0.10761	0.028235	0.079374	0.50051	0.75645
5	GDSC:1259	Talazoparib	BMN-673, BMN 973	PARP1, PARP2	Genome integrity	0.045642	-0.014282	0.059924	0.5676	0.7925
5	GDSC:1261	rTRAIL		TRAIL receptor agonist	Apoptosis regulation	-0.29108	0.0075018	-0.29858	0.026217	0.31616
5	GDSC:1262	UNC1215	UNC-1215	L3MBTL3	Chromatin other	-0.10612	0.12658	-0.2327	0.069315	0.36876
5	GDSC:1264	SGC0946		DOT1L	Chromatin histone methylation	-0.11529	0.069489	-0.18478	0.15343	0.49091
5	GDSC:1266	ICL1100013		N-myristoyltransferase 1/2	Other	-0.16621	-0.050677	-0.11553	0.33813	0.64217
5	GDSC:1268	XAV939	NVP-XAV939, XAV-939, XAV 939	TNKS1, TNKS2	WNT signaling	-0.30004	-0.037765	-0.26228	0.037498	0.35311
5	GDSC:133	Doxorubicin	Doxil, Rubex, Adriamycin, Adriablastin, Doxorubicine	Anthracycline	DNA replication	0.082941	-0.023366	0.10631	0.41366	0.69641
5	GDSC:134	Etoposide	Etopophos, Vepesid, Eposin, VP-16	TOP2	DNA replication	0.11433	-0.0095398	0.12387	0.36833	0.65224
5	GDSC:135	Gemcitabine	Gemzar, LY-188011	Pyrimidine antimetabolite	DNA replication	-0.019571	-0.036097	0.016526	0.90218	0.96226
5	GDSC:136	Mitomycin-C	Mytozytrex, NSC-26980, MMC, Mitosol, Mitozytrex	DNA crosslinker	DNA replication	0.022821	-0.022191	0.045012	0.7432	0.88651
5	GDSC:1372	Trametinib	GSK1120212, Mekinist	MEK1, MEK2	ERK MAPK signaling	-0.13874	-0.19283	0.054092	0.65185	0.83225
5	GDSC:1373	Dabrafenib	GSK2118436, Tafinlar	BRAF	ERK MAPK signaling	-0.059289	0.068911	-0.1282	0.28695	0.62682
5	GDSC:1375	Temozolomide	Temodar, Temodal, M-39831, SCH 52365	DNA alkylating agent	DNA replication	-0.076585	0.065628	-0.14221	0.21119	0.58241
5	GDSC:1378	Bleomycin (50 uM)		dsDNA break induction	DNA replication	0.043825	-0.14858	0.19241	0.13164	0.47967
5	GDSC:140	Vinorelbine	vinorelbine tartrate, Navelbine, Exelbine	Microtubule destabiliser	Mitosis	0.037888	-0.061668	0.099556	0.46101	0.74774
5	GDSC:147	NSC-87877	NSC 87877	SHP-1 (PTPN6), SHP-2 (PTPN11)	Other	-0.079441	-0.0087377	-0.070704	0.61334	0.80468
5	GDSC:1494	SN-38	7-Ethyl-10-Hydroxy-Camptothecin, SN 38	TOP1	DNA replication	0.11037	-0.0037515	0.11412	0.31159	0.63756
5	GDSC:150	Bicalutamide	ICI-176334, Casodex, Cosudex, ICI 176334	AR	Hormone-related	-0.046943	0.012179	-0.059121	0.6679	0.842
5	GDSC:151	QS11	944328-88-5	ARFGAP1	Other	0.075715	-0.0084253	0.08414	0.52132	0.7747
5	GDSC:152	CP466722	CP-466722, CP 466722, 1080622-86-1	ATM	Genome integrity	0.072456	0.11573	-0.043274	0.73539	0.88117
5	GDSC:1529	Pevonedistat	MLN4924, MLN 4924, MLN-4924	NAE	Other	-0.081038	-0.04868	-0.032358	0.80627	0.92046
5	GDSC:153	Midostaurin	PKC412, benzoylstaurosporine, CGP-41251	PKC, PPK, FLT1, c-FGR, others	Other	0.014955	-0.065878	0.080833	0.53876	0.78742
5	GDSC:1530	PFI-3	BDF00016096	SMARCA2, SMARCA4, PB1	Other	-0.15471	0.076336	-0.23105	0.09684	0.4366
5	GDSC:155	Ponatinib	AP24534, AP-24534, KIN001-192, Iclusig	ABL, PDGFRA, VEGFR2, FGFR1, SRC, TIE2, FLT3	RTK signaling	0.13864	0.07726	0.061381	0.56359	0.7925
5	GDSC:157	JNK-9L	KIN001-204, JNK inhibitor 9l	JNK2, JNK3	JNK and p38 signaling	0.086001	-0.067098	0.1531	0.28075	0.62682
5	GDSC:158	PF-562271	PF-00562271	FAK, FAK2	Cytoskeleton	0.11168	-0.11782	0.22949	0.10496	0.44107
5	GDSC:159	HG6-64-1	KIN001-206	BRAF	ERK MAPK signaling	0.17445	-0.031564	0.20601	0.10397	0.44107
5	GDSC:164	JQ12		HDAC1, HDAC2	Chromatin histone acetylation	-0.070801	0.02288	-0.093681	0.47544	0.74942
5	GDSC:165	DMOG	Dimethyloxalylglcine	HIF-PH	Metabolism	-0.077137	0.087802	-0.16494	0.23017	0.60323
5	GDSC:166	FTI-277		Farnesyl-transferase (FNTA)	Other	-0.054744	-0.043155	-0.011589	0.92949	0.9734
5	GDSC:167	OSU-03012	AR-12, OSU 03012, OSU03012, PDK1 inhibitor AR-12	PDK1 (PDPK1)	Other, kinases	0.081758	-0.077573	0.15933	0.23466	0.60323
5	GDSC:17	Cyclopamine		SMO	Other	-0.63405	0.11669	-0.75074	0.0007442	0.089755
5	GDSC:170	Shikonin	Anchusin	not defined	Other	0.15251	-0.015612	0.16812	0.23585	0.60323
5	GDSC:171	AKT inhibitor VIII	Akti-1/2	AKT1, AKT2, AKT3	PI3K/MTOR signaling	-0.15271	-0.056891	-0.095816	0.48096	0.74942
5	GDSC:172	Embelin	Emberine, Embelic acid	XIAP	Apoptosis regulation	-0.029919	-0.08255	0.052631	0.67717	0.84966
5	GDSC:173	FH535		PPARgamma, PPARdelta	WNT signaling	-0.019607	-0.12957	0.10996	0.33556	0.64217
5	GDSC:175	PAC-1	GTPL5238	Procaspase-3, Procaspase-7	Apoptosis regulation	-0.007276	0.12277	-0.13005	0.3423	0.64217
5	GDSC:176	IPA-3	IPA 3	PAK1	Cytoskeleton	0.023831	0.069106	-0.045275	0.73541	0.88117
5	GDSC:177	GSK650394	GSK-650394, GSK 650394	SGK2, SGK3	Other	0.057066	-0.065041	0.12211	0.31765	0.64217
5	GDSC:178	BAY-61-3606	Syk Inhibitor, BAY-613606	SYK	Other, kinases	-0.010854	0.053557	-0.064411	0.60482	0.80041
5	GDSC:179	5-Fluorouracil	5-FU	Antimetabolite (DNA & RNA)	Other	-0.0019404	0.019995	-0.021936	0.85763	0.95853
5	GDSC:180	Thapsigargin	Octanoic acid	SERCA	Other	0.046675	-0.13842	0.1851	0.18811	0.56073
5	GDSC:182	Obatoclax Mesylate	GX15-070MS, Obatoclax, GX15-070	BCL2, BCL-XL, BCL-W, MCL1	Apoptosis regulation	-0.14052	-0.053076	-0.087447	0.53601	0.78742
5	GDSC:184	BMS-754807	BMS754807, BMS 754807	IGF1R, IR	IGFR signaling	0.089663	-0.10198	0.19165	0.10969	0.44107
5	GDSC:185	Linsitinib	OSI-906, ASP-7487	IGF1R	IGFR signaling	0.066477	-0.012096	0.078573	0.50972	0.76602
5	GDSC:186	Bexarotene	LG-100069, Targretin, Targret, Targrexin, Targretyn, Bexarotenum	Retinioic X receptor (RXR) agonist	Other	0.003827	-0.077864	0.081691	0.49465	0.75187
5	GDSC:190	Bleomycin		dsDNA break induction	DNA replication	0.064691	-0.045138	0.10983	0.37271	0.65224
5	GDSC:192	LFM-A13	DDE-28	BTK	Other, kinases	-0.13098	0.022622	-0.15361	0.22343	0.59432
5	GDSC:193	GW-2580	GX2580, CFMS receptor tyrosine kinase inhibitor	CSF1R	RTK signaling	0.063421	0.10948	-0.046056	0.69367	0.85594
5	GDSC:194	Luminespib	AUY922, VER-52296,NVP-AUY922, AUY	HSP90	Protein stability and degradation	0.12771	-0.087434	0.21514	0.15599	0.49091
5	GDSC:196	Phenformin	DBI	Biguanide agent	Other	0.022878	0.014993	0.0078847	0.95055	0.98384
5	GDSC:197	Bryostatin 1	Bryostatin	PKC	Other, kinases	-0.16322	-0.0017811	-0.16144	0.24583	0.61113
5	GDSC:199	Pazopanib	Votrient	CSF1R, KIT, PDGFRA, PDGFRB	RTK signaling	0.062402	0.022238	0.040163	0.74871	0.88715
5	GDSC:200	Dacinostat	NVP-LAQ824, LAQ824	HDAC1	Chromatin histone acetylation	-0.053158	0.066053	-0.11921	0.34535	0.64217
5	GDSC:201	Epothilone B	Patupilone, EpoB, EPO906, GNF-PF-193	Microtubule stabiliser	Mitosis	0.014857	-0.16963	0.18449	0.15913	0.49091
5	GDSC:202	GSK1904529A	GSK-1904529A, GSK 1904529A	IGF1R, IR	IGFR signaling	0.0055825	0.0053058	0.00027664	0.99825	0.99825
5	GDSC:203	BMS-345541	BMS345541, IKK Inhibitor 3	IKK1, IKK2	Other, kinases	-0.1364	0.10038	-0.23678	0.06548	0.36876
5	GDSC:204	Tipifarnib	Zarnestra	Farnesyl-transferase (FNTA)	Other	-0.031584	-0.038769	0.0071854	0.95839	0.98477
5	GDSC:206	Ruxolitinib	INCB-18424, Ruxolitinib Phosphate, Jakafi	JAK1, JAK2	Other, kinases	-0.094308	0.17081	-0.26511	0.045484	0.36199
5	GDSC:207	AS601245		JNK1, JNK2, JNK2	JNK and p38 signaling	-0.068287	-0.06174	-0.0065469	0.95892	0.98477
5	GDSC:208	Ispinesib Mesylate	SB-715992	KSP	Mitosis	-0.026382	-0.01045	-0.015933	0.8984	0.96226
5	GDSC:211	TL-2-105		not defined	Unclassified	-0.072316	0.19457	-0.26689	0.027725	0.31616
5	GDSC:219	AT-7519	AT7519	CDK1, CDK2, CDK4, CDK6, CDK9	Cell cycle	-0.17354	0.10761	-0.28115	0.028526	0.31616
5	GDSC:221	TAK-715	KIN001-201, TAK 715	p38alpha, p38beta	JNK and p38 signaling	-0.09253	0.075886	-0.16842	0.15382	0.49091
5	GDSC:222	BX-912		PDK1 (PDPK1)	PI3K/MTOR signaling	0.035698	0.11762	-0.081923	0.48129	0.74942
5	GDSC:223	ZSTK474	KIN001-167, ZSTK-474, ZSTK 474	PI3K (class 1)	PI3K/MTOR signaling	-0.15144	0.11973	-0.27118	0.026935	0.31616
5	GDSC:224	AS605240	KIN001-173, AS-605240	PI3Kgamma	PI3K/MTOR signaling	-0.18812	0.051725	-0.23984	0.04763	0.36199
5	GDSC:225	Genentech Cpd 10		AURKA, AURKB	Mitosis	-0.12813	0.10608	-0.23421	0.059813	0.36876
5	GDSC:226	GSK1070916	GSK-1070916	AURKA, AURKC	Mitosis	0.10858	0.11024	-0.0016551	0.98884	0.99694
5	GDSC:229	Enzastaurin	LY317615	PKCB	Other, kinases	-0.3013	0.077901	-0.3792	0.0042243	0.16501
5	GDSC:230	GSK429286A		ROCK1, ROCK2	Cytoskeleton	-0.011353	0.16514	-0.1765	0.13788	0.49091
5	GDSC:231	FMK	KIN001-242	RSK	Other, kinases	-0.073681	0.089413	-0.16309	0.23209	0.60323
5	GDSC:235	QL-XII-47		BTK, BMX	Other, kinases	-0.035254	0.051558	-0.086811	0.48724	0.74942
5	GDSC:238	Idelalisib	CAL-101, Zydelig	PI3Kdelta	PI3K/MTOR signaling	-0.15996	0.14213	-0.30209	0.017466	0.27564
5	GDSC:249	Cabozantinib	BMS-907351, XL-184, Cometriq	VEGFR, MET, RET, KIT, FLT1, FLT3, FLT4, TIE2,AXL	Other, kinases	0.010399	0.083714	-0.073315	0.57082	0.7925
5	GDSC:252	WZ3105		SRC, ROCK2, NTRK2, FLT3, IRAK1, others	Other	0.0062351	0.10436	-0.098128	0.4489	0.73256
5	GDSC:253	XMD14-99		ALK, CDK7, LTK, others	Other	-0.046054	0.17587	-0.22193	0.088656	0.43056
5	GDSC:254	Quizartinib	AC220, AC 220, AC-220, Asp-2689	FLT3	RTK signaling	-0.019607	0.15075	-0.17036	0.11329	0.44107
5	GDSC:255	CP724714	CP-724714	ERBB2	EGFR signaling	-0.25174	0.051817	-0.30356	0.039245	0.35311
5	GDSC:256	JW-7-24-1		LCK	Other, kinases	0.031108	0.10172	-0.070613	0.56092	0.7925
5	GDSC:257	NPK76-II-72-1		PLK3	Cell cycle	-0.024636	0.18408	-0.20872	0.094188	0.4366
5	GDSC:258	STF-62247	STF62247	Autophagy inducer	Other	-0.14813	0.17302	-0.32115	0.011704	0.27564
5	GDSC:260	NG-25	NG25	TAK1, MAP4K2	Other, kinases	0.042596	0.16241	-0.11982	0.30037	0.62912
5	GDSC:261	TL-1-85		TAK	Other, kinases	0.017332	0.17754	-0.16021	0.14367	0.49091
5	GDSC:262	VX-11e	VX11e, VX11e	ERK2	ERK MAPK signaling	-0.11384	0.020705	-0.13454	0.29456	0.62682
5	GDSC:263	FR-180204	FR 180204, FR180204, ERK Inhibitor II	ERK1, ERK2	ERK MAPK signaling	-0.044106	0.13208	-0.17619	0.15518	0.49091
5	GDSC:265	Tubastatin A		HDAC1, HDAC6, HDAC8	Chromatin histone acetylation	-0.016264	0.17865	-0.19492	0.11447	0.44107
5	GDSC:266	Zibotentan	ZD4054, ZD-4054	Endothelin-1 receptor (EDNRA)	Other	-0.065225	0.11476	-0.17998	0.20376	0.57504
5	GDSC:268	Sepantronium bromide	YM155, YM-155, YM 155	BIRC5	Apoptosis regulation	-0.032192	0.080321	-0.11251	0.36849	0.65224
5	GDSC:269	NSC-207895	XI-006, NSC207895	MDM4	p53 pathway	0.074137	0.09215	-0.018012	0.88449	0.96226
5	GDSC:271	VNLG/124	HDAC inhibitor XV	HDAC,RAR	Chromatin histone acetylation	0.055293	0.1108	-0.055507	0.6141	0.80468
5	GDSC:272	AR-42	HDAC-42, AR 42, AR42	HDAC1	Chromatin histone acetylation	-0.074943	0.14211	-0.21706	0.068696	0.36876
5	GDSC:273	CUDC-101	CUDC 101	HDAC1-10, EGFR, ERBB2	Other	-0.035959	0.11454	-0.15049	0.21527	0.58241
5	GDSC:274	Belinostat	PXD101, PXD-101	HDAC1	Chromatin histone acetylation	-0.09315	0.1379	-0.23105	0.051012	0.36673
5	GDSC:275	I-BET-762	GSK525762A	BRD2, BRD3, BRD4	Chromatin other	-0.035908	0.17131	-0.20722	0.12165	0.45576
5	GDSC:276	CAY10603		HDAC1, HDAC6	Chromatin histone acetylation	-0.089904	0.13972	-0.22962	0.058997	0.36876
5	GDSC:277	Linifanib	ABT-869, ABT 869	VEGFR1, VEGFR2, VEGFR3, CSF1R, FLT3, KIT	RTK signaling	0.03101	0.043466	-0.012457	0.89749	0.96226
5	GDSC:279	BIX02189	BIX 02189	MEK5, ERK5	ERK MAPK signaling	0.035484	0.16007	-0.12458	0.31035	0.63756
5	GDSC:281	Alectinib	CH5424802, CH 542802, Alecensa	ALK	RTK signaling	-0.04721	0.13543	-0.18264	0.089026	0.43056
5	GDSC:282	Pelitinib	EKB-569, EKB 569	EGFR	EGFR signaling	-0.10036	-0.0054121	-0.094945	0.49022	0.74942
5	GDSC:283	Omipalisib	GSK2126458, GSK-2126458, EX-8678, GSK458	PI3K (class 1), MTORC1, MTORC2	PI3K/MTOR signaling	0.039334	0.044674	-0.00534	0.96626	0.98477
5	GDSC:286	KIN001-236		Angiopoietin-1 receptor	Other	-0.18627	0.19672	-0.38299	0.0044688	0.16501
5	GDSC:287	KIN001-244	PDK1 inhibitor 7	PDK1 (PDPK1)	Other, kinases	-0.022654	0.11387	-0.13653	0.26771	0.62682
5	GDSC:288	WHI-P97	AC1L1GQE, KIN001-055	JAK3	Other, kinases	-0.067183	0.074017	-0.1412	0.28511	0.62682
5	GDSC:29	AZ628	AZ-628, AZ 628	BRAF	ERK MAPK signaling	-0.18645	0.03805	-0.2245	0.2396	0.60699
5	GDSC:290	KIN001-260	Bayer IKKb inhibitor, ACHP	IKKB	Other	-0.091617	0.21134	-0.30295	0.016326	0.27564
5	GDSC:291	KIN001-266		MAP3K8	Other, kinases	-0.050601	0.071655	-0.12226	0.34184	0.64217
5	GDSC:292	Masitinib	AB1010, Masivet	KIT, PDGFRA, PDGFRB	Other, kinases	0.0013591	0.11999	-0.11863	0.29162	0.62682
5	GDSC:293	Amuvatinib	MP470, MP 470, MP-470	KIT, PDGFRA, FLT3	Other, kinases	0.05051	0.064726	-0.014216	0.908	0.96226
5	GDSC:294	MPS-1-IN-1		MPS1	Mitosis	0.11159	0.079654	0.031937	0.78541	0.90051
5	GDSC:295	NVP-BHG712	BHG712	EPHB4	Other	-0.1137	0.14429	-0.25799	0.039824	0.35311
5	GDSC:298	OSI-930	OSI 930 OSI930	KIT	RTK signaling	0.089163	0.08843	0.00073368	0.99506	0.99825
5	GDSC:299	OSI-027	A-1065-5	MTORC1, MTORC2	PI3K/MTOR signaling	0.049122	0.11206	-0.062936	0.59671	0.79761
5	GDSC:3	Rapamycin	AY-22989, Sirolimus, WY-090217, Torisel, Rapamune	MTORC1	PI3K/MTOR signaling	-0.35077	0.09291	-0.44368	0.084673	0.42496
5	GDSC:30	Sorafenib	Nexavar, 284461-73-0, BAY 43-9006	PDGFR, KIT, VEGFR, RAF	RTK signaling	-0.040837	0.011095	-0.051932	0.77933	0.90051
5	GDSC:300	CX-5461	CX5461, CX 5461	RNA Polymerase 1	Other	0.11948	0.056611	0.062869	0.58067	0.7925
5	GDSC:301	PHA-793887	PHA793887, PHA 793887	CDK2, CDK7, CDK5	Cell cycle	-0.071265	0.093964	-0.16523	0.20537	0.57504
5	GDSC:302	PI-103	PI-103, PI103, PI 103	PI3Kalpha, DAPK3, CLK4, PIM3, HIPK2	PI3K/MTOR signaling	-0.015038	0.11583	-0.13087	0.29996	0.62912
5	GDSC:303	PIK-93	PIK 93, PIK93	PI3Kgamma	PI3K/MTOR signaling	-0.043249	0.17135	-0.21459	0.093628	0.4366
5	GDSC:304	SB52334	SB-52334, SB 52334	ALK5	RTK signaling	0.12185	0.068103	0.053745	0.64235	0.83137
5	GDSC:305	TPCA-1		IKK2	Other, kinases	0.067465	0.17374	-0.10628	0.38236	0.65618
5	GDSC:306	Fedratinib	TG101348, TG-101348, SAR302503, SAR-302503	JAK2	Other, kinases	0.040843	0.12696	-0.086116	0.4779	0.74942
5	GDSC:308	Foretinib	GSK1363089, XL-880, EXEL-2880, GSK089	MET, KDR, TIE2, VEGFR3/FLT4, RON, PDGFR, FGFR1, EGFR	RTK signaling	0.023657	0.059101	-0.035444	0.78217	0.90051
5	GDSC:309	Y-39983		ROCK	Cytoskeleton	-0.0088048	0.13444	-0.14324	0.25981	0.62682
5	GDSC:310	YM201636	YM-201636, YM 201636	PYKFYVE	Other	-0.16561	0.19202	-0.35763	0.0044557	0.16501
5	GDSC:312	Tivozanib	AV-951, AV 951, KRN-951, KIL8951, ASP-4130	VEGFR1, VEGFR2, VEGFR3	RTK signaling	0.050275	0.12681	-0.076534	0.47445	0.74942
5	GDSC:32	Tozasertib	MK 0457,MK-0457,MK-045, VX-680 VX 680 VX-68	AURKA, AURKB, AURKC, others	Mitosis	-0.0094225	0.054757	-0.06418	0.73319	0.88117
5	GDSC:326	GSK690693	GSK 690693, GSK-690693	AKT1, AKT2, AKT3	PI3K/MTOR signaling	-0.044681	0.10407	-0.14875	0.27495	0.62682
5	GDSC:328	SNX-2112	SNX 2112	HSP90	Protein stability and degradation	-0.036338	0.081624	-0.11796	0.36324	0.65224
5	GDSC:329	QL-XI-92		DDR1	Other	0.084865	0.17845	-0.093582	0.43176	0.71481
5	GDSC:330	XMD13-2		RIPK1	Apoptosis regulation	0.080566	0.10042	-0.019852	0.86998	0.96226
5	GDSC:331	QL-X-138		BTK	Other, kinases	0.07346	0.088144	-0.014685	0.9041	0.96226
5	GDSC:332	XMD15-27		CAMK2	Other, kinases	-0.021884	0.13946	-0.16134	0.19826	0.57323
5	GDSC:333	T0901317	TO-901317, TO901317	LXR, FXR	Other	-0.084805	0.091898	-0.1767	0.19298	0.5641
5	GDSC:34	Imatinib	Gleevec, STI-571	ABL, KIT, PDGFR	RTK signaling	0.034155	0.23863	-0.20447	0.067311	0.36876
5	GDSC:341	Selisistat	EX-527, EX 527	SIRT1	Chromatin histone acetylation	0.032765	0.080226	-0.047461	0.69461	0.85594
5	GDSC:344	THZ-2-49		CDK9	Cell cycle	-0.14283	0.074707	-0.21754	0.083394	0.42496
5	GDSC:345	KIN001-270	CDK9 inhibitor, CDK9-IN-1	CDK9	Cell cycle	-0.076259	0.10938	-0.18564	0.14352	0.49091
5	GDSC:346	THZ-2-102-1		CDK7	Cell cycle	0.0060534	0.13459	-0.12854	0.29136	0.62682
5	GDSC:35	NVP-TAE684	NVP-TAE 684, TAE684, TAE-684	ALK	RTK signaling	-0.05868	-0.070032	0.011352	0.94943	0.98384
5	GDSC:37	Crizotinib	Xalkori, PF2341066, PF-2341066, PF 2341066	MET, ALK, ROS1	RTK signaling	-0.048542	0.099361	-0.1479	0.37224	0.65224
5	GDSC:38	Saracatinib	AZD0530, AZD-0530, AZ-10353926	ABL, SRC	RTK signaling	-0.054284	-0.035173	-0.019111	0.92411	0.97159
5	GDSC:41	S-Trityl-L-cysteine	NSC 83265, Tritylcysteine	KIF11	Mitosis	-0.20356	-0.015551	-0.18801	0.40735	0.69016
5	GDSC:45	Z-LLNle-CHO	Z-L-Norleucine-CHO, Gamma-Secretase Inhibitor 1	gamma-secretase	Other	-0.25645	0.046802	-0.30325	0.15237	0.49091
5	GDSC:5	Sunitinib	Sutent, Sunitinib Malate, SU-11248	PDGFR, KIT, VEGFR, FLT3, RET, CSF1R	RTK signaling	-0.23469	0.10149	-0.33618	0.060438	0.36876
5	GDSC:51	Dasatinib	BMS-354825-03, BMS-354825, Sprycel	ABL, SRC, Ephrins, PDGFR, KIT	Other	-0.11765	0.0056142	-0.12326	0.53839	0.78742
5	GDSC:52	GNF-2	KIN001-013	BCR-ABL	ABL signaling	-0.32208	0.14971	-0.47179	0.00085238	0.089755
5	GDSC:53	CGP-60474	KIN001-019, CGP60474, CGP 60474	CDK1,CDK2,CDK5,CDK7,CDK9, PKC	Cell cycle	-0.1478	0.057009	-0.20481	0.422	0.70599
5	GDSC:54	CGP-082996	CINK4, KIN001-021	CDK4	Cell cycle	-0.59041	0.064158	-0.65457	0.0013497	0.089755
5	GDSC:55	A-770041	KIN001-111	LCK, FYN	Other, kinases	-0.24975	0.08692	-0.33667	0.15742	0.49091
5	GDSC:56	WH-4-023	KIN001-112	SRC, LCK	Other, kinases	-0.09031	0.078203	-0.16851	0.39124	0.66711
5	GDSC:59	WZ-1-84	KIN001-123	BMX	Other, kinases	-0.168	0.1042	-0.2722	0.15156	0.49091
5	GDSC:6	PHA-665752	PHA665752, PHA 665752	MET	RTK signaling	-0.16439	0.0059916	-0.17038	0.35088	0.64368
5	GDSC:60	BI-2536		PLK1, PLK2, PLK3	Cell cycle	-0.21521	0.021064	-0.23628	0.32028	0.64217
5	GDSC:63	BMS-509744	KIN001-127, ITK inhibitor	ITK	Other	-0.22933	0.095001	-0.32433	0.068801	0.36876
5	GDSC:64	CMK	KIN001-128	RSK2	ERK MAPK signaling	-0.41302	0.1279	-0.54092	0.0049628	0.16501
5	GDSC:71	Pyrimethamine	Daraprim, Chloridine	Dihydrofolate reductase (DHFR)	Other	-0.023538	0.067463	-0.091001	0.59597	0.79761
5	GDSC:83	JW-7-52-1	NA	MTOR	PI3K/MTOR signaling	-0.21352	-0.0069563	-0.20656	0.37786	0.65334
5	GDSC:86	A-443654	KIN001-139	AKT1, AKT2, AKT3	PI3K/MTOR signaling	-0.12229	0.034617	-0.15691	0.48871	0.74942
5	GDSC:87	GW843682X	GW843682X (AN-13)	PLK1	Cell cycle	-0.24235	0.0018433	-0.24419	0.28004	0.62682
5	GDSC:88	Entinostat	MS-275	HDAC1, HDAC3	Chromatin histone acetylation	-0.048621	0.17646	-0.22508	0.29331	0.62682
5	GDSC:89	Parthenolide		HDAC1	Chromatin histone acetylation	-0.38623	0.048472	-0.4347	0.035324	0.35311
5	GDSC:9	MG-132	LLL cpd, MG 132, MG132	Proteasome, CAPN1	Protein stability and degradation	-0.19037	-0.066691	-0.12368	0.58394	0.7925
5	GDSC:91	GSK319347A	KIN001-135, IKK-3 inhibitor	IKK	Other	-0.67612	0.055928	-0.73204	0.0010813	0.089755
5	GDSC:94	TGX221	TGX-221, Tgx 221	PI3Kbeta	PI3K/MTOR signaling	0.0030354	-0.1065	0.10954	0.54813	0.79241
6	GDSC:1	Erlotinib	Tarceva, RG-1415, CP-358774, OSI-774, Ro-508231, R-1415	EGFR	EGFR signaling	-0.12664	-0.17126	0.044614	0.83069	0.99489
6	GDSC:1001	AICA Ribonucleotide	AICAR, N1-(b-D-Ribofuranosyl)-5-aminoimidazole-4-carboxamide	AMPK agonist	Metabolism	0.18022	0.0053157	0.1749	0.18653	0.82303
6	GDSC:1004	Vinblastine	Velban	Microtubule destabiliser	Mitosis	0.060338	-0.064258	0.1246	0.34767	0.88828
6	GDSC:1005	Cisplatin	cis-Diammineplatinum(II) dichloride, Platinol, CIS-DDP	DNA crosslinker	DNA replication	0.10749	-0.03607	0.14356	0.28485	0.88828
6	GDSC:1006	Cytarabine	Ara-Cytidine, Arabinosyl Cytosine, U-19920	Antimetabolite	DNA replication	-0.039797	-0.05939	0.019593	0.8761	0.99489
6	GDSC:1007	Docetaxel	RP-56976, Taxotere	Microtubule stabiliser	Mitosis	0.17417	-0.22239	0.39656	0.0027157	0.24079
6	GDSC:1008	Methotrexate	Abitrexate, Amethopterin, Rheumatrex, Trexall, Folex	Antimetabolite	DNA replication	0.13657	0.12345	0.013123	0.90995	0.99489
6	GDSC:1009	Tretinoin	ATRA, Vesanoid, Renova, Atralin, Tretin-X, Avita	Retinoic acid	Other	-0.032002	0.073403	-0.1054	0.43415	0.88828
6	GDSC:1010	Gefitinib	ZD-1839, Iressa	EGFR	EGFR signaling	0.027724	-0.10252	0.13024	0.36047	0.88828
6	GDSC:1011	Navitoclax	ABT-263, ABT263, ABT 263	BCL2, BCL-XL, BCL-W	Apoptosis regulation	0.09192	0.20547	-0.11355	0.33898	0.88828
6	GDSC:1012	Vorinostat	Zolinza, SAHA, suberanilohydroxamic acid, suberoylanilide hydroxamic acid, MK-0683	HDAC inhibitor Class I, IIa, IIb, IV	Chromatin histone acetylation	-0.049602	0.13762	-0.18723	0.10456	0.67411
6	GDSC:1013	Nilotinib	Tasigna, AMN 107	ABL	ABL signaling	0.1695	0.092806	0.07669	0.41697	0.88828
6	GDSC:1014	Refametinib	RDEA119, BAY-86-9766, BAY 869766	MEK1, MEK2	ERK MAPK signaling	-0.1728	-0.16775	-0.0050578	0.97413	0.99659
6	GDSC:1015	CI-1040	CI 1040, PD-18435, PD-184352, 212631-79-3	MEK1, MEK2	ERK MAPK signaling	-0.11628	-0.11365	-0.0026359	0.98535	0.99659
6	GDSC:1016	Temsirolimus	CCI-779, Torisel	MTOR	PI3K/MTOR signaling	0.22684	-0.0017469	0.22859	0.06483	0.61516
6	GDSC:1017	Olaparib	AZD2281, KU0059436, Lynparza	PARP1, PARP2	Genome integrity	0.18375	0.025608	0.15815	0.21577	0.84426
6	GDSC:1018	Veliparib	ABT-888, ABT888, ABT 888	PARP1, PARP2	Genome integrity	0.095337	-0.016267	0.1116	0.3791	0.88828
6	GDSC:1019	Bosutinib	SKI-606, Bosulif	SRC, ABL, TEC	Other, kinases	0.20372	-0.047581	0.2513	0.037519	0.55445
6	GDSC:1020	Lenalidomide	CDC-501, CC-5013, Revlimid	CRBN	Protein stability and degradation	0.21113	-0.0029813	0.21411	0.065141	0.61516
6	GDSC:1021	Axitinib	AG-13736, Inlyta	PDGFR, KIT, VEGFR	RTK signaling	0.093746	0.053362	0.040384	0.73132	0.97518
6	GDSC:1022	AZD7762	AZD-7762, AZD 7762	CHEK1, CHEK2	Cell cycle	0.14952	-0.015057	0.16458	0.16103	0.75147
6	GDSC:1023	GW441756	GW 441756	NTRK1	RTK signaling	0.042367	-0.048254	0.090621	0.58147	0.90514
6	GDSC:1024	Lestaurtinib	CEP-701, SP-924, SPM-924, A-154475, KT-555	FLT3, JAK2, NTRK1, NTRK2, NTRK3	Other, kinases	0.1162	0.014931	0.10127	0.40355	0.88828
6	GDSC:1025	SB216763	SB-216763, SB 216763	GSK3A, GSK3B	WNT signaling	0.22806	-0.061541	0.2896	0.020886	0.4506
6	GDSC:1026	Tanespimycin	17-AAG, BMS-722782	HSP90	Protein stability and degradation	-0.066457	-0.24502	0.17857	0.20712	0.84426
6	GDSC:1028	VX-702	VX702, VX 702	p38	JNK and p38 signaling	0.17714	0.10408	0.073056	0.55116	0.89395
6	GDSC:1029	Motesanib	AMG-706, AMG 706, AMG706	VEGFR, RET, KIT, PDGFR	RTK signaling	0.052366	-0.070337	0.1227	0.3423	0.88828
6	GDSC:1030	KU-55933	KU55933	ATM	Genome integrity	0.23069	0.01027	0.22043	0.095166	0.67411
6	GDSC:1031	Elesclomol	STA-4783	HSP90	Protein stability and degradation	0.17964	-0.096137	0.27578	0.052622	0.61516
6	GDSC:1032	Afatinib	BIBW2992, Tovok, Gilotrif	ERBB2, EGFR	EGFR signaling	-0.023877	-0.12403	0.10016	0.46456	0.88828
6	GDSC:1033	Vismodegib	GDC0449, Erivedge	SMO	Other	0.18598	0.054527	0.13145	0.30224	0.88828
6	GDSC:1036	PLX-4720	PLX4720, PLX 4720	BRAF	ERK MAPK signaling	0.063834	0.053548	0.010286	0.9478	0.9965
6	GDSC:1037	BX795	BX-795	TBK1, PDK1 (PDPK1), IKK, AURKB, AURKC	Other	0.15913	-0.023165	0.18229	0.12666	0.67411
6	GDSC:1038	NU7441	KU-57788, NU-7432, NU-7741	DNAPK	Genome integrity	0.10155	-0.020368	0.12192	0.35963	0.88828
6	GDSC:1039	SL0101	SL-0101, SL 0101-1	RSK, AURKB, PIM1, PIM3	Other	-0.063955	0.020428	-0.084383	0.56228	0.90164
6	GDSC:104	Bortezomib	PS-341, LDP-341, Velcade	Proteasome	Protein stability and degradation	-0.071109	-0.13803	0.066921	0.71857	0.97518
6	GDSC:1042	Doramapimod	BIRB-796, BIRB 796	p38, JNK2	JNK and p38 signaling	0.23582	-0.098537	0.33436	0.0065445	0.36162
6	GDSC:1043	JNK Inhibitor VIII		JNK	JNK and p38 signaling	-0.077507	-0.07801	0.00050353	0.99738	0.99738
6	GDSC:1046	Wee1 Inhibitor	681640, Wee1 Inhibitor	WEE1, CHEK1	Cell cycle	-0.033891	-0.050277	0.016386	0.89272	0.99489
6	GDSC:1047	Nutlin-3a (-)		MDM2	p53 pathway	-0.31162	0.16978	-0.48141	0.0012755	0.21941
6	GDSC:1049	PD173074	PD-173074, PD 173074	FGFR1, FGFR3	RTK signaling	0.038136	0.099806	-0.06167	0.6272	0.92174
6	GDSC:1050	ZM447439	ZM-447439, ZM 447439	AURKA, AURKB	Mitosis	-0.031269	-0.033855	0.0025865	0.98429	0.99659
6	GDSC:1052	RO-3306		CDK1	Cell cycle	0.0025224	-0.087887	0.090409	0.51797	0.88828
6	GDSC:1053	MK-2206	MK 2206, MK2206	AKT1, AKT2	PI3K/MTOR signaling	-0.07181	-0.012946	-0.058864	0.67993	0.96617
6	GDSC:1054	Palbociclib	PD0332991, PD-0332991, PF-00080665-73	CDK4, CDK6	Cell cycle	-0.026831	-0.080644	0.053813	0.69119	0.96617
6	GDSC:1057	Dactolisib	NVP-BEZ235, BEZ235	PI3K (Class 1), MTORC1, MTORC2	PI3K/MTOR signaling	0.10787	-0.029749	0.13762	0.31572	0.88828
6	GDSC:1058	Pictilisib	GDC-0941, GDC0941, RG-7621	PI3K (class 1)	PI3K/MTOR signaling	0.077053	-0.004655	0.081708	0.50387	0.88828
6	GDSC:1059	AZD8055	AZD-8055	MTORC1, MTORC2	PI3K/MTOR signaling	0.19633	0.040702	0.15563	0.22958	0.84464
6	GDSC:106	XMD8-85	ERK5-IN-1	ERK5, BET	Other	0.18575	-0.16144	0.3472	0.097154	0.67411
6	GDSC:1060	PD0325901	PD-0325901, PD 0325901	MEK1, MEK2	ERK MAPK signaling	-0.20673	-0.1838	-0.022929	0.86969	0.99489
6	GDSC:1061	SB590885	SB-590885	BRAF	ERK MAPK signaling	-0.2763	0.00066799	-0.27696	0.13656	0.67411
6	GDSC:1062	Selumetinib	AZD6244, AZD-6244, ARRY-886	MEK1, MEK2	ERK MAPK signaling	-0.30533	-0.044841	-0.26048	0.13685	0.67411
6	GDSC:1066	AZD6482	AZD 6482, AZD-6482, AK-55409	PI3Kbeta	PI3K/MTOR signaling	-0.06904	0.003926	-0.072966	0.53446	0.88828
6	GDSC:1067	CCT007093		PPM1D	Other	0.016916	-0.023094	0.040009	0.75511	0.98029
6	GDSC:1069	EHT-1864	EHT 1864	RAC1, RAC2, RAC3	Cytoskeleton	-0.056056	0.0074277	-0.063484	0.61206	0.91358
6	GDSC:1072	Avagacestat	BMS-708163, BMS 708163	Amyloid beta20, Amyloid beta40	Other	-0.044368	-0.054754	0.010386	0.93545	0.99532
6	GDSC:1091	BMS-536924	BMS 536924	IGF1R, IR	Unclassified	0.035363	-0.0008486	0.036212	0.76455	0.98029
6	GDSC:11	Paclitaxel	BMS-181339-01, Taxol, Onxol, Paxene, Praxel, Abraxane	Microtubule stabiliser	Mitosis	0.22446	-0.12041	0.34487	0.10006	0.67411
6	GDSC:110	Seliciclib	Roscovitine, CYC-202, AL-39256	CDK2, CDK7, CDK9	Cell cycle	-0.072285	-0.064509	-0.0077764	0.96709	0.99659
6	GDSC:111	Salubrinal	EIF-2alpha Inhibitor	EIF2A	Other	0.10339	0.069929	0.033458	0.86029	0.99489
6	GDSC:1114	Cetuximab	Erbitux, IMC-C225, C225, IMC-225, L01XC06	EGFR	EGFR signaling	-0.093153	-0.11013	0.016975	0.91288	0.99489
6	GDSC:1129	PF-4708671	PF 4708671, PF4708671	S6K1	PI3K/MTOR signaling	-0.016596	-0.00063525	-0.01596	0.90715	0.99489
6	GDSC:1133	Serdemetan	JNJ-26854165	MDM2	p53 pathway	0.13258	-0.068819	0.2014	0.076317	0.61516
6	GDSC:1142	HG-5-113-01		LOK, LTK, TRCB, ABL(T315I)	Other	-0.15858	-0.047378	-0.1112	0.50018	0.88828
6	GDSC:1143	HG-5-88-01		EGFR, ADCK4	Other, kinases	-0.39895	0.038934	-0.43788	0.023716	0.4506
6	GDSC:1149	TW 37	TW37, TW-37	BCL2, BCL-XL, MCL1	Apoptosis regulation	0.14769	-0.079233	0.22692	0.1303	0.67411
6	GDSC:1158	XMD11-85h		BRSK2, FLT4, MARK4, PRKCD, RET, SPRK1	Other	-0.24809	-0.021377	-0.22672	0.26407	0.88828
6	GDSC:1161	ZG-10		JNK1	JNK and p38 signaling	0.0027556	0.0071317	-0.0043761	0.98245	0.99659
6	GDSC:1164	XMD8-92	XMD 8-92	MAPK7	Other, kinases	-0.27357	-0.028644	-0.24492	0.14167	0.68517
6	GDSC:1166	QL-VIII-58		MTOR, ATR	Other	-0.0020552	0.0070344	-0.0090896	0.96198	0.99659
6	GDSC:1170	CCT-018159	CCT018159, CCT 018159	HSP90	Protein stability and degradation	0.11817	-0.096058	0.21422	0.12114	0.67411
6	GDSC:1175	Rucaparib	PF-01367338, AG-014699, AG-14447, AG-14699	PARP1, PARP2	Genome integrity	0.071921	-0.072045	0.14397	0.25988	0.88828
6	GDSC:119	Lapatinib	Tykerb, Tyverb	ERBB2, EGFR	EGFR signaling	0.013982	-0.13559	0.14957	0.53823	0.88828
6	GDSC:1192	GSK269962A	GSK 269962A	ROCK1, ROCK2	Cytoskeleton	0.12717	0.0057234	0.12144	0.29139	0.88828
6	GDSC:1194	SB505124	SB 505124, SB505124	ALK4, ALK5	RTK signaling	0.052516	0.047164	0.0053512	0.96435	0.99659
6	GDSC:1199	Tamoxifen	Nolvadex, Soltamox, Zynoplex, ICI-46474, Kessar	ESR1	Hormone-related	-0.0011745	0.028393	-0.029567	0.81482	0.99423
6	GDSC:1203	QL-XII-61		BMX, BTK	Other, kinases	-0.035954	0.11712	-0.15308	0.44868	0.88828
6	GDSC:1218	JQ1	JQ-1, (+)-JQ-1	BRD2, BRD3, BRD4, BRDT	Chromatin other	0.11948	0.081597	0.03788	0.71648	0.97518
6	GDSC:1219	PFI-1		BRD4	Chromatin other	0.069609	-0.033605	0.10321	0.38453	0.88828
6	GDSC:1230	IOX2	IOX-2, IOX 2, AK176060	EGLN1	Other	0.19795	0.0053774	0.19257	0.066954	0.61516
6	GDSC:1236	UNC0638	UNC-0638, UNC 0683	G9a and GLP methyltransferases	Chromatin histone methylation	0.27826	0.077242	0.20102	0.1272	0.67411
6	GDSC:1239	YK-4-279	YK 4-279	RNA helicase A	Other	0.13895	-0.1129	0.25186	0.06991	0.61516
6	GDSC:1241	CHIR-99021	CT 99021, CHIR99021, CHIR 99021	GSK3A, GSK3B	WNT signaling	0.1196	-0.0023108	0.12191	0.29632	0.88828
6	GDSC:1242	(5Z)-7-Oxozeaenol	5Z-7-Oxozeaenol, LL-Z1640-2	TAK1	Other, kinases	0.0053658	-0.045941	0.051307	0.71864	0.97518
6	GDSC:1243	Piperlongumine	Piplartine	Induces reactive oxygen species	Other	0.18598	-0.084754	0.27073	0.069699	0.61516
6	GDSC:1248	Daporinad	APO866, FK866, FK866	NAMPT	Metabolism	-0.026217	0.054087	-0.080304	0.4967	0.88828
6	GDSC:1259	Talazoparib	BMN-673, BMN 973	PARP1, PARP2	Genome integrity	0.20045	-0.042543	0.24299	0.052039	0.61516
6	GDSC:1261	rTRAIL		TRAIL receptor agonist	Apoptosis regulation	0.028046	-0.057886	0.085932	0.52687	0.88828
6	GDSC:1262	UNC1215	UNC-1215	L3MBTL3	Chromatin other	0.21125	0.062507	0.14875	0.23029	0.84464
6	GDSC:1264	SGC0946		DOT1L	Chromatin histone methylation	0.21376	0.0039066	0.20985	0.08561	0.66977
6	GDSC:1266	ICL1100013		N-myristoyltransferase 1/2	Other	0.20949	-0.12358	0.33308	0.0081569	0.36162
6	GDSC:1268	XAV939	NVP-XAV939, XAV-939, XAV 939	TNKS1, TNKS2	WNT signaling	-0.10656	-0.07828	-0.028285	0.85271	0.99489
6	GDSC:133	Doxorubicin	Doxil, Rubex, Adriamycin, Adriablastin, Doxorubicine	Anthracycline	DNA replication	0.10038	-0.027413	0.12779	0.35205	0.88828
6	GDSC:134	Etoposide	Etopophos, Vepesid, Eposin, VP-16	TOP2	DNA replication	0.045759	0.0039227	0.041836	0.75642	0.98029
6	GDSC:135	Gemcitabine	Gemzar, LY-188011	Pyrimidine antimetabolite	DNA replication	0.059132	-0.051884	0.11102	0.38233	0.88828
6	GDSC:136	Mitomycin-C	Mytozytrex, NSC-26980, MMC, Mitosol, Mitozytrex	DNA crosslinker	DNA replication	0.0066655	-0.019197	0.025862	0.84078	0.99489
6	GDSC:1372	Trametinib	GSK1120212, Mekinist	MEK1, MEK2	ERK MAPK signaling	-0.1119	-0.1969	0.085006	0.52836	0.88828
6	GDSC:1373	Dabrafenib	GSK2118436, Tafinlar	BRAF	ERK MAPK signaling	-0.099235	0.073913	-0.17315	0.20557	0.84426
6	GDSC:1375	Temozolomide	Temodar, Temodal, M-39831, SCH 52365	DNA alkylating agent	DNA replication	0.10024	0.029617	0.070622	0.60223	0.91043
6	GDSC:1378	Bleomycin (50 uM)		dsDNA break induction	DNA replication	0.14898	-0.16547	0.31444	0.015186	0.4506
6	GDSC:140	Vinorelbine	vinorelbine tartrate, Navelbine, Exelbine	Microtubule destabiliser	Mitosis	-0.041639	-0.045939	0.0043002	0.97336	0.99659
6	GDSC:147	NSC-87877	NSC 87877	SHP-1 (PTPN6), SHP-2 (PTPN11)	Other	0.065268	-0.037409	0.10268	0.48273	0.88828
6	GDSC:1494	SN-38	7-Ethyl-10-Hydroxy-Camptothecin, SN 38	TOP1	DNA replication	0.10861	-0.001493	0.11011	0.37118	0.88828
6	GDSC:150	Bicalutamide	ICI-176334, Casodex, Cosudex, ICI 176334	AR	Hormone-related	0.094468	-0.015866	0.11033	0.42998	0.88828
6	GDSC:151	QS11	944328-88-5	ARFGAP1	Other	0.077964	-0.0093204	0.087285	0.53985	0.88828
6	GDSC:152	CP466722	CP-466722, CP 466722, 1080622-86-1	ATM	Genome integrity	0.032697	0.12272	-0.090023	0.43706	0.88828
6	GDSC:1529	Pevonedistat	MLN4924, MLN 4924, MLN-4924	NAE	Other	0.25572	-0.11678	0.37249	0.022769	0.4506
6	GDSC:153	Midostaurin	PKC412, benzoylstaurosporine, CGP-41251	PKC, PPK, FLT1, c-FGR, others	Other	0.024974	-0.068103	0.093078	0.46925	0.88828
6	GDSC:1530	PFI-3	BDF00016096	SMARCA2, SMARCA4, PB1	Other	0.007732	0.038225	-0.030493	0.80992	0.99423
6	GDSC:155	Ponatinib	AP24534, AP-24534, KIN001-192, Iclusig	ABL, PDGFRA, VEGFR2, FGFR1, SRC, TIE2, FLT3	RTK signaling	0.15141	0.074364	0.07705	0.41074	0.88828
6	GDSC:157	JNK-9L	KIN001-204, JNK inhibitor 9l	JNK2, JNK3	JNK and p38 signaling	-0.10008	-0.029989	-0.070094	0.56268	0.90164
6	GDSC:158	PF-562271	PF-00562271	FAK, FAK2	Cytoskeleton	-0.049062	-0.085939	0.036877	0.78124	0.98029
6	GDSC:159	HG6-64-1	KIN001-206	BRAF	ERK MAPK signaling	0.097108	-0.016475	0.11358	0.33565	0.88828
6	GDSC:164	JQ12		HDAC1, HDAC2	Chromatin histone acetylation	-0.0096683	0.010739	-0.020408	0.8642	0.99489
6	GDSC:165	DMOG	Dimethyloxalylglcine	HIF-PH	Metabolism	0.10322	0.052013	0.051209	0.66791	0.95518
6	GDSC:166	FTI-277		Farnesyl-transferase (FNTA)	Other	0.080546	-0.070365	0.15091	0.23912	0.85954
6	GDSC:167	OSU-03012	AR-12, OSU 03012, OSU03012, PDK1 inhibitor AR-12	PDK1 (PDPK1)	Other, kinases	0.042768	-0.06998	0.11275	0.36368	0.88828
6	GDSC:17	Cyclopamine		SMO	Other	0.27761	-0.092456	0.37007	0.032019	0.501
6	GDSC:170	Shikonin	Anchusin	not defined	Other	-0.070692	0.028795	-0.099487	0.40265	0.88828
6	GDSC:171	AKT inhibitor VIII	Akti-1/2	AKT1, AKT2, AKT3	PI3K/MTOR signaling	-0.0057195	-0.08596	0.080241	0.58211	0.90514
6	GDSC:172	Embelin	Emberine, Embelic acid	XIAP	Apoptosis regulation	0.10644	-0.1101	0.21654	0.069317	0.61516
6	GDSC:173	FH535		PPARgamma, PPARdelta	WNT signaling	0.059225	-0.14596	0.20518	0.099977	0.67411
6	GDSC:175	PAC-1	GTPL5238	Procaspase-3, Procaspase-7	Apoptosis regulation	0.10898	0.099809	0.0091681	0.94	0.99618
6	GDSC:176	IPA-3	IPA 3	PAK1	Cytoskeleton	0.015805	0.070959	-0.055154	0.65485	0.95186
6	GDSC:177	GSK650394	GSK-650394, GSK 650394	SGK2, SGK3	Other	0.1143	-0.076448	0.19075	0.11802	0.67411
6	GDSC:178	BAY-61-3606	Syk Inhibitor, BAY-613606	SYK	Other, kinases	0.027401	0.046187	-0.018786	0.86509	0.99489
6	GDSC:179	5-Fluorouracil	5-FU	Antimetabolite (DNA & RNA)	Other	-0.09935	0.038724	-0.13807	0.22366	0.84464
6	GDSC:180	Thapsigargin	Octanoic acid	SERCA	Other	0.13123	-0.15632	0.28756	0.023259	0.4506
6	GDSC:182	Obatoclax Mesylate	GX15-070MS, Obatoclax, GX15-070	BCL2, BCL-XL, BCL-W, MCL1	Apoptosis regulation	0.26542	-0.13466	0.40009	0.0016497	0.21941
6	GDSC:184	BMS-754807	BMS754807, BMS 754807	IGF1R, IR	IGFR signaling	-0.041208	-0.076618	0.03541	0.79014	0.98214
6	GDSC:185	Linsitinib	OSI-906, ASP-7487	IGF1R	IGFR signaling	0.026682	-0.0044285	0.031111	0.81291	0.99423
6	GDSC:186	Bexarotene	LG-100069, Targretin, Targret, Targrexin, Targretyn, Bexarotenum	Retinioic X receptor (RXR) agonist	Other	0.028422	-0.082843	0.11126	0.40573	0.88828
6	GDSC:190	Bleomycin		dsDNA break induction	DNA replication	-0.014834	-0.02973	0.014895	0.90364	0.99489
6	GDSC:192	LFM-A13	DDE-28	BTK	Other, kinases	0.068847	-0.016536	0.085383	0.53521	0.88828
6	GDSC:193	GW-2580	GX2580, CFMS receptor tyrosine kinase inhibitor	CSF1R	RTK signaling	0.078859	0.10594	-0.027085	0.82925	0.99489
6	GDSC:194	Luminespib	AUY922, VER-52296,NVP-AUY922, AUY	HSP90	Protein stability and degradation	0.14077	-0.091203	0.23197	0.075712	0.61516
6	GDSC:196	Phenformin	DBI	Biguanide agent	Other	0.0068168	0.018176	-0.011359	0.91798	0.99489
6	GDSC:197	Bryostatin 1	Bryostatin	PKC	Other, kinases	0.11704	-0.056817	0.17386	0.18245	0.82257
6	GDSC:199	Pazopanib	Votrient	CSF1R, KIT, PDGFRA, PDGFRB	RTK signaling	0.1588	0.0026439	0.15616	0.21275	0.84426
6	GDSC:200	Dacinostat	NVP-LAQ824, LAQ824	HDAC1	Chromatin histone acetylation	-0.050659	0.06618	-0.11684	0.26593	0.88828
6	GDSC:201	Epothilone B	Patupilone, EpoB, EPO906, GNF-PF-193	Microtubule stabiliser	Mitosis	-0.088806	-0.14981	0.061009	0.54215	0.88828
6	GDSC:202	GSK1904529A	GSK-1904529A, GSK 1904529A	IGF1R, IR	IGFR signaling	0.19736	-0.033152	0.23051	0.064168	0.61516
6	GDSC:203	BMS-345541	BMS345541, IKK Inhibitor 3	IKK1, IKK2	Other, kinases	0.0078504	0.069675	-0.061825	0.60239	0.91043
6	GDSC:204	Tipifarnib	Zarnestra	Farnesyl-transferase (FNTA)	Other	0.12374	-0.069954	0.1937	0.14593	0.69317
6	GDSC:206	Ruxolitinib	INCB-18424, Ruxolitinib Phosphate, Jakafi	JAK1, JAK2	Other, kinases	0.10668	0.12887	-0.022188	0.82174	0.99489
6	GDSC:207	AS601245		JNK1, JNK2, JNK2	JNK and p38 signaling	0.01183	-0.077661	0.089492	0.487	0.88828
6	GDSC:208	Ispinesib Mesylate	SB-715992	KSP	Mitosis	0.030371	-0.021395	0.051766	0.68727	0.96617
6	GDSC:211	TL-2-105		not defined	Unclassified	0.11215	0.15584	-0.043689	0.69865	0.96617
6	GDSC:219	AT-7519	AT7519	CDK1, CDK2, CDK4, CDK6, CDK9	Cell cycle	0.12758	0.046446	0.081129	0.52652	0.88828
6	GDSC:221	TAK-715	KIN001-201, TAK 715	p38alpha, p38beta	JNK and p38 signaling	0.00089694	0.055777	-0.05488	0.61466	0.91358
6	GDSC:222	BX-912		PDK1 (PDPK1)	PI3K/MTOR signaling	0.16809	0.091431	0.076657	0.5242	0.88828
6	GDSC:223	ZSTK474	KIN001-167, ZSTK-474, ZSTK 474	PI3K (class 1)	PI3K/MTOR signaling	0.0814	0.071683	0.0097171	0.92618	0.99489
6	GDSC:224	AS605240	KIN001-173, AS-605240	PI3Kgamma	PI3K/MTOR signaling	-0.055194	0.023492	-0.078686	0.57778	0.90514
6	GDSC:225	Genentech Cpd 10		AURKA, AURKB	Mitosis	-0.02956	0.08403	-0.11359	0.3595	0.88828
6	GDSC:226	GSK1070916	GSK-1070916	AURKA, AURKC	Mitosis	0.031923	0.12457	-0.09265	0.44332	0.88828
6	GDSC:229	Enzastaurin	LY317615	PKCB	Other, kinases	-0.084666	0.032258	-0.11692	0.40651	0.88828
6	GDSC:230	GSK429286A		ROCK1, ROCK2	Cytoskeleton	0.10135	0.14128	-0.039923	0.72831	0.97518
6	GDSC:231	FMK	KIN001-242	RSK	Other, kinases	0.063203	0.061895	0.001308	0.99248	0.99738
6	GDSC:235	QL-XII-47		BTK, BMX	Other, kinases	0.10866	0.02312	0.085545	0.49263	0.88828
6	GDSC:238	Idelalisib	CAL-101, Zydelig	PI3Kdelta	PI3K/MTOR signaling	0.10215	0.088219	0.013932	0.88705	0.99489
6	GDSC:249	Cabozantinib	BMS-907351, XL-184, Cometriq	VEGFR, MET, RET, KIT, FLT1, FLT3, FLT4, TIE2,AXL	Other, kinases	0.1042	0.06479	0.039409	0.68784	0.96617
6	GDSC:252	WZ3105		SRC, ROCK2, NTRK2, FLT3, IRAK1, others	Other	0.11729	0.081818	0.035474	0.78497	0.98029
6	GDSC:253	XMD14-99		ALK, CDK7, LTK, others	Other	0.068919	0.15105	-0.082133	0.50986	0.88828
6	GDSC:254	Quizartinib	AC220, AC 220, AC-220, Asp-2689	FLT3	RTK signaling	0.18284	0.10966	0.073181	0.48322	0.88828
6	GDSC:255	CP724714	CP-724714	ERBB2	EGFR signaling	-0.053964	0.010082	-0.064046	0.66436	0.95518
6	GDSC:256	JW-7-24-1		LCK	Other, kinases	0.011294	0.10466	-0.093364	0.40306	0.88828
6	GDSC:257	NPK76-II-72-1		PLK3	Cell cycle	0.078568	0.16169	-0.083119	0.51198	0.88828
6	GDSC:258	STF-62247	STF62247	Autophagy inducer	Other	0.045417	0.13247	-0.087055	0.4678	0.88828
6	GDSC:260	NG-25	NG25	TAK1, MAP4K2	Other, kinases	0.028632	0.16362	-0.13499	0.13306	0.67411
6	GDSC:261	TL-1-85		TAK	Other, kinases	0.10685	0.15837	-0.051518	0.58031	0.90514
6	GDSC:262	VX-11e	VX11e, VX11e	ERK2	ERK MAPK signaling	-0.063833	0.0094416	-0.073275	0.578	0.90514
6	GDSC:263	FR-180204	FR 180204, FR180204, ERK Inhibitor II	ERK1, ERK2	ERK MAPK signaling	-0.015839	0.12448	-0.14032	0.21821	0.84426
6	GDSC:265	Tubastatin A		HDAC1, HDAC6, HDAC8	Chromatin histone acetylation	0.054294	0.1631	-0.10881	0.37146	0.88828
6	GDSC:266	Zibotentan	ZD4054, ZD-4054	Endothelin-1 receptor (EDNRA)	Other	0.11625	0.077678	0.038571	0.72849	0.97518
6	GDSC:268	Sepantronium bromide	YM155, YM-155, YM 155	BIRC5	Apoptosis regulation	0.32256	0.0092321	0.31333	0.019563	0.4506
6	GDSC:269	NSC-207895	XI-006, NSC207895	MDM4	p53 pathway	0.078784	0.091038	-0.012254	0.92452	0.99489
6	GDSC:271	VNLG/124	HDAC inhibitor XV	HDAC,RAR	Chromatin histone acetylation	0.055123	0.11028	-0.055159	0.61478	0.91358
6	GDSC:272	AR-42	HDAC-42, AR 42, AR42	HDAC1	Chromatin histone acetylation	0.05395	0.11488	-0.060927	0.59547	0.91032
6	GDSC:273	CUDC-101	CUDC 101	HDAC1-10, EGFR, ERBB2	Other	0.12508	0.081295	0.043788	0.70102	0.96617
6	GDSC:274	Belinostat	PXD101, PXD-101	HDAC1	Chromatin histone acetylation	0.056015	0.10676	-0.050741	0.66705	0.95518
6	GDSC:275	I-BET-762	GSK525762A	BRD2, BRD3, BRD4	Chromatin other	0.0080079	0.16078	-0.15277	0.20905	0.84426
6	GDSC:276	CAY10603		HDAC1, HDAC6	Chromatin histone acetylation	0.0035269	0.11897	-0.11544	0.30828	0.88828
6	GDSC:277	Linifanib	ABT-869, ABT 869	VEGFR1, VEGFR2, VEGFR3, CSF1R, FLT3, KIT	RTK signaling	0.11958	0.026298	0.093278	0.3822	0.88828
6	GDSC:279	BIX02189	BIX 02189	MEK5, ERK5	ERK MAPK signaling	0.06355	0.15314	-0.089593	0.42186	0.88828
6	GDSC:281	Alectinib	CH5424802, CH 542802, Alecensa	ALK	RTK signaling	0.00043379	0.12397	-0.12353	0.34999	0.88828
6	GDSC:282	Pelitinib	EKB-569, EKB 569	EGFR	EGFR signaling	-0.0063977	-0.024633	0.018235	0.88469	0.99489
6	GDSC:283	Omipalisib	GSK2126458, GSK-2126458, EX-8678, GSK458	PI3K (class 1), MTORC1, MTORC2	PI3K/MTOR signaling	0.063206	0.040021	0.023185	0.83422	0.99489
6	GDSC:286	KIN001-236		Angiopoietin-1 receptor	Other	0.16174	0.12514	0.036593	0.7435	0.97518
6	GDSC:287	KIN001-244	PDK1 inhibitor 7	PDK1 (PDPK1)	Other, kinases	-0.031767	0.11394	-0.14571	0.19676	0.84416
6	GDSC:288	WHI-P97	AC1L1GQE, KIN001-055	JAK3	Other, kinases	0.12278	0.035783	0.086995	0.4506	0.88828
6	GDSC:29	AZ628	AZ-628, AZ 628	BRAF	ERK MAPK signaling	-0.067817	0.013015	-0.080832	0.74422	0.97518
6	GDSC:290	KIN001-260	Bayer IKKb inhibitor, ACHP	IKKB	Other	0.060087	0.17838	-0.11829	0.29336	0.88828
6	GDSC:291	KIN001-266		MAP3K8	Other, kinases	-0.087749	0.077287	-0.16504	0.13312	0.67411
6	GDSC:292	Masitinib	AB1010, Masivet	KIT, PDGFRA, PDGFRB	Other, kinases	0.080314	0.10336	-0.023043	0.8255	0.99489
6	GDSC:293	Amuvatinib	MP470, MP 470, MP-470	KIT, PDGFRA, FLT3	Other, kinases	-0.019165	0.077797	-0.096963	0.45114	0.88828
6	GDSC:294	MPS-1-IN-1		MPS1	Mitosis	-0.016088	0.10464	-0.12073	0.32573	0.88828
6	GDSC:295	NVP-BHG712	BHG712	EPHB4	Other	-0.072998	0.13329	-0.20629	0.056574	0.61516
6	GDSC:298	OSI-930	OSI 930 OSI930	KIT	RTK signaling	0.071722	0.091798	-0.020076	0.86067	0.99489
6	GDSC:299	OSI-027	A-1065-5	MTORC1, MTORC2	PI3K/MTOR signaling	0.037214	0.11373	-0.07652	0.48849	0.88828
6	GDSC:3	Rapamycin	AY-22989, Sirolimus, WY-090217, Torisel, Rapamune	MTORC1	PI3K/MTOR signaling	0.058176	-0.00694	0.065116	0.77422	0.98029
6	GDSC:30	Sorafenib	Nexavar, 284461-73-0, BAY 43-9006	PDGFR, KIT, VEGFR, RAF	RTK signaling	0.22168	-0.055423	0.2771	0.12075	0.67411
6	GDSC:300	CX-5461	CX5461, CX 5461	RNA Polymerase 1	Other	-0.034821	0.087024	-0.12185	0.33871	0.88828
6	GDSC:301	PHA-793887	PHA793887, PHA 793887	CDK2, CDK7, CDK5	Cell cycle	0.094588	0.060066	0.034523	0.77737	0.98029
6	GDSC:302	PI-103	PI-103, PI103, PI 103	PI3Kalpha, DAPK3, CLK4, PIM3, HIPK2	PI3K/MTOR signaling	0.077186	0.096585	-0.019399	0.86745	0.99489
6	GDSC:303	PIK-93	PIK 93, PIK93	PI3Kgamma	PI3K/MTOR signaling	0.0070598	0.15904	-0.15198	0.17965	0.82257
6	GDSC:304	SB52334	SB-52334, SB 52334	ALK5	RTK signaling	-0.012582	0.094657	-0.10724	0.35931	0.88828
6	GDSC:305	TPCA-1		IKK2	Other, kinases	0.091191	0.16787	-0.076682	0.48747	0.88828
6	GDSC:306	Fedratinib	TG101348, TG-101348, SAR302503, SAR-302503	JAK2	Other, kinases	0.034378	0.12714	-0.092763	0.38657	0.88828
6	GDSC:308	Foretinib	GSK1363089, XL-880, EXEL-2880, GSK089	MET, KDR, TIE2, VEGFR3/FLT4, RON, PDGFR, FGFR1, EGFR	RTK signaling	0.11778	0.040491	0.077288	0.49024	0.88828
6	GDSC:309	Y-39983		ROCK	Cytoskeleton	0.017047	0.12771	-0.11066	0.32672	0.88828
6	GDSC:310	YM201636	YM-201636, YM 201636	PYKFYVE	Other	-0.074407	0.1701	-0.2445	0.023396	0.4506
6	GDSC:312	Tivozanib	AV-951, AV 951, KRN-951, KIL8951, ASP-4130	VEGFR1, VEGFR2, VEGFR3	RTK signaling	0.25959	0.085553	0.17403	0.075662	0.61516
6	GDSC:32	Tozasertib	MK 0457,MK-0457,MK-045, VX-680 VX 680 VX-68	AURKA, AURKB, AURKC, others	Mitosis	0.13229	0.019997	0.1123	0.59206	0.91032
6	GDSC:326	GSK690693	GSK 690693, GSK-690693	AKT1, AKT2, AKT3	PI3K/MTOR signaling	0.070395	0.080067	-0.0096723	0.92799	0.99489
6	GDSC:328	SNX-2112	SNX 2112	HSP90	Protein stability and degradation	-0.0045166	0.073983	-0.078499	0.4759	0.88828
6	GDSC:329	QL-XI-92		DDR1	Other	0.092196	0.17589	-0.08369	0.48189	0.88828
6	GDSC:330	XMD13-2		RIPK1	Apoptosis regulation	0.065958	0.1029	-0.036937	0.75956	0.98029
6	GDSC:331	QL-X-138		BTK	Other, kinases	0.027206	0.0968	-0.069594	0.54432	0.88828
6	GDSC:332	XMD15-27		CAMK2	Other, kinases	0.09656	0.11472	-0.018156	0.88599	0.99489
6	GDSC:333	T0901317	TO-901317, TO901317	LXR, FXR	Other	0.096145	0.055314	0.040832	0.73647	0.97518
6	GDSC:34	Imatinib	Gleevec, STI-571	ABL, KIT, PDGFR	RTK signaling	0.35293	0.15978	0.19315	0.13636	0.67411
6	GDSC:341	Selisistat	EX-527, EX 527	SIRT1	Chromatin histone acetylation	0.14848	0.057415	0.091061	0.48043	0.88828
6	GDSC:344	THZ-2-49		CDK9	Cell cycle	-0.063085	0.056662	-0.11975	0.33701	0.88828
6	GDSC:345	KIN001-270	CDK9 inhibitor, CDK9-IN-1	CDK9	Cell cycle	0.046449	0.083518	-0.03707	0.74294	0.97518
6	GDSC:346	THZ-2-102-1		CDK7	Cell cycle	0.062608	0.1221	-0.059489	0.61928	0.91516
6	GDSC:35	NVP-TAE684	NVP-TAE 684, TAE684, TAE-684	ALK	RTK signaling	-0.020621	-0.080648	0.060027	0.78284	0.98029
6	GDSC:37	Crizotinib	Xalkori, PF2341066, PF-2341066, PF 2341066	MET, ALK, ROS1	RTK signaling	0.20827	0.035273	0.173	0.39258	0.88828
6	GDSC:38	Saracatinib	AZD0530, AZD-0530, AZ-10353926	ABL, SRC	RTK signaling	0.28074	-0.12462	0.40537	0.0074054	0.36162
6	GDSC:41	S-Trityl-L-cysteine	NSC 83265, Tritylcysteine	KIF11	Mitosis	0.10116	-0.088005	0.18917	0.38935	0.88828
6	GDSC:45	Z-LLNle-CHO	Z-L-Norleucine-CHO, Gamma-Secretase Inhibitor 1	gamma-secretase	Other	0.23552	-0.070183	0.3057	0.18874	0.82303
6	GDSC:5	Sunitinib	Sutent, Sunitinib Malate, SU-11248	PDGFR, KIT, VEGFR, FLT3, RET, CSF1R	RTK signaling	0.38744	-0.048016	0.43546	0.03045	0.501
6	GDSC:51	Dasatinib	BMS-354825-03, BMS-354825, Sprycel	ABL, SRC, Ephrins, PDGFR, KIT	Other	0.17514	-0.066514	0.24165	0.12404	0.67411
6	GDSC:52	GNF-2	KIN001-013	BCR-ABL	ABL signaling	0.16316	0.043122	0.12004	0.45942	0.88828
6	GDSC:53	CGP-60474	KIN001-019, CGP60474, CGP 60474	CDK1,CDK2,CDK5,CDK7,CDK9, PKC	Cell cycle	0.15121	-0.01341	0.16462	0.38829	0.88828
6	GDSC:54	CGP-082996	CINK4, KIN001-021	CDK4	Cell cycle	0.20566	-0.11967	0.32533	0.12159	0.67411
6	GDSC:55	A-770041	KIN001-111	LCK, FYN	Other, kinases	0.29215	-0.041848	0.334	0.053043	0.61516
6	GDSC:56	WH-4-023	KIN001-112	SRC, LCK	Other, kinases	0.20459	0.0084613	0.19613	0.219	0.84426
6	GDSC:59	WZ-1-84	KIN001-123	BMX	Other, kinases	0.4832	-0.054957	0.53816	0.011832	0.44962
6	GDSC:6	PHA-665752	PHA665752, PHA 665752	MET	RTK signaling	0.18002	-0.080896	0.26091	0.10914	0.67411
6	GDSC:60	BI-2536		PLK1, PLK2, PLK3	Cell cycle	0.18077	-0.074148	0.25491	0.26105	0.88828
6	GDSC:63	BMS-509744	KIN001-127, ITK inhibitor	ITK	Other	0.35269	-0.044543	0.39723	0.060523	0.61516
6	GDSC:64	CMK	KIN001-128	RSK2	ERK MAPK signaling	0.19836	-0.012008	0.21036	0.33475	0.88828
6	GDSC:71	Pyrimethamine	Daraprim, Chloridine	Dihydrofolate reductase (DHFR)	Other	0.21657	0.0072092	0.20936	0.27188	0.88828
6	GDSC:83	JW-7-52-1	NA	MTOR	PI3K/MTOR signaling	0.21959	-0.11276	0.33234	0.11211	0.67411
6	GDSC:86	A-443654	KIN001-139	AKT1, AKT2, AKT3	PI3K/MTOR signaling	0.074635	-0.011025	0.08566	0.69693	0.96617
6	GDSC:87	GW843682X	GW843682X (AN-13)	PLK1	Cell cycle	0.12859	-0.085844	0.21444	0.33811	0.88828
6	GDSC:88	Entinostat	MS-275	HDAC1, HDAC3	Chromatin histone acetylation	0.15501	0.12909	0.025924	0.8994	0.99489
6	GDSC:89	Parthenolide		HDAC1	Chromatin histone acetylation	-0.076602	-0.018066	-0.058536	0.79982	0.98954
6	GDSC:9	MG-132	LLL cpd, MG 132, MG132	Proteasome, CAPN1	Protein stability and degradation	-0.037827	-0.10174	0.063908	0.769	0.98029
6	GDSC:91	GSK319347A	KIN001-135, IKK-3 inhibitor	IKK	Other	-0.042885	-0.084078	0.041194	0.87671	0.99489
6	GDSC:94	TGX221	TGX-221, Tgx 221	PI3Kbeta	PI3K/MTOR signaling	0.067085	-0.12525	0.19234	0.35712	0.88828
7	GDSC:1	Erlotinib	Tarceva, RG-1415, CP-358774, OSI-774, Ro-508231, R-1415	EGFR	EGFR signaling	-0.013507	-0.1939	0.18039	0.506	0.84467
7	GDSC:1001	AICA Ribonucleotide	AICAR, N1-(b-D-Ribofuranosyl)-5-aminoimidazole-4-carboxamide	AMPK agonist	Metabolism	-0.15738	0.063996	-0.22138	0.11869	0.66596
7	GDSC:1004	Vinblastine	Velban	Microtubule destabiliser	Mitosis	-0.10269	-0.03506	-0.06763	0.60464	0.87057
7	GDSC:1005	Cisplatin	cis-Diammineplatinum(II) dichloride, Platinol, CIS-DDP	DNA crosslinker	DNA replication	0.076609	-0.02769	0.1043	0.43964	0.81779
7	GDSC:1006	Cytarabine	Ara-Cytidine, Arabinosyl Cytosine, U-19920	Antimetabolite	DNA replication	0.060702	-0.075225	0.13593	0.31498	0.76707
7	GDSC:1007	Docetaxel	RP-56976, Taxotere	Microtubule stabiliser	Mitosis	-0.16254	-0.15966	-0.002881	0.98376	0.99121
7	GDSC:1008	Methotrexate	Abitrexate, Amethopterin, Rheumatrex, Trexall, Folex	Antimetabolite	DNA replication	-0.051678	0.15414	-0.20582	0.13898	0.68707
7	GDSC:1009	Tretinoin	ATRA, Vesanoid, Renova, Atralin, Tretin-X, Avita	Retinoic acid	Other	-0.019448	0.068806	-0.088254	0.53986	0.85478
7	GDSC:1010	Gefitinib	ZD-1839, Iressa	EGFR	EGFR signaling	-0.24728	-0.055352	-0.19193	0.26072	0.72834
7	GDSC:1011	Navitoclax	ABT-263, ABT263, ABT 263	BCL2, BCL-XL, BCL-W	Apoptosis regulation	0.1724	0.19035	-0.01795	0.87787	0.95702
7	GDSC:1012	Vorinostat	Zolinza, SAHA, suberanilohydroxamic acid, suberoylanilide hydroxamic acid, MK-0683	HDAC inhibitor Class I, IIa, IIb, IV	Chromatin histone acetylation	0.012135	0.12324	-0.11111	0.39487	0.79899
7	GDSC:1013	Nilotinib	Tasigna, AMN 107	ABL	ABL signaling	0.13098	0.10158	0.029401	0.75206	0.92303
7	GDSC:1014	Refametinib	RDEA119, BAY-86-9766, BAY 869766	MEK1, MEK2	ERK MAPK signaling	-0.15111	-0.17149	0.020386	0.8502	0.95702
7	GDSC:1015	CI-1040	CI 1040, PD-18435, PD-184352, 212631-79-3	MEK1, MEK2	ERK MAPK signaling	-0.045873	-0.12521	0.079341	0.46357	0.82758
7	GDSC:1016	Temsirolimus	CCI-779, Torisel	MTOR	PI3K/MTOR signaling	-0.056872	0.049009	-0.10588	0.37862	0.79899
7	GDSC:1017	Olaparib	AZD2281, KU0059436, Lynparza	PARP1, PARP2	Genome integrity	0.092858	0.043993	0.048864	0.74261	0.92303
7	GDSC:1018	Veliparib	ABT-888, ABT888, ABT 888	PARP1, PARP2	Genome integrity	0.14606	-0.021796	0.16786	0.18177	0.71877
7	GDSC:1019	Bosutinib	SKI-606, Bosulif	SRC, ABL, TEC	Other, kinases	-0.088992	0.0054985	-0.094491	0.50443	0.84467
7	GDSC:1020	Lenalidomide	CDC-501, CC-5013, Revlimid	CRBN	Protein stability and degradation	-0.025717	0.040223	-0.06594	0.66317	0.89545
7	GDSC:1021	Axitinib	AG-13736, Inlyta	PDGFR, KIT, VEGFR	RTK signaling	0.16482	0.042662	0.12216	0.32193	0.76707
7	GDSC:1022	AZD7762	AZD-7762, AZD 7762	CHEK1, CHEK2	Cell cycle	0.017403	0.010182	0.0072211	0.95453	0.99121
7	GDSC:1023	GW441756	GW 441756	NTRK1	RTK signaling	-0.07784	-0.026698	-0.051142	0.76247	0.92303
7	GDSC:1024	Lestaurtinib	CEP-701, SP-924, SPM-924, A-154475, KT-555	FLT3, JAK2, NTRK1, NTRK2, NTRK3	Other, kinases	-0.048384	0.043979	-0.092363	0.42867	0.8087
7	GDSC:1025	SB216763	SB-216763, SB 216763	GSK3A, GSK3B	WNT signaling	0.14482	-0.036736	0.18156	0.14438	0.69827
7	GDSC:1026	Tanespimycin	17-AAG, BMS-722782	HSP90	Protein stability and degradation	-0.069349	-0.24214	0.17279	0.21829	0.71877
7	GDSC:1028	VX-702	VX702, VX 702	p38	JNK and p38 signaling	0.036372	0.1286	-0.092228	0.53885	0.85478
7	GDSC:1029	Motesanib	AMG-706, AMG 706, AMG706	VEGFR, RET, KIT, PDGFR	RTK signaling	-0.13737	-0.036646	-0.10072	0.40139	0.79899
7	GDSC:1030	KU-55933	KU55933	ATM	Genome integrity	-0.20254	0.086604	-0.28915	0.02079	0.50274
7	GDSC:1031	Elesclomol	STA-4783	HSP90	Protein stability and degradation	0.010231	-0.062322	0.072553	0.59052	0.86784
7	GDSC:1032	Afatinib	BIBW2992, Tovok, Gilotrif	ERBB2, EGFR	EGFR signaling	-0.30464	-0.07634	-0.2283	0.20473	0.71877
7	GDSC:1033	Vismodegib	GDC0449, Erivedge	SMO	Other	0.14478	0.064281	0.080498	0.57051	0.86784
7	GDSC:1036	PLX-4720	PLX4720, PLX 4720	BRAF	ERK MAPK signaling	0.20591	0.029689	0.17622	0.11882	0.66596
7	GDSC:1037	BX795	BX-795	TBK1, PDK1 (PDPK1), IKK, AURKB, AURKC	Other	-0.22943	0.044905	-0.27433	0.01614	0.44417
7	GDSC:1038	NU7441	KU-57788, NU-7432, NU-7741	DNAPK	Genome integrity	-0.20095	0.032787	-0.23374	0.059015	0.58084
7	GDSC:1039	SL0101	SL-0101, SL 0101-1	RSK, AURKB, PIM1, PIM3	Other	-0.028687	0.013684	-0.042371	0.74353	0.92303
7	GDSC:104	Bortezomib	PS-341, LDP-341, Velcade	Proteasome	Protein stability and degradation	-0.29184	-0.087945	-0.20389	0.32959	0.76707
7	GDSC:1042	Doramapimod	BIRB-796, BIRB 796	p38, JNK2	JNK and p38 signaling	0.019984	-0.057532	0.077516	0.55658	0.86099
7	GDSC:1043	JNK Inhibitor VIII		JNK	JNK and p38 signaling	-0.11318	-0.071963	-0.041217	0.75345	0.92303
7	GDSC:1046	Wee1 Inhibitor	681640, Wee1 Inhibitor	WEE1, CHEK1	Cell cycle	-0.094057	-0.039338	-0.054719	0.68019	0.91379
7	GDSC:1047	Nutlin-3a (-)		MDM2	p53 pathway	0.18819	0.078912	0.10928	0.39953	0.79899
7	GDSC:1049	PD173074	PD-173074, PD 173074	FGFR1, FGFR3	RTK signaling	-0.043821	0.11244	-0.15626	0.23779	0.71877
7	GDSC:1050	ZM447439	ZM-447439, ZM 447439	AURKA, AURKB	Mitosis	-0.07521	-0.026458	-0.048752	0.71551	0.92303
7	GDSC:1052	RO-3306		CDK1	Cell cycle	0.013047	-0.088452	0.1015	0.45046	0.81852
7	GDSC:1053	MK-2206	MK 2206, MK2206	AKT1, AKT2	PI3K/MTOR signaling	-0.2051	0.0092903	-0.21439	0.11321	0.66596
7	GDSC:1054	Palbociclib	PD0332991, PD-0332991, PF-00080665-73	CDK4, CDK6	Cell cycle	-0.020143	-0.081617	0.061474	0.63724	0.87374
7	GDSC:1057	Dactolisib	NVP-BEZ235, BEZ235	PI3K (Class 1), MTORC1, MTORC2	PI3K/MTOR signaling	-0.2864	0.038495	-0.32489	0.0085102	0.44417
7	GDSC:1058	Pictilisib	GDC-0941, GDC0941, RG-7621	PI3K (class 1)	PI3K/MTOR signaling	-0.31065	0.062162	-0.37281	0.005227	0.44417
7	GDSC:1059	AZD8055	AZD-8055	MTORC1, MTORC2	PI3K/MTOR signaling	-0.14018	0.099155	-0.23933	0.063325	0.58084
7	GDSC:106	XMD8-85	ERK5-IN-1	ERK5, BET	Other	-0.26743	-0.053496	-0.21394	0.28936	0.76113
7	GDSC:1060	PD0325901	PD-0325901, PD 0325901	MEK1, MEK2	ERK MAPK signaling	-0.056308	-0.20969	0.15338	0.19792	0.71877
7	GDSC:1061	SB590885	SB-590885	BRAF	ERK MAPK signaling	0.11333	-0.066829	0.18016	0.1087	0.66596
7	GDSC:1062	Selumetinib	AZD6244, AZD-6244, ARRY-886	MEK1, MEK2	ERK MAPK signaling	0.0011873	-0.097211	0.098398	0.40189	0.79899
7	GDSC:1066	AZD6482	AZD 6482, AZD-6482, AK-55409	PI3Kbeta	PI3K/MTOR signaling	-0.19135	0.023674	-0.21503	0.11053	0.66596
7	GDSC:1067	CCT007093		PPM1D	Other	-0.11115	-0.00074919	-0.1104	0.41151	0.79899
7	GDSC:1069	EHT-1864	EHT 1864	RAC1, RAC2, RAC3	Cytoskeleton	-0.13547	0.019583	-0.15505	0.22281	0.71877
7	GDSC:1072	Avagacestat	BMS-708163, BMS 708163	Amyloid beta20, Amyloid beta40	Other	-0.13528	-0.039289	-0.095988	0.52013	0.85146
7	GDSC:1091	BMS-536924	BMS 536924	IGF1R, IR	Unclassified	-0.09595	0.021714	-0.11766	0.34583	0.7865
7	GDSC:11	Paclitaxel	BMS-181339-01, Taxol, Onxol, Paxene, Praxel, Abraxane	Microtubule stabiliser	Mitosis	-0.0022748	-0.059918	0.057643	0.8001	0.94235
7	GDSC:110	Seliciclib	Roscovitine, CYC-202, AL-39256	CDK2, CDK7, CDK9	Cell cycle	0.022053	-0.085407	0.10746	0.61821	0.87057
7	GDSC:111	Salubrinal	EIF-2alpha Inhibitor	EIF2A	Other	0.002248	0.092946	-0.090698	0.68792	0.91493
7	GDSC:1114	Cetuximab	Erbitux, IMC-C225, C225, IMC-225, L01XC06	EGFR	EGFR signaling	-0.46371	-0.04769	-0.41602	0.013327	0.44417
7	GDSC:1129	PF-4708671	PF 4708671, PF4708671	S6K1	PI3K/MTOR signaling	-0.077208	0.0092264	-0.086434	0.52496	0.85146
7	GDSC:1133	Serdemetan	JNJ-26854165	MDM2	p53 pathway	-0.006353	-0.040795	0.034442	0.76341	0.92303
7	GDSC:1142	HG-5-113-01		LOK, LTK, TRCB, ABL(T315I)	Other	-0.10401	-0.057474	-0.046539	0.74635	0.92303
7	GDSC:1143	HG-5-88-01		EGFR, ADCK4	Other, kinases	-0.23332	0.0073849	-0.2407	0.15685	0.71877
7	GDSC:1149	TW 37	TW37, TW-37	BCL2, BCL-XL, MCL1	Apoptosis regulation	0.0183	-0.052173	0.070473	0.57108	0.86784
7	GDSC:1158	XMD11-85h		BRSK2, FLT4, MARK4, PRKCD, RET, SPRK1	Other	-0.030087	-0.059754	0.029667	0.87454	0.95702
7	GDSC:1161	ZG-10		JNK1	JNK and p38 signaling	-0.13035	0.029277	-0.15963	0.3291	0.76707
7	GDSC:1164	XMD8-92	XMD 8-92	MAPK7	Other, kinases	-0.058851	-0.066637	0.007786	0.96656	0.99121
7	GDSC:1166	QL-VIII-58		MTOR, ATR	Other	-0.16527	0.034033	-0.1993	0.2205	0.71877
7	GDSC:1170	CCT-018159	CCT018159, CCT 018159	HSP90	Protein stability and degradation	-0.065259	-0.060873	-0.0043861	0.97282	0.99121
7	GDSC:1175	Rucaparib	PF-01367338, AG-014699, AG-14447, AG-14699	PARP1, PARP2	Genome integrity	-0.11034	-0.038304	-0.07204	0.58756	0.86784
7	GDSC:119	Lapatinib	Tykerb, Tyverb	ERBB2, EGFR	EGFR signaling	-0.22537	-0.079405	-0.14596	0.47554	0.8322
7	GDSC:1192	GSK269962A	GSK 269962A	ROCK1, ROCK2	Cytoskeleton	-0.21617	0.064985	-0.28115	0.030915	0.55082
7	GDSC:1194	SB505124	SB 505124, SB505124	ALK4, ALK5	RTK signaling	0.22115	0.018837	0.20231	0.11365	0.66596
7	GDSC:1199	Tamoxifen	Nolvadex, Soltamox, Zynoplex, ICI-46474, Kessar	ESR1	Hormone-related	0.0022986	0.02752	-0.025221	0.83719	0.95702
7	GDSC:1203	QL-XII-61		BMX, BTK	Other, kinases	0.15107	0.084753	0.066313	0.68764	0.91493
7	GDSC:1218	JQ1	JQ-1, (+)-JQ-1	BRD2, BRD3, BRD4, BRDT	Chromatin other	0.021072	0.098662	-0.07759	0.53698	0.85478
7	GDSC:1219	PFI-1		BRD4	Chromatin other	-0.16115	0.0062949	-0.16745	0.1979	0.71877
7	GDSC:1230	IOX2	IOX-2, IOX 2, AK176060	EGLN1	Other	-0.037143	0.047188	-0.084331	0.5099	0.84467
7	GDSC:1236	UNC0638	UNC-0638, UNC 0683	G9a and GLP methyltransferases	Chromatin histone methylation	0.048008	0.11824	-0.070235	0.60506	0.87057
7	GDSC:1239	YK-4-279	YK 4-279	RNA helicase A	Other	0.058495	-0.096814	0.15531	0.26055	0.72834
7	GDSC:1241	CHIR-99021	CT 99021, CHIR99021, CHIR 99021	GSK3A, GSK3B	WNT signaling	-0.19705	0.052601	-0.24965	0.049799	0.58084
7	GDSC:1242	(5Z)-7-Oxozeaenol	5Z-7-Oxozeaenol, LL-Z1640-2	TAK1	Other, kinases	0.085392	-0.058967	0.14436	0.15685	0.71877
7	GDSC:1243	Piperlongumine	Piplartine	Induces reactive oxygen species	Other	-0.16155	-0.023627	-0.13792	0.24686	0.72818
7	GDSC:1248	Daporinad	APO866, FK866, FK866	NAMPT	Metabolism	0.039274	0.042301	-0.0030272	0.98188	0.99121
7	GDSC:1259	Talazoparib	BMN-673, BMN 973	PARP1, PARP2	Genome integrity	0.036873	-0.010603	0.047477	0.71054	0.92303
7	GDSC:1261	rTRAIL		TRAIL receptor agonist	Apoptosis regulation	-0.10016	-0.034874	-0.065288	0.61856	0.87057
7	GDSC:1262	UNC1215	UNC-1215	L3MBTL3	Chromatin other	-0.015748	0.10323	-0.11898	0.39292	0.79899
7	GDSC:1264	SGC0946		DOT1L	Chromatin histone methylation	-0.077663	0.056656	-0.13432	0.36081	0.79899
7	GDSC:1266	ICL1100013		N-myristoyltransferase 1/2	Other	-0.029521	-0.07735	0.047829	0.71434	0.92303
7	GDSC:1268	XAV939	NVP-XAV939, XAV-939, XAV 939	TNKS1, TNKS2	WNT signaling	-0.18377	-0.066066	-0.11771	0.3489	0.7865
7	GDSC:133	Doxorubicin	Doxil, Rubex, Adriamycin, Adriablastin, Doxorubicine	Anthracycline	DNA replication	0.086177	-0.021457	0.10763	0.42665	0.8087
7	GDSC:134	Etoposide	Etopophos, Vepesid, Eposin, VP-16	TOP2	DNA replication	0.14792	-0.012023	0.15995	0.23349	0.71877
7	GDSC:135	Gemcitabine	Gemzar, LY-188011	Pyrimidine antimetabolite	DNA replication	0.05218	-0.047579	0.099759	0.47873	0.8323
7	GDSC:136	Mitomycin-C	Mytozytrex, NSC-26980, MMC, Mitosol, Mitozytrex	DNA crosslinker	DNA replication	0.22934	-0.055487	0.28483	0.054591	0.58084
7	GDSC:1372	Trametinib	GSK1120212, Mekinist	MEK1, MEK2	ERK MAPK signaling	-0.116	-0.19471	0.078708	0.51125	0.84467
7	GDSC:1373	Dabrafenib	GSK2118436, Tafinlar	BRAF	ERK MAPK signaling	0.198	0.019451	0.17854	0.062145	0.58084
7	GDSC:1375	Temozolomide	Temodar, Temodal, M-39831, SCH 52365	DNA alkylating agent	DNA replication	0.062546	0.037267	0.025278	0.84373	0.95702
7	GDSC:1378	Bleomycin (50 uM)		dsDNA break induction	DNA replication	0.026675	-0.13831	0.16499	0.19887	0.71877
7	GDSC:140	Vinorelbine	vinorelbine tartrate, Navelbine, Exelbine	Microtubule destabiliser	Mitosis	0.024954	-0.056974	0.081929	0.55673	0.86099
7	GDSC:147	NSC-87877	NSC 87877	SHP-1 (PTPN6), SHP-2 (PTPN11)	Other	-0.017335	-0.021061	0.0037255	0.97882	0.99121
7	GDSC:1494	SN-38	7-Ethyl-10-Hydroxy-Camptothecin, SN 38	TOP1	DNA replication	0.10234	0.0018802	0.10046	0.40977	0.79899
7	GDSC:150	Bicalutamide	ICI-176334, Casodex, Cosudex, ICI 176334	AR	Hormone-related	-0.033637	0.0084885	-0.042125	0.80246	0.94235
7	GDSC:151	QS11	944328-88-5	ARFGAP1	Other	0.11672	-0.012986	0.12971	0.36917	0.79899
7	GDSC:152	CP466722	CP-466722, CP 466722, 1080622-86-1	ATM	Genome integrity	-0.019831	0.12972	-0.14955	0.2954	0.76288
7	GDSC:1529	Pevonedistat	MLN4924, MLN 4924, MLN-4924	NAE	Other	0.073408	-0.078103	0.15151	0.32171	0.76707
7	GDSC:153	Midostaurin	PKC412, benzoylstaurosporine, CGP-41251	PKC, PPK, FLT1, c-FGR, others	Other	-0.17749	-0.031589	-0.1459	0.318	0.76707
7	GDSC:1530	PFI-3	BDF00016096	SMARCA2, SMARCA4, PB1	Other	0.044319	0.031797	0.012522	0.93294	0.99121
7	GDSC:155	Ponatinib	AP24534, AP-24534, KIN001-192, Iclusig	ABL, PDGFRA, VEGFR2, FGFR1, SRC, TIE2, FLT3	RTK signaling	0.17228	0.073268	0.099015	0.35675	0.79744
7	GDSC:157	JNK-9L	KIN001-204, JNK inhibitor 9l	JNK2, JNK3	JNK and p38 signaling	0.15412	-0.074062	0.22819	0.1759	0.71877
7	GDSC:158	PF-562271	PF-00562271	FAK, FAK2	Cytoskeleton	-0.13796	-0.070162	-0.067793	0.65255	0.8856
7	GDSC:159	HG6-64-1	KIN001-206	BRAF	ERK MAPK signaling	0.058882	-0.0068514	0.065733	0.61599	0.87057
7	GDSC:164	JQ12		HDAC1, HDAC2	Chromatin histone acetylation	-0.027667	0.012892	-0.040559	0.7595	0.92303
7	GDSC:165	DMOG	Dimethyloxalylglcine	HIF-PH	Metabolism	-0.25301	0.11314	-0.36616	0.0034706	0.44417
7	GDSC:166	FTI-277		Farnesyl-transferase (FNTA)	Other	0.012008	-0.054631	0.066639	0.60616	0.87057
7	GDSC:167	OSU-03012	AR-12, OSU 03012, OSU03012, PDK1 inhibitor AR-12	PDK1 (PDPK1)	Other, kinases	-0.012868	-0.058075	0.045208	0.7344	0.92303
7	GDSC:17	Cyclopamine		SMO	Other	-0.16593	0.013932	-0.17986	0.41551	0.80091
7	GDSC:170	Shikonin	Anchusin	not defined	Other	-0.025303	0.018615	-0.043918	0.74333	0.92303
7	GDSC:171	AKT inhibitor VIII	Akti-1/2	AKT1, AKT2, AKT3	PI3K/MTOR signaling	-0.095033	-0.068832	-0.0262	0.85554	0.95702
7	GDSC:172	Embelin	Emberine, Embelic acid	XIAP	Apoptosis regulation	0.22337	-0.12345	0.34682	0.016698	0.44417
7	GDSC:173	FH535		PPARgamma, PPARdelta	WNT signaling	0.026694	-0.13475	0.16144	0.13141	0.68539
7	GDSC:175	PAC-1	GTPL5238	Procaspase-3, Procaspase-7	Apoptosis regulation	0.21025	0.083235	0.12702	0.36634	0.79899
7	GDSC:176	IPA-3	IPA 3	PAK1	Cytoskeleton	0.029702	0.066982	-0.03728	0.80234	0.94235
7	GDSC:177	GSK650394	GSK-650394, GSK 650394	SGK2, SGK3	Other	0.096962	-0.069557	0.16652	0.21912	0.71877
7	GDSC:178	BAY-61-3606	Syk Inhibitor, BAY-613606	SYK	Other, kinases	0.082492	0.036544	0.045948	0.74083	0.92303
7	GDSC:179	5-Fluorouracil	5-FU	Antimetabolite (DNA & RNA)	Other	-0.065781	0.029811	-0.095592	0.48372	0.83552
7	GDSC:180	Thapsigargin	Octanoic acid	SERCA	Other	-0.24073	-0.086055	-0.15468	0.27634	0.74249
7	GDSC:182	Obatoclax Mesylate	GX15-070MS, Obatoclax, GX15-070	BCL2, BCL-XL, BCL-W, MCL1	Apoptosis regulation	-0.078672	-0.065566	-0.013105	0.921	0.98759
7	GDSC:184	BMS-754807	BMS754807, BMS 754807	IGF1R, IR	IGFR signaling	-0.072789	-0.070336	-0.0024529	0.98238	0.99121
7	GDSC:185	Linsitinib	OSI-906, ASP-7487	IGF1R	IGFR signaling	-0.084424	0.014937	-0.099361	0.37966	0.79899
7	GDSC:186	Bexarotene	LG-100069, Targretin, Targret, Targrexin, Targretyn, Bexarotenum	Retinioic X receptor (RXR) agonist	Other	-0.12674	-0.054522	-0.072223	0.64523	0.88016
7	GDSC:190	Bleomycin		dsDNA break induction	DNA replication	0.097015	-0.047998	0.14501	0.27147	0.74076
7	GDSC:192	LFM-A13	DDE-28	BTK	Other, kinases	-0.046067	0.004969	-0.051036	0.70069	0.92303
7	GDSC:193	GW-2580	GX2580, CFMS receptor tyrosine kinase inhibitor	CSF1R	RTK signaling	0.12236	0.098124	0.024233	0.85868	0.95702
7	GDSC:194	Luminespib	AUY922, VER-52296,NVP-AUY922, AUY	HSP90	Protein stability and degradation	-0.053169	-0.052334	-0.00083453	0.99519	0.99519
7	GDSC:196	Phenformin	DBI	Biguanide agent	Other	-0.16776	0.046783	-0.21454	0.10735	0.66596
7	GDSC:197	Bryostatin 1	Bryostatin	PKC	Other, kinases	-0.0098993	-0.031136	0.021237	0.87713	0.95702
7	GDSC:199	Pazopanib	Votrient	CSF1R, KIT, PDGFRA, PDGFRB	RTK signaling	0.021593	0.029986	-0.0083936	0.94834	0.99121
7	GDSC:200	Dacinostat	NVP-LAQ824, LAQ824	HDAC1	Chromatin histone acetylation	0.054315	0.045442	0.0088726	0.95538	0.99121
7	GDSC:201	Epothilone B	Patupilone, EpoB, EPO906, GNF-PF-193	Microtubule stabiliser	Mitosis	-0.11223	-0.14419	0.031962	0.80419	0.94235
7	GDSC:202	GSK1904529A	GSK-1904529A, GSK 1904529A	IGF1R, IR	IGFR signaling	0.00073374	0.0061204	-0.0053866	0.96824	0.99121
7	GDSC:203	BMS-345541	BMS345541, IKK Inhibitor 3	IKK1, IKK2	Other, kinases	-0.00085036	0.069929	-0.07078	0.61195	0.87057
7	GDSC:204	Tipifarnib	Zarnestra	Farnesyl-transferase (FNTA)	Other	0.12644	-0.064941	0.19138	0.12518	0.66596
7	GDSC:206	Ruxolitinib	INCB-18424, Ruxolitinib Phosphate, Jakafi	JAK1, JAK2	Other, kinases	-0.071911	0.15814	-0.23005	0.069516	0.59649
7	GDSC:207	AS601245		JNK1, JNK2, JNK2	JNK and p38 signaling	0.021444	-0.076964	0.098408	0.46777	0.82951
7	GDSC:208	Ispinesib Mesylate	SB-715992	KSP	Mitosis	-0.069167	-0.0038895	-0.065278	0.63431	0.87374
7	GDSC:211	TL-2-105		not defined	Unclassified	0.051175	0.16511	-0.11393	0.31051	0.76707
7	GDSC:219	AT-7519	AT7519	CDK1, CDK2, CDK4, CDK6, CDK9	Cell cycle	-0.068379	0.080445	-0.14882	0.26286	0.72834
7	GDSC:221	TAK-715	KIN001-201, TAK 715	p38alpha, p38beta	JNK and p38 signaling	-0.018078	0.057869	-0.075947	0.58473	0.86784
7	GDSC:222	BX-912		PDK1 (PDPK1)	PI3K/MTOR signaling	-0.074432	0.13313	-0.20756	0.10713	0.66596
7	GDSC:223	ZSTK474	KIN001-167, ZSTK-474, ZSTK 474	PI3K (class 1)	PI3K/MTOR signaling	-0.11521	0.10456	-0.21976	0.085916	0.6416
7	GDSC:224	AS605240	KIN001-173, AS-605240	PI3Kgamma	PI3K/MTOR signaling	-0.0067183	0.013819	-0.020537	0.86435	0.95702
7	GDSC:225	Genentech Cpd 10		AURKA, AURKB	Mitosis	-0.12336	0.097404	-0.22076	0.088188	0.6416
7	GDSC:226	GSK1070916	GSK-1070916	AURKA, AURKC	Mitosis	-0.060069	0.13928	-0.19935	0.16104	0.71877
7	GDSC:229	Enzastaurin	LY317615	PKCB	Other, kinases	-0.12429	0.036206	-0.1605	0.22816	0.71877
7	GDSC:230	GSK429286A		ROCK1, ROCK2	Cytoskeleton	-0.020314	0.16069	-0.181	0.1923	0.71877
7	GDSC:231	FMK	KIN001-242	RSK	Other, kinases	0.027575	0.068128	-0.040553	0.76246	0.92303
7	GDSC:235	QL-XII-47		BTK, BMX	Other, kinases	-0.14237	0.066403	-0.20877	0.13929	0.68707
7	GDSC:238	Idelalisib	CAL-101, Zydelig	PI3Kdelta	PI3K/MTOR signaling	-0.14339	0.12921	-0.27261	0.033132	0.55082
7	GDSC:249	Cabozantinib	BMS-907351, XL-184, Cometriq	VEGFR, MET, RET, KIT, FLT1, FLT3, FLT4, TIE2,AXL	Other, kinases	0.088708	0.06822	0.020487	0.87357	0.95702
7	GDSC:252	WZ3105		SRC, ROCK2, NTRK2, FLT3, IRAK1, others	Other	-0.061355	0.11229	-0.17365	0.17066	0.71877
7	GDSC:253	XMD14-99		ALK, CDK7, LTK, others	Other	-0.13351	0.18293	-0.31644	0.027542	0.55082
7	GDSC:254	Quizartinib	AC220, AC 220, AC-220, Asp-2689	FLT3	RTK signaling	0.065973	0.13073	-0.064758	0.58668	0.86784
7	GDSC:255	CP724714	CP-724714	ERBB2	EGFR signaling	-0.15666	0.025767	-0.18242	0.19999	0.71877
7	GDSC:256	JW-7-24-1		LCK	Other, kinases	-0.12173	0.12475	-0.24648	0.058958	0.58084
7	GDSC:257	NPK76-II-72-1		PLK3	Cell cycle	0.076131	0.16029	-0.084159	0.50618	0.84467
7	GDSC:258	STF-62247	STF62247	Autophagy inducer	Other	-0.12363	0.15813	-0.28176	0.069256	0.59649
7	GDSC:260	NG-25	NG25	TAK1, MAP4K2	Other, kinases	0.10316	0.1483	-0.045143	0.70354	0.92303
7	GDSC:261	TL-1-85		TAK	Other, kinases	0.084068	0.16104	-0.076971	0.49484	0.84467
7	GDSC:262	VX-11e	VX11e, VX11e	ERK2	ERK MAPK signaling	-0.040008	0.0038912	-0.043899	0.71928	0.92303
7	GDSC:263	FR-180204	FR 180204, FR180204, ERK Inhibitor II	ERK1, ERK2	ERK MAPK signaling	0.041439	0.11191	-0.070476	0.60794	0.87057
7	GDSC:265	Tubastatin A		HDAC1, HDAC6, HDAC8	Chromatin histone acetylation	-0.15863	0.19545	-0.35408	0.015767	0.44417
7	GDSC:266	Zibotentan	ZD4054, ZD-4054	Endothelin-1 receptor (EDNRA)	Other	-0.054829	0.10696	-0.16179	0.32606	0.76707
7	GDSC:268	Sepantronium bromide	YM155, YM-155, YM 155	BIRC5	Apoptosis regulation	-0.079875	0.084662	-0.16454	0.25106	0.72818
7	GDSC:269	NSC-207895	XI-006, NSC207895	MDM4	p53 pathway	-0.069849	0.11485	-0.1847	0.23325	0.71877
7	GDSC:271	VNLG/124	HDAC inhibitor XV	HDAC,RAR	Chromatin histone acetylation	0.011891	0.11606	-0.10417	0.4027	0.79899
7	GDSC:272	AR-42	HDAC-42, AR 42, AR42	HDAC1	Chromatin histone acetylation	-0.032234	0.12765	-0.15989	0.21509	0.71877
7	GDSC:273	CUDC-101	CUDC 101	HDAC1-10, EGFR, ERBB2	Other	-0.077248	0.11579	-0.19303	0.18979	0.71877
7	GDSC:274	Belinostat	PXD101, PXD-101	HDAC1	Chromatin histone acetylation	-0.036443	0.12133	-0.15777	0.24845	0.72818
7	GDSC:275	I-BET-762	GSK525762A	BRD2, BRD3, BRD4	Chromatin other	-0.13262	0.18019	-0.31281	0.031095	0.55082
7	GDSC:276	CAY10603		HDAC1, HDAC6	Chromatin histone acetylation	-0.087369	0.13148	-0.21885	0.11393	0.66596
7	GDSC:277	Linifanib	ABT-869, ABT 869	VEGFR1, VEGFR2, VEGFR3, CSF1R, FLT3, KIT	RTK signaling	0.066668	0.037117	0.029551	0.77984	0.9344
7	GDSC:279	BIX02189	BIX 02189	MEK5, ERK5	ERK MAPK signaling	0.0023578	0.16137	-0.15902	0.25335	0.72818
7	GDSC:281	Alectinib	CH5424802, CH 542802, Alecensa	ALK	RTK signaling	-0.019949	0.12468	-0.14463	0.22496	0.71877
7	GDSC:282	Pelitinib	EKB-569, EKB 569	EGFR	EGFR signaling	-0.32473	0.02869	-0.35342	0.015591	0.44417
7	GDSC:283	Omipalisib	GSK2126458, GSK-2126458, EX-8678, GSK458	PI3K (class 1), MTORC1, MTORC2	PI3K/MTOR signaling	-0.1058	0.068624	-0.17443	0.1546	0.71877
7	GDSC:286	KIN001-236		Angiopoietin-1 receptor	Other	0.0020077	0.1525	-0.15049	0.29186	0.76113
7	GDSC:287	KIN001-244	PDK1 inhibitor 7	PDK1 (PDPK1)	Other, kinases	0.097782	0.089244	0.0085377	0.95355	0.99121
7	GDSC:288	WHI-P97	AC1L1GQE, KIN001-055	JAK3	Other, kinases	-0.26802	0.10265	-0.37067	0.011694	0.44417
7	GDSC:29	AZ628	AZ-628, AZ 628	BRAF	ERK MAPK signaling	0.27342	-0.063894	0.33731	0.028983	0.55082
7	GDSC:290	KIN001-260	Bayer IKKb inhibitor, ACHP	IKKB	Other	-0.037326	0.19204	-0.22937	0.088282	0.6416
7	GDSC:291	KIN001-266		MAP3K8	Other, kinases	-0.06815	0.070449	-0.1386	0.37282	0.79899
7	GDSC:292	Masitinib	AB1010, Masivet	KIT, PDGFRA, PDGFRB	Other, kinases	-0.072986	0.12835	-0.20133	0.089245	0.6416
7	GDSC:293	Amuvatinib	MP470, MP 470, MP-470	KIT, PDGFRA, FLT3	Other, kinases	-0.037334	0.078394	-0.11573	0.40776	0.79899
7	GDSC:294	MPS-1-IN-1		MPS1	Mitosis	0.020352	0.095941	-0.075589	0.56042	0.86169
7	GDSC:295	NVP-BHG712	BHG712	EPHB4	Other	0.11644	0.097322	0.019118	0.87163	0.95702
7	GDSC:298	OSI-930	OSI 930 OSI930	KIT	RTK signaling	-0.049316	0.11153	-0.16085	0.22317	0.71877
7	GDSC:299	OSI-027	A-1065-5	MTORC1, MTORC2	PI3K/MTOR signaling	-0.08022	0.13169	-0.21191	0.079715	0.6416
7	GDSC:3	Rapamycin	AY-22989, Sirolimus, WY-090217, Torisel, Rapamune	MTORC1	PI3K/MTOR signaling	-0.16446	0.048549	-0.21301	0.28701	0.76113
7	GDSC:30	Sorafenib	Nexavar, 284461-73-0, BAY 43-9006	PDGFR, KIT, VEGFR, RAF	RTK signaling	0.15504	-0.031974	0.18701	0.31282	0.76707
7	GDSC:300	CX-5461	CX5461, CX 5461	RNA Polymerase 1	Other	-0.1113	0.096642	-0.20794	0.12371	0.66596
7	GDSC:301	PHA-793887	PHA793887, PHA 793887	CDK2, CDK7, CDK5	Cell cycle	-0.15509	0.10233	-0.25741	0.059779	0.58084
7	GDSC:302	PI-103	PI-103, PI103, PI 103	PI3Kalpha, DAPK3, CLK4, PIM3, HIPK2	PI3K/MTOR signaling	-0.13291	0.13152	-0.26443	0.041139	0.58084
7	GDSC:303	PIK-93	PIK 93, PIK93	PI3Kgamma	PI3K/MTOR signaling	0.028051	0.15225	-0.1242	0.38318	0.79899
7	GDSC:304	SB52334	SB-52334, SB 52334	ALK5	RTK signaling	0.090049	0.075221	0.014828	0.91878	0.98759
7	GDSC:305	TPCA-1		IKK2	Other, kinases	-0.015601	0.18397	-0.19957	0.13948	0.68707
7	GDSC:306	Fedratinib	TG101348, TG-101348, SAR302503, SAR-302503	JAK2	Other, kinases	-0.26243	0.17448	-0.4369	0.00088868	0.23639
7	GDSC:308	Foretinib	GSK1363089, XL-880, EXEL-2880, GSK089	MET, KDR, TIE2, VEGFR3/FLT4, RON, PDGFR, FGFR1, EGFR	RTK signaling	0.15394	0.036133	0.11781	0.40467	0.79899
7	GDSC:309	Y-39983		ROCK	Cytoskeleton	-0.1257	0.14904	-0.27474	0.062987	0.58084
7	GDSC:310	YM201636	YM-201636, YM 201636	PYKFYVE	Other	0.12652	0.13139	-0.0048676	0.97328	0.99121
7	GDSC:312	Tivozanib	AV-951, AV 951, KRN-951, KIL8951, ASP-4130	VEGFR1, VEGFR2, VEGFR3	RTK signaling	0.113	0.11377	-0.00077034	0.99455	0.99519
7	GDSC:32	Tozasertib	MK 0457,MK-0457,MK-045, VX-680 VX 680 VX-68	AURKA, AURKB, AURKC, others	Mitosis	0.19099	0.010764	0.18023	0.34612	0.7865
7	GDSC:326	GSK690693	GSK 690693, GSK-690693	AKT1, AKT2, AKT3	PI3K/MTOR signaling	0.10492	0.074103	0.030817	0.81823	0.95043
7	GDSC:328	SNX-2112	SNX 2112	HSP90	Protein stability and degradation	0.0071697	0.070302	-0.063132	0.63259	0.87374
7	GDSC:329	QL-XI-92		DDR1	Other	-0.019229	0.1926	-0.21183	0.10228	0.66596
7	GDSC:330	XMD13-2		RIPK1	Apoptosis regulation	0.024697	0.10906	-0.084361	0.5089	0.84467
7	GDSC:331	QL-X-138		BTK	Other, kinases	-0.13911	0.12273	-0.26184	0.040691	0.58084
7	GDSC:332	XMD15-27		CAMK2	Other, kinases	-0.11149	0.14891	-0.2604	0.058472	0.58084
7	GDSC:333	T0901317	TO-901317, TO901317	LXR, FXR	Other	-0.029228	0.076794	-0.10602	0.44659	0.81852
7	GDSC:34	Imatinib	Gleevec, STI-571	ABL, KIT, PDGFR	RTK signaling	0.1545	0.21077	-0.056273	0.75693	0.92303
7	GDSC:341	Selisistat	EX-527, EX 527	SIRT1	Chromatin histone acetylation	-0.092872	0.099257	-0.19213	0.19196	0.71877
7	GDSC:344	THZ-2-49		CDK9	Cell cycle	-0.084377	0.057607	-0.14198	0.30233	0.76707
7	GDSC:345	KIN001-270	CDK9 inhibitor, CDK9-IN-1	CDK9	Cell cycle	-0.070394	0.10214	-0.17253	0.23628	0.71877
7	GDSC:346	THZ-2-102-1		CDK7	Cell cycle	0.018218	0.12844	-0.11022	0.4516	0.81852
7	GDSC:35	NVP-TAE684	NVP-TAE 684, TAE684, TAE-684	ALK	RTK signaling	-0.20956	-0.037086	-0.17248	0.47147	0.83054
7	GDSC:37	Crizotinib	Xalkori, PF2341066, PF-2341066, PF 2341066	MET, ALK, ROS1	RTK signaling	-0.10216	0.10984	-0.21201	0.42435	0.8087
7	GDSC:38	Saracatinib	AZD0530, AZD-0530, AZ-10353926	ABL, SRC	RTK signaling	-0.014143	-0.044068	0.029925	0.86381	0.95702
7	GDSC:41	S-Trityl-L-cysteine	NSC 83265, Tritylcysteine	KIF11	Mitosis	-0.065576	-0.045597	-0.019979	0.92447	0.98759
7	GDSC:45	Z-LLNle-CHO	Z-L-Norleucine-CHO, Gamma-Secretase Inhibitor 1	gamma-secretase	Other	-0.23656	0.04247	-0.27903	0.22415	0.71877
7	GDSC:5	Sunitinib	Sutent, Sunitinib Malate, SU-11248	PDGFR, KIT, VEGFR, FLT3, RET, CSF1R	RTK signaling	0.14124	0.019639	0.1216	0.53089	0.85478
7	GDSC:51	Dasatinib	BMS-354825-03, BMS-354825, Sprycel	ABL, SRC, Ephrins, PDGFR, KIT	Other	-0.051041	-0.0090064	-0.042035	0.82311	0.95045
7	GDSC:52	GNF-2	KIN001-013	BCR-ABL	ABL signaling	0.1291	0.055106	0.073989	0.63214	0.87374
7	GDSC:53	CGP-60474	KIN001-019, CGP60474, CGP 60474	CDK1,CDK2,CDK5,CDK7,CDK9, PKC	Cell cycle	-0.1689	0.061602	-0.2305	0.30641	0.76707
7	GDSC:54	CGP-082996	CINK4, KIN001-021	CDK4	Cell cycle	-0.29887	0.000678	-0.29955	0.17756	0.71877
7	GDSC:55	A-770041	KIN001-111	LCK, FYN	Other, kinases	-0.17323	0.070259	-0.24349	0.19145	0.71877
7	GDSC:56	WH-4-023	KIN001-112	SRC, LCK	Other, kinases	0.054836	0.047712	0.0071244	0.96791	0.99121
7	GDSC:59	WZ-1-84	KIN001-123	BMX	Other, kinases	-0.032653	0.074727	-0.10738	0.63475	0.87374
7	GDSC:6	PHA-665752	PHA665752, PHA 665752	MET	RTK signaling	-0.0016546	-0.030817	0.029163	0.90645	0.9809
7	GDSC:60	BI-2536		PLK1, PLK2, PLK3	Cell cycle	0.020209	-0.030614	0.050823	0.80938	0.94428
7	GDSC:63	BMS-509744	KIN001-127, ITK inhibitor	ITK	Other	-0.071387	0.06061	-0.132	0.5488	0.86099
7	GDSC:64	CMK	KIN001-128	RSK2	ERK MAPK signaling	0.13115	0.0094114	0.12174	0.58604	0.86784
7	GDSC:71	Pyrimethamine	Daraprim, Chloridine	Dihydrofolate reductase (DHFR)	Other	-0.079001	0.078898	-0.1579	0.45588	0.81935
7	GDSC:83	JW-7-52-1	NA	MTOR	PI3K/MTOR signaling	-0.17921	-0.013056	-0.16615	0.45234	0.81852
7	GDSC:86	A-443654	KIN001-139	AKT1, AKT2, AKT3	PI3K/MTOR signaling	0.051828	-0.0032955	0.055123	0.7974	0.94235
7	GDSC:87	GW843682X	GW843682X (AN-13)	PLK1	Cell cycle	0.061775	-0.064378	0.12615	0.57431	0.86784
7	GDSC:88	Entinostat	MS-275	HDAC1, HDAC3	Chromatin histone acetylation	-0.064944	0.17821	-0.24316	0.27291	0.74076
7	GDSC:89	Parthenolide		HDAC1	Chromatin histone acetylation	-0.18479	0.0042538	-0.18904	0.39206	0.79899
7	GDSC:9	MG-132	LLL cpd, MG 132, MG132	Proteasome, CAPN1	Protein stability and degradation	-0.3192	-0.038412	-0.28079	0.19539	0.71877
7	GDSC:91	GSK319347A	KIN001-135, IKK-3 inhibitor	IKK	Other	-0.11009	-0.068321	-0.041768	0.8721	0.95702
7	GDSC:94	TGX221	TGX-221, Tgx 221	PI3Kbeta	PI3K/MTOR signaling	-0.13668	-0.075831	-0.060853	0.7436	0.92303
8	GDSC:1	Erlotinib	Tarceva, RG-1415, CP-358774, OSI-774, Ro-508231, R-1415	EGFR	EGFR signaling	-0.21817	-0.14289	-0.075279	0.73683	0.83695
8	GDSC:1001	AICA Ribonucleotide	AICAR, N1-(b-D-Ribofuranosyl)-5-aminoimidazole-4-carboxamide	AMPK agonist	Metabolism	-0.28206	0.10566	-0.38771	0.002742	0.01557
8	GDSC:1004	Vinblastine	Velban	Microtubule destabiliser	Mitosis	-0.069694	-0.038737	-0.030958	0.80124	0.88436
8	GDSC:1005	Cisplatin	cis-Diammineplatinum(II) dichloride, Platinol, CIS-DDP	DNA crosslinker	DNA replication	0.11532	-0.042234	0.15755	0.2254	0.34261
8	GDSC:1006	Cytarabine	Ara-Cytidine, Arabinosyl Cytosine, U-19920	Antimetabolite	DNA replication	-0.051342	-0.057368	0.006026	0.96208	0.97305
8	GDSC:1007	Docetaxel	RP-56976, Taxotere	Microtubule stabiliser	Mitosis	0.24464	-0.25025	0.49489	3.2991e-05	0.001097
8	GDSC:1008	Methotrexate	Abitrexate, Amethopterin, Rheumatrex, Trexall, Folex	Antimetabolite	DNA replication	-0.24286	0.20764	-0.4505	0.0010082	0.0091211
8	GDSC:1009	Tretinoin	ATRA, Vesanoid, Renova, Atralin, Tretin-X, Avita	Retinoic acid	Other	-0.45188	0.17127	-0.62315	0.00017514	0.0031058
8	GDSC:1010	Gefitinib	ZD-1839, Iressa	EGFR	EGFR signaling	0.047434	-0.11134	0.15877	0.18808	0.30138
8	GDSC:1011	Navitoclax	ABT-263, ABT263, ABT 263	BCL2, BCL-XL, BCL-W	Apoptosis regulation	-0.17204	0.27489	-0.44693	0.00043117	0.0057346
8	GDSC:1012	Vorinostat	Zolinza, SAHA, suberanilohydroxamic acid, suberoylanilide hydroxamic acid, MK-0683	HDAC inhibitor Class I, IIa, IIb, IV	Chromatin histone acetylation	-0.3228	0.205	-0.5278	8.1949e-06	0.00052637
8	GDSC:1013	Nilotinib	Tasigna, AMN 107	ABL	ABL signaling	-0.054699	0.14497	-0.19967	0.094159	0.18416
8	GDSC:1014	Refametinib	RDEA119, BAY-86-9766, BAY 869766	MEK1, MEK2	ERK MAPK signaling	-0.070412	-0.19238	0.12197	0.40095	0.52798
8	GDSC:1015	CI-1040	CI 1040, PD-18435, PD-184352, 212631-79-3	MEK1, MEK2	ERK MAPK signaling	-0.16075	-0.10335	-0.057395	0.69847	0.81317
8	GDSC:1016	Temsirolimus	CCI-779, Torisel	MTOR	PI3K/MTOR signaling	0.018721	0.037499	-0.018779	0.86872	0.90847
8	GDSC:1017	Olaparib	AZD2281, KU0059436, Lynparza	PARP1, PARP2	Genome integrity	-0.10923	0.086868	-0.1961	0.13959	0.25608
8	GDSC:1018	Veliparib	ABT-888, ABT888, ABT 888	PARP1, PARP2	Genome integrity	-0.14662	0.035047	-0.18166	0.18363	0.29603
8	GDSC:1019	Bosutinib	SKI-606, Bosulif	SRC, ABL, TEC	Other, kinases	0.033959	-0.016979	0.050937	0.67957	0.79632
8	GDSC:1020	Lenalidomide	CDC-501, CC-5013, Revlimid	CRBN	Protein stability and degradation	-0.21621	0.086877	-0.30309	0.03439	0.09043
8	GDSC:1021	Axitinib	AG-13736, Inlyta	PDGFR, KIT, VEGFR	RTK signaling	-0.09809	0.095224	-0.19331	0.1655	0.27687
8	GDSC:1022	AZD7762	AZD-7762, AZD 7762	CHEK1, CHEK2	Cell cycle	-0.11852	0.040531	-0.15905	0.26616	0.38688
8	GDSC:1023	GW441756	GW 441756	NTRK1	RTK signaling	-0.23479	0.011671	-0.24647	0.10384	0.20016
8	GDSC:1024	Lestaurtinib	CEP-701, SP-924, SPM-924, A-154475, KT-555	FLT3, JAK2, NTRK1, NTRK2, NTRK3	Other, kinases	-0.16574	0.075781	-0.24152	0.083857	0.16898
8	GDSC:1025	SB216763	SB-216763, SB 216763	GSK3A, GSK3B	WNT signaling	-0.11955	0.016227	-0.13578	0.28504	0.40117
8	GDSC:1026	Tanespimycin	17-AAG, BMS-722782	HSP90	Protein stability and degradation	0.18557	-0.31471	0.50028	4.1088e-05	0.0012144
8	GDSC:1028	VX-702	VX702, VX 702	p38	JNK and p38 signaling	-0.18418	0.18381	-0.36798	0.0062584	0.027419
8	GDSC:1029	Motesanib	AMG-706, AMG 706, AMG706	VEGFR, RET, KIT, PDGFR	RTK signaling	-0.1722	-0.021897	-0.15031	0.33147	0.44757
8	GDSC:1030	KU-55933	KU55933	ATM	Genome integrity	-0.14263	0.090228	-0.23286	0.039153	0.096432
8	GDSC:1031	Elesclomol	STA-4783	HSP90	Protein stability and degradation	0.16567	-0.10143	0.2671	0.035379	0.090805
8	GDSC:1032	Afatinib	BIBW2992, Tovok, Gilotrif	ERBB2, EGFR	EGFR signaling	0.095021	-0.15401	0.24903	0.029614	0.080381
8	GDSC:1033	Vismodegib	GDC0449, Erivedge	SMO	Other	-0.03891	0.10124	-0.14015	0.28069	0.39715
8	GDSC:1036	PLX-4720	PLX4720, PLX 4720	BRAF	ERK MAPK signaling	-0.0015996	0.068896	-0.070495	0.56278	0.68986
8	GDSC:1037	BX795	BX-795	TBK1, PDK1 (PDPK1), IKK, AURKB, AURKC	Other	-0.13193	0.03849	-0.17042	0.19952	0.31219
8	GDSC:1038	NU7441	KU-57788, NU-7432, NU-7741	DNAPK	Genome integrity	-0.049866	0.010661	-0.060527	0.60477	0.73456
8	GDSC:1039	SL0101	SL-0101, SL 0101-1	RSK, AURKB, PIM1, PIM3	Other	-0.24412	0.069463	-0.31358	0.016621	0.051409
8	GDSC:104	Bortezomib	PS-341, LDP-341, Velcade	Proteasome	Protein stability and degradation	-0.14389	-0.11716	-0.026727	0.87001	0.90847
8	GDSC:1042	Doramapimod	BIRB-796, BIRB 796	p38, JNK2	JNK and p38 signaling	-0.057719	-0.04382	-0.013899	0.90529	0.93336
8	GDSC:1043	JNK Inhibitor VIII		JNK	JNK and p38 signaling	-0.062431	-0.081697	0.019266	0.85973	0.90847
8	GDSC:1046	Wee1 Inhibitor	681640, Wee1 Inhibitor	WEE1, CHEK1	Cell cycle	-0.076385	-0.039553	-0.036832	0.75403	0.84427
8	GDSC:1047	Nutlin-3a (-)		MDM2	p53 pathway	-0.16473	0.15753	-0.32226	0.012655	0.042708
8	GDSC:1049	PD173074	PD-173074, PD 173074	FGFR1, FGFR3	RTK signaling	-0.17367	0.15424	-0.3279	0.011229	0.03984
8	GDSC:1050	ZM447439	ZM-447439, ZM 447439	AURKA, AURKB	Mitosis	-0.23629	0.020443	-0.25674	0.040096	0.097632
8	GDSC:1052	RO-3306		CDK1	Cell cycle	0.10141	-0.11621	0.21762	0.0478	0.10988
8	GDSC:1053	MK-2206	MK 2206, MK2206	AKT1, AKT2	PI3K/MTOR signaling	-0.22262	0.02593	-0.24855	0.058167	0.12579
8	GDSC:1054	Palbociclib	PD0332991, PD-0332991, PF-00080665-73	CDK4, CDK6	Cell cycle	-0.20976	-0.04005	-0.16971	0.1678	0.27897
8	GDSC:1057	Dactolisib	NVP-BEZ235, BEZ235	PI3K (Class 1), MTORC1, MTORC2	PI3K/MTOR signaling	-0.0090953	-0.0089703	-0.00012495	0.99911	0.99911
8	GDSC:1058	Pictilisib	GDC-0941, GDC0941, RG-7621	PI3K (class 1)	PI3K/MTOR signaling	-0.1701	0.050702	-0.22081	0.072235	0.15011
8	GDSC:1059	AZD8055	AZD-8055	MTORC1, MTORC2	PI3K/MTOR signaling	-0.3256	0.15853	-0.48413	4.9646e-05	0.0012397
8	GDSC:106	XMD8-85	ERK5-IN-1	ERK5, BET	Other	-0.26915	-0.023116	-0.24603	0.19318	0.3077
8	GDSC:1060	PD0325901	PD-0325901, PD 0325901	MEK1, MEK2	ERK MAPK signaling	0.0050155	-0.23388	0.2389	0.092228	0.18172
8	GDSC:1061	SB590885	SB-590885	BRAF	ERK MAPK signaling	-0.060021	-0.035801	-0.02422	0.82889	0.90077
8	GDSC:1062	Selumetinib	AZD6244, AZD-6244, ARRY-886	MEK1, MEK2	ERK MAPK signaling	-0.038248	-0.093787	0.055539	0.67429	0.79363
8	GDSC:1066	AZD6482	AZD 6482, AZD-6482, AK-55409	PI3Kbeta	PI3K/MTOR signaling	-0.08025	0.0082897	-0.088539	0.46442	0.59392
8	GDSC:1067	CCT007093		PPM1D	Other	-0.25236	0.034377	-0.28674	0.027949	0.076644
8	GDSC:1069	EHT-1864	EHT 1864	RAC1, RAC2, RAC3	Cytoskeleton	-0.13699	0.02664	-0.16363	0.15201	0.26956
8	GDSC:1072	Avagacestat	BMS-708163, BMS 708163	Amyloid beta20, Amyloid beta40	Other	0.022773	-0.069646	0.092418	0.41011	0.53739
8	GDSC:1091	BMS-536924	BMS 536924	IGF1R, IR	Unclassified	-0.23576	0.056832	-0.29259	0.02541	0.071148
8	GDSC:11	Paclitaxel	BMS-181339-01, Taxol, Onxol, Paxene, Praxel, Abraxane	Microtubule stabiliser	Mitosis	-0.17255	-0.00066175	-0.17189	0.3138	0.42806
8	GDSC:110	Seliciclib	Roscovitine, CYC-202, AL-39256	CDK2, CDK7, CDK9	Cell cycle	-0.35747	0.04726	-0.40473	0.021375	0.063885
8	GDSC:111	Salubrinal	EIF-2alpha Inhibitor	EIF2A	Other	-0.22377	0.19344	-0.4172	0.021688	0.0641
8	GDSC:1114	Cetuximab	Erbitux, IMC-C225, C225, IMC-225, L01XC06	EGFR	EGFR signaling	0.13617	-0.15901	0.29518	0.023829	0.068008
8	GDSC:1129	PF-4708671	PF 4708671, PF4708671	S6K1	PI3K/MTOR signaling	-0.17255	0.032841	-0.20539	0.11455	0.21764
8	GDSC:1133	Serdemetan	JNJ-26854165	MDM2	p53 pathway	0.072401	-0.05903	0.13143	0.27502	0.39199
8	GDSC:1142	HG-5-113-01		LOK, LTK, TRCB, ABL(T315I)	Other	-0.20555	-0.035969	-0.16958	0.29499	0.40868
8	GDSC:1143	HG-5-88-01		EGFR, ADCK4	Other, kinases	-0.23435	0.014276	-0.24862	0.21697	0.33361
8	GDSC:1149	TW 37	TW37, TW-37	BCL2, BCL-XL, MCL1	Apoptosis regulation	-0.026532	-0.04546	0.018927	0.87451	0.90847
8	GDSC:1158	XMD11-85h		BRSK2, FLT4, MARK4, PRKCD, RET, SPRK1	Other	-0.1541	-0.035891	-0.11821	0.49942	0.6326
8	GDSC:1161	ZG-10		JNK1	JNK and p38 signaling	-0.12058	0.031766	-0.15235	0.33085	0.44757
8	GDSC:1164	XMD8-92	XMD 8-92	MAPK7	Other, kinases	-0.13071	-0.052548	-0.07816	0.64136	0.76162
8	GDSC:1166	QL-VIII-58		MTOR, ATR	Other	0.15735	-0.024385	0.18173	0.2655	0.38688
8	GDSC:1170	CCT-018159	CCT018159, CCT 018159	HSP90	Protein stability and degradation	0.10118	-0.096853	0.19803	0.10924	0.20905
8	GDSC:1175	Rucaparib	PF-01367338, AG-014699, AG-14447, AG-14699	PARP1, PARP2	Genome integrity	-0.1755	-0.021488	-0.15401	0.23384	0.35342
8	GDSC:119	Lapatinib	Tykerb, Tyverb	ERBB2, EGFR	EGFR signaling	0.093107	-0.18298	0.27609	0.15705	0.27632
8	GDSC:1192	GSK269962A	GSK 269962A	ROCK1, ROCK2	Cytoskeleton	-0.12054	0.055771	-0.17631	0.16205	0.27632
8	GDSC:1194	SB505124	SB 505124, SB505124	ALK4, ALK5	RTK signaling	-0.030028	0.064809	-0.094837	0.37484	0.50003
8	GDSC:1199	Tamoxifen	Nolvadex, Soltamox, Zynoplex, ICI-46474, Kessar	ESR1	Hormone-related	-0.17779	0.067396	-0.24519	0.040741	0.097632
8	GDSC:1203	QL-XII-61		BMX, BTK	Other, kinases	-0.050239	0.12292	-0.17316	0.29828	0.40927
8	GDSC:1218	JQ1	JQ-1, (+)-JQ-1	BRD2, BRD3, BRD4, BRDT	Chromatin other	-0.15443	0.14018	-0.2946	0.035533	0.090805
8	GDSC:1219	PFI-1		BRD4	Chromatin other	-0.205	0.022472	-0.22747	0.052666	0.11872
8	GDSC:1230	IOX2	IOX-2, IOX 2, AK176060	EGLN1	Other	0.0081637	0.040854	-0.032691	0.73941	0.83695
8	GDSC:1236	UNC0638	UNC-0638, UNC 0683	G9a and GLP methyltransferases	Chromatin histone methylation	0.019416	0.12722	-0.1078	0.37713	0.50003
8	GDSC:1239	YK-4-279	YK 4-279	RNA helicase A	Other	0.19846	-0.13664	0.3351	0.0088465	0.035566
8	GDSC:1241	CHIR-99021	CT 99021, CHIR99021, CHIR 99021	GSK3A, GSK3B	WNT signaling	-0.067139	0.034633	-0.10177	0.42592	0.55266
8	GDSC:1242	(5Z)-7-Oxozeaenol	5Z-7-Oxozeaenol, LL-Z1640-2	TAK1	Other, kinases	-0.16141	-0.011242	-0.15017	0.29849	0.40927
8	GDSC:1243	Piperlongumine	Piplartine	Induces reactive oxygen species	Other	0.070263	-0.068036	0.1383	0.26314	0.38671
8	GDSC:1248	Daporinad	APO866, FK866, FK866	NAMPT	Metabolism	-0.22064	0.097131	-0.31777	0.011583	0.04054
8	GDSC:1259	Talazoparib	BMN-673, BMN 973	PARP1, PARP2	Genome integrity	0.11428	-0.030236	0.14451	0.28897	0.40244
8	GDSC:1261	rTRAIL		TRAIL receptor agonist	Apoptosis regulation	-0.035817	-0.046137	0.01032	0.92839	0.94981
8	GDSC:1262	UNC1215	UNC-1215	L3MBTL3	Chromatin other	-0.17424	0.14421	-0.31845	0.012684	0.042708
8	GDSC:1264	SGC0946		DOT1L	Chromatin histone methylation	-0.15779	0.080942	-0.23873	0.065807	0.14117
8	GDSC:1266	ICL1100013		N-myristoyltransferase 1/2	Other	0.054912	-0.098173	0.15308	0.19486	0.30853
8	GDSC:1268	XAV939	NVP-XAV939, XAV-939, XAV 939	TNKS1, TNKS2	WNT signaling	0.13461	-0.13121	0.26582	0.016353	0.051207
8	GDSC:133	Doxorubicin	Doxil, Rubex, Adriamycin, Adriablastin, Doxorubicine	Anthracycline	DNA replication	-0.051173	0.0030397	-0.054213	0.66049	0.78085
8	GDSC:134	Etoposide	Etopophos, Vepesid, Eposin, VP-16	TOP2	DNA replication	0.013247	0.010445	0.0028021	0.9815	0.98894
8	GDSC:135	Gemcitabine	Gemzar, LY-188011	Pyrimidine antimetabolite	DNA replication	0.017311	-0.043704	0.061014	0.61779	0.7457
8	GDSC:136	Mitomycin-C	Mytozytrex, NSC-26980, MMC, Mitosol, Mitozytrex	DNA crosslinker	DNA replication	0.017776	-0.021522	0.039299	0.77081	0.85789
8	GDSC:1372	Trametinib	GSK1120212, Mekinist	MEK1, MEK2	ERK MAPK signaling	0.10322	-0.24639	0.3496	0.0092257	0.035566
8	GDSC:1373	Dabrafenib	GSK2118436, Tafinlar	BRAF	ERK MAPK signaling	0.10853	0.031397	0.077136	0.52185	0.65477
8	GDSC:1375	Temozolomide	Temodar, Temodal, M-39831, SCH 52365	DNA alkylating agent	DNA replication	-0.06307	0.064102	-0.12717	0.25831	0.38172
8	GDSC:1378	Bleomycin (50 uM)		dsDNA break induction	DNA replication	0.35022	-0.21385	0.56407	4.4683e-07	4.2845e-05
8	GDSC:140	Vinorelbine	vinorelbine tartrate, Navelbine, Exelbine	Microtubule destabiliser	Mitosis	-0.016298	-0.051216	0.034918	0.7554	0.84427
8	GDSC:147	NSC-87877	NSC 87877	SHP-1 (PTPN6), SHP-2 (PTPN11)	Other	-0.15342	0.0073268	-0.16075	0.25227	0.37699
8	GDSC:1494	SN-38	7-Ethyl-10-Hydroxy-Camptothecin, SN 38	TOP1	DNA replication	-0.018083	0.023528	-0.041611	0.71539	0.82378
8	GDSC:150	Bicalutamide	ICI-176334, Casodex, Cosudex, ICI 176334	AR	Hormone-related	-0.21374	0.046624	-0.26036	0.070467	0.14876
8	GDSC:151	QS11	944328-88-5	ARFGAP1	Other	-0.07511	0.02163	-0.09674	0.42223	0.55055
8	GDSC:152	CP466722	CP-466722, CP 466722, 1080622-86-1	ATM	Genome integrity	-0.21411	0.17612	-0.39023	0.0015334	0.012746
8	GDSC:1529	Pevonedistat	MLN4924, MLN 4924, MLN-4924	NAE	Other	0.21411	-0.12113	0.33524	0.016363	0.051207
8	GDSC:153	Midostaurin	PKC412, benzoylstaurosporine, CGP-41251	PKC, PPK, FLT1, c-FGR, others	Other	0.0086326	-0.065204	0.073836	0.60349	0.73456
8	GDSC:1530	PFI-3	BDF00016096	SMARCA2, SMARCA4, PB1	Other	-0.19956	0.084089	-0.28365	0.047217	0.10988
8	GDSC:155	Ponatinib	AP24534, AP-24534, KIN001-192, Iclusig	ABL, PDGFRA, VEGFR2, FGFR1, SRC, TIE2, FLT3	RTK signaling	0.035671	0.097857	-0.062186	0.63974	0.76162
8	GDSC:157	JNK-9L	KIN001-204, JNK inhibitor 9l	JNK2, JNK3	JNK and p38 signaling	-0.060371	-0.037877	-0.022494	0.85102	0.90847
8	GDSC:158	PF-562271	PF-00562271	FAK, FAK2	Cytoskeleton	-0.19769	-0.055511	-0.14218	0.27325	0.39199
8	GDSC:159	HG6-64-1	KIN001-206	BRAF	ERK MAPK signaling	0.05782	-0.0088846	0.066704	0.61955	0.7457
8	GDSC:164	JQ12		HDAC1, HDAC2	Chromatin histone acetylation	-0.19832	0.049618	-0.24794	0.034676	0.09043
8	GDSC:165	DMOG	Dimethyloxalylglcine	HIF-PH	Metabolism	-0.14192	0.10257	-0.24449	0.054412	0.12061
8	GDSC:166	FTI-277		Farnesyl-transferase (FNTA)	Other	0.095912	-0.074354	0.17027	0.1369	0.25349
8	GDSC:167	OSU-03012	AR-12, OSU 03012, OSU03012, PDK1 inhibitor AR-12	PDK1 (PDPK1)	Other, kinases	-0.087417	-0.044288	-0.043129	0.72841	0.83516
8	GDSC:17	Cyclopamine		SMO	Other	-0.25225	0.072481	-0.32473	0.081024	0.16452
8	GDSC:170	Shikonin	Anchusin	not defined	Other	-0.14356	0.044275	-0.18784	0.14204	0.25702
8	GDSC:171	AKT inhibitor VIII	Akti-1/2	AKT1, AKT2, AKT3	PI3K/MTOR signaling	-0.093229	-0.068308	-0.024921	0.85418	0.90847
8	GDSC:172	Embelin	Emberine, Embelic acid	XIAP	Apoptosis regulation	-0.059007	-0.077057	0.018049	0.87726	0.90847
8	GDSC:173	FH535		PPARgamma, PPARdelta	WNT signaling	-0.11144	-0.11173	0.00029383	0.99808	0.99911
8	GDSC:175	PAC-1	GTPL5238	Procaspase-3, Procaspase-7	Apoptosis regulation	-0.063924	0.13501	-0.19894	0.11668	0.22012
8	GDSC:176	IPA-3	IPA 3	PAK1	Cytoskeleton	-0.30645	0.13575	-0.4422	0.00061889	0.0068594
8	GDSC:177	GSK650394	GSK-650394, GSK 650394	SGK2, SGK3	Other	-0.0035956	-0.054155	0.05056	0.70006	0.81317
8	GDSC:178	BAY-61-3606	Syk Inhibitor, BAY-613606	SYK	Other, kinases	-0.18104	0.088207	-0.26925	0.052479	0.11872
8	GDSC:179	5-Fluorouracil	5-FU	Antimetabolite (DNA & RNA)	Other	-0.35251	0.094659	-0.44717	0.00037128	0.0051979
8	GDSC:180	Thapsigargin	Octanoic acid	SERCA	Other	-0.16563	-0.096768	-0.068859	0.53647	0.66683
8	GDSC:182	Obatoclax Mesylate	GX15-070MS, Obatoclax, GX15-070	BCL2, BCL-XL, BCL-W, MCL1	Apoptosis regulation	-0.20286	-0.040443	-0.16242	0.1734	0.28649
8	GDSC:184	BMS-754807	BMS754807, BMS 754807	IGF1R, IR	IGFR signaling	-0.11943	-0.060693	-0.05874	0.63037	0.75531
8	GDSC:185	Linsitinib	OSI-906, ASP-7487	IGF1R	IGFR signaling	-0.11313	0.023962	-0.13709	0.24683	0.37094
8	GDSC:186	Bexarotene	LG-100069, Targretin, Targret, Targrexin, Targretyn, Bexarotenum	Retinioic X receptor (RXR) agonist	Other	-0.13346	-0.050619	-0.082836	0.51165	0.64502
8	GDSC:190	Bleomycin		dsDNA break induction	DNA replication	0.11447	-0.05618	0.17065	0.18359	0.29603
8	GDSC:192	LFM-A13	DDE-28	BTK	Other, kinases	0.018727	-0.006579	0.025306	0.81222	0.8891
8	GDSC:193	GW-2580	GX2580, CFMS receptor tyrosine kinase inhibitor	CSF1R	RTK signaling	-0.063893	0.13683	-0.20072	0.097136	0.1886
8	GDSC:194	Luminespib	AUY922, VER-52296,NVP-AUY922, AUY	HSP90	Protein stability and degradation	0.019155	-0.067046	0.086201	0.4827	0.61435
8	GDSC:196	Phenformin	DBI	Biguanide agent	Other	-0.2861	0.080641	-0.36674	0.0062879	0.027419
8	GDSC:197	Bryostatin 1	Bryostatin	PKC	Other, kinases	-0.11714	-0.0099085	-0.10723	0.37784	0.50003
8	GDSC:199	Pazopanib	Votrient	CSF1R, KIT, PDGFRA, PDGFRB	RTK signaling	-0.010587	0.036701	-0.047288	0.73691	0.83695
8	GDSC:200	Dacinostat	NVP-LAQ824, LAQ824	HDAC1	Chromatin histone acetylation	-0.31593	0.12038	-0.43631	0.00055805	0.0067473
8	GDSC:201	Epothilone B	Patupilone, EpoB, EPO906, GNF-PF-193	Microtubule stabiliser	Mitosis	0.033788	-0.17495	0.20874	0.070101	0.14876
8	GDSC:202	GSK1904529A	GSK-1904529A, GSK 1904529A	IGF1R, IR	IGFR signaling	-0.095876	0.025971	-0.12185	0.28792	0.40244
8	GDSC:203	BMS-345541	BMS345541, IKK Inhibitor 3	IKK1, IKK2	Other, kinases	-0.19897	0.11408	-0.31305	0.0092107	0.035566
8	GDSC:204	Tipifarnib	Zarnestra	Farnesyl-transferase (FNTA)	Other	-0.019307	-0.041327	0.02202	0.85145	0.90847
8	GDSC:206	Ruxolitinib	INCB-18424, Ruxolitinib Phosphate, Jakafi	JAK1, JAK2	Other, kinases	-0.1017	0.17302	-0.27472	0.011233	0.03984
8	GDSC:207	AS601245		JNK1, JNK2, JNK2	JNK and p38 signaling	-0.098993	-0.055383	-0.04361	0.71146	0.82282
8	GDSC:208	Ispinesib Mesylate	SB-715992	KSP	Mitosis	-0.2377	0.033856	-0.27155	0.022756	0.065795
8	GDSC:211	TL-2-105		not defined	Unclassified	-0.27863	0.23846	-0.51708	0.0001417	0.0028099
8	GDSC:219	AT-7519	AT7519	CDK1, CDK2, CDK4, CDK6, CDK9	Cell cycle	-0.19905	0.11372	-0.31277	0.015536	0.04979
8	GDSC:221	TAK-715	KIN001-201, TAK 715	p38alpha, p38beta	JNK and p38 signaling	-0.14449	0.087191	-0.23168	0.044532	0.10483
8	GDSC:222	BX-912		PDK1 (PDPK1)	PI3K/MTOR signaling	-0.23925	0.17542	-0.41467	0.0029665	0.015782
8	GDSC:223	ZSTK474	KIN001-167, ZSTK-474, ZSTK 474	PI3K (class 1)	PI3K/MTOR signaling	-0.24729	0.14054	-0.38783	0.0017142	0.013411
8	GDSC:224	AS605240	KIN001-173, AS-605240	PI3Kgamma	PI3K/MTOR signaling	-0.26604	0.069376	-0.33542	0.015244	0.04945
8	GDSC:225	Genentech Cpd 10		AURKA, AURKB	Mitosis	-0.23766	0.1296	-0.36726	0.0024786	0.01557
8	GDSC:226	GSK1070916	GSK-1070916	AURKA, AURKC	Mitosis	-0.26251	0.18656	-0.44907	0.0019318	0.014274
8	GDSC:229	Enzastaurin	LY317615	PKCB	Other, kinases	-0.21482	0.061637	-0.27646	0.039041	0.096432
8	GDSC:230	GSK429286A		ROCK1, ROCK2	Cytoskeleton	-0.086699	0.18137	-0.26807	0.040517	0.097632
8	GDSC:231	FMK	KIN001-242	RSK	Other, kinases	-0.19096	0.113	-0.30396	0.04203	0.099821
8	GDSC:235	QL-XII-47		BTK, BMX	Other, kinases	-0.11292	0.068044	-0.18097	0.14645	0.26145
8	GDSC:238	Idelalisib	CAL-101, Zydelig	PI3Kdelta	PI3K/MTOR signaling	-0.14169	0.13905	-0.28074	0.018626	0.056301
8	GDSC:249	Cabozantinib	BMS-907351, XL-184, Cometriq	VEGFR, MET, RET, KIT, FLT1, FLT3, FLT4, TIE2,AXL	Other, kinases	-0.19227	0.12726	-0.31952	0.037009	0.092872
8	GDSC:252	WZ3105		SRC, ROCK2, NTRK2, FLT3, IRAK1, others	Other	-0.23349	0.15592	-0.38941	0.002555	0.01557
8	GDSC:253	XMD14-99		ALK, CDK7, LTK, others	Other	-0.26926	0.22454	-0.4938	0.00024136	0.0035668
8	GDSC:254	Quizartinib	AC220, AC 220, AC-220, Asp-2689	FLT3	RTK signaling	-0.26038	0.20187	-0.46225	0.0091185	0.035566
8	GDSC:255	CP724714	CP-724714	ERBB2	EGFR signaling	-0.029171	0.0059237	-0.035095	0.74596	0.84079
8	GDSC:256	JW-7-24-1		LCK	Other, kinases	-0.20978	0.15339	-0.36317	0.0030856	0.016094
8	GDSC:257	NPK76-II-72-1		PLK3	Cell cycle	-0.1388	0.20945	-0.34825	0.0062469	0.027419
8	GDSC:258	STF-62247	STF62247	Autophagy inducer	Other	-0.27521	0.20145	-0.47667	0.00073376	0.0075384
8	GDSC:260	NG-25	NG25	TAK1, MAP4K2	Other, kinases	-0.24178	0.22359	-0.46537	0.00023543	0.0035668
8	GDSC:261	TL-1-85		TAK	Other, kinases	-0.14543	0.21302	-0.35845	0.0055639	0.025517
8	GDSC:262	VX-11e	VX11e, VX11e	ERK2	ERK MAPK signaling	-0.22048	0.044097	-0.26457	0.032053	0.085261
8	GDSC:263	FR-180204	FR 180204, FR180204, ERK Inhibitor II	ERK1, ERK2	ERK MAPK signaling	-0.13364	0.15204	-0.28568	0.035844	0.090805
8	GDSC:265	Tubastatin A		HDAC1, HDAC6, HDAC8	Chromatin histone acetylation	-0.37263	0.25485	-0.62747	4.8321e-07	4.2845e-05
8	GDSC:266	Zibotentan	ZD4054, ZD-4054	Endothelin-1 receptor (EDNRA)	Other	-0.17707	0.13949	-0.31656	0.017059	0.052157
8	GDSC:268	Sepantronium bromide	YM155, YM-155, YM 155	BIRC5	Apoptosis regulation	0.039371	0.065763	-0.026392	0.83571	0.90365
8	GDSC:269	NSC-207895	XI-006, NSC207895	MDM4	p53 pathway	-0.20792	0.15207	-0.35999	0.0022652	0.014696
8	GDSC:271	VNLG/124	HDAC inhibitor XV	HDAC,RAR	Chromatin histone acetylation	-0.26384	0.17749	-0.44133	0.0028096	0.01557
8	GDSC:272	AR-42	HDAC-42, AR 42, AR42	HDAC1	Chromatin histone acetylation	-0.22779	0.17572	-0.40351	0.0021944	0.014593
8	GDSC:273	CUDC-101	CUDC 101	HDAC1-10, EGFR, ERBB2	Other	-0.23413	0.15799	-0.39212	0.0027676	0.01557
8	GDSC:274	Belinostat	PXD101, PXD-101	HDAC1	Chromatin histone acetylation	-0.18327	0.15913	-0.3424	0.0095572	0.035926
8	GDSC:275	I-BET-762	GSK525762A	BRD2, BRD3, BRD4	Chromatin other	-0.49727	0.26972	-0.76699	2.8571e-08	7.5999e-06
8	GDSC:276	CAY10603		HDAC1, HDAC6	Chromatin histone acetylation	-0.23217	0.17012	-0.40229	0.0021658	0.014593
8	GDSC:277	Linifanib	ABT-869, ABT 869	VEGFR1, VEGFR2, VEGFR3, CSF1R, FLT3, KIT	RTK signaling	-0.2593	0.10537	-0.36467	0.055267	0.1215
8	GDSC:279	BIX02189	BIX 02189	MEK5, ERK5	ERK MAPK signaling	-0.25375	0.22231	-0.47606	0.00096658	0.0091211
8	GDSC:281	Alectinib	CH5424802, CH 542802, Alecensa	ALK	RTK signaling	-0.17597	0.16306	-0.33903	0.0038305	0.018869
8	GDSC:282	Pelitinib	EKB-569, EKB 569	EGFR	EGFR signaling	-0.011457	-0.023875	0.012418	0.92003	0.9449
8	GDSC:283	Omipalisib	GSK2126458, GSK-2126458, EX-8678, GSK458	PI3K (class 1), MTORC1, MTORC2	PI3K/MTOR signaling	-0.1543	0.085951	-0.24025	0.053542	0.11968
8	GDSC:286	KIN001-236		Angiopoietin-1 receptor	Other	-0.35601	0.2348	-0.59081	1.7012e-05	0.0007542
8	GDSC:287	KIN001-244	PDK1 inhibitor 7	PDK1 (PDPK1)	Other, kinases	-0.29992	0.17363	-0.47355	0.00051277	0.0064951
8	GDSC:288	WHI-P97	AC1L1GQE, KIN001-055	JAK3	Other, kinases	0.023621	0.055381	-0.03176	0.80576	0.88567
8	GDSC:29	AZ628	AZ-628, AZ 628	BRAF	ERK MAPK signaling	-0.10205	0.034361	-0.13641	0.45798	0.58852
8	GDSC:290	KIN001-260	Bayer IKKb inhibitor, ACHP	IKKB	Other	-0.291	0.25544	-0.54643	2.8198e-05	0.0010715
8	GDSC:291	KIN001-266		MAP3K8	Other, kinases	-0.23377	0.11129	-0.34506	0.0020971	0.014593
8	GDSC:292	Masitinib	AB1010, Masivet	KIT, PDGFRA, PDGFRB	Other, kinases	-0.19141	0.16165	-0.35306	0.0016182	0.013044
8	GDSC:293	Amuvatinib	MP470, MP 470, MP-470	KIT, PDGFRA, FLT3	Other, kinases	-0.28951	0.13763	-0.42715	0.0008702	0.0085731
8	GDSC:294	MPS-1-IN-1		MPS1	Mitosis	-0.27647	0.16237	-0.43885	0.00014414	0.0028099
8	GDSC:295	NVP-BHG712	BHG712	EPHB4	Other	-0.22509	0.16931	-0.3944	0.0028681	0.01557
8	GDSC:298	OSI-930	OSI 930 OSI930	KIT	RTK signaling	-0.18177	0.14547	-0.32724	0.0095893	0.035926
8	GDSC:299	OSI-027	A-1065-5	MTORC1, MTORC2	PI3K/MTOR signaling	-0.18789	0.16328	-0.35116	0.002048	0.014593
8	GDSC:3	Rapamycin	AY-22989, Sirolimus, WY-090217, Torisel, Rapamune	MTORC1	PI3K/MTOR signaling	-0.20128	0.10381	-0.30509	0.072023	0.15011
8	GDSC:30	Sorafenib	Nexavar, 284461-73-0, BAY 43-9006	PDGFR, KIT, VEGFR, RAF	RTK signaling	-0.28788	0.11296	-0.40084	0.091751	0.18172
8	GDSC:300	CX-5461	CX5461, CX 5461	RNA Polymerase 1	Other	-0.29896	0.14461	-0.44357	0.0010287	0.0091211
8	GDSC:301	PHA-793887	PHA793887, PHA 793887	CDK2, CDK7, CDK5	Cell cycle	-0.25049	0.13297	-0.38346	0.0032156	0.016449
8	GDSC:302	PI-103	PI-103, PI103, PI 103	PI3Kalpha, DAPK3, CLK4, PIM3, HIPK2	PI3K/MTOR signaling	-0.19947	0.15571	-0.35518	0.0051404	0.023989
8	GDSC:303	PIK-93	PIK 93, PIK93	PI3Kgamma	PI3K/MTOR signaling	-0.33622	0.23483	-0.57105	5.1267e-05	0.0012397
8	GDSC:304	SB52334	SB-52334, SB 52334	ALK5	RTK signaling	-0.10981	0.11731	-0.22712	0.056686	0.12359
8	GDSC:305	TPCA-1		IKK2	Other, kinases	-0.19483	0.23015	-0.42499	0.00073684	0.0075384
8	GDSC:306	Fedratinib	TG101348, TG-101348, SAR302503, SAR-302503	JAK2	Other, kinases	-0.17397	0.17315	-0.34713	0.0064805	0.027619
8	GDSC:308	Foretinib	GSK1363089, XL-880, EXEL-2880, GSK089	MET, KDR, TIE2, VEGFR3/FLT4, RON, PDGFR, FGFR1, EGFR	RTK signaling	-0.07915	0.080889	-0.16004	0.27557	0.39199
8	GDSC:309	Y-39983		ROCK	Cytoskeleton	-0.20654	0.17728	-0.38382	0.0051231	0.023989
8	GDSC:310	YM201636	YM-201636, YM 201636	PYKFYVE	Other	-0.24851	0.21148	-0.45999	0.00019884	0.0033057
8	GDSC:312	Tivozanib	AV-951, AV 951, KRN-951, KIL8951, ASP-4130	VEGFR1, VEGFR2, VEGFR3	RTK signaling	0.012938	0.13486	-0.12192	0.27032	0.39079
8	GDSC:32	Tozasertib	MK 0457,MK-0457,MK-045, VX-680 VX 680 VX-68	AURKA, AURKB, AURKC, others	Mitosis	-0.12345	0.11018	-0.23363	0.18231	0.29603
8	GDSC:326	GSK690693	GSK 690693, GSK-690693	AKT1, AKT2, AKT3	PI3K/MTOR signaling	-0.28644	0.15645	-0.44289	0.0018555	0.014102
8	GDSC:328	SNX-2112	SNX 2112	HSP90	Protein stability and degradation	-0.080975	0.091827	-0.1728	0.1618	0.27632
8	GDSC:329	QL-XI-92		DDR1	Other	-0.066855	0.21124	-0.27809	0.026792	0.074236
8	GDSC:330	XMD13-2		RIPK1	Apoptosis regulation	-0.08048	0.13437	-0.21485	0.047919	0.10988
8	GDSC:331	QL-X-138		BTK	Other, kinases	-0.19525	0.14436	-0.33961	0.00381	0.018869
8	GDSC:332	XMD15-27		CAMK2	Other, kinases	-0.18651	0.17534	-0.36185	0.0065413	0.027619
8	GDSC:333	T0901317	TO-901317, TO901317	LXR, FXR	Other	-0.29787	0.13775	-0.43562	0.00059674	0.0068594
8	GDSC:34	Imatinib	Gleevec, STI-571	ABL, KIT, PDGFR	RTK signaling	0.065154	0.25468	-0.18953	0.14178	0.25702
8	GDSC:341	Selisistat	EX-527, EX 527	SIRT1	Chromatin histone acetylation	-0.18254	0.12591	-0.30845	0.022042	0.06443
8	GDSC:344	THZ-2-49		CDK9	Cell cycle	-0.15169	0.07769	-0.22938	0.07421	0.15185
8	GDSC:345	KIN001-270	CDK9 inhibitor, CDK9-IN-1	CDK9	Cell cycle	-0.21389	0.13963	-0.35351	0.0049355	0.02387
8	GDSC:346	THZ-2-102-1		CDK7	Cell cycle	-0.17517	0.17398	-0.34914	0.0075382	0.031331
8	GDSC:35	NVP-TAE684	NVP-TAE 684, TAE684, TAE-684	ALK	RTK signaling	-0.26687	0.011284	-0.27816	0.12347	0.23129
8	GDSC:37	Crizotinib	Xalkori, PF2341066, PF-2341066, PF 2341066	MET, ALK, ROS1	RTK signaling	-0.22178	0.18888	-0.41065	0.030393	0.081662
8	GDSC:38	Saracatinib	AZD0530, AZD-0530, AZ-10353926	ABL, SRC	RTK signaling	-0.13022	-0.0022859	-0.12793	0.42907	0.55404
8	GDSC:41	S-Trityl-L-cysteine	NSC 83265, Tritylcysteine	KIF11	Mitosis	-0.34338	0.067971	-0.41135	0.011839	0.040898
8	GDSC:45	Z-LLNle-CHO	Z-L-Norleucine-CHO, Gamma-Secretase Inhibitor 1	gamma-secretase	Other	-0.32566	0.11928	-0.44494	0.007685	0.031449
8	GDSC:5	Sunitinib	Sutent, Sunitinib Malate, SU-11248	PDGFR, KIT, VEGFR, FLT3, RET, CSF1R	RTK signaling	-0.36958	0.20501	-0.57458	0.010421	0.037972
8	GDSC:51	Dasatinib	BMS-354825-03, BMS-354825, Sprycel	ABL, SRC, Ephrins, PDGFR, KIT	Other	-0.01084	-0.018877	0.0080369	0.96161	0.97305
8	GDSC:52	GNF-2	KIN001-013	BCR-ABL	ABL signaling	-0.044836	0.11325	-0.15808	0.20506	0.31713
8	GDSC:53	CGP-60474	KIN001-019, CGP60474, CGP 60474	CDK1,CDK2,CDK5,CDK7,CDK9, PKC	Cell cycle	-0.1558	0.090535	-0.24634	0.14301	0.25703
8	GDSC:54	CGP-082996	CINK4, KIN001-021	CDK4	Cell cycle	-0.43216	0.098124	-0.53029	0.0028519	0.01557
8	GDSC:55	A-770041	KIN001-111	LCK, FYN	Other, kinases	0.05044	0.017277	0.033163	0.85148	0.90847
8	GDSC:56	WH-4-023	KIN001-112	SRC, LCK	Other, kinases	0.074994	0.038883	0.036111	0.82966	0.90077
8	GDSC:59	WZ-1-84	KIN001-123	BMX	Other, kinases	-0.15885	0.14088	-0.29973	0.15835	0.27632
8	GDSC:6	PHA-665752	PHA665752, PHA 665752	MET	RTK signaling	-0.20204	0.044644	-0.24668	0.20374	0.31693
8	GDSC:60	BI-2536		PLK1, PLK2, PLK3	Cell cycle	-0.15686	0.032947	-0.18981	0.2548	0.37864
8	GDSC:63	BMS-509744	KIN001-127, ITK inhibitor	ITK	Other	-0.13742	0.10646	-0.24387	0.16431	0.27662
[truncated: 34,397 more rows]
