# Supplementary material for: Context-defined cancer co-dependency mapping identifies a functional interplay between PRC2 and MLL-MEN1 complex in lymphoma
Source: Nat Commun. 2023 Jul 17;14:4259. doi: 10.1038/s41467-023-39990-5 (PMC10352330; doi:10.1038/s41467-023-39990-5)
Supplement: Supplementary file 4 — Supplementary Data 1-15 [file 41467_2023_39990_MOESM4_ESM.zip › Supplementary Data/Supplementary Data 9.xlsx]

## Sheet: Supplementary Data 9
Supplementary Data 9. Mass spectrometry report of peptides from immunoprecipitation by anti-FLAG in parental and C7orf26-FLAG HeLa cells, related to Supplementary Figure 3d.
Experiment: YL1023
	Peak List Generator: unknown
		Version: unknown
		Charge States Calculated: unknown
		Deisotoped: unknown
		Textual Annotation: unknown
	Database Set: 1 Database
		Database Name: the uniprot-proteome_UP000005640_reviewed database
			Version: unknown
			Taxonomy: All Entries
			Number of Proteins: 0
		Explain Database w/ < 1000 entries:
		Does database contain common contaminants?: unknown
	Search Engine Set: 1 Search Engine
		Search Engine: MaxQuant
			Version: 1.6.17.0
			Samples: All Samples
			Fragment Tolerance: 20 PPM (Monoisotopic)
			Parent Tolerance: 20 PPM (Monoisotopic)
			Fixed Modifications: +57 on C (Carbamidomethyl)
			Variable Modifications: +1 on NQ (Deamidated), +16 on M (Oxidation), +42 on Peptide N-Terminal (Acetyl)
			Database: the uniprot-proteome_UP000005640_reviewed database (unknown version, 0 entries)
			Digestion Enzyme: stricttrypsin
			Max Missed Cleavages: 2
			Probability Model:
				Experiment YL1023:C7orf26_Overexpression from YL1023_Fusion_HeLa_C7orf26_Overexpression: LFDR Model, Classifier data: Bayes, Good (50%) P-score m:75.5/s:29.8 Delta score m:53.4/s:31.3 Percent Ions m:1.09/s:0.430, Bad (50%) P-score m:12.7/s:12.1 Delta score m:3.64/s:5.05 Percent Ions m:0.275/s:0.266 [all charge states]
				Experiment YL1023:Parental from YL1023_Fusion_HeLa_Parental: LFDR Model, Classifier data: Bayes, Good (50%) P-score m:63.6/s:30.9 Delta score m:43.6/s:30.3 Percent Ions m:0.981/s:0.442, Bad (50%) P-score m:9.92/s:10.1 Delta score m:2.79/s:3.86 Percent Ions m:0.212/s:0.221 [all charge states]
	Scaffold: Version: Scaffold_4.11.1
		Modification Metadata Set: 2334 modifications
			Source: C:\Program Files\Scaffold 4\parameters\unimod.xml
			Comment:
		Protein Grouping Strategy: Experiment-wide grouping with binary peptide-protein weights
		Peptide Thresholds: 90.0% minimum
		Protein Thresholds: 95.0% minimum and 1 peptide minimum
		Peptide FDR: 1.4% (Decoy)
		Protein FDR: 3.5% (Decoy)
		GO Annotation Source(s):
		Pathway Annotation Source(s):
		Alternate ID Source(s):
									Exclusive Unique Peptide Count	Exclusive Unique Peptide Count
YL1023									C7orf26_Overexpression	Parental
#	Visible?	Starred?	Identified Proteins (295/296)	Accession Number	Alternate ID	Molecular Weight	Protein Grouping Ambiguity	Taxonomy	C7orf26_FLAG	Parental	%Diff
13	TRUE	Empty	Integrator complex subunit 13 OS=Homo sapiens OX=9606 GN=INTS13 PE=1 SV=2	Q9NVM9	INTS13	80 kDa		unknown	30	0	30
28	TRUE	Empty	Integrator complex subunit 10 OS=Homo sapiens OX=9606 GN=INTS10 PE=1 SV=2	Q9NVR2	INTS10	82 kDa		unknown	28	0	28
31	TRUE	Empty	Integrator complex subunit 14 OS=Homo sapiens OX=9606 GN=INTS14 PE=1 SV=2	Q96SY0	INTS14	57 kDa		unknown	19	0	19
37	TRUE	Empty	Uncharacterized protein C7orf26 OS=Homo sapiens OX=9606 GN=C7orf26 PE=2 SV=1	Q96N11	C7orf26	50 kDa		unknown	18	0	18
200	TRUE	Empty	Junction plakoglobin OS=Homo sapiens OX=9606 GN=JUP PE=1 SV=3	P14923	JUP	82 kDa		unknown	3	0	3
232	TRUE	Empty	Cytochrome b-c1 complex subunit 6, mitochondrial OS=Homo sapiens OX=9606 GN=UQCRH PE=1 SV=2	P07919	UQCRH	11 kDa		unknown	3	0	3
233	TRUE	Empty	Aldehyde dehydrogenase family 3 member A2 OS=Homo sapiens OX=9606 GN=ALDH3A2 PE=1 SV=1	P51648 (+1)	ALDH3A2	55 kDa		unknown	3	0	3
81	TRUE	Empty	4F2 cell-surface antigen heavy chain OS=Homo sapiens OX=9606 GN=SLC3A2 PE=1 SV=3	P08195 (+3)	SLC3A2	68 kDa		unknown	8	2	2
227	TRUE	Empty	Cytochrome c1, heme protein, mitochondrial OS=Homo sapiens OX=9606 GN=CYC1 PE=1 SV=3	P08574	CYC1	35 kDa		unknown	2	0	2
234	TRUE	Empty	Keratin, type II cytoskeletal 80 OS=Homo sapiens OX=9606 GN=KRT80 PE=1 SV=2	Q6KB66 (+2)	KRT80	51 kDa	TRUE	unknown	2	0	2
131	TRUE	Empty	Dolichyl-diphosphooligosaccharide--protein glycosyltransferase subunit 1 OS=Homo sapiens OX=9606 GN=RPN1 PE=1 SV=1	P04843	RPN1	69 kDa		unknown	4	1	1.5
57	TRUE	Empty	ATP synthase subunit alpha, mitochondrial OS=Homo sapiens OX=9606 GN=ATP5F1A PE=1 SV=1	P25705	ATP5F1A	60 kDa		unknown	8	3	1.25
146	TRUE	Empty	60S ribosomal protein L22 OS=Homo sapiens OX=9606 GN=RPL22 PE=1 SV=2	P35268	RPL22	15 kDa		unknown	3	1	1
161	TRUE	Empty	Small nuclear ribonucleoprotein-associated proteins B and B' OS=Homo sapiens OX=9606 GN=SNRPB PE=1 SV=2	P14678 (+2)	SNRPB	25 kDa		unknown	3	1	1
172	TRUE	Empty	Keratin, type II cytoskeletal 78 OS=Homo sapiens OX=9606 GN=KRT78 PE=1 SV=2	Q8N1N4	KRT78	57 kDa	TRUE	unknown	1	0	1
205	TRUE	Empty	Keratin, type II cytoskeletal 4 OS=Homo sapiens OX=9606 GN=KRT4 PE=1 SV=5	P19013	KRT4	56 kDa	TRUE	unknown	1	0	1
215	TRUE	Empty	THO complex subunit 4 OS=Homo sapiens OX=9606 GN=ALYREF PE=1 SV=3	Q86V81	ALYREF	27 kDa		unknown	1	0	1
229	TRUE	Empty	P10155-2	P10155-2-DECOY	P10155-2	?		unknown	1	0	1
255	TRUE	Empty	Probable helicase senataxin OS=Homo sapiens OX=9606 GN=SETX PE=1 SV=4	Q7Z333 (+2)	SETX	303 kDa		unknown	1	0	1
256	TRUE	Empty	Ubiquitin-associated protein 2-like OS=Homo sapiens OX=9606 GN=UBAP2L PE=1 SV=2	Q14157 (+4)	UBAP2L	115 kDa		unknown	1	0	1
261	TRUE	Empty	Corneodesmosin OS=Homo sapiens OX=9606 GN=CDSN PE=1 SV=3	Q15517	CDSN	52 kDa		unknown	1	0	1
272	TRUE	Empty	Filaggrin OS=Homo sapiens OX=9606 GN=FLG PE=1 SV=3	P20930	FLG	435 kDa		unknown	1	0	1
276	TRUE	Empty	Isoform 5 of cAMP-specific 3',5'-cyclic phosphodiesterase 4D OS=Homo sapiens OX=9606 GN=PDE4D	Q08499-6	PDE4D	84 kDa		unknown	1	0	1
284	TRUE	Empty	Isoform 5 of SH3 domain-containing protein 21 OS=Homo sapiens OX=9606 GN=SH3D21	A4FU49-6	SH3D21	84 kDa		unknown	1	0	1
286	TRUE	Empty	Calnexin OS=Homo sapiens OX=9606 GN=CANX PE=1 SV=2	P27824 (+1)	CANX	68 kDa		unknown	1	0	1
287	TRUE	Empty	E3 ubiquitin-protein ligase RNF19A OS=Homo sapiens OX=9606 GN=RNF19A PE=1 SV=3	Q9NV58 (+1)	RNF19A	91 kDa		unknown	1	0	1
292	TRUE	Empty	ATP synthase subunit e, mitochondrial OS=Homo sapiens OX=9606 GN=ATP5ME PE=1 SV=2	P56385	ATP5ME	8 kDa		unknown	1	0	1
294	TRUE	Empty	Q99729	Q99729-DECOY	Q99729	?		unknown	1	0	1
48	TRUE	Empty	Desmoplakin OS=Homo sapiens OX=9606 GN=DSP PE=1 SV=3	P15924	DSP	332 kDa		unknown	6	3	0.75
60	TRUE	Empty	ATP synthase subunit beta, mitochondrial OS=Homo sapiens OX=9606 GN=ATP5F1B PE=1 SV=3	P06576	ATP5F1B	57 kDa		unknown	6	3	0.75
137	TRUE	Empty	60S ribosomal protein L8 OS=Homo sapiens OX=9606 GN=RPL8 PE=1 SV=2	P62917	RPL8	28 kDa		unknown	4	2	0.666667
144	TRUE	Empty	Heterogeneous nuclear ribonucleoproteins C1/C2 OS=Homo sapiens OX=9606 GN=HNRNPC PE=1 SV=4	P07910 (+1)	HNRNPC	34 kDa		unknown	2	1	0.5
162	TRUE	Empty	Rho-related GTP-binding protein RhoG OS=Homo sapiens OX=9606 GN=RHOG PE=1 SV=1	P84095	RHOG	21 kDa		unknown	2	1	0.5
182	TRUE	Empty	60S ribosomal protein L37a OS=Homo sapiens OX=9606 GN=RPL37A PE=1 SV=2	P61513	RPL37A	10 kDa		unknown	2	1	0.5
183	TRUE	Empty	Nucleosome assembly protein 1-like 1 OS=Homo sapiens OX=9606 GN=NAP1L1 PE=1 SV=1	P55209 (+1)	NAP1L1	45 kDa		unknown	2	1	0.5
196	TRUE	Empty	Voltage-dependent anion-selective channel protein 2 OS=Homo sapiens OX=9606 GN=VDAC2 PE=1 SV=2	P45880 (+2)	VDAC2	32 kDa		unknown	2	1	0.5
208	TRUE	Empty	RE1-silencing transcription factor OS=Homo sapiens OX=9606 GN=REST PE=1 SV=3	Q13127 (+1)	REST	122 kDa		unknown	2	1	0.5
209	TRUE	Empty	Transcription initiation factor TFIID subunit 4 OS=Homo sapiens OX=9606 GN=TAF4 PE=1 SV=2	O00268	TAF4	110 kDa		unknown	2	1	0.5
109	TRUE	Empty	60S ribosomal protein L30 OS=Homo sapiens OX=9606 GN=RPL30 PE=1 SV=2	P62888	RPL30	13 kDa		unknown	3	2	0.333333
112	TRUE	Empty	60S ribosomal protein L23a OS=Homo sapiens OX=9606 GN=RPL23A PE=1 SV=1	P62750	RPL23A	18 kDa		unknown	3	2	0.333333
126	TRUE	Empty	60S ribosomal protein L14 OS=Homo sapiens OX=9606 GN=RPL14 PE=1 SV=4	P50914	RPL14	23 kDa		unknown	3	2	0.333333
138	TRUE	Empty	60S ribosomal protein L31 OS=Homo sapiens OX=9606 GN=RPL31 PE=1 SV=1	P62899	RPL31	14 kDa		unknown	3	2	0.333333
74	TRUE	Empty	Voltage-dependent anion-selective channel protein 1 OS=Homo sapiens OX=9606 GN=VDAC1 PE=1 SV=2	P21796	VDAC1	31 kDa		unknown	4	3	0.25
59	TRUE	Empty	60 kDa heat shock protein, mitochondrial OS=Homo sapiens OX=9606 GN=HSPD1 PE=1 SV=2	P10809	HSPD1	61 kDa		unknown	5	4	0.2
62	TRUE	Empty	Thyroid hormone receptor-associated protein 3 OS=Homo sapiens OX=9606 GN=THRAP3 PE=1 SV=2	Q9Y2W1	THRAP3	109 kDa		unknown	5	4	0.2
5	TRUE	Empty	Keratin, type I cytoskeletal 10 OS=Homo sapiens OX=9606 GN=KRT10 PE=1 SV=6	P13645	KRT10	59 kDa	TRUE	unknown	33	28	0.172414
11	TRUE	Empty	Keratin, type I cytoskeletal 16 OS=Homo sapiens OX=9606 GN=KRT16 PE=1 SV=4	P08779	KRT16	51 kDa	TRUE	unknown	7	6	0.142857
17	TRUE	Empty	Methylosome protein 50 OS=Homo sapiens OX=9606 GN=WDR77 PE=1 SV=1	Q9BQA1	WDR77	37 kDa		unknown	15	13	0.142857
40	TRUE	Empty	40S ribosomal protein S7 OS=Homo sapiens OX=9606 GN=RPS7 PE=1 SV=1	P62081	RPS7	22 kDa		unknown	8	7	0.125
1	TRUE	Empty	Keratin, type II cytoskeletal 1 OS=Homo sapiens OX=9606 GN=KRT1 PE=1 SV=6	P04264	KRT1	66 kDa	TRUE	unknown	45	42	0.0697674
9	TRUE	Empty	Immunoglobulin kappa variable 2D-29 OS=Homo sapiens OX=9606 GN=IGKV2D-29 PE=3 SV=1	A0A075B6S2 (+2)	IGKV2D-29	13 kDa	TRUE	unknown	2	2	0
16	TRUE	Empty	Tubulin beta chain OS=Homo sapiens OX=9606 GN=TUBB PE=1 SV=2	P07437	TUBB	50 kDa	TRUE	unknown	4	4	0
20	TRUE	Empty	Keratin, type II cytoskeletal 6C OS=Homo sapiens OX=9606 GN=KRT6C PE=1 SV=3	P48668	KRT6C	60 kDa	TRUE	unknown	1	1	0
22	TRUE	Empty	Tubulin alpha-1B chain OS=Homo sapiens OX=9606 GN=TUBA1B PE=1 SV=1	P68363	TUBA1B	50 kDa	TRUE	unknown	16	16	0
23	TRUE	Empty	Tubulin alpha-1C chain OS=Homo sapiens OX=9606 GN=TUBA1C PE=1 SV=1	Q9BQE3	TUBA1C	50 kDa	TRUE	unknown	2	2	0
25	TRUE	Empty	Probable non-functional immunoglobulin kappa variable 2D-24 OS=Homo sapiens OX=9606 GN=IGKV2D-24 PE=5 SV=1	A0A075B6R9	IGKV2D-24	13 kDa	TRUE	unknown	3	3	0
30	TRUE	Empty	Tubulin alpha-4A chain OS=Homo sapiens OX=9606 GN=TUBA4A PE=1 SV=1	P68366 (+1)	TUBA4A	50 kDa	TRUE	unknown	1	1	0
32	TRUE	Empty	Heat shock 70 kDa protein 1A OS=Homo sapiens OX=9606 GN=HSPA1A PE=1 SV=1	P0DMV8 (+1)	HSPA1A	70 kDa	TRUE	unknown	9	9	0
35	TRUE	Empty	Tubulin beta-3 chain OS=Homo sapiens OX=9606 GN=TUBB3 PE=1 SV=2	Q13509	TUBB3	50 kDa	TRUE	unknown	1	1	0
46	TRUE	Empty	Histone H1.4 OS=Homo sapiens OX=9606 GN=H1-4 PE=1 SV=2	P10412	H1-4	22 kDa	TRUE	unknown	7	7	0
55	TRUE	Empty	40S ribosomal protein S18 OS=Homo sapiens OX=9606 GN=RPS18 PE=1 SV=3	P62269	RPS18	18 kDa		unknown	5	5	0
73	TRUE	Empty	Histone H1.5 OS=Homo sapiens OX=9606 GN=H1-5 PE=1 SV=3	P16401	H1-5	23 kDa	TRUE	unknown	4	4	0
85	TRUE	Empty	Heterogeneous nuclear ribonucleoprotein A1 OS=Homo sapiens OX=9606 GN=HNRNPA1 PE=1 SV=5	P09651 (+2)	HNRNPA1	39 kDa		unknown	4	4	0
95	TRUE	Empty	Stress-70 protein, mitochondrial OS=Homo sapiens OX=9606 GN=HSPA9 PE=1 SV=2	P38646	HSPA9	74 kDa	TRUE	unknown	3	3	0
103	TRUE	Empty	60S ribosomal protein L34 OS=Homo sapiens OX=9606 GN=RPL34 PE=1 SV=3	P49207	RPL34	13 kDa		unknown	4	4	0
106	TRUE	Empty	DnaJ homolog subfamily A member 1 OS=Homo sapiens OX=9606 GN=DNAJA1 PE=1 SV=2	P31689	DNAJA1	45 kDa		unknown	3	3	0
107	TRUE	Empty	40S ribosomal protein S15 OS=Homo sapiens OX=9606 GN=RPS15 PE=1 SV=2	P62841	RPS15	17 kDa		unknown	3	3	0
118	TRUE	Empty	60S ribosomal protein L36a OS=Homo sapiens OX=9606 GN=RPL36A PE=1 SV=2	P83881	RPL36A	12 kDa		unknown	3	3	0
127	TRUE	Empty	Cytoskeleton-associated protein 4 OS=Homo sapiens OX=9606 GN=CKAP4 PE=1 SV=2	Q07065	CKAP4	66 kDa		unknown	3	3	0
133	TRUE	Empty	Q96L91-4	Q96L91-4-DECOY	Q96L91-4	?		unknown	1	1	0
134	TRUE	Empty	Zinc finger protein 532 OS=Homo sapiens OX=9606 GN=ZNF532 PE=1 SV=2	Q9HCE3	ZNF532	142 kDa		unknown	1	1	0
140	TRUE	Empty	40S ribosomal protein S14 OS=Homo sapiens OX=9606 GN=RPS14 PE=1 SV=3	P62263	RPS14	16 kDa		unknown	2	2	0
141	TRUE	Empty	40S ribosomal protein S27 OS=Homo sapiens OX=9606 GN=RPS27 PE=1 SV=3	P42677	RPS27	9 kDa		unknown	2	2	0
142	TRUE	Empty	Carboxymethylenebutenolidase homolog OS=Homo sapiens OX=9606 GN=CMBL PE=1 SV=1	Q96DG6	CMBL	28 kDa		unknown	2	2	0
143	TRUE	Empty	Sodium/potassium-transporting ATPase subunit alpha-1 OS=Homo sapiens OX=9606 GN=ATP1A1 PE=1 SV=1	P05023 (+1)	ATP1A1	113 kDa		unknown	1	1	0
149	TRUE	Empty	Desmocollin-1 OS=Homo sapiens OX=9606 GN=DSC1 PE=1 SV=2	Q08554 (+1)	DSC1	100 kDa		unknown	1	1	0
153	TRUE	Empty	Nucleosome-remodeling factor subunit BPTF OS=Homo sapiens OX=9606 GN=BPTF PE=1 SV=3	Q12830	BPTF	338 kDa		unknown	1	1	0
154	TRUE	Empty	Immunoglobulin kappa variable 4-1 OS=Homo sapiens OX=9606 GN=IGKV4-1 PE=1 SV=1	P06312	IGKV4-1	13 kDa		unknown	1	1	0
157	TRUE	Empty	60S ribosomal protein L12 OS=Homo sapiens OX=9606 GN=RPL12 PE=1 SV=1	P30050	RPL12	18 kDa		unknown	2	2	0
163	TRUE	Empty	Peptidyl-prolyl cis-trans isomerase A OS=Homo sapiens OX=9606 GN=PPIA PE=1 SV=2	P62937	PPIA	18 kDa		unknown	1	1	0
176	TRUE	Empty	Ubiquitin-40S ribosomal protein S27a OS=Homo sapiens OX=9606 GN=RPS27A PE=1 SV=2	P62979	RPS27A	18 kDa		unknown	2	2	0
177	TRUE	Empty	60S ribosomal protein L38 OS=Homo sapiens OX=9606 GN=RPL38 PE=1 SV=2	P63173	RPL38	8 kDa		unknown	2	2	0
179	TRUE	Empty	Tumor suppressor ARF OS=Homo sapiens OX=9606 GN=CDKN2A PE=1 SV=2	Q8N726 (+1)	CDKN2A	14 kDa		unknown	1	1	0
185	TRUE	Empty	40S ribosomal protein S29 OS=Homo sapiens OX=9606 GN=RPS29 PE=1 SV=2	P62273	RPS29	7 kDa		unknown	2	2	0
186	TRUE	Empty	40S ribosomal protein S12 OS=Homo sapiens OX=9606 GN=RPS12 PE=1 SV=3	P25398	RPS12	15 kDa		unknown	1	1	0
187	TRUE	Empty	Cleavage and polyadenylation specificity factor subunit 5 OS=Homo sapiens OX=9606 GN=NUDT21 PE=1 SV=1	O43809	NUDT21	26 kDa		unknown	1	1	0
198	TRUE	Empty	Isoform 4 of Nuclear factor 1 B-type OS=Homo sapiens OX=9606 GN=NFIB	O00712-4	NFIB	53 kDa		unknown	1	1	0
210	TRUE	Empty	40S ribosomal protein S30 OS=Homo sapiens OX=9606 GN=FAU PE=1 SV=1	P62861	FAU	7 kDa		unknown	1	1	0
212	TRUE	Empty	Spectrin alpha chain, non-erythrocytic 1 OS=Homo sapiens OX=9606 GN=SPTAN1 PE=1 SV=3	Q13813 (+2)	SPTAN1	285 kDa		unknown	1	1	0
214	TRUE	Empty	RuvB-like 2 OS=Homo sapiens OX=9606 GN=RUVBL2 PE=1 SV=3	Q9Y230	RUVBL2	51 kDa		unknown	1	1	0
217	TRUE	Empty	Spindlin-1 OS=Homo sapiens OX=9606 GN=SPIN1 PE=1 SV=3	Q9Y657	SPIN1	30 kDa		unknown	1	1	0
220	TRUE	Empty	O60241-4	O60241-4-DECOY	O60241-4	?		unknown	1	1	0
222	TRUE	Empty	Myosin light polypeptide 6 OS=Homo sapiens OX=9606 GN=MYL6 PE=1 SV=2	P60660 (+1)	MYL6	17 kDa		unknown	1	1	0
224	TRUE	Empty	Polyribonucleotide nucleotidyltransferase 1, mitochondrial OS=Homo sapiens OX=9606 GN=PNPT1 PE=1 SV=2	Q8TCS8	PNPT1	86 kDa		unknown	1	1	0
226	TRUE	Empty	Constitutive coactivator of PPAR-gamma-like protein 1 OS=Homo sapiens OX=9606 GN=FAM120A PE=1 SV=2	Q9NZB2 (+1)	FAM120A	122 kDa		unknown	1	1	0
238	TRUE	Empty	Immunoglobulin heavy constant gamma 2 OS=Homo sapiens OX=9606 GN=IGHG2 PE=1 SV=2	P01859	IGHG2	36 kDa		unknown	1	1	0
239	TRUE	Empty	60S ribosomal protein L36 OS=Homo sapiens OX=9606 GN=RPL36 PE=1 SV=3	Q9Y3U8	RPL36	12 kDa		unknown	1	1	0
240	TRUE	Empty	Heterogeneous nuclear ribonucleoprotein U-like protein 2 OS=Homo sapiens OX=9606 GN=HNRNPUL2 PE=1 SV=1	Q1KMD3	HNRNPUL2	85 kDa		unknown	1	1	0
241	TRUE	Empty	Q5T4S7-3	Q5T4S7-3-DECOY	Q5T4S7-3	?		unknown	1	1	0
242	TRUE	Empty	Q92567-2	Q92567-2-DECOY	Q92567-2	?		unknown	1	1	0
243	TRUE	Empty	Immunoglobulin lambda variable 8-61 OS=Homo sapiens OX=9606 GN=IGLV8-61 PE=3 SV=7	A0A075B6I0	IGLV8-61	13 kDa		unknown	1	1	0
244	TRUE	Empty	Insulin-like growth factor 2 mRNA-binding protein 3 OS=Homo sapiens OX=9606 GN=IGF2BP3 PE=1 SV=2	O00425	IGF2BP3	64 kDa		unknown	1	1	0
246	TRUE	Empty	Chromatin target of PRMT1 protein OS=Homo sapiens OX=9606 GN=CHTOP PE=1 SV=2	Q9Y3Y2 (+2)	CHTOP	26 kDa		unknown	1	1	0
247	TRUE	Empty	Isoform 2 of Eukaryotic translation initiation factor 5A-1 OS=Homo sapiens OX=9606 GN=EIF5A	P63241-2	EIF5A	20 kDa		unknown	1	1	0
248	TRUE	Empty	Probable phospholipid-transporting ATPase IIA OS=Homo sapiens OX=9606 GN=ATP9A PE=1 SV=3	O75110	ATP9A	119 kDa		unknown	1	1	0
250	TRUE	Empty	Small nuclear ribonucleoprotein E OS=Homo sapiens OX=9606 GN=SNRPE PE=1 SV=1	P62304	SNRPE	11 kDa		unknown	1	1	0
15	TRUE	Empty	Heat shock cognate 71 kDa protein OS=Homo sapiens OX=9606 GN=HSPA8 PE=1 SV=1	P11142	HSPA8	71 kDa	TRUE	unknown	20	21	-0.0454545
12	TRUE	Empty	Tubulin beta-4B chain OS=Homo sapiens OX=9606 GN=TUBB4B PE=1 SV=1	P68371	TUBB4B	50 kDa	TRUE	unknown	19	20	-0.047619
29	TRUE	Empty	Peroxiredoxin-1 OS=Homo sapiens OX=9606 GN=PRDX1 PE=1 SV=1	Q06830	PRDX1	22 kDa	TRUE	unknown	10	11	-0.0833333
43	TRUE	Empty	40S ribosomal protein S3a OS=Homo sapiens OX=9606 GN=RPS3A PE=1 SV=2	P61247	RPS3A	30 kDa		unknown	8	9	-0.1
45	TRUE	Empty	60S ribosomal protein L6 OS=Homo sapiens OX=9606 GN=RPL6 PE=1 SV=3	Q02878	RPL6	33 kDa		unknown	7	8	-0.111111
18	TRUE	Empty	Keratin, type II cytoskeletal 6A OS=Homo sapiens OX=9606 GN=KRT6A PE=1 SV=3	P02538	KRT6A	60 kDa	TRUE	unknown	6	7	-0.125
56	TRUE	Empty	60S ribosomal protein L23 OS=Homo sapiens OX=9606 GN=RPL23 PE=1 SV=1	P62829	RPL23	15 kDa		unknown	6	7	-0.125
4	TRUE	Empty	Keratin, type I cytoskeletal 9 OS=Homo sapiens OX=9606 GN=KRT9 PE=1 SV=3	P35527	KRT9	62 kDa	TRUE	unknown	24	29	-0.166667
36	TRUE	Empty	Nucleophosmin OS=Homo sapiens OX=9606 GN=NPM1 PE=1 SV=2	P06748 (+1)	NPM1	33 kDa		unknown	9	11	-0.166667
6	TRUE	Empty	Keratin, type II cytoskeletal 2 epidermal OS=Homo sapiens OX=9606 GN=KRT2 PE=1 SV=2	P35908	KRT2	65 kDa	TRUE	unknown	25	31	-0.1875
3	TRUE	Empty	Kinesin-like protein KIF11 OS=Homo sapiens OX=9606 GN=KIF11 PE=1 SV=2	P52732	KIF11	119 kDa		unknown	44	55	-0.196429
69	TRUE	Empty	40S ribosomal protein S23 OS=Homo sapiens OX=9606 GN=RPS23 PE=1 SV=3	P62266	RPS23	16 kDa		unknown	3	4	-0.2
88	TRUE	Empty	60S ribosomal protein L26 OS=Homo sapiens OX=9606 GN=RPL26 PE=1 SV=1	P61254 (+1)	RPL26	17 kDa		unknown	3	4	-0.2
97	TRUE	Empty	RNA-binding protein 14 OS=Homo sapiens OX=9606 GN=RBM14 PE=1 SV=2	Q96PK6	RBM14	69 kDa		unknown	3	4	-0.2
99	TRUE	Empty	Influenza virus NS1A-binding protein OS=Homo sapiens OX=9606 GN=IVNS1ABP PE=1 SV=3	Q9Y6Y0	IVNS1ABP	72 kDa		unknown	3	4	-0.2
104	TRUE	Empty	BTB/POZ domain-containing protein KCTD5 OS=Homo sapiens OX=9606 GN=KCTD5 PE=1 SV=1	Q9NXV2	KCTD5	26 kDa		unknown	3	4	-0.2
113	TRUE	Empty	60S ribosomal protein L24 OS=Homo sapiens OX=9606 GN=RPL24 PE=1 SV=1	P83731	RPL24	18 kDa		unknown	3	4	-0.2
39	TRUE	Empty	ADP/ATP translocase 2 OS=Homo sapiens OX=9606 GN=SLC25A5 PE=1 SV=7	P05141	SLC25A5	33 kDa	TRUE	unknown	6	8	-0.222222
50	TRUE	Empty	Heterogeneous nuclear ribonucleoprotein R OS=Homo sapiens OX=9606 GN=HNRNPR PE=1 SV=1	O43390 (+1)	HNRNPR	71 kDa	TRUE	unknown	6	8	-0.222222
52	TRUE	Empty	Heterogeneous nuclear ribonucleoprotein H OS=Homo sapiens OX=9606 GN=HNRNPH1 PE=1 SV=4	P31943	HNRNPH1	49 kDa	TRUE	unknown	6	8	-0.222222
98	TRUE	Empty	40S ribosomal protein S17 OS=Homo sapiens OX=9606 GN=RPS17 PE=1 SV=2	P08708	RPS17	16 kDa		unknown	2	3	-0.25
114	TRUE	Empty	60S ribosomal protein L27 OS=Homo sapiens OX=9606 GN=RPL27 PE=1 SV=2	P61353	RPL27	16 kDa		unknown	2	3	-0.25
115	TRUE	Empty	Desmoglein-1 OS=Homo sapiens OX=9606 GN=DSG1 PE=1 SV=2	Q02413	DSG1	114 kDa		unknown	2	3	-0.25
124	TRUE	Empty	60S ribosomal protein L28 OS=Homo sapiens OX=9606 GN=RPL28 PE=1 SV=3	P46779 (+2)	RPL28	16 kDa		unknown	2	3	-0.25
128	TRUE	Empty	Signal recognition particle 14 kDa protein OS=Homo sapiens OX=9606 GN=SRP14 PE=1 SV=2	P37108	SRP14	15 kDa		unknown	2	3	-0.25
130	TRUE	Empty	60S ribosomal protein L21 OS=Homo sapiens OX=9606 GN=RPL21 PE=1 SV=2	P46778	RPL21	19 kDa		unknown	2	3	-0.25
152	TRUE	Empty	Filaggrin-2 OS=Homo sapiens OX=9606 GN=FLG2 PE=1 SV=1	Q5D862	FLG2	248 kDa		unknown	2	3	-0.25
156	TRUE	Empty	60S ribosomal protein L18 OS=Homo sapiens OX=9606 GN=RPL18 PE=1 SV=2	Q07020 (+1)	RPL18	22 kDa		unknown	2	3	-0.25
14	TRUE	Empty	Keratin, type II cytoskeletal 5 OS=Homo sapiens OX=9606 GN=KRT5 PE=1 SV=3	P13647	KRT5	62 kDa	TRUE	unknown	10	14	-0.266667
65	TRUE	Empty	60S ribosomal protein L13 OS=Homo sapiens OX=9606 GN=RPL13 PE=1 SV=4	P26373	RPL13	24 kDa		unknown	4	6	-0.285714
8	TRUE	Empty	Protein arginine N-methyltransferase 5 OS=Homo sapiens OX=9606 GN=PRMT5 PE=1 SV=4	O14744	PRMT5	73 kDa		unknown	19	28	-0.310345
38	TRUE	Empty	40S ribosomal protein S11 OS=Homo sapiens OX=9606 GN=RPS11 PE=1 SV=3	P62280	RPS11	18 kDa		unknown	7	11	-0.333333
77	TRUE	Empty	Heterogeneous nuclear ribonucleoprotein M OS=Homo sapiens OX=9606 GN=HNRNPM PE=1 SV=3	P52272 (+1)	HNRNPM	78 kDa		unknown	3	5	-0.333333
86	TRUE	Empty	40S ribosomal protein S6 OS=Homo sapiens OX=9606 GN=RPS6 PE=1 SV=1	P62753	RPS6	29 kDa		unknown	3	5	-0.333333
87	TRUE	Empty	60S ribosomal protein L11 OS=Homo sapiens OX=9606 GN=RPL11 PE=1 SV=2	P62913 (+1)	RPL11	20 kDa		unknown	3	5	-0.333333
105	TRUE	Empty	60S ribosomal protein L7a OS=Homo sapiens OX=9606 GN=RPL7A PE=1 SV=2	P62424	RPL7A	30 kDa		unknown	3	5	-0.333333
147	TRUE	Empty	40S ribosomal protein S5 OS=Homo sapiens OX=9606 GN=RPS5 PE=1 SV=4	P46782	RPS5	23 kDa		unknown	1	2	-0.333333
160	TRUE	Empty	60S ribosomal protein L18a OS=Homo sapiens OX=9606 GN=RPL18A PE=1 SV=2	Q02543	RPL18A	21 kDa		unknown	1	2	-0.333333
169	TRUE	Empty	Histone H2B type 1-K OS=Homo sapiens OX=9606 GN=H2BC12 PE=1 SV=3	O60814 (+9)	H2BC12	14 kDa		unknown	1	2	-0.333333
171	TRUE	Empty	40S ribosomal protein S9 OS=Homo sapiens OX=9606 GN=RPS9 PE=1 SV=3	P46781	RPS9	23 kDa		unknown	1	2	-0.333333
178	TRUE	Empty	GTP-binding nuclear protein Ran OS=Homo sapiens OX=9606 GN=RAN PE=1 SV=3	P62826	RAN	24 kDa		unknown	1	2	-0.333333
180	TRUE	Empty	60S ribosomal protein L19 OS=Homo sapiens OX=9606 GN=RPL19 PE=1 SV=1	P84098	RPL19	23 kDa		unknown	1	2	-0.333333
188	TRUE	Empty	40S ribosomal protein S26 OS=Homo sapiens OX=9606 GN=RPS26 PE=1 SV=3	P62854	RPS26	13 kDa		unknown	1	2	-0.333333
189	TRUE	Empty	Heterogeneous nuclear ribonucleoprotein D0 OS=Homo sapiens OX=9606 GN=HNRNPD PE=1 SV=1	Q14103 (+3)	HNRNPD	38 kDa		unknown	1	2	-0.333333
192	TRUE	Empty	Cellular nucleic acid-binding protein OS=Homo sapiens OX=9606 GN=CNBP PE=1 SV=1	P62633 (+3)	CNBP	19 kDa		unknown	1	2	-0.333333
193	TRUE	Empty	Keratinocyte proline-rich protein OS=Homo sapiens OX=9606 GN=KPRP PE=1 SV=1	Q5T749	KPRP	64 kDa		unknown	1	2	-0.333333
206	TRUE	Empty	60S ribosomal protein L32 OS=Homo sapiens OX=9606 GN=RPL32 PE=1 SV=2	P62910	RPL32	16 kDa		unknown	1	2	-0.333333
207	TRUE	Empty	Calmodulin-like protein 5 OS=Homo sapiens OX=9606 GN=CALML5 PE=1 SV=2	Q9NZT1	CALML5	16 kDa		unknown	1	2	-0.333333
211	TRUE	Empty	60S ribosomal protein L35a OS=Homo sapiens OX=9606 GN=RPL35A PE=1 SV=2	P18077	RPL35A	13 kDa		unknown	1	2	-0.333333
213	TRUE	Empty	X-ray repair cross-complementing protein 5 OS=Homo sapiens OX=9606 GN=XRCC5 PE=1 SV=3	P13010	XRCC5	83 kDa		unknown	1	2	-0.333333
216	TRUE	Empty	40S ribosomal protein S24 OS=Homo sapiens OX=9606 GN=RPS24 PE=1 SV=1	P62847 (+3)	RPS24	15 kDa		unknown	1	2	-0.333333
42	TRUE	Empty	40S ribosomal protein S2 OS=Homo sapiens OX=9606 GN=RPS2 PE=1 SV=2	P15880	RPS2	31 kDa		unknown	6	10	-0.363636
19	TRUE	Empty	Serine/threonine-protein kinase 38 OS=Homo sapiens OX=9606 GN=STK38 PE=1 SV=1	Q15208	STK38	54 kDa	TRUE	unknown	14	24	-0.4
21	TRUE	Empty	Heterogeneous nuclear ribonucleoprotein U OS=Homo sapiens OX=9606 GN=HNRNPU PE=1 SV=6	Q00839 (+1)	HNRNPU	91 kDa		unknown	11	19	-0.4
49	TRUE	Empty	Isoform 3 of Heterogeneous nuclear ribonucleoprotein Q OS=Homo sapiens OX=9606 GN=SYNCRIP	O60506-3	SYNCRIP	63 kDa	TRUE	unknown	2	4	-0.4
108	TRUE	Empty	Bcl-2-associated transcription factor 1 OS=Homo sapiens OX=9606 GN=BCLAF1 PE=1 SV=2	Q9NYF8 (+2)	BCLAF1	106 kDa		unknown	2	4	-0.4
123	TRUE	Empty	Heterogeneous nuclear ribonucleoprotein A3 OS=Homo sapiens OX=9606 GN=HNRNPA3 PE=1 SV=2	P51991 (+1)	HNRNPA3	40 kDa		unknown	2	4	-0.4
125	TRUE	Empty	Heat shock protein beta-1 OS=Homo sapiens OX=9606 GN=HSPB1 PE=1 SV=2	P04792	HSPB1	23 kDa		unknown	2	4	-0.4
27	TRUE	Empty	40S ribosomal protein S4, X isoform OS=Homo sapiens OX=9606 GN=RPS4X PE=1 SV=2	P62701	RPS4X	30 kDa		unknown	10	18	-0.421053
63	TRUE	Empty	Enhancer of rudimentary homolog OS=Homo sapiens OX=9606 GN=ERH PE=1 SV=1	P84090	ERH	12 kDa		unknown	3	6	-0.428571
66	TRUE	Empty	40S ribosomal protein S15a OS=Homo sapiens OX=9606 GN=RPS15A PE=1 SV=2	P62244	RPS15A	15 kDa		unknown	3	6	-0.428571
67	TRUE	Empty	Methylosome subunit pICln OS=Homo sapiens OX=9606 GN=CLNS1A PE=1 SV=1	P54105	CLNS1A	26 kDa		unknown	3	6	-0.428571
75	TRUE	Empty	c-Myc-binding protein OS=Homo sapiens OX=9606 GN=MYCBP PE=1 SV=3	Q99417	MYCBP	12 kDa		unknown	3	6	-0.428571
76	TRUE	Empty	60S acidic ribosomal protein P0 OS=Homo sapiens OX=9606 GN=RPLP0 PE=1 SV=1	P05388	RPLP0	34 kDa		unknown	3	6	-0.428571
89	TRUE	Empty	60S ribosomal protein L15 OS=Homo sapiens OX=9606 GN=RPL15 PE=1 SV=2	P61313	RPL15	24 kDa		unknown	3	6	-0.428571
2	TRUE	Empty	Microtubule-associated protein 1B OS=Homo sapiens OX=9606 GN=MAP1B PE=1 SV=2	P46821	MAP1B	271 kDa		unknown	37	67	-0.441176
10	TRUE	Empty	Keratin, type I cytoskeletal 14 OS=Homo sapiens OX=9606 GN=KRT14 PE=1 SV=4	P02533	KRT14	52 kDa	TRUE	unknown	9	19	-0.5
79	TRUE	Empty	Calumenin OS=Homo sapiens OX=9606 GN=CALU PE=1 SV=2	O43852 (+1)	CALU	37 kDa		unknown	2	5	-0.5
116	TRUE	Empty	Serum albumin OS=Homo sapiens OX=9606 GN=ALB PE=1 SV=2	P02768	ALB	69 kDa		unknown	2	5	-0.5
119	TRUE	Empty	60S ribosomal protein L10a OS=Homo sapiens OX=9606 GN=RPL10A PE=1 SV=2	P62906	RPL10A	25 kDa		unknown	1	3	-0.5
120	TRUE	Empty	Galectin-1 OS=Homo sapiens OX=9606 GN=LGALS1 PE=1 SV=2	P09382	LGALS1	15 kDa		unknown	2	5	-0.5
122	TRUE	Empty	Keratin, type I cytoskeletal 18 OS=Homo sapiens OX=9606 GN=KRT18 PE=1 SV=2	P05783	KRT18	48 kDa	TRUE	unknown	0	1	-0.5
129	TRUE	Empty	Y-box-binding protein 1 OS=Homo sapiens OX=9606 GN=YBX1 PE=1 SV=3	P67809	YBX1	36 kDa		unknown	1	3	-0.5
132	TRUE	Empty	60S ribosomal protein L27a OS=Homo sapiens OX=9606 GN=RPL27A PE=1 SV=2	P46776	RPL27A	17 kDa		unknown	1	3	-0.5
135	TRUE	Empty	Keratin, type II cytoskeletal 7 OS=Homo sapiens OX=9606 GN=KRT7 PE=1 SV=5	P08729	KRT7	51 kDa	TRUE	unknown	0	1	-0.5
139	TRUE	Empty	40S ribosomal protein S25 OS=Homo sapiens OX=9606 GN=RPS25 PE=1 SV=1	P62851	RPS25	14 kDa		unknown	1	3	-0.5
150	TRUE	Empty	Interleukin enhancer-binding factor 2 OS=Homo sapiens OX=9606 GN=ILF2 PE=1 SV=2	Q12905	ILF2	43 kDa		unknown	1	3	-0.5
155	TRUE	Empty	Transferrin receptor protein 1 OS=Homo sapiens OX=9606 GN=TFRC PE=1 SV=2	P02786	TFRC	85 kDa		unknown	1	3	-0.5
158	TRUE	Empty	Sequestosome-1 OS=Homo sapiens OX=9606 GN=SQSTM1 PE=1 SV=1	Q13501	SQSTM1	48 kDa		unknown	1	3	-0.5
159	TRUE	Empty	Serine/arginine-rich splicing factor 3 OS=Homo sapiens OX=9606 GN=SRSF3 PE=1 SV=1	P84103 (+1)	SRSF3	19 kDa		unknown	1	3	-0.5
164	TRUE	Empty	Signal recognition particle 9 kDa protein OS=Homo sapiens OX=9606 GN=SRP9 PE=1 SV=2	P49458	SRP9	10 kDa		unknown	1	3	-0.5
165	TRUE	Empty	Small nuclear ribonucleoprotein Sm D2 OS=Homo sapiens OX=9606 GN=SNRPD2 PE=1 SV=1	P62316	SNRPD2	14 kDa		unknown	1	3	-0.5
168	TRUE	Empty	60S ribosomal protein L13a OS=Homo sapiens OX=9606 GN=RPL13A PE=1 SV=2	P40429	RPL13A	24 kDa		unknown	1	3	-0.5
181	TRUE	Empty	Pre-mRNA-processing factor 19 OS=Homo sapiens OX=9606 GN=PRPF19 PE=1 SV=1	Q9UMS4	PRPF19	55 kDa		unknown	1	3	-0.5
190	TRUE	Empty	Leucine-rich repeat-containing protein 59 OS=Homo sapiens OX=9606 GN=LRRC59 PE=1 SV=1	Q96AG4	LRRC59	35 kDa		unknown	1	3	-0.5
191	TRUE	Empty	Small nuclear ribonucleoprotein Sm D3 OS=Homo sapiens OX=9606 GN=SNRPD3 PE=1 SV=1	P62318 (+1)	SNRPD3	14 kDa		unknown	1	3	-0.5
197	TRUE	Empty	Histone H2A.J OS=Homo sapiens OX=9606 GN=H2AFJ PE=1 SV=1	Q9BTM1	H2AFJ	14 kDa		unknown	1	3	-0.5
201	TRUE	Empty	Erythrocyte band 7 integral membrane protein OS=Homo sapiens OX=9606 GN=STOM PE=1 SV=3	P27105	STOM	32 kDa		unknown	0	1	-0.5
202	TRUE	Empty	Q6P9F0	Q6P9F0-DECOY	Q6P9F0	?		unknown	0	1	-0.5
218	TRUE	Empty	SLAIN motif-containing protein 2 OS=Homo sapiens OX=9606 GN=SLAIN2 PE=1 SV=2	Q9P270	SLAIN2	63 kDa		unknown	0	1	-0.5
219	TRUE	Empty	Lipoamide acyltransferase component of branched-chain alpha-keto acid dehydrogenase complex, mitochondrial OS=Homo sapiens OX=9606 GN=DBT PE=1 SV=3	P11182	DBT	53 kDa		unknown	0	1	-0.5
225	TRUE	Empty	Small nuclear ribonucleoprotein F OS=Homo sapiens OX=9606 GN=SNRPF PE=1 SV=1	P62306	SNRPF	10 kDa		unknown	0	1	-0.5
228	TRUE	Empty	Exportin-2 OS=Homo sapiens OX=9606 GN=CSE1L PE=1 SV=3	P55060 (+2)	CSE1L	110 kDa		unknown	0	1	-0.5
230	TRUE	Empty	Protein S100-A8 OS=Homo sapiens OX=9606 GN=S100A8 PE=1 SV=1	P05109	S100A8	11 kDa		unknown	0	1	-0.5
237	TRUE	Empty	Protein S100-A7 OS=Homo sapiens OX=9606 GN=S100A7 PE=1 SV=4	P31151	S100A7	11 kDa		unknown	0	1	-0.5
245	TRUE	Empty	Q9P2E3	Q9P2E3-DECOY	Q9P2E3	?		unknown	0	1	-0.5
249	TRUE	Empty	Zinc finger C3H1 domain-containing protein OS=Homo sapiens OX=9606 GN=ZFC3H1 PE=1 SV=3	O60293 (+1)	ZFC3H1	226 kDa		unknown	0	1	-0.5
251	TRUE	Empty	Transcription factor E2F7 OS=Homo sapiens OX=9606 GN=E2F7 PE=1 SV=3	Q96AV8 (+1)	E2F7	100 kDa		unknown	0	1	-0.5
253	TRUE	Empty	26S proteasome non-ATPase regulatory subunit 2 OS=Homo sapiens OX=9606 GN=PSMD2 PE=1 SV=3	Q13200	PSMD2	100 kDa		unknown	0	1	-0.5
254	TRUE	Empty	Reticulocalbin-1 OS=Homo sapiens OX=9606 GN=RCN1 PE=1 SV=1	Q15293 (+1)	RCN1	39 kDa		unknown	0	1	-0.5
257	TRUE	Empty	Heterogeneous nuclear ribonucleoprotein A0 OS=Homo sapiens OX=9606 GN=HNRNPA0 PE=1 SV=1	Q13151	HNRNPA0	31 kDa		unknown	0	1	-0.5
260	TRUE	Empty	ATP-dependent RNA helicase DDX3X OS=Homo sapiens OX=9606 GN=DDX3X PE=1 SV=3	O00571 (+1)	DDX3X	73 kDa		unknown	0	1	-0.5
262	TRUE	Empty	Elongation factor 1-delta OS=Homo sapiens OX=9606 GN=EEF1D PE=1 SV=5	P29692 (+2)	EEF1D	31 kDa		unknown	0	1	-0.5
263	TRUE	Empty	Heat shock protein HSP 90-beta OS=Homo sapiens OX=9606 GN=HSP90AB1 PE=1 SV=4	P08238	HSP90AB1	83 kDa		unknown	0	1	-0.5
265	TRUE	Empty	Peroxiredoxin-6 OS=Homo sapiens OX=9606 GN=PRDX6 PE=1 SV=3	P30041	PRDX6	25 kDa		unknown	0	1	-0.5
267	TRUE	Empty	Replication factor C subunit 4 OS=Homo sapiens OX=9606 GN=RFC4 PE=1 SV=2	P35249 (+1)	RFC4	40 kDa		unknown	0	1	-0.5
268	TRUE	Empty	Serine/threonine-protein kinase RIO1 OS=Homo sapiens OX=9606 GN=RIOK1 PE=1 SV=2	Q9BRS2	RIOK1	66 kDa		unknown	0	1	-0.5
269	TRUE	Empty	Isoform 12 of Titin OS=Homo sapiens OX=9606 GN=TTN	Q8WZ42-12	TTN	3994 kDa		unknown	0	1	-0.5
270	TRUE	Empty	Putative annexin A2-like protein OS=Homo sapiens OX=9606 GN=ANXA2P2 PE=5 SV=2	A6NMY6 (+2)	ANXA2P2	39 kDa		unknown	0	1	-0.5
271	TRUE	Empty	U4/U6.U5 tri-snRNP-associated protein 1 OS=Homo sapiens OX=9606 GN=SART1 PE=1 SV=1	O43290	SART1	90 kDa		unknown	0	1	-0.5
273	TRUE	Empty	Thioredoxin OS=Homo sapiens OX=9606 GN=TXN PE=1 SV=3	P10599	TXN	12 kDa		unknown	0	1	-0.5
274	TRUE	Empty	P20929-2	P20929-2-DECOY	P20929-2	?		unknown	0	1	-0.5
275	TRUE	Empty	Rab GDP dissociation inhibitor beta OS=Homo sapiens OX=9606 GN=GDI2 PE=1 SV=2	P50395 (+1)	GDI2	51 kDa		unknown	0	1	-0.5
277	TRUE	Empty	Abnormal spindle-like microcephaly-associated protein OS=Homo sapiens OX=9606 GN=ASPM PE=1 SV=2	Q8IZT6	ASPM	410 kDa		unknown	0	1	-0.5
278	TRUE	Empty	Fatty acid-binding protein 5 OS=Homo sapiens OX=9606 GN=FABP5 PE=1 SV=3	Q01469	FABP5	15 kDa		unknown	0	1	-0.5
279	TRUE	Empty	40S ribosomal protein S10 OS=Homo sapiens OX=9606 GN=RPS10 PE=1 SV=1	P46783	RPS10	19 kDa		unknown	0	1	-0.5
280	TRUE	Empty	Proliferation marker protein Ki-67 OS=Homo sapiens OX=9606 GN=MKI67 PE=1 SV=2	P46013 (+1)	MKI67	359 kDa		unknown	0	1	-0.5
281	TRUE	Empty	Zinc finger RNA-binding protein OS=Homo sapiens OX=9606 GN=ZFR PE=1 SV=2	Q96KR1	ZFR	117 kDa		unknown	0	1	-0.5
282	TRUE	Empty	Myb-binding protein 1A OS=Homo sapiens OX=9606 GN=MYBBP1A PE=1 SV=2	Q9BQG0 (+1)	MYBBP1A	149 kDa		unknown	0	1	-0.5
283	TRUE	Empty	Latent-transforming growth factor beta-binding protein 3 OS=Homo sapiens OX=9606 GN=LTBP3 PE=1 SV=4	Q9NS15 (+1)	LTBP3	139 kDa		unknown	0	1	-0.5
285	TRUE	Empty	Nucleolar protein 10 OS=Homo sapiens OX=9606 GN=NOL10 PE=1 SV=1	Q9BSC4 (+2)	NOL10	80 kDa		unknown	0	1	-0.5
288	TRUE	Empty	Isoform 3 of MICOS complex subunit MIC60 OS=Homo sapiens OX=9606 GN=IMMT	Q16891-3	IMMT	80 kDa		unknown	0	1	-0.5
289	TRUE	Empty	Mitochondrial 2-oxoglutarate/malate carrier protein OS=Homo sapiens OX=9606 GN=SLC25A11 PE=1 SV=3	Q02978 (+1)	SLC25A11	34 kDa		unknown	0	1	-0.5
290	TRUE	Empty	Spindlin interactor and repressor of chromatin-binding protein OS=Homo sapiens OX=9606 GN=SPINDOC PE=1 SV=3	Q9BUA3	SPINDOC	41 kDa		unknown	0	1	-0.5
291	TRUE	Empty	X-ray repair cross-complementing protein 6 OS=Homo sapiens OX=9606 GN=XRCC6 PE=1 SV=2	P12956	XRCC6	70 kDa		unknown	0	1	-0.5
293	TRUE	Empty	U5 small nuclear ribonucleoprotein 200 kDa helicase OS=Homo sapiens OX=9606 GN=SNRNP200 PE=1 SV=2	O75643	SNRNP200	245 kDa		unknown	0	1	-0.5
295	TRUE	Empty	Glutamate carboxypeptidase 2 OS=Homo sapiens OX=9606 GN=FOLH1 PE=1 SV=1	Q04609 (+6)	FOLH1	84 kDa		unknown	0	1	-0.5
34	TRUE	Empty	RNA-binding motif protein, X chromosome OS=Homo sapiens OX=9606 GN=RBMX PE=1 SV=3	P38159	RBMX	42 kDa		unknown	6	14	-0.533333
53	TRUE	Empty	60S ribosomal protein L4 OS=Homo sapiens OX=9606 GN=RPL4 PE=1 SV=5	P36578	RPL4	48 kDa		unknown	4	10	-0.545455
54	TRUE	Empty	60S ribosomal protein L3 OS=Homo sapiens OX=9606 GN=RPL3 PE=1 SV=2	P39023	RPL3	46 kDa		unknown	4	10	-0.545455
44	TRUE	Empty	Serine/threonine-protein kinase 38-like OS=Homo sapiens OX=9606 GN=STK38L PE=1 SV=3	Q9Y2H1	STK38L	54 kDa	TRUE	unknown	3	8	-0.555556
68	TRUE	Empty	60S ribosomal protein L10 OS=Homo sapiens OX=9606 GN=RPL10 PE=1 SV=4	P27635	RPL10	25 kDa		unknown	3	8	-0.555556
51	TRUE	Empty	Endoplasmic reticulum chaperone BiP OS=Homo sapiens OX=9606 GN=HSPA5 PE=1 SV=2	P11021	HSPA5	72 kDa	TRUE	unknown	2	6	-0.571429
78	TRUE	Empty	Matrin-3 OS=Homo sapiens OX=9606 GN=MATR3 PE=1 SV=2	P43243	MATR3	95 kDa		unknown	2	6	-0.571429
90	TRUE	Empty	Heterogeneous nuclear ribonucleoproteins A2/B1 OS=Homo sapiens OX=9606 GN=HNRNPA2B1 PE=1 SV=2	P22626	HNRNPA2B1	37 kDa		unknown	2	6	-0.571429
93	TRUE	Empty	SUN domain-containing protein 2 OS=Homo sapiens OX=9606 GN=SUN2 PE=1 SV=3	Q9UH99 (+1)	SUN2	80 kDa		unknown	2	6	-0.571429
94	TRUE	Empty	RNA-binding protein 10 OS=Homo sapiens OX=9606 GN=RBM10 PE=1 SV=3	P98175 (+2)	RBM10	104 kDa		unknown	2	6	-0.571429
47	TRUE	Empty	Eukaryotic translation initiation factor 4B OS=Homo sapiens OX=9606 GN=EIF4B PE=1 SV=2	P23588	EIF4B	69 kDa		unknown	3	9	-0.6
96	TRUE	Empty	60S ribosomal protein L17 OS=Homo sapiens OX=9606 GN=RPL17 PE=1 SV=3	P18621 (+1)	RPL17	21 kDa		unknown	1	4	-0.6
100	TRUE	Empty	Probable ATP-dependent RNA helicase DDX5 OS=Homo sapiens OX=9606 GN=DDX5 PE=1 SV=1	P17844 (+1)	DDX5	69 kDa		unknown	1	4	-0.6
117	TRUE	Empty	40S ribosomal protein S19 OS=Homo sapiens OX=9606 GN=RPS19 PE=1 SV=2	P39019	RPS19	16 kDa		unknown	1	4	-0.6
170	TRUE	Empty	Nuclear mitotic apparatus protein 1 OS=Homo sapiens OX=9606 GN=NUMA1 PE=1 SV=2	Q14980 (+1)	NUMA1	238 kDa		unknown	1	4	-0.6
33	TRUE	Empty	Actin, cytoplasmic 1 OS=Homo sapiens OX=9606 GN=ACTB PE=1 SV=1	P60709	ACTB	42 kDa		unknown	6	17	-0.611111
58	TRUE	Empty	60S ribosomal protein L7 OS=Homo sapiens OX=9606 GN=RPL7 PE=1 SV=1	P18124	RPL7	29 kDa		unknown	2	7	-0.625
64	TRUE	Empty	Elongation factor 1-alpha 1 OS=Homo sapiens OX=9606 GN=EEF1A1 PE=1 SV=1	P68104 (+1)	EEF1A1	50 kDa		unknown	2	7	-0.625
70	TRUE	Empty	Isoform 7 of Interleukin enhancer-binding factor 3 OS=Homo sapiens OX=9606 GN=ILF3	Q12906-7	ILF3	96 kDa		unknown	2	7	-0.625
92	TRUE	Empty	Ensconsin OS=Homo sapiens OX=9606 GN=MAP7 PE=1 SV=1	Q14244	MAP7	84 kDa		unknown	2	7	-0.625
110	TRUE	Empty	40S ribosomal protein S16 OS=Homo sapiens OX=9606 GN=RPS16 PE=1 SV=2	P62249	RPS16	16 kDa		unknown	2	7	-0.625
26	TRUE	Empty	Nucleolin OS=Homo sapiens OX=9606 GN=NCL PE=1 SV=3	P19338	NCL	77 kDa		unknown	6	18	-0.631579
7	TRUE	Empty	Filamin-A OS=Homo sapiens OX=9606 GN=FLNA PE=1 SV=4	P21333 (+1)	FLNA	281 kDa		unknown	14	41	-0.642857
41	TRUE	Empty	Keratin, type II cytoskeletal 8 OS=Homo sapiens OX=9606 GN=KRT8 PE=1 SV=7	P05787 (+1)	KRT8	54 kDa	TRUE	unknown	2	8	-0.666667
71	TRUE	Empty	40S ribosomal protein S8 OS=Homo sapiens OX=9606 GN=RPS8 PE=1 SV=2	P62241	RPS8	24 kDa		unknown	2	8	-0.666667
91	TRUE	Empty	60S acidic ribosomal protein P2 OS=Homo sapiens OX=9606 GN=RPLP2 PE=1 SV=1	P05387	RPLP2	12 kDa		unknown	1	5	-0.666667
145	TRUE	Empty	60S ribosomal protein L29 OS=Homo sapiens OX=9606 GN=RPL29 PE=1 SV=2	P47914	RPL29	18 kDa		unknown	0	2	-0.666667
173	TRUE	Empty	DNA topoisomerase 1 OS=Homo sapiens OX=9606 GN=TOP1 PE=1 SV=2	P11387	TOP1	91 kDa		unknown	0	2	-0.666667
174	TRUE	Empty	Nucleolar RNA helicase 2 OS=Homo sapiens OX=9606 GN=DDX21 PE=1 SV=5	Q9NR30	DDX21	87 kDa		unknown	0	2	-0.666667
184	TRUE	Empty	40S ribosomal protein S13 OS=Homo sapiens OX=9606 GN=RPS13 PE=1 SV=2	P62277	RPS13	17 kDa		unknown	0	2	-0.666667
194	TRUE	Empty	Isoform 2 of Heterogeneous nuclear ribonucleoprotein A/B OS=Homo sapiens OX=9606 GN=HNRNPAB	Q99729-2 (+1)	HNRNPAB	36 kDa		unknown	0	2	-0.666667
195	TRUE	Empty	Isoform 2 of Tropomyosin alpha-3 chain OS=Homo sapiens OX=9606 GN=TPM3	P06753-2 (+1)	TPM3	29 kDa		unknown	0	2	-0.666667
203	TRUE	Empty	Neuroblast differentiation-associated protein AHNAK OS=Homo sapiens OX=9606 GN=AHNAK PE=1 SV=2	Q09666	AHNAK	629 kDa		unknown	0	2	-0.666667
204	TRUE	Empty	Caspase-14 OS=Homo sapiens OX=9606 GN=CASP14 PE=1 SV=2	P31944	CASP14	28 kDa		unknown	0	2	-0.666667
221	TRUE	Empty	Heterogeneous nuclear ribonucleoprotein L OS=Homo sapiens OX=9606 GN=HNRNPL PE=1 SV=2	P14866	HNRNPL	64 kDa		unknown	0	2	-0.666667
223	TRUE	Empty	Large neutral amino acids transporter small subunit 1 OS=Homo sapiens OX=9606 GN=SLC7A5 PE=1 SV=2	Q01650	SLC7A5	55 kDa		unknown	0	2	-0.666667
231	TRUE	Empty	Protein S100-A9 OS=Homo sapiens OX=9606 GN=S100A9 PE=1 SV=1	P06702	S100A9	13 kDa		unknown	0	2	-0.666667
235	TRUE	Empty	Zyxin OS=Homo sapiens OX=9606 GN=ZYX PE=1 SV=1	Q15942 (+1)	ZYX	61 kDa		unknown	0	2	-0.666667
236	TRUE	Empty	Poly(rC)-binding protein 2 OS=Homo sapiens OX=9606 GN=PCBP2 PE=1 SV=1	Q15366 (+7)	PCBP2	39 kDa	TRUE	unknown	0	2	-0.666667
252	TRUE	Empty	Melanoma-associated antigen D2 OS=Homo sapiens OX=9606 GN=MAGED2 PE=1 SV=2	Q9UNF1	MAGED2	65 kDa		unknown	0	2	-0.666667
258	TRUE	Empty	Protein-glutamine gamma-glutamyltransferase E OS=Homo sapiens OX=9606 GN=TGM3 PE=1 SV=4	Q08188	TGM3	77 kDa		unknown	0	2	-0.666667
259	TRUE	Empty	Small nuclear ribonucleoprotein Sm D1 OS=Homo sapiens OX=9606 GN=SNRPD1 PE=1 SV=1	P62314	SNRPD1	13 kDa		unknown	0	2	-0.666667
264	TRUE	Empty	ADP-ribosylation factor 4 OS=Homo sapiens OX=9606 GN=ARF4 PE=1 SV=3	P18085	ARF4	21 kDa		unknown	0	2	-0.666667
266	TRUE	Empty	Histone-binding protein RBBP4 OS=Homo sapiens OX=9606 GN=RBBP4 PE=1 SV=3	Q09028 (+5)	RBBP4	48 kDa		unknown	0	2	-0.666667
61	TRUE	Empty	ATP-dependent RNA helicase A OS=Homo sapiens OX=9606 GN=DHX9 PE=1 SV=4	Q08211	DHX9	141 kDa		unknown	2	9	-0.7
24	TRUE	Empty	Keratin, type I cytoskeletal 17 OS=Homo sapiens OX=9606 GN=KRT17 PE=1 SV=2	Q04695	KRT17	48 kDa	TRUE	unknown	1	7	-0.75
111	TRUE	Empty	Myosin-9 OS=Homo sapiens OX=9606 GN=MYH9 PE=1 SV=4	P35579	MYH9	227 kDa		unknown	0	3	-0.75
167	TRUE	Empty	Glyceraldehyde-3-phosphate dehydrogenase OS=Homo sapiens OX=9606 GN=GAPDH PE=1 SV=3	P04406	GAPDH	36 kDa		unknown	0	3	-0.75
80	TRUE	Empty	Polyadenylate-binding protein 1 OS=Homo sapiens OX=9606 GN=PABPC1 PE=1 SV=2	P11940 (+1)	PABPC1	71 kDa		unknown	1	8	-0.777778
83	TRUE	Empty	Isoform Beta-2 of Protein phosphatase 1B OS=Homo sapiens OX=9606 GN=PPM1B	O75688-2	PPM1B	43 kDa		unknown	1	8	-0.777778
72	TRUE	Empty	OTU domain-containing protein 4 OS=Homo sapiens OX=9606 GN=OTUD4 PE=1 SV=4	Q01804	OTUD4	124 kDa		unknown	1	9	-0.8
84	TRUE	Empty	Heterogeneous nuclear ribonucleoprotein F OS=Homo sapiens OX=9606 GN=HNRNPF PE=1 SV=3	P52597	HNRNPF	46 kDa	TRUE	unknown	0	4	-0.8
102	TRUE	Empty	Vimentin OS=Homo sapiens OX=9606 GN=VIM PE=1 SV=4	P08670	VIM	54 kDa	TRUE	unknown	0	4	-0.8
136	TRUE	Empty	40S ribosomal protein S3 OS=Homo sapiens OX=9606 GN=RPS3 PE=1 SV=2	P23396 (+1)	RPS3	27 kDa		unknown	0	4	-0.8
148	TRUE	Empty	Spectrin beta chain, non-erythrocytic 1 OS=Homo sapiens OX=9606 GN=SPTBN1 PE=1 SV=2	Q01082	SPTBN1	275 kDa		unknown	0	4	-0.8
151	TRUE	Empty	Lamina-associated polypeptide 2, isoforms beta/gamma OS=Homo sapiens OX=9606 GN=TMPO PE=1 SV=2	P42167	TMPO	51 kDa		unknown	0	4	-0.8
166	TRUE	Empty	Poly(rC)-binding protein 1 OS=Homo sapiens OX=9606 GN=PCBP1 PE=1 SV=2	Q15365	PCBP1	37 kDa	TRUE	unknown	0	4	-0.8
175	TRUE	Empty	Histone H4 OS=Homo sapiens OX=9606 GN=H4C1 PE=1 SV=2	P62805	H4C1	11 kDa		unknown	0	4	-0.8
199	TRUE	Empty	Cell division cycle and apoptosis regulator protein 1 OS=Homo sapiens OX=9606 GN=CCAR1 PE=1 SV=2	Q8IX12 (+1)	CCAR1	133 kDa		unknown	0	4	-0.8
82	TRUE	Empty	U4/U6 small nuclear ribonucleoprotein Prp31 OS=Homo sapiens OX=9606 GN=PRPF31 PE=1 SV=2	Q8WWY3	PRPF31	55 kDa		unknown	0	5	-0.833333
121	TRUE	Empty	LIM domain only protein 7 OS=Homo sapiens OX=9606 GN=LMO7 PE=1 SV=3	Q8WWI1 (+1)	LMO7	193 kDa		unknown	0	6	-0.857143
101	TRUE	Empty	Heterogeneous nuclear ribonucleoprotein K OS=Homo sapiens OX=9606 GN=HNRNPK PE=1 SV=1	P61978 (+2)	HNRNPK	51 kDa		unknown	0	7	-0.875
END OF FILE
