# Supplementary material for: Context-defined cancer co-dependency mapping identifies a functional interplay between PRC2 and MLL-MEN1 complex in lymphoma
Source: Nat Commun. 2023 Jul 17;14:4259. doi: 10.1038/s41467-023-39990-5 (PMC10352330; doi:10.1038/s41467-023-39990-5)
Supplement: Supplementary file 6 — Source Data [file 41467_2023_39990_MOESM6_ESM.xlsx]

## Sheet: Fig.1b
Figure 1b
Cancer type								GSEA Hallmark
module IDs	dep.mean.in	dep.mean.out	dep.mean.diff	p value	q value (FDR)	cancer type		Hallmark	hallmark.high	hallmark.other	diff.high2other	pvalue	qvalue	module IDs
1	0.291531	0.107067	0.184464	1.17e-06	5.67e-05	ALL		TNFA_SIGNALING_VIA_NFKB	-0.14787	0.042137	-0.19001	6.8354e-08	1.1392e-06	#1
10	0.50519	0.452012	0.0531777	0.29328	0.39227	ALL		HYPOXIA	-0.077844	0.017625	-0.095469	0.0031269	0.0052115	#1
100	0.8063	0.598768	0.207532	0.041948	0.096837	ALL		CHOLESTEROL_HOMEOSTASIS	-0.091674	0.023607	-0.11528	0.00017548	0.00041781	#1
101	0.10215	0.0819408	0.0202092	0.50431	0.585	ALL		MITOTIC_SPINDLE	-0.012871	0.0078902	-0.020761	0.59714	0.63526	#1
102	0.0484	0.281617	-0.233217	2.63e-08	3.81e-06	ALL		WNT_BETA_CATENIN_SIGNALING	0.0013155	-0.009836	0.011151	0.70943	0.73899	#1
103	0.17495	0.27726	-0.10231	0.073695	0.13526	ALL		TGF_BETA_SIGNALING	-0.20645	0.044669	-0.25112	1.5295e-07	1.2746e-06	#1
104	0.4372	0.298411	0.138789	0.092774	0.15462	ALL		IL6_JAK_STAT3_SIGNALING	0.020686	-0.01276	0.033446	0.17958	0.22447	#1
105	0.09575	0.084696	0.011054	0.78917	0.84763	ALL		DNA_REPAIR	0.093928	-0.0012382	0.095166	0.0031046	0.0052115	#1
106	-0.06055	0.0462219	-0.106772	4.54e-05	0.00080531	ALL		G2M_CHECKPOINT	0.19622	-0.0079886	0.2042	3.3432e-05	9.2379e-05	#1
107	0.2922	0.359953	-0.0677527	0.26215	0.35525	ALL		APOPTOSIS	-0.092048	0.019734	-0.11178	3.5104e-05	9.2379e-05	#1
108	0.05615	0.136522	-0.0803722	0.012393	0.042785	ALL		NOTCH_SIGNALING	-0.13938	0.032086	-0.17146	4.2192e-06	1.5069e-05	#1
109	0.3441	0.198096	0.146004	0.014404	0.047468	ALL		ADIPOGENESIS	-0.02218	0.016204	-0.038384	0.19512	0.23795	#1
11	0.07188	0.114555	-0.0426755	0.016188	0.051027	ALL		ESTROGEN_RESPONSE_EARLY	-0.15221	0.036308	-0.18852	2.4798e-07	1.5499e-06	#1
110	0.11895	0.190175	-0.0712253	0.11155	0.17584	ALL		ESTROGEN_RESPONSE_LATE	-0.13268	0.035631	-0.16831	1.2388e-07	1.2388e-06	#1
111	1.1992	1.2593	-0.0600973	0.52116	0.59975	ALL		ANDROGEN_RESPONSE	-0.051537	0.023256	-0.074793	0.0093978	0.014239	#1
112	0.38615	0.264374	0.121776	0.034464	0.08616	ALL		MYOGENESIS	-0.13017	0.0072734	-0.13745	8.2366e-06	2.5739e-05	#1
113	0.7607	0.891252	-0.130552	0.086231	0.14539	ALL		PROTEIN_SECRETION	-0.11449	0.02885	-0.14334	0.0017805	0.0032972	#1
114	0.08875	0.177912	-0.089162	0.022284	0.063356	ALL		INTERFERON_ALPHA_RESPONSE	0.0094032	0.0069379	0.0024654	0.95419	0.96016	#1
115	0.1124	0.167308	-0.0549084	0.34516	0.4429	ALL		INTERFERON_GAMMA_RESPONSE	0.062179	-0.016281	0.07846	0.010974	0.016138	#1
116	0.02585	0.0378336	-0.0119836	0.62875	0.70673	ALL		APICAL_JUNCTION	-0.13975	0.020569	-0.16032	8.1618e-07	4.0809e-06	#1
117	0.67075	0.583413	0.0873373	0.15181	0.2293	ALL		APICAL_SURFACE	-0.11631	0.025234	-0.14154	1.7795e-05	5.2338e-05	#1
118	0.13515	0.132075	0.00307456	0.8765	0.91767	ALL		HEDGEHOG_SIGNALING	-0.11035	0.014908	-0.12526	0.00077653	0.0016178	#1
119	0.25975	0.236146	0.0236036	0.76911	0.83225	ALL		COMPLEMENT	-0.02996	0.0025215	-0.032482	0.17227	0.22447	#1
12	0.15722	0.115685	0.0415351	0.15776	0.23583	ALL		UNFOLDED_PROTEIN_RESPONSE	0.11245	-0.0062062	0.11865	0.00044565	0.0009688	#1
120	0.44935	0.445912	0.00343802	0.93862	0.95175	ALL		PI3K_AKT_MTOR_SIGNALING	0.057003	-0.017624	0.074627	0.0075209	0.011751	#1
121	0.27325	0.314499	-0.0412485	0.3801	0.47299	ALL		MTORC1_SIGNALING	0.053997	0.020089	0.033907	0.21611	0.25727	#1
122	0.0704	0.157161	-0.0867605	0.0044965	0.021032	ALL		E2F_TARGETS	0.2591	-0.0096973	0.2688	1.2169e-06	5.4204e-06	#1
123	0.60435	0.521401	0.0829491	0.196	0.27863	ALL		MYC_TARGETS_V1	0.184	0.025838	0.15816	0.001074	0.002148	#1
124	0.5422	0.474051	0.068149	0.057439	0.11246	ALL		MYC_TARGETS_V2	0.27658	0.0080292	0.26855	1.3009e-06	5.4204e-06	#1
125	0.57	0.397011	0.172989	0.003332	0.017251	ALL		EPITHELIAL_MESENCHYMAL_TRANSITION	-0.26075	0.047731	-0.30848	2.2136e-07	1.5499e-06	#1
126	0.1652	0.690883	-0.525683	1.87e-06	6.78e-05	ALL		INFLAMMATORY_RESPONSE	-0.018768	0.00022599	-0.018994	0.39588	0.43987	#1
127	0.39275	0.174552	0.218198	0.0054492	0.024692	ALL		XENOBIOTIC_METABOLISM	-0.099656	0.026558	-0.12621	6.0855e-06	2.0285e-05	#1
128	0.36695	0.350737	0.0162133	0.71053	0.78051	ALL		FATTY_ACID_METABOLISM	-0.021234	0.013571	-0.034804	0.17036	0.22447	#1
129	-0.00415	0.101137	-0.105287	5e-05	0.00080531	ALL		OXIDATIVE_PHOSPHORYLATION	0.055661	0.023507	0.032154	0.39368	0.43987	#1
13	0.0848222	0.0791777	0.00564454	0.70663	0.78051	ALL		GLYCOLYSIS	-0.086164	0.034889	-0.12105	0.00019356	0.00043991	#1
130	0.08385	0.111597	-0.0277469	0.34006	0.44026	ALL		REACTIVE_OXIGEN_SPECIES_PATHWAY	0.010518	0.0089141	0.0016039	0.96016	0.96016	#1
131	0.40205	0.463903	-0.0618531	0.11436	0.1783	ALL		P53_PATHWAY	-0.078938	0.015765	-0.094703	0.00011716	0.0002929	#1
132	0.35475	0.0954083	0.259342	0.0010631	0.007357	ALL		UV_RESPONSE_UP	-0.0048758	0.0082743	-0.01315	0.57804	0.6283	#1
133	0.53625	0.578999	-0.0427485	0.50309	0.585	ALL		UV_RESPONSE_DN	-0.16641	0.02343	-0.18984	2.8975e-06	1.1144e-05	#1
134	0.3245	0.270021	0.0544786	0.26011	0.35525	ALL		ANGIOGENESIS	-0.2494	0.05442	-0.30382	7.5137e-11	1.8784e-09	#1
135	0.24625	0.470061	-0.223811	0.05924	0.11302	ALL		HEME_METABOLISM	0.024155	-0.014981	0.039137	0.29421	0.3421	#1
136	0.3911	0.347882	0.0432176	0.4534	0.54786	ALL		COAGULATION	-0.15266	0.035319	-0.18798	1.056e-07	1.2388e-06	#1
137	-0.00605	0.0520496	-0.0580996	0.044447	0.099151	ALL		IL2_STAT5_SIGNALING	-0.032272	-0.0039684	-0.028303	0.17921	0.22447	#1
138	0.45585	0.40499	0.0508604	0.33649	0.43956	ALL		BILE_ACID_METABOLISM	-0.071119	0.0030376	-0.074157	0.0024261	0.0043323	#1
139	-0.05225	0.0433432	-0.0955932	0.00022184	0.0024744	ALL		PEROXISOME	-0.029446	0.005387	-0.034833	0.15715	0.21826	#1
14	0.077825	0.173967	-0.0961419	0.00042245	0.0038285	ALL		ALLOGRAFT_REJECTION	0.19031	-0.056672	0.24698	5.0855e-15	2.5428e-13	#1
140	0.06625	0.113195	-0.0469453	0.23886	0.32985	ALL		SPERMATOGENESIS	0.026886	-0.011313	0.038199	0.069536	0.099337	#1
141	0.36435	0.250302	0.114048	0.076881	0.13595	ALL		KRAS_SIGNALING_UP	-0.048887	0.0016435	-0.05053	0.0041438	0.0066835	#1
142	0.2988	0.201834	0.0969657	0.0073983	0.03007	ALL		KRAS_SIGNALING_DN	-0.063065	-0.0056932	-0.057372	0.0012977	0.0024956	#1
143	0.1406	0.132023	0.00857707	0.8797	0.91767	ALL		PANCREAS_BETA_CELLS	-0.10732	-0.0047888	-0.10253	3.9893e-07	2.2163e-06	#1
144	0.016	0.0757796	-0.0597796	0.049537	0.10431	ALL		TNFA_SIGNALING_VIA_NFKB	0.040899	0.014301	0.026597	0.46649	0.66641	#10
145	0.1116	0.146252	-0.0346522	0.20578	0.28969	ALL		HYPOXIA	0.018447	0.0034459	0.015001	0.5965	0.80229	#10
15	0.268043	0.445486	-0.177443	0.00030578	0.003167	ALL		CHOLESTEROL_HOMEOSTASIS	0.052882	0.002689	0.050193	0.11027	0.32485	#10
16	0.775129	0.65091	0.124218	0.061689	0.11516	ALL		MITOTIC_SPINDLE	0.053361	-0.001272	0.054633	0.15556	0.38942	#10
17	0.00788571	0.0480482	-0.0401625	0.028734	0.075239	ALL		WNT_BETA_CATENIN_SIGNALING	0.043816	-0.015393	0.059209	0.068896	0.32485	#10
18	0.54415	0.375058	0.169092	0.00012755	0.0016813	ALL		TGF_BETA_SIGNALING	0.067885	0.0045463	0.063339	0.083334	0.32485	#10
19	0.151783	0.199252	-0.0474691	0.18598	0.26967	ALL		IL6_JAK_STAT3_SIGNALING	-0.015665	-0.0074413	-0.0082237	0.75361	0.86323	#10
2	0.445053	0.319406	0.125647	0.002386	0.014415	ALL		DNA_REPAIR	0.033332	0.0081465	0.025186	0.53713	0.74601	#10
20	0.0361	0.111179	-0.0750792	3.56e-05	0.00073759	ALL		G2M_CHECKPOINT	0.073847	0.011121	0.062726	0.25558	0.44066	#10
21	0.266767	0.151797	0.11497	0.0033761	0.017251	ALL		APOPTOSIS	0.026288	0.0023813	0.023906	0.31536	0.5256	#10
22	0.0650667	0.12504	-0.059973	0.01373	0.046299	ALL		NOTCH_SIGNALING	0.052937	0.0040194	0.048918	0.10357	0.32485	#10
23	0.17198	0.401742	-0.229762	0.002586	0.014999	ALL		ADIPOGENESIS	0.050371	0.0059622	0.044409	0.18436	0.38942	#10
24	0.28636	0.372142	-0.085782	0.044385	0.099151	ALL		ESTROGEN_RESPONSE_EARLY	0.050979	0.0065573	0.044422	0.095346	0.32485	#10
25	0.41654	0.414642	0.00189769	0.96613	0.96613	ALL		ESTROGEN_RESPONSE_LATE	0.053981	0.0083641	0.045617	0.060878	0.32485	#10
26	0.16188	0.233125	-0.0712449	0.01112	0.04031	ALL		ANDROGEN_RESPONSE	0.05005	0.0086378	0.041412	0.11045	0.32485	#10
27	0.24118	0.441134	-0.199954	0.00018373	0.0022201	ALL		MYOGENESIS	-0.018688	-0.0094976	-0.0091907	0.69288	0.82486	#10
28	0.19052	0.566072	-0.375552	1.17e-05	0.00034043	ALL		PROTEIN_SECRETION	0.018927	0.009058	0.0098685	0.81636	0.88735	#10
29	0.292775	0.480953	-0.188178	7.63e-05	0.0011065	ALL		INTERFERON_ALPHA_RESPONSE	0.026724	0.0046457	0.022078	0.68018	0.82486	#10
3	0.7069	0.824161	-0.117261	0.0070863	0.03007	ALL		INTERFERON_GAMMA_RESPONSE	-0.0018784	-0.0066519	0.0047734	0.89749	0.89749	#10
30	0.203	-0.0604401	0.26344	0.00034061	0.0032926	ALL		APICAL_JUNCTION	0.019129	-0.0028643	0.021993	0.38442	0.60066	#10
31	1.23307	1.11114	0.121933	0.0187	0.055807	ALL		APICAL_SURFACE	0.052535	0.00071086	0.051824	0.052659	0.32485	#10
32	0.34145	0.427537	-0.0860866	0.0082486	0.030668	ALL		HEDGEHOG_SIGNALING	0.051234	-0.0084271	0.059662	0.10892	0.32485	#10
33	0.196	0.267034	-0.0710344	0.054774	0.11099	ALL		COMPLEMENT	0.025677	-0.005373	0.03105	0.19726	0.38942	#10
34	0.283475	0.262992	0.0204831	0.73715	0.80366	ALL		UNFOLDED_PROTEIN_RESPONSE	0.051828	0.0034904	0.048338	0.21776	0.3947	#10
35	0.3867	0.423618	-0.0369183	0.55214	0.6304	ALL		PI3K_AKT_MTOR_SIGNALING	0.028869	-0.012866	0.041735	0.16461	0.38942	#10
36	0.251125	0.399286	-0.148161	0.0029932	0.016693	ALL		MTORC1_SIGNALING	0.074371	0.017801	0.05657	0.088151	0.32485	#10
37	0.0283	-0.0304682	0.0587682	0.061949	0.11516	ALL		E2F_TARGETS	0.067778	0.019517	0.048261	0.43957	0.64643	#10
38	0.8147	0.522789	0.291911	0.0019583	0.012346	ALL		MYC_TARGETS_V1	0.095476	0.0398	0.055676	0.33798	0.54513	#10
39	0.385367	0.47825	-0.0928828	0.082083	0.1434	ALL		MYC_TARGETS_V2	0.15455	0.027939	0.12662	0.04883	0.32485	#10
4	0.339371	0.369984	-0.0306136	0.38165	0.47299	ALL		EPITHELIAL_MESENCHYMAL_TRANSITION	-0.010072	0.010029	-0.020101	0.66282	0.82486	#10
40	0.0508	-0.0134808	0.0642808	0.011783	0.041672	ALL		INFLAMMATORY_RESPONSE	0.0088541	-0.0037312	0.012585	0.60974	0.80229	#10
41	0.0043	0.0784704	-0.0741704	0.0010655	0.007357	ALL		XENOBIOTIC_METABOLISM	0.071742	0.0018939	0.069848	0.026777	0.32485	#10
42	0.386967	0.218584	0.168383	0.0005268	0.0043228	ALL		FATTY_ACID_METABOLISM	0.046101	0.0040758	0.042025	0.19029	0.38942	#10
43	0.546333	0.807768	-0.261434	0.05588	0.11099	ALL		OXIDATIVE_PHOSPHORYLATION	0.082804	0.020287	0.062517	0.2025	0.38942	#10
44	-0.0142667	0.0151435	-0.0294102	0.18913	0.27152	ALL		GLYCOLYSIS	0.053278	0.014582	0.038696	0.18638	0.38942	#10
45	0.0874667	0.182178	-0.0947108	1.93e-05	0.00046726	ALL		REACTIVE_OXIGEN_SPECIES_PATHWAY	0.057822	0.0025865	0.055236	0.099911	0.32485	#10
46	0.370933	0.408179	-0.0372457	0.37197	0.46945	ALL		P53_PATHWAY	0.047626	-0.0024671	0.050093	0.045267	0.32485	#10
47	0.351333	0.23078	0.120553	0.029058	0.075239	ALL		UV_RESPONSE_UP	0.053378	0.00028302	0.053095	0.041417	0.32485	#10
48	0.8991	0.81756	0.0815403	0.085234	0.14539	ALL		UV_RESPONSE_DN	-0.0053138	-0.00068858	-0.0046252	0.88851	0.89749	#10
49	0.224533	0.204753	0.0197804	0.6529	0.72823	ALL		ANGIOGENESIS	0.060492	0.0088312	0.05166	0.14352	0.38942	#10
5	0.511647	0.443527	0.0681201	0.076051	0.13595	ALL		HEME_METABOLISM	-0.0025497	-0.010882	0.0083325	0.75964	0.86323	#10
50	0.466367	0.358587	0.10778	0.036839	0.087568	ALL		COAGULATION	0.06937	0.0030467	0.066323	0.082204	0.32485	#10
51	0.5495	0.460851	0.0886489	0.12395	0.1912	ALL		IL2_STAT5_SIGNALING	-0.00048944	-0.0086064	0.0081169	0.67966	0.82486	#10
52	0.0572	0.161622	-0.104422	0.0078803	0.03007	ALL		BILE_ACID_METABOLISM	0.032027	-0.011781	0.043808	0.17356	0.38942	#10
53	0.2524	0.473823	-0.221423	5.75e-07	4.17e-05	ALL		PEROXISOME	0.033204	-0.0034795	0.036683	0.22103	0.3947	#10
54	0.0792333	0.133323	-0.0540901	0.11157	0.17584	ALL		ALLOGRAFT_REJECTION	-0.05551	-0.020431	-0.035079	0.07186	0.32485	#10
55	0.0387667	0.0836854	-0.0449187	0.075104	0.13595	ALL		SPERMATOGENESIS	-0.0099606	-0.0058653	-0.0040953	0.88619	0.89749	#10
56	0.496867	0.551416	-0.0545495	0.49954	0.585	ALL		KRAS_SIGNALING_UP	0.0088437	-0.0067695	0.015613	0.40908	0.61982	#10
57	0.316533	0.406166	-0.0896328	0.032148	0.08178	ALL		KRAS_SIGNALING_DN	-0.0083499	-0.013791	0.0054415	0.77926	0.86584	#10
58	0.0322667	0.0080212	0.0242455	0.31169	0.41086	ALL		PANCREAS_BETA_CELLS	-0.021639	-0.017637	-0.0040019	0.87599	0.89749	#10
59	0.3024	0.256648	0.0457521	0.37232	0.46945	ALL		TNFA_SIGNALING_VIA_NFKB	-0.012155	0.021689	-0.033844	0.37764	0.65795	#100
6	0.121053	0.203679	-0.0826255	0.0034502	0.017251	ALL		HYPOXIA	0.024119	0.002514	0.021605	0.45398	0.71553	#100
60	0.2359	0.144791	0.0911086	0.015939	0.051027	ALL		CHOLESTEROL_HOMEOSTASIS	0.012578	0.0080626	0.004515	0.8891	0.96406	#100
61	0.1881	0.0811183	0.106982	0.035931	0.086833	ALL		MITOTIC_SPINDLE	0.090991	-0.0070966	0.098087	0.01813	0.20525	#100
62	0.367833	0.464702	-0.0968688	0.048997	0.10431	ALL		WNT_BETA_CATENIN_SIGNALING	0.028215	-0.01363	0.041844	0.19747	0.5104	#100
63	0.994933	0.829208	0.165725	0.0072006	0.03007	ALL		TGF_BETA_SIGNALING	0.027324	0.0098521	0.017472	0.67831	0.84789	#100
64	0.4112	0.234348	0.176852	0.0044117	0.021032	ALL		IL6_JAK_STAT3_SIGNALING	-0.012477	-0.0078325	-0.0046446	0.85977	0.96406	#100
65	0.3323	0.324079	0.00822086	0.91522	0.94118	ALL		DNA_REPAIR	0.055588	0.0047583	0.05083	0.20416	0.5104	#100
66	0.0955	0.118108	-0.022608	0.57492	0.65128	ALL		G2M_CHECKPOINT	0.14655	0.00020835	0.14634	0.0081383	0.20525	#100
67	0.14045	0.0823898	0.0580602	0.10436	0.17196	ALL		APOPTOSIS	-0.0067415	0.006922	-0.013664	0.58989	0.79715	#100
68	0.1096	0.106416	0.00318432	0.92969	0.94933	ALL		NOTCH_SIGNALING	0.0019826	0.010929	-0.008946	0.78387	0.95594	#100
69	0.3795	0.279551	0.099949	0.024868	0.067975	ALL		ADIPOGENESIS	0.031449	0.0083191	0.02313	0.46764	0.71553	#100
7	0.295307	0.288039	0.00726811	0.86522	0.91574	ALL		ESTROGEN_RESPONSE_EARLY	0.010038	0.012068	-0.0020299	0.94685	0.96406	#100
70	0.59815	0.549088	0.049062	0.44434	0.54142	ALL		ESTROGEN_RESPONSE_LATE	0.014886	0.013601	0.0012844	0.96406	0.96406	#100
71	0.25265	0.163399	0.0892506	0.01722	0.053126	ALL		ANDROGEN_RESPONSE	0.035871	0.010339	0.025531	0.36411	0.65795	#100
72	0.9324	0.640277	0.292123	0.0017303	0.011404	ALL		MYOGENESIS	0.00095012	-0.012237	0.013187	0.6272	0.82526	#100
73	0.63135	0.698583	-0.0672328	0.048836	0.10431	ALL		PROTEIN_SECRETION	0.013505	0.009756	0.0037493	0.93338	0.96406	#100
74	1.195	1.24094	-0.0459401	0.47527	0.56954	ALL		INTERFERON_ALPHA_RESPONSE	-0.061511	0.017108	-0.078619	0.11432	0.49156	#100
75	0.50575	0.43512	0.0706302	0.17367	0.25437	ALL		INTERFERON_GAMMA_RESPONSE	-0.037584	-0.0015755	-0.036009	0.31044	0.6426	#100
76	0.08085	0.164601	-0.0837506	0.0078377	0.03007	ALL		APICAL_JUNCTION	0.020933	-0.0032977	0.024231	0.38161	0.65795	#100
77	0.23375	0.209991	0.0237589	0.48976	0.58209	ALL		APICAL_SURFACE	0.031331	0.0033355	0.027996	0.36612	0.65795	#100
78	0.37195	0.526615	-0.154665	0.11082	0.17584	ALL		HEDGEHOG_SIGNALING	0.061556	-0.01038	0.071936	0.06967	0.38706	#100
79	0.54735	0.394674	0.152676	0.025315	0.067975	ALL		COMPLEMENT	0.028276	-0.0059924	0.034268	0.17506	0.4995	#100
8	0.246343	0.136801	0.109541	0.023585	0.065766	ALL		UNFOLDED_PROTEIN_RESPONSE	0.062816	0.0015319	0.061284	0.092315	0.46157	#100
80	0.8424	0.691805	0.150595	0.018859	0.055807	ALL		PI3K_AKT_MTOR_SIGNALING	0.057562	-0.017308	0.07487	0.016288	0.20525	#100
81	0.8452	0.744584	0.100616	0.29488	0.39227	ALL		MTORC1_SIGNALING	0.067721	0.018303	0.049418	0.13774	0.49156	#100
82	0.07795	0.119155	-0.0412053	0.16586	0.24541	ALL		E2F_TARGETS	0.15553	0.0065632	0.14897	0.01653	0.20525	#100
83	0.1036	0.165574	-0.061974	0.050108	0.10431	ALL		MYC_TARGETS_V1	0.11376	0.036738	0.077022	0.17982	0.4995	#100
84	0.6095	0.493818	0.115682	0.058171	0.11246	ALL		MYC_TARGETS_V2	0.16924	0.024829	0.14441	0.020525	0.20525	#100
85	0.04395	-0.0400651	0.0840151	0.0074795	0.03007	ALL		EPITHELIAL_MESENCHYMAL_TRANSITION	-0.021955	0.011891	-0.033846	0.50087	0.71553	#100
86	0.10555	0.170646	-0.0650957	0.035918	0.086833	ALL		INFLAMMATORY_RESPONSE	0.0068962	-0.0035509	0.010447	0.66891	0.84789	#100
87	-0.0154	0.0328299	-0.0482299	0.021257	0.061645	ALL		XENOBIOTIC_METABOLISM	0.043833	0.0053357	0.038497	0.23106	0.52514	#100
88	0.2473	0.418001	-0.170701	0.00081971	0.0062557	ALL		FATTY_ACID_METABOLISM	0.023854	0.0069279	0.016926	0.57789	0.79715	#100
89	0.46915	0.459996	0.0091537	0.89601	0.92801	ALL		OXIDATIVE_PHOSPHORYLATION	0.03284	0.026946	0.005894	0.90102	0.96406	#100
9	0.378308	0.318402	0.0599066	0.055709	0.11099	ALL		GLYCOLYSIS	0.038315	0.016417	0.021898	0.48185	0.71553	#100
90	0.32885	0.342403	-0.0135531	0.82063	0.87494	ALL		REACTIVE_OXIGEN_SPECIES_PATHWAY	0.042642	0.0043213	0.038321	0.22938	0.52514	#100
91	0.36835	0.305777	0.0625734	0.1073	0.17481	ALL		P53_PATHWAY	-0.00079663	0.0040701	-0.0048667	0.84586	0.96406	#100
92	0.1511	0.0795932	0.0715068	0.13634	0.2081	ALL		UV_RESPONSE_UP	0.057828	-0.00077684	0.058605	0.027266	0.21743	#100
93	0.19645	0.330045	-0.133595	0.042074	0.096837	ALL		UV_RESPONSE_DN	0.0017788	-0.0016677	0.0034465	0.92517	0.96406	#100
94	0.0589	0.0572988	0.00160118	0.96422	0.96613	ALL		ANGIOGENESIS	0.020066	0.01421	0.0058556	0.88126	0.96406	#100
95	0.38165	0.423753	-0.042103	0.42021	0.51636	ALL		HEME_METABOLISM	0.033401	-0.016098	0.049499	0.15119	0.49156	#100
96	0.5002	0.584837	-0.0846365	0.083751	0.14457	ALL		COAGULATION	0.034591	0.0075005	0.02709	0.49804	0.71553	#100
97	1.08975	1.16049	-0.0707404	0.22776	0.31755	ALL		IL2_STAT5_SIGNALING	0.0077214	-0.009847	0.017568	0.3985	0.66417	#100
98	0.85765	0.723008	0.134642	0.050358	0.10431	ALL		BILE_ACID_METABOLISM	0.03354	-0.012347	0.045887	0.15558	0.49156	#100
99	0.13325	0.0461827	0.0870673	0.00053662	0.0043228	ALL		PEROXISOME	0.037652	-0.0044085	0.04206	0.1573	0.49156	#100
1	0.0836667	0.11058	-0.026913	9.97e-06	0.0014451	BLCA		ALLOGRAFT_REJECTION	-0.00052927	-0.028027	0.027498	0.25686	0.55839	#100
10	0.474586	0.452099	0.0224866	0.40526	0.72525	BLCA		SPERMATOGENESIS	0.053257	-0.014888	0.068145	0.03044	0.21743	#100
100	0.549333	0.60345	-0.054117	0.26132	0.71028	BLCA		KRAS_SIGNALING_UP	0.021176	-0.0086602	0.029836	0.12661	0.49156	#100
101	0.0781905	0.0823632	-0.00417268	0.87657	0.94708	BLCA		KRAS_SIGNALING_DN	0.0076998	-0.016134	0.023833	0.3213	0.6426	#100
102	0.397857	0.274439	0.123418	0.018757	0.3155	BLCA		PANCREAS_BETA_CELLS	0.050037	-0.027872	0.077909	0.049169	0.30731	#100
103	0.233	0.277119	-0.0441188	0.047939	0.31596	BLCA		TNFA_SIGNALING_VIA_NFKB	0.037489	0.014487	0.023002	0.47415	0.52683	#101
104	0.283024	0.300983	-0.0179596	0.64311	0.86243	BLCA		HYPOXIA	0.033635	0.0010212	0.032614	0.21866	0.28771	#101
105	0.101238	0.0843398	0.0168982	0.51758	0.81854	BLCA		CHOLESTEROL_HOMEOSTASIS	0.12449	-0.0084968	0.13299	2.07e-07	2.5875e-06	#101
106	0.0471667	0.0445865	0.0025802	0.88064	0.94708	BLCA		MITOTIC_SPINDLE	0.10318	-0.0092905	0.11247	0.0041811	0.013937	#101
107	0.400452	0.357655	0.0427975	0.25212	0.71028	BLCA		WNT_BETA_CATENIN_SIGNALING	0.053932	-0.017598	0.07153	0.020529	0.051322	#101
108	0.128333	0.135572	-0.00723885	0.74788	0.93485	BLCA		TGF_BETA_SIGNALING	0.062087	0.0046443	0.057443	0.091238	0.15206	#101
109	0.1765	0.200974	-0.0244737	0.64831	0.86243	BLCA		IL6_JAK_STAT3_SIGNALING	-0.039338	-0.0038439	-0.035494	0.14537	0.20767	#101
11	0.125843	0.113557	0.0122856	0.4758	0.793	BLCA		DNA_REPAIR	0.068224	0.0026877	0.065536	0.053321	0.11109	#101
110	0.196833	0.188894	0.00793935	0.73883	0.93157	BLCA		G2M_CHECKPOINT	0.094029	0.0073868	0.086642	0.078695	0.13568	#101
111	1.34336	1.25574	0.087618	0.025048	0.3155	BLCA		APOPTOSIS	0.034587	0.00086817	0.033718	0.11453	0.17353	#101
112	0.310786	0.264739	0.0460466	0.21416	0.69007	BLCA		NOTCH_SIGNALING	0.053294	0.0033805	0.049913	0.067283	0.12939	#101
113	0.959548	0.887132	0.0724153	0.10984	0.47506	BLCA		ADIPOGENESIS	0.10165	-0.0021498	0.1038	9.0538e-05	0.00037724	#101
114	0.165762	0.176955	-0.011193	0.55159	0.81854	BLCA		ESTROGEN_RESPONSE_EARLY	0.19067	-0.014622	0.2053	4.526e-10	1.1315e-08	#101
115	0.114667	0.168145	-0.0534784	0.0049045	0.20805	BLCA		ESTROGEN_RESPONSE_LATE	0.18369	-0.011354	0.19504	1.3351e-10	6.6755e-09	#101
116	0.0305476	0.0378835	-0.00733584	0.8155	0.94708	BLCA		ANDROGEN_RESPONSE	0.094245	0.0016094	0.092636	7.4671e-05	0.00036799	#101
117	0.60231	0.584129	0.0181802	0.77304	0.94708	BLCA		MYOGENESIS	0.015136	-0.014387	0.029523	0.18209	0.2529	#101
118	0.138857	0.131908	0.00694962	0.69416	0.89869	BLCA		PROTEIN_SECRETION	0.09573	-0.002412	0.098142	0.0056063	0.016856	#101
119	0.19131	0.237917	-0.0466078	0.36056	0.71028	BLCA		INTERFERON_ALPHA_RESPONSE	0.00046711	0.0082619	-0.0077948	0.87342	0.89124	#101
12	0.097919	0.116871	-0.0189515	0.28152	0.71028	BLCA		INTERFERON_GAMMA_RESPONSE	-0.017306	-0.0044288	-0.012878	0.71858	0.74852	#101
120	0.493119	0.444473	0.0486461	0.31653	0.71028	BLCA		APICAL_JUNCTION	0.032532	-0.0051088	0.03764	0.1223	0.17985	#101
121	0.379119	0.311838	0.0672815	0.23095	0.69766	BLCA		APICAL_SURFACE	0.068897	-0.0023286	0.071226	0.005731	0.016856	#101
122	0.127929	0.156779	-0.0288504	0.32742	0.71028	BLCA		HEDGEHOG_SIGNALING	-0.026695	0.0023762	-0.029072	0.38234	0.44458	#101
123	0.579595	0.520811	0.0587847	0.29194	0.71028	BLCA		COMPLEMENT	0.02021	-0.0049372	0.025147	0.23792	0.30503	#101
124	0.539071	0.473023	0.0660489	0.11467	0.47506	BLCA		UNFOLDED_PROTEIN_RESPONSE	0.052589	0.0027987	0.04979	0.095959	0.15477	#101
125	0.3915	0.399786	-0.00828647	0.81099	0.94708	BLCA		PI3K_AKT_MTOR_SIGNALING	0.094588	-0.02308	0.11767	4.8127e-05	0.00026737	#101
126	0.581929	0.686419	-0.10449	0.19943	0.6725	BLCA		MTORC1_SIGNALING	0.087651	0.01516	0.07249	0.0062556	0.017377	#101
127	0.231905	0.176022	0.055883	0.20938	0.69	BLCA		E2F_TARGETS	0.10755	0.01306	0.094492	0.072192	0.13176	#101
128	0.309429	0.352285	-0.0428564	0.27834	0.71028	BLCA		MYC_TARGETS_V1	0.047877	0.046168	0.0017093	0.96886	0.96886	#101
129	0.11969	0.0989677	0.0207228	0.29125	0.71028	BLCA		MYC_TARGETS_V2	0.12383	0.030963	0.092867	0.073785	0.13176	#101
13	0.0489206	0.080218	-0.0312974	0.039581	0.3155	BLCA		EPITHELIAL_MESENCHYMAL_TRANSITION	-0.073575	0.019656	-0.093231	0.032973	0.07168	#101
130	0.0775	0.112256	-0.0347564	0.037842	0.3155	BLCA		INFLAMMATORY_RESPONSE	-0.021258	0.00056875	-0.021827	0.31954	0.38974	#101
131	0.516976	0.461297	0.0556792	0.24425	0.71028	BLCA		XENOBIOTIC_METABOLISM	0.095545	-0.0024613	0.098006	3.175e-05	0.00022679	#101
132	0.0353095	0.101206	-0.0658965	0.11317	0.47506	BLCA		FATTY_ACID_METABOLISM	0.11899	-0.007201	0.12619	2.0066e-07	2.5875e-06	#101
133	0.525976	0.58003	-0.0540539	0.3409	0.71028	BLCA		OXIDATIVE_PHOSPHORYLATION	0.099065	0.017134	0.081931	0.026789	0.060884	#101
134	0.288762	0.270249	0.018513	0.58887	0.84541	BLCA		GLYCOLYSIS	0.10616	0.0063011	0.099863	8.0957e-05	0.00036799	#101
135	0.519905	0.465121	0.0547837	0.35491	0.71028	BLCA		REACTIVE_OXIGEN_SPECIES_PATHWAY	0.06876	0.00030785	0.068453	0.024999	0.059521	#101
136	0.279643	0.350687	-0.0710444	0.14596	0.52911	BLCA		P53_PATHWAY	0.089449	-0.009249	0.098697	5.1029e-06	5.1029e-05	#101
137	0.0560476	0.0510496	0.00499799	0.87839	0.94708	BLCA		UV_RESPONSE_UP	0.075929	-0.0036863	0.079615	0.00048393	0.0018613	#101
138	0.433714	0.404847	0.0288669	0.52651	0.81854	BLCA		UV_RESPONSE_DN	0.024705	-0.00507	0.029775	0.31959	0.38974	#101
139	0.0406905	0.0419895	-0.001299	0.96479	0.98525	BLCA		ANGIOGENESIS	0.0049499	0.016421	-0.011471	0.70174	0.74653	#101
14	0.184833	0.172178	0.0126553	0.39188	0.71028	BLCA		HEME_METABOLISM	0.023384	-0.014815	0.0382	0.11427	0.17353	#101
140	0.0840476	0.11341	-0.0293622	0.35831	0.71028	BLCA		COAGULATION	0.028019	0.0083637	0.019655	0.45204	0.51368	#101
141	0.296643	0.250553	0.0460895	0.18437	0.63652	BLCA		IL2_STAT5_SIGNALING	0.012812	-0.01067	0.023481	0.21515	0.28771	#101
142	0.182952	0.203889	-0.0209363	0.62298	0.86243	BLCA		BILE_ACID_METABOLISM	0.081243	-0.019581	0.10082	4.1896e-05	0.00026185	#101
143	0.120738	0.132508	-0.0117702	0.5616	0.81854	BLCA		PEROXISOME	0.094669	-0.013004	0.10767	8.8531e-06	7.3776e-05	#101
144	0.083	0.0746526	0.00834737	0.86301	0.94708	BLCA		ALLOGRAFT_REJECTION	-0.074549	-0.017197	-0.057353	0.014554	0.0383	#101
145	0.151286	0.145572	0.00571353	0.82326	0.94708	BLCA		SPERMATOGENESIS	0.039514	-0.013129	0.052643	0.059375	0.11875	#101
15	0.591558	0.438205	0.153353	0.0075239	0.21819	BLCA		KRAS_SIGNALING_UP	0.010411	-0.0071882	0.017599	0.35431	0.4218	#101
16	0.660912	0.652462	0.00844927	0.83725	0.94708	BLCA		KRAS_SIGNALING_DN	0.04794	-0.022176	0.070116	0.0013345	0.0047661	#101
17	0.0766054	0.0465424	0.030063	0.0014315	0.10378	BLCA		PANCREAS_BETA_CELLS	-0.0031261	-0.020326	0.0172	0.6447	0.70076	#101
18	0.350183	0.378386	-0.0282039	0.55704	0.81854	BLCA		TNFA_SIGNALING_VIA_NFKB	0.30266	-0.025581	0.32824	9.2071e-25	4.6036e-23	#102
19	0.228103	0.197628	0.0304756	0.070608	0.39378	BLCA		HYPOXIA	0.18991	-0.022643	0.21255	6.7009e-13	3.7135e-12	#102
2	0.334866	0.320807	0.0140591	0.56451	0.81854	BLCA		CHOLESTEROL_HOMEOSTASIS	0.068064	-0.00033868	0.068403	0.0095084	0.013983	#102
20	0.0680397	0.111413	-0.0433728	0.014862	0.3155	BLCA		MITOTIC_SPINDLE	0.14894	-0.016495	0.16544	1.7162e-05	3.4324e-05	#102
21	0.149563	0.153596	-0.004033	0.86182	0.94708	BLCA		WNT_BETA_CATENIN_SIGNALING	0.043186	-0.016168	0.059354	0.042001	0.058335	#102
22	0.107421	0.124694	-0.0172736	0.35921	0.71028	BLCA		TGF_BETA_SIGNALING	0.26204	-0.025676	0.28772	7.0575e-14	4.4109e-13	#102
23	0.504876	0.39503	0.109846	0.030722	0.3155	BLCA		IL6_JAK_STAT3_SIGNALING	0.15722	-0.033403	0.19062	2.066e-14	1.4757e-13	#102
24	0.399638	0.369984	0.0296543	0.33269	0.71028	BLCA		DNA_REPAIR	0.042933	0.0063282	0.036605	0.33356	0.38786	#102
25	0.419448	0.414519	0.00492852	0.90371	0.94708	BLCA		G2M_CHECKPOINT	0.035808	0.015939	0.019869	0.69923	0.7135	#102
26	0.218314	0.232521	-0.0142069	0.51952	0.81854	BLCA		APOPTOSIS	0.17373	-0.020214	0.19395	1.0221e-16	1.7035e-15	#102
27	0.421086	0.438761	-0.0176749	0.55848	0.81854	BLCA		NOTCH_SIGNALING	0.12047	-0.0068877	0.12736	2.6372e-06	5.9936e-06	#102
28	0.530324	0.561554	-0.0312299	0.4635	0.78148	BLCA		ADIPOGENESIS	0.02859	0.008596	0.019994	0.48812	0.51928	#102
29	0.488488	0.477885	0.0106028	0.63948	0.86243	BLCA		ESTROGEN_RESPONSE_EARLY	0.11808	-0.0042192	0.1223	6.2583e-08	1.8407e-07	#102
3	0.833054	0.822117	0.0109366	0.61144	0.86243	BLCA		ESTROGEN_RESPONSE_LATE	0.081831	0.0034926	0.078339	0.00022317	0.00041328	#102
30	-0.139024	-0.053997	-0.0850268	0.052711	0.33231	BLCA		ANDROGEN_RESPONSE	0.12263	-0.0029202	0.12555	1.7538e-06	4.1757e-06	#102
31	1.20475	1.11002	0.0947301	0.0057393	0.20805	BLCA		MYOGENESIS	0.082448	-0.024621	0.10707	8.2832e-06	1.7257e-05	#102
32	0.496286	0.424071	0.0722147	0.089241	0.41122	BLCA		PROTEIN_SECRETION	0.17874	-0.015197	0.19393	2.8667e-06	6.232e-06	#102
33	0.230786	0.267111	-0.0363252	0.22984	0.69766	BLCA		INTERFERON_ALPHA_RESPONSE	0.23546	-0.02717	0.26263	1.218e-07	3.2053e-07	#102
34	0.203226	0.265187	-0.061961	0.085137	0.41122	BLCA		INTERFERON_GAMMA_RESPONSE	0.16788	-0.032334	0.20022	1.2449e-08	3.8903e-08	#102
35	0.47969	0.421292	0.058398	0.083841	0.41122	BLCA		APICAL_JUNCTION	0.18068	-0.02756	0.20824	6.4507e-16	8.0634e-15	#102
36	0.430845	0.396061	0.034784	0.38158	0.71028	BLCA		APICAL_SURFACE	0.14277	-0.013665	0.15644	4.9968e-10	1.6656e-09	#102
37	-0.0180238	-0.0299774	0.0119536	0.68587	0.89596	BLCA		HEDGEHOG_SIGNALING	0.098582	-0.016447	0.11503	0.000598	0.00099667	#102
38	0.522274	0.527195	-0.00492093	0.86005	0.94708	BLCA		COMPLEMENT	0.15295	-0.025031	0.17798	1.561e-14	1.3008e-13	#102
39	0.493159	0.476382	0.0167768	0.70671	0.90684	BLCA		UNFOLDED_PROTEIN_RESPONSE	0.051047	0.0028983	0.048149	0.19151	0.23939	#102
4	0.411966	0.368198	0.0437683	0.077282	0.41122	BLCA		PI3K_AKT_MTOR_SIGNALING	0.079641	-0.021139	0.10078	0.00099123	0.0015488	#102
40	-0.037873	-0.0117439	-0.0261292	0.27608	0.71028	BLCA		MTORC1_SIGNALING	0.063689	0.018582	0.045107	0.14635	0.18763	#102
41	0.0934444	0.0768822	0.0165622	0.32894	0.71028	BLCA		E2F_TARGETS	0.0012193	0.02885	-0.027631	0.6327	0.65906	#102
42	0.262381	0.219733	0.0426481	0.41014	0.72525	BLCA		MYC_TARGETS_V1	-0.024043	0.057014	-0.081056	0.12618	0.16603	#102
43	0.643825	0.809014	-0.165188	0.028598	0.3155	BLCA		MYC_TARGETS_V2	0.0046573	0.048694	-0.044037	0.43808	0.47617	#102
44	0.0114286	0.0148185	-0.00338997	0.83783	0.94708	BLCA		EPITHELIAL_MESENCHYMAL_TRANSITION	0.34865	-0.043796	0.39245	1.201e-14	1.201e-13	#102
45	0.155397	0.181599	-0.0262022	0.54335	0.81854	BLCA		INFLAMMATORY_RESPONSE	0.17481	-0.028953	0.20376	7.6238e-17	1.7035e-15	#102
46	0.428683	0.406971	0.0217111	0.54801	0.81854	BLCA		XENOBIOTIC_METABOLISM	0.082641	-0.00077617	0.083417	0.0003718	0.00064103	#102
47	0.16954	0.234527	-0.0649871	0.045796	0.31596	BLCA		FATTY_ACID_METABOLISM	0.006524	0.0094295	-0.0029055	0.91526	0.91526	#102
48	0.91119	0.815829	0.0953614	0.081936	0.41122	BLCA		OXIDATIVE_PHOSPHORYLATION	-0.071259	0.042612	-0.11387	0.0056823	0.0086095	#102
49	0.202222	0.20513	-0.0029081	0.88764	0.94708	BLCA		GLYCOLYSIS	0.14365	0.0003784	0.14328	1.6997e-07	4.2492e-07	#102
5	0.491965	0.443021	0.0489438	0.056179	0.33941	BLCA		REACTIVE_OXIGEN_SPECIES_PATHWAY	0.10419	-0.0052206	0.10941	0.00036261	0.00064103	#102
50	0.366492	0.359958	0.00653417	0.86704	0.94708	BLCA		P53_PATHWAY	0.10968	-0.012564	0.12224	9.0484e-08	2.5134e-07	#102
51	0.484333	0.461443	0.0228907	0.65688	0.86589	BLCA		UV_RESPONSE_UP	0.086857	-0.0055477	0.092405	0.00017378	0.00033419	#102
52	0.157905	0.160169	-0.00226416	0.90789	0.94708	BLCA		UV_RESPONSE_DN	0.22746	-0.035739	0.2632	6.0857e-12	2.5357e-11	#102
53	0.539746	0.468412	0.071334	0.13937	0.51817	BLCA		ANGIOGENESIS	0.20759	-0.01412	0.22171	3.5633e-12	1.6197e-11	#102
54	0.139175	0.132325	0.00684929	0.63848	0.86243	BLCA		HEME_METABOLISM	0.047688	-0.018584	0.066272	0.013137	0.018767	#102
55	0.0829048	0.0830346	-0.000129825	0.9946	0.9946	BLCA		COAGULATION	0.15847	-0.01137	0.16985	1.5505e-11	5.9635e-11	#102
56	0.582683	0.549609	0.033074	0.39134	0.71028	BLCA		IL2_STAT5_SIGNALING	0.10051	-0.023963	0.12447	1.9171e-10	6.8468e-10	#102
57	0.48373	0.402369	0.0813612	0.041857	0.3155	BLCA		BILE_ACID_METABOLISM	0.011074	-0.0092637	0.020338	0.39589	0.44988	#102
58	-0.0107143	0.00897744	-0.0196917	0.22327	0.69766	BLCA		PEROXISOME	0.01815	-0.0017471	0.019897	0.42284	0.46982	#102
59	0.316032	0.255461	0.0605711	0.034032	0.3155	BLCA		ALLOGRAFT_REJECTION	0.02465	-0.032009	0.056659	0.00074163	0.0011962	#102
6	0.192873	0.202778	-0.00990453	0.434	0.74917	BLCA		SPERMATOGENESIS	-0.026602	-0.0032944	-0.023308	0.3074	0.36595	#102
60	0.152159	0.145929	0.00622991	0.89537	0.94708	BLCA		KRAS_SIGNALING_UP	0.12401	-0.024373	0.14838	7.4269e-13	3.7135e-12	#102
61	0.0646984	0.0832456	-0.0185472	0.42533	0.74305	BLCA		KRAS_SIGNALING_DN	-0.030007	-0.010604	-0.019403	0.3021	0.36595	#102
62	0.529984	0.461184	0.0688002	0.043517	0.3155	BLCA		PANCREAS_BETA_CELLS	-0.046464	-0.013833	-0.032631	0.12004	0.16222	#102
63	0.887857	0.829848	0.058009	0.30869	0.71028	BLCA		TNFA_SIGNALING_VIA_NFKB	0.014093	0.017965	-0.0038718	0.90997	0.92854	#103
64	0.325929	0.234115	0.0918135	0.042281	0.3155	BLCA		HYPOXIA	0.027678	0.0017637	0.025914	0.37274	0.49862	#103
65	0.422762	0.321086	0.101675	0.090752	0.41122	BLCA		CHOLESTEROL_HOMEOSTASIS	0.040796	0.0036761	0.03712	0.16005	0.29639	#103
66	0.13519	0.117229	0.0179619	0.53915	0.81854	BLCA		MITOTIC_SPINDLE	0.09191	-0.0081573	0.10007	0.0085269	0.047372	#103
67	0.0510952	0.0842511	-0.0331559	0.036955	0.3155	BLCA		WNT_BETA_CATENIN_SIGNALING	0.097876	-0.024746	0.12262	0.00060239	0.014054	#103
68	0.0862619	0.1071	-0.0208381	0.31097	0.71028	BLCA		TGF_BETA_SIGNALING	0.034046	0.0086536	0.025392	0.54988	0.65573	#103
69	0.248929	0.282021	-0.0330925	0.25227	0.71028	BLCA		IL6_JAK_STAT3_SIGNALING	-0.0028865	-0.0092655	0.006379	0.80364	0.87352	#103
7	0.295978	0.287897	0.00808063	0.71833	0.91367	BLCA		DNA_REPAIR	0.10828	-0.0038298	0.11211	0.0012639	0.014054	#103
70	0.511714	0.551006	-0.0392917	0.29955	0.71028	BLCA		G2M_CHECKPOINT	0.14421	-0.00080266	0.14501	0.0014054	0.014054	#103
71	0.148238	0.16522	-0.0169822	0.36293	0.71028	BLCA		APOPTOSIS	0.028295	0.0016562	0.026639	0.28259	0.45286	#103
72	0.682976	0.643322	0.0396544	0.37816	0.71028	BLCA		NOTCH_SIGNALING	0.044139	0.0045225	0.039617	0.21645	0.36075	#103
73	0.703071	0.69743	0.00564135	0.8882	0.94708	BLCA		ADIPOGENESIS	0.060554	0.0036217	0.056933	0.042885	0.12253	#103
74	1.25974	1.23966	0.0200825	0.6177	0.86243	BLCA		ESTROGEN_RESPONSE_EARLY	0.037214	0.0079033	0.029311	0.29889	0.45286	#103
75	0.417833	0.436728	-0.0188945	0.51993	0.81854	BLCA		ESTROGEN_RESPONSE_LATE	0.036157	0.010314	0.025843	0.30969	0.45543	#103
76	0.189357	0.162559	0.0267977	0.38405	0.71028	BLCA		ANDROGEN_RESPONSE	0.046905	0.0084012	0.038504	0.13866	0.28734	#103
77	0.206548	0.210457	-0.00390952	0.90669	0.94708	BLCA		MYOGENESIS	-0.01359	-0.010122	-0.0034678	0.8912	0.92854	#103
78	0.637071	0.520801	0.116271	0.036399	0.3155	BLCA		PROTEIN_SECRETION	0.061764	0.0022915	0.059472	0.15842	0.29639	#103
79	0.396048	0.396926	-0.000878697	0.97846	0.98525	BLCA		INTERFERON_ALPHA_RESPONSE	-0.028589	0.012777	-0.041366	0.38892	0.49862	#103
8	0.108605	0.139339	-0.0307337	0.16516	0.5841	BLCA		INTERFERON_GAMMA_RESPONSE	-0.0039938	-0.0064093	0.0024155	0.94471	0.94471	#103
80	0.789548	0.690983	0.0985649	0.13024	0.50048	BLCA		APICAL_JUNCTION	0.0085108	-0.0016123	0.010123	0.69774	0.79289	#103
81	0.859643	0.742464	0.117179	0.039506	0.3155	BLCA		APICAL_SURFACE	0.016444	0.0053652	0.011079	0.68463	0.79289	#103
82	0.13169	0.11814	0.0135506	0.62981	0.86243	BLCA		HEDGEHOG_SIGNALING	0.042881	-0.0081793	0.05106	0.17715	0.31119	#103
83	0.172024	0.164438	0.00758546	0.85815	0.94708	BLCA		COMPLEMENT	0.028525	-0.0063518	0.034877	0.13619	0.28734	#103
84	0.413786	0.498085	-0.0842992	0.25801	0.71028	BLCA		UNFOLDED_PROTEIN_RESPONSE	0.059345	0.0014919	0.057854	0.099124	0.23601	#103
85	-0.0616905	-0.0381188	-0.0235717	0.29838	0.71028	BLCA		PI3K_AKT_MTOR_SIGNALING	0.10004	-0.024549	0.12459	2.5143e-05	0.0012572	#103
86	0.19981	0.168746	0.0310637	0.27023	0.71028	BLCA		MTORC1_SIGNALING	0.082322	0.015592	0.066729	0.024778	0.077431	#103
87	0.0280238	0.0322564	-0.00423258	0.81879	0.94708	BLCA		E2F_TARGETS	0.15471	0.0052945	0.14941	0.0022932	0.015446	#103
88	0.493667	0.413044	0.0806223	0.066532	0.38589	BLCA		MYC_TARGETS_V1	0.1363	0.032546	0.10376	0.022402	0.075573	#103
89	0.508405	0.458605	0.0497995	0.13116	0.50048	BLCA		MYC_TARGETS_V2	0.19063	0.020181	0.17045	0.0020947	0.015446	#103
9	0.297798	0.319953	-0.0221556	0.3413	0.71028	BLCA		EPITHELIAL_MESENCHYMAL_TRANSITION	-0.032225	0.013789	-0.046014	0.34385	0.47757	#103
90	0.338238	0.342331	-0.00409273	0.94237	0.97603	BLCA		INFLAMMATORY_RESPONSE	6.2944e-05	-0.0025968	0.0026597	0.90667	0.92854	#103
91	0.338952	0.30567	0.0332825	0.52688	0.81854	BLCA		XENOBIOTIC_METABOLISM	0.027094	0.0075519	0.019542	0.40864	0.5108	#103
92	0.108667	0.0797504	0.0289163	0.37147	0.71028	BLCA		FATTY_ACID_METABOLISM	0.061039	0.0010448	0.059994	0.018108	0.070008	#103
93	0.340024	0.327721	0.0123028	0.82779	0.94708	BLCA		OXIDATIVE_PHOSPHORYLATION	0.087091	0.018539	0.068552	0.064858	0.16214	#103
94	0.0395	0.057885	-0.018385	0.46343	0.78148	BLCA		GLYCOLYSIS	0.058006	0.01318	0.044825	0.12514	0.28441	#103
95	0.519095	0.420109	0.0989862	0.024201	0.3155	BLCA		REACTIVE_OXIGEN_SPECIES_PATHWAY	0.069517	-0.00017519	0.069692	0.022672	0.075573	#103
96	0.640952	0.581792	0.0591607	0.12605	0.50048	BLCA		P53_PATHWAY	0.052674	-0.0041161	0.05679	0.018202	0.070008	#103
97	1.16095	1.15941	0.00154035	0.97231	0.98525	BLCA		UV_RESPONSE_UP	0.057597	-0.0012905	0.058888	0.015827	0.070008	#103
98	0.726095	0.724935	0.0011599	0.97705	0.98525	BLCA		UV_RESPONSE_DN	0.016631	-0.0039865	0.020617	0.55081	0.65573	#103
99	0.0434048	0.0475797	-0.00417494	0.82375	0.94708	BLCA		ANGIOGENESIS	-0.025964	0.021242	-0.047205	0.18049	0.31119	#103
1	0.0909293	0.11086	-0.0199306	0.00068139	0.0076001	BRCA		HEME_METABOLISM	0.012188	-0.013296	0.025484	0.33477	0.47757	#103
10	0.368087	0.457754	-0.0896676	0.00013385	0.0027726	BRCA		COAGULATION	0.004378	0.011898	-0.0075199	0.80173	0.87352	#103
100	0.557763	0.604376	-0.0466126	0.18438	0.40508	BRCA		IL2_STAT5_SIGNALING	0.017241	-0.011477	0.028718	0.14367	0.28734	#103
101	0.478382	0.0590046	0.419377	6.16e-06	0.00029762	BRCA		BILE_ACID_METABOLISM	0.033147	-0.012716	0.045863	0.044111	0.12253	#103
102	0.25975	0.2793	-0.0195502	0.57473	0.77187	BRCA		PEROXISOME	0.071503	-0.010014	0.081517	0.00087054	0.014054	#103
103	0.246934	0.277459	-0.0305249	0.24718	0.44757	BRCA		ALLOGRAFT_REJECTION	0.018	-0.031138	0.049138	0.050949	0.13408	#103
104	0.380303	0.29575	0.0845526	0.017922	0.081209	BRCA		SPERMATOGENESIS	0.05613	-0.015969	0.072098	0.0024714	0.015446	#103
105	0.0541579	0.0866574	-0.0324995	0.023259	0.096359	BRCA		KRAS_SIGNALING_UP	0.034765	-0.011032	0.045796	0.0098897	0.049448	#103
106	0.0305263	0.0454946	-0.0149683	0.37793	0.58925	BRCA		KRAS_SIGNALING_DN	0.0047838	-0.015908	0.020692	0.29577	0.45286	#103
107	0.317382	0.361404	-0.044022	0.25182	0.44757	BRCA		PANCREAS_BETA_CELLS	0.0041911	-0.021544	0.025735	0.37975	0.49862	#103
108	0.137803	0.135207	0.00259584	0.89662	0.97444	BRCA		TNFA_SIGNALING_VIA_NFKB	0.036974	0.014533	0.022441	0.53345	0.55568	#104
109	0.0998289	0.206112	-0.106283	0.00067891	0.0076001	BRCA		HYPOXIA	0.084783	-0.0066604	0.091443	0.0018375	0.0027841	#104
11	0.126305	0.113208	0.0130974	0.20953	0.41619	BRCA		CHOLESTEROL_HOMEOSTASIS	0.082295	-0.0023726	0.084668	0.0015742	0.0024597	#104
110	0.204855	0.188215	0.01664	0.22556	0.4374	BRCA		MITOTIC_SPINDLE	0.16813	-0.01914	0.18727	1.1809e-07	2.9522e-06	#104
111	1.21492	1.26097	-0.0460512	0.40775	0.62236	BRCA		WNT_BETA_CATENIN_SIGNALING	0.10719	-0.025646	0.13283	2.4297e-06	2.4297e-05	#104
112	0.191618	0.270519	-0.0789009	0.0063584	0.038055	BRCA		TGF_BETA_SIGNALING	0.15377	-0.0091239	0.1629	8.6757e-06	5.4223e-05	#104
113	0.856184	0.891294	-0.0351098	0.32662	0.53818	BRCA		IL6_JAK_STAT3_SIGNALING	-0.0099862	-0.0081797	-0.0018065	0.94613	0.94613	#104
114	0.174447	0.176739	-0.00229183	0.87837	0.97444	BRCA		DNA_REPAIR	0.12074	-0.0052416	0.12598	0.00010093	0.00029685	#104
115	0.223895	0.163143	0.060752	0.0070948	0.039567	BRCA		G2M_CHECKPOINT	0.1857	-0.0064182	0.19212	8.0032e-05	0.00028589	#104
116	0.0749605	0.0354715	0.0394891	0.0048243	0.031797	BRCA		APOPTOSIS	0.050761	-0.0015921	0.052353	0.017536	0.023697	#104
117	0.617855	0.582741	0.0351145	0.45167	0.67518	BRCA		NOTCH_SIGNALING	0.090726	-0.0022759	0.093002	0.00053593	0.0010306	#104
118	0.152013	0.130954	0.0210595	0.22624	0.4374	BRCA		ADIPOGENESIS	0.09264	-0.00094217	0.093583	0.0001836	0.000459	#104
119	0.165868	0.240632	-0.0747635	0.0077385	0.041559	BRCA		ESTROGEN_RESPONSE_EARLY	0.10072	-0.001463	0.10218	9.9238e-05	0.00029685	#104
12	0.116424	0.116283	0.000141122	0.9903	0.99928	BRCA		ESTROGEN_RESPONSE_LATE	0.098723	0.0010745	0.097649	8.005e-05	0.00028589	#104
120	0.441289	0.446236	-0.00494664	0.87688	0.97444	BRCA		ANDROGEN_RESPONSE	0.10092	0.00048867	0.10043	6.511e-06	4.6507e-05	#104
121	0.336632	0.312564	0.0240675	0.41815	0.63158	BRCA		MYOGENESIS	0.081035	-0.024267	0.1053	0.00034108	0.00071058	#104
122	0.200474	0.153282	0.047192	0.0085974	0.044522	BRCA		PROTEIN_SECRETION	0.1202	-0.0061973	0.1264	0.00030847	0.00067059	#104
123	0.567211	0.519995	0.0472159	0.3035	0.51172	BRCA		INTERFERON_ALPHA_RESPONSE	-0.027703	0.012479	-0.040182	0.44903	0.47769	#104
124	0.47575	0.475003	0.000746914	0.99799	0.99928	BRCA		INTERFERON_GAMMA_RESPONSE	-0.018707	-0.0042025	-0.014504	0.70026	0.71455	#104
125	0.394789	0.399811	-0.00502148	0.86921	0.97444	BRCA		APICAL_JUNCTION	0.067799	-0.010426	0.078224	0.0012821	0.0021368	#104
126	0.907934	0.670042	0.237892	0.010577	0.051122	BRCA		APICAL_SURFACE	0.093442	-0.0060889	0.099531	3.3607e-05	0.00015276	#104
127	0.172684	0.178029	-0.00534434	0.84171	0.96101	BRCA		HEDGEHOG_SIGNALING	0.13666	-0.021979	0.15864	2.2134e-06	2.4297e-05	#104
128	0.399355	0.348136	0.0512195	0.15439	0.35534	BRCA		COMPLEMENT	0.036996	-0.0074773	0.044473	0.043448	0.051724	#104
129	0.140921	0.097179	0.043742	0.0022293	0.019015	BRCA		UNFOLDED_PROTEIN_RESPONSE	0.1116	-0.0060798	0.11768	0.00020098	0.00047852	#104
13	0.0743918	0.0795454	-0.00515363	0.62891	0.80701	BRCA		PI3K_AKT_MTOR_SIGNALING	0.098355	-0.023799	0.12215	3.2101e-06	2.6751e-05	#104
130	0.149329	0.108956	0.0403729	0.003954	0.028666	BRCA		MTORC1_SIGNALING	0.097499	0.013593	0.083906	0.0012302	0.002121	#104
131	0.418618	0.465604	-0.0469857	0.04876	0.1537	BRCA		E2F_TARGETS	0.17138	0.0034019	0.16798	0.0014948	0.002411	#104
132	0.13325	0.0971914	0.0360586	0.035992	0.12717	BRCA		MYC_TARGETS_V1	0.12711	0.034334	0.092772	0.039142	0.047734	#104
133	0.641	0.574703	0.0662971	0.063659	0.18556	BRCA		MYC_TARGETS_V2	0.19906	0.019605	0.17945	0.00050355	0.0010071	#104
134	0.246408	0.272247	-0.025839	0.19547	0.41163	BRCA		EPITHELIAL_MESENCHYMAL_TRANSITION	0.060562	-0.00025106	0.060813	0.20873	0.23719	#104
135	0.543579	0.462296	0.0812834	0.099505	0.25313	BRCA		INFLAMMATORY_RESPONSE	-0.018969	0.0002559	-0.019224	0.39563	0.43003	#104
136	0.339592	0.349035	-0.00944339	0.69647	0.8503	BRCA		XENOBIOTIC_METABOLISM	0.10118	-0.0034333	0.10461	0.00016147	0.00042492	#104
137	0.0458816	0.0515147	-0.00563308	0.80829	0.93762	BRCA		FATTY_ACID_METABOLISM	0.088902	-0.0028761	0.091778	0.00014331	0.00039808	#104
138	0.320158	0.410749	-0.0905913	0.0060517	0.038055	BRCA		OXIDATIVE_PHOSPHORYLATION	0.10768	0.015739	0.091939	0.0090925	0.012628	#104
139	0.0405263	0.0420332	-0.00150686	0.90724	0.97444	BRCA		GLYCOLYSIS	0.11287	0.0051667	0.1077	1.3024e-05	7.2356e-05	#104
14	0.177957	0.172249	0.00570801	0.6575	0.82187	BRCA		REACTIVE_OXIGEN_SPECIES_PATHWAY	0.09757	-0.0040857	0.10166	0.00080621	0.0014397	#104
140	0.137263	0.111059	0.0262037	0.18336	0.40508	BRCA		P53_PATHWAY	0.059066	-0.0048434	0.063909	0.0056873	0.0081247	#104
141	0.243474	0.252462	-0.00898851	0.72706	0.87127	BRCA		UV_RESPONSE_UP	0.12108	-0.010535	0.13161	2.0558e-09	1.0279e-07	#104
142	0.196382	0.20365	-0.00726888	0.75757	0.90039	BRCA		UV_RESPONSE_DN	0.086862	-0.014392	0.10125	0.00071652	0.0013269	#104
143	0.122882	0.132691	-0.00980978	0.62675	0.80701	BRCA		ANGIOGENESIS	0.078639	0.0054323	0.073207	0.038369	0.047734	#104
144	0.0560132	0.0760162	-0.020003	0.39247	0.60541	BRCA		HEME_METABOLISM	0.066288	-0.021273	0.087561	9.7576e-05	0.00029685	#104
145	0.103026	0.148252	-0.045226	0.0030289	0.024399	BRCA		COAGULATION	0.074022	0.0014677	0.072554	0.03612	0.046308	#104
15	0.413714	0.444611	-0.0308966	0.23613	0.44466	BRCA		IL2_STAT5_SIGNALING	0.026947	-0.012812	0.039758	0.0314	0.041316	#104
16	0.716966	0.648953	0.0680127	0.069736	0.19079	BRCA		BILE_ACID_METABOLISM	0.083786	-0.020095	0.10388	5.2895e-05	0.0002204	#104
17	0.038782	0.0479718	-0.00918983	0.28315	0.49466	BRCA		PEROXISOME	0.094962	-0.013191	0.10815	1.5638e-06	2.4297e-05	#104
18	0.330535	0.380279	-0.0497435	0.11312	0.2828	BRCA		ALLOGRAFT_REJECTION	-0.059019	-0.019439	-0.03958	0.057373	0.066713	#104
19	0.199118	0.198528	0.000590643	0.96176	0.99928	BRCA		SPERMATOGENESIS	0.080199	-0.019274	0.099473	0.0002715	0.00061705	#104
2	0.300391	0.32246	-0.0220692	0.12548	0.30636	BRCA		KRAS_SIGNALING_UP	0.010512	-0.0072267	0.017739	0.28548	0.3172	#104
20	0.120697	0.109462	0.0112349	0.34967	0.56336	BRCA		KRAS_SIGNALING_DN	0.070312	-0.025611	0.095923	1.5188e-05	7.594e-05	#104
21	0.097614	0.156749	-0.0591347	0.00024287	0.0039129	BRCA		PANCREAS_BETA_CELLS	0.081646	-0.033008	0.11465	0.0024732	0.0036371	#104
22	0.139316	0.123277	0.0160388	0.24869	0.44757	BRCA		TNFA_SIGNALING_VIA_NFKB	0.096573	0.0064737	0.090099	0.012581	0.21991	#105
23	0.506795	0.392036	0.114759	0.0095899	0.04795	BRCA		HYPOXIA	0.061505	-0.002586	0.064091	0.051401	0.36912	#105
24	0.379232	0.370402	0.00882911	0.66645	0.82594	BRCA		CHOLESTEROL_HOMEOSTASIS	0.045901	0.0034584	0.042443	0.18272	0.571	#105
25	0.412953	0.414771	-0.00181805	0.92384	0.97506	BRCA		MITOTIC_SPINDLE	0.0067592	0.0049754	0.0017837	0.96718	0.9832	#105
26	0.178926	0.235204	-0.0562774	0.0003883	0.0051185	BRCA		WNT_BETA_CATENIN_SIGNALING	-0.0022125	-0.0092435	0.0070311	0.84281	0.95648	#105
27	0.529921	0.432842	0.0970791	0.00029029	0.0042092	BRCA		TGF_BETA_SIGNALING	0.041686	0.0079294	0.033756	0.4237	0.70694	#105
28	0.790095	0.54714	0.242955	2.97e-07	2.15e-05	BRCA		IL6_JAK_STAT3_SIGNALING	0.0097743	-0.010937	0.020712	0.45244	0.70694	#105
29	0.54427	0.474336	0.0699337	0.038809	0.13087	BRCA		DNA_REPAIR	-0.043242	0.018668	-0.06191	0.17591	0.571	#105
3	0.785286	0.824631	-0.0393454	0.02568	0.10064	BRCA		G2M_CHECKPOINT	-0.035402	0.026026	-0.061428	0.27712	0.59611	#105
30	-0.0472237	-0.0571497	0.00992601	0.71587	0.86501	BRCA		APOPTOSIS	0.031692	0.0015369	0.030155	0.27168	0.59611	#105
31	0.955664	1.12214	-0.166477	2.44e-05	0.00070801	BRCA		NOTCH_SIGNALING	0.031821	0.0067544	0.025067	0.42844	0.70694	#105
32	0.437599	0.425618	0.0119806	0.69783	0.8503	BRCA		ADIPOGENESIS	0.011879	0.011125	0.00075387	0.9832	0.9832	#105
33	0.279263	0.265221	0.0140421	0.37184	0.58682	BRCA		ESTROGEN_RESPONSE_EARLY	0.074356	0.0031388	0.071217	0.016832	0.21991	#105
34	0.276474	0.262517	0.0139563	0.56402	0.77187	BRCA		ESTROGEN_RESPONSE_LATE	0.07569	0.0051723	0.070518	0.013541	0.21991	#105
35	0.495099	0.418857	0.0762418	0.027152	0.10361	BRCA		ANDROGEN_RESPONSE	0.034082	0.010689	0.023393	0.45228	0.70694	#105
36	0.389191	0.397591	-0.00840065	0.76894	0.90647	BRCA		MYOGENESIS	-0.0061761	-0.011197	0.0050205	0.83131	0.95648	#105
37	0.0146118	-0.0322049	0.0468167	0.0065612	0.038055	BRCA		PROTEIN_SECRETION	-0.003573	0.01214	-0.015713	0.74025	0.91939	#105
38	0.578118	0.524049	0.0540694	0.043691	0.14078	BRCA		INTERFERON_ALPHA_RESPONSE	0.070517	-0.0015161	0.072033	0.17239	0.571	#105
39	0.512684	0.474797	0.0378874	0.20642	0.41595	BRCA		INTERFERON_GAMMA_RESPONSE	0.037925	-0.012192	0.050117	0.18173	0.571	#105
4	0.320672	0.372404	-0.0517317	0.0013012	0.012578	BRCA		APICAL_JUNCTION	0.02194	-0.0033414	0.025282	0.33382	0.59611	#105
40	-0.014193	-0.012447	-0.00174597	0.91481	0.97506	BRCA		APICAL_SURFACE	0.037473	0.0025946	0.034879	0.21616	0.59611	#105
41	0.0547456	0.0787171	-0.0239715	0.063986	0.18556	BRCA		HEDGEHOG_SIGNALING	0.017638	-0.0040034	0.021641	0.5453	0.80191	#105
42	0.215684	0.221352	-0.00566816	0.83592	0.96101	BRCA		COMPLEMENT	0.021435	-0.0049077	0.026343	0.29686	0.59611	#105
43	0.778728	0.805436	-0.0267081	0.6551	0.82187	BRCA		UNFOLDED_PROTEIN_RESPONSE	-0.046942	0.016999	-0.063941	0.16882	0.571	#105
44	0.0310263	0.0137582	0.0172681	0.20654	0.41595	BRCA		PI3K_AKT_MTOR_SIGNALING	-0.0046008	-0.0083891	0.0037883	0.91576	0.97421	#105
45	0.0995263	0.185563	-0.0860364	2.02e-07	2.15e-05	BRCA		MTORC1_SIGNALING	0.030363	0.023681	0.0066818	0.86083	0.95648	#105
46	0.426298	0.406542	0.0197566	0.56597	0.77187	BRCA		E2F_TARGETS	-0.037426	0.033918	-0.071345	0.25095	0.59611	#105
47	0.248035	0.231629	0.0164065	0.46143	0.67815	BRCA		MYC_TARGETS_V1	-0.068253	0.062289	-0.13054	0.034802	0.34802	#105
48	0.760921	0.822139	-0.0612184	0.14729	0.34447	BRCA		MYC_TARGETS_V2	0.0080163	0.047763	-0.039747	0.52551	0.79623	#105
49	0.176	0.206744	-0.0307443	0.034746	0.12717	BRCA		EPITHELIAL_MESENCHYMAL_TRANSITION	-0.003081	0.009139	-0.01222	0.77229	0.91939	#105
5	0.446019	0.444432	0.00158771	0.92799	0.97506	BRCA		INFLAMMATORY_RESPONSE	0.034676	-0.0073627	0.042039	0.092183	0.46092	#105
50	0.3595	0.360197	-0.000696502	0.98894	0.99928	BRCA		XENOBIOTIC_METABOLISM	0.061108	0.003092	0.058016	0.051677	0.36912	#105
51	0.489167	0.460559	0.028608	0.52269	0.7504	BRCA		FATTY_ACID_METABOLISM	0.020657	0.0074384	0.013219	0.69467	0.91939	#105
52	0.188009	0.158463	0.0295458	0.054636	0.16505	BRCA		OXIDATIVE_PHOSPHORYLATION	-0.02568	0.035086	-0.060766	0.24645	0.59611	#105
53	0.517491	0.467846	0.0496455	0.19588	0.41163	BRCA		GLYCOLYSIS	0.058076	0.013763	0.044313	0.18082	0.571	#105
54	0.158947	0.130986	0.0279613	0.024571	0.098967	BRCA		REACTIVE_OXIGEN_SPECIES_PATHWAY	0.0076789	0.0093228	-0.0016439	0.96412	0.9832	#105
55	0.122061	0.0807418	0.0413196	0.003255	0.024841	BRCA		P53_PATHWAY	0.062362	-0.0047097	0.067072	0.017593	0.21991	#105
56	0.551193	0.550587	0.000605534	0.98769	0.99928	BRCA		UV_RESPONSE_UP	0.032647	0.0029482	0.029698	0.31018	0.59611	#105
57	0.44864	0.402292	0.0463482	0.074399	0.19978	BRCA		UV_RESPONSE_DN	-0.012351	0.00030588	-0.012657	0.70517	0.91939	#105
58	0.0155526	0.0079537	0.00759893	0.46301	0.67815	BRCA		ANGIOGENESIS	0.025096	0.013536	0.01156	0.73639	0.91939	#105
59	0.26907	0.256626	0.0124447	0.54838	0.77187	BRCA		HEME_METABOLISM	-0.024601	-0.0078567	-0.016744	0.60072	0.85817	#105
6	0.228449	0.200951	0.027498	0.036836	0.12717	BRCA		COAGULATION	0.063423	0.0036087	0.059815	0.063236	0.39522	#105
60	0.0999737	0.148826	-0.0488519	0.13869	0.32967	BRCA		IL2_STAT5_SIGNALING	0.017709	-0.011163	0.028872	0.20132	0.59212	#105
61	0.0582018	0.0841132	-0.0259114	0.077181	0.20348	BRCA		BILE_ACID_METABOLISM	0.019233	-0.01018	0.029413	0.32769	0.59611	#105
62	0.483307	0.462116	0.0211908	0.31919	0.53198	BRCA		PEROXISOME	0.0042642	0.0003892	0.003875	0.90389	0.97421	#105
63	0.743061	0.836817	-0.093756	0.019139	0.083746	BRCA		ALLOGRAFT_REJECTION	-0.031151	-0.023671	-0.0074801	0.73868	0.91939	#105
64	0.171092	0.240786	-0.0696942	0.0014219	0.012886	BRCA		SPERMATOGENESIS	-0.032165	-0.0027691	-0.029396	0.30894	0.59611	#105
65	0.320921	0.324391	-0.00347015	0.905	0.97444	BRCA		KRAS_SIGNALING_UP	0.01561	-0.0077698	0.02338	0.24997	0.59611	#105
66	0.0961053	0.119049	-0.0229441	0.30104	0.51172	BRCA		KRAS_SIGNALING_DN	0.018309	-0.017511	0.03582	0.081977	0.45543	#105
67	0.0647895	0.0843179	-0.0195284	0.066274	0.18843	BRCA		PANCREAS_BETA_CELLS	-0.02663	-0.016929	-0.0097008	0.76946	0.91939	#105
68	0.0827105	0.107855	-0.0251444	0.18342	0.40508	BRCA		TNFA_SIGNALING_VIA_NFKB	0.17807	-0.0067847	0.18486	2.0608e-07	1.472e-06	#106
69	0.269184	0.281701	-0.0125172	0.57487	0.77187	BRCA		HYPOXIA	0.123	-0.012548	0.13555	3.2851e-06	1.3318e-05	#106
7	0.242381	0.290828	-0.0484475	0.00021323	0.0038648	BRCA		CHOLESTEROL_HOMEOSTASIS	0.086048	-0.0030519	0.0891	0.0022215	0.0037735	#106
70	0.431789	0.556724	-0.124934	6.84e-05	0.0016531	BRCA		MITOTIC_SPINDLE	0.10265	-0.0095112	0.11217	0.0075436	0.012167	#106
71	0.164684	0.164701	-1.72e-05	0.99928	0.99928	BRCA		WNT_BETA_CATENIN_SIGNALING	0.063713	-0.019265	0.082977	0.010163	0.015398	#106
72	0.663632	0.643416	0.0202157	0.58023	0.77187	BRCA		TGF_BETA_SIGNALING	0.17127	-0.011982	0.18326	1.1828e-06	5.914e-06	#106
73	0.760671	0.693904	0.0667667	0.053217	0.16418	BRCA		IL6_JAK_STAT3_SIGNALING	0.074092	-0.020862	0.094954	0.00033632	0.0007085	#106
74	1.20539	1.24232	-0.0369208	0.37233	0.58682	BRCA		DNA_REPAIR	0.027142	0.0087106	0.018431	0.64854	0.7206	#106
75	0.449961	0.43534	0.014621	0.60703	0.80018	BRCA		G2M_CHECKPOINT	0.016414	0.018865	-0.0024514	0.96238	0.96238	#106
76	0.183987	0.162171	0.0218155	0.51882	0.7504	BRCA		APOPTOSIS	0.11061	-0.010691	0.1213	1.0564e-06	5.8689e-06	#106
77	0.263105	0.207243	0.0558622	0.043334	0.14078	BRCA		NOTCH_SIGNALING	0.12967	-0.0082751	0.13794	2.3013e-06	1.046e-05	#106
78	0.475776	0.527209	-0.0514328	0.20476	0.41595	BRCA		ADIPOGENESIS	0.062225	0.0035216	0.058703	0.059092	0.076464	#106
79	0.428303	0.395058	0.0332448	0.34327	0.55926	BRCA		ESTROGEN_RESPONSE_EARLY	0.15549	-0.009862	0.16535	1.6053e-09	8.0265e-08	#106
8	0.167481	0.136693	0.0307884	0.068263	0.19035	BRCA		ESTROGEN_RESPONSE_LATE	0.13901	-0.0051339	0.14414	1.3472e-08	2.2453e-07	#106
80	0.790658	0.688332	0.102326	0.036361	0.12717	BRCA		ANDROGEN_RESPONSE	0.10579	-0.0003795	0.10617	0.00010391	0.00025978	#106
81	0.699184	0.748799	-0.0496152	0.24763	0.44757	BRCA		MYOGENESIS	0.08057	-0.024338	0.10491	3.4626e-06	1.3318e-05	#106
82	0.118592	0.118552	3.96e-05	0.99794	0.99928	BRCA		PROTEIN_SECRETION	0.123	-0.0067887	0.12979	0.0022641	0.0037735	#106
83	0.156132	0.165171	-0.00903972	0.62514	0.80701	BRCA		INTERFERON_ALPHA_RESPONSE	0.15651	-0.015259	0.17177	0.001356	0.0026077	#106
84	0.532316	0.493346	0.0389701	0.23226	0.44313	BRCA		INTERFERON_GAMMA_RESPONSE	0.097909	-0.021777	0.11969	0.0015172	0.0028096	#106
85	-0.0445526	-0.0385054	-0.00604723	0.65598	0.82187	BRCA		APICAL_JUNCTION	0.11279	-0.017317	0.1301	1.0739e-07	1.0739e-06	#106
86	0.188803	0.168576	0.0202262	0.28861	0.4982	BRCA		APICAL_SURFACE	0.13574	-0.012603	0.14834	1.0724e-08	2.2453e-07	#106
87	0.0340789	0.0320123	0.0020666	0.79574	0.9305	BRCA		HEDGEHOG_SIGNALING	0.074071	-0.012749	0.08682	0.0091562	0.014307	#106
88	0.47525	0.412009	0.0632407	0.013513	0.063206	BRCA		COMPLEMENT	0.10046	-0.017112	0.11758	8.2488e-07	5.1555e-06	#106
89	0.477263	0.459125	0.0181382	0.57228	0.77187	BRCA		UNFOLDED_PROTEIN_RESPONSE	0.012636	0.0086933	0.0039426	0.9202	0.93898	#106
9	0.321342	0.319154	0.0021883	0.90703	0.97444	BRCA		PI3K_AKT_MTOR_SIGNALING	0.082223	-0.021529	0.10375	0.002051	0.0036625	#106
90	0.381737	0.339887	0.0418495	0.12677	0.30636	BRCA		MTORC1_SIGNALING	0.060856	0.019009	0.041847	0.19906	0.24276	#106
91	0.424921	0.299755	0.125166	0.0010156	0.010519	BRCA		E2F_TARGETS	-0.01763	0.031694	-0.049324	0.39223	0.45608	#106
92	0.00839474	0.0848719	-0.0764772	1.08e-05	0.00039226	BRCA		MYC_TARGETS_V1	-0.052806	0.061353	-0.11416	0.035657	0.050939	#106
93	0.369303	0.325681	0.0436213	0.19336	0.41163	BRCA		MYC_TARGETS_V2	0.0064487	0.048424	-0.041975	0.45473	0.51674	#106
94	0.0745132	0.056314	0.0181991	0.25311	0.44757	BRCA		EPITHELIAL_MESENCHYMAL_TRANSITION	0.1521	-0.014142	0.16624	8.3009e-05	0.00021844	#106
95	0.427434	0.422887	0.00454686	0.89853	0.97444	BRCA		INFLAMMATORY_RESPONSE	0.090695	-0.016263	0.10696	2.3113e-05	7.7043e-05	#106
96	0.491053	0.58903	-0.0979775	0.0046931	0.031797	BRCA		XENOBIOTIC_METABOLISM	0.098251	-0.0031313	0.10138	2.6765e-05	8.3641e-05	#106
97	1.11983	1.16178	-0.0419542	0.081772	0.21173	BRCA		FATTY_ACID_METABOLISM	0.048693	0.0030674	0.045626	0.121	0.15125	#106
98	0.62975	0.730555	-0.100805	0.019637	0.083746	BRCA		OXIDATIVE_PHOSPHORYLATION	-0.0070447	0.032924	-0.039969	0.38609	0.45608	#106
99	0.0395658	0.0479144	-0.00834856	0.57667	0.77187	BRCA		GLYCOLYSIS	0.11382	0.0048796	0.10894	0.00011476	0.00027324	#106
1	0.0776406	0.110231	-0.0325903	4.23e-07	3.07e-05	CESC		REACTIVE_OXIGEN_SPECIES_PATHWAY	0.064087	0.00083015	0.063257	0.042417	0.05732	#106
10	0.42572	0.453188	-0.0274679	0.69995	0.89486	CESC		P53_PATHWAY	0.11591	-0.013504	0.12941	1.9389e-07	1.472e-06	#106
100	0.6544	0.601016	0.0533845	0.49727	0.7964	CESC		UV_RESPONSE_UP	0.078881	-0.0043443	0.083225	0.0010648	0.0021296	#106
101	0.06165	0.0825399	-0.0208899	0.36582	0.69795	CESC		UV_RESPONSE_DN	0.10635	-0.017468	0.12382	0.0001914	0.000435	#106
102	0.22655	0.278982	-0.0524315	0.34474	0.68476	CESC		ANGIOGENESIS	0.12858	-0.0021998	0.13078	7.201e-05	0.00020003	#106
103	0.19245	0.277001	-0.0845507	0.05123	0.33765	CESC		HEME_METABOLISM	0.035863	-0.0168	0.052662	0.059642	0.076464	#106
104	0.2945	0.300521	-0.00602145	0.92004	0.96032	CESC		COAGULATION	0.14403	-0.0091912	0.15322	3.942e-08	4.9275e-07	#106
105	0.1401	0.0840399	0.0560601	0.065653	0.38079	CESC		IL2_STAT5_SIGNALING	0.05722	-0.017432	0.074652	0.00034008	0.0007085	#106
106	0.00615	0.0452352	-0.0390852	0.14578	0.53581	CESC		BILE_ACID_METABOLISM	0.048268	-0.014875	0.063143	0.019271	0.02834	#106
107	0.36525	0.358872	0.00637796	0.93172	0.96032	CESC		PEROXISOME	0.051368	-0.0067587	0.058127	0.041958	0.05732	#106
108	0.1971	0.134437	0.0626629	0.1255	0.51993	CESC		ALLOGRAFT_REJECTION	-0.021743	-0.02501	0.0032674	0.86956	0.90579	#106
109	0.2198	0.199935	0.0198651	0.7358	0.90561	CESC		SPERMATOGENESIS	6.34e-06	-0.0073088	0.0073151	0.78229	0.85032	#106
11	0.13782	0.11358	0.02424	0.11196	0.49195	CESC		KRAS_SIGNALING_UP	0.067525	-0.015852	0.083377	3.1398e-05	9.2347e-05	#106
110	0.1717	0.189395	-0.017695	0.52342	0.81171	CESC		KRAS_SIGNALING_DN	0.065272	-0.024979	0.090251	1.7608e-05	6.2886e-05	#106
111	1.0241	1.26189	-0.237788	0.14611	0.53581	CESC		PANCREAS_BETA_CELLS	-0.02251	-0.017447	-0.005063	0.84643	0.90046	#106
112	0.3198	0.265355	0.054445	0.15318	0.53581	CESC		TNFA_SIGNALING_VIA_NFKB	0.08014	0.0080867	0.072053	0.036987	0.26419	#107
113	0.8541	0.889871	-0.0357706	0.52621	0.81171	CESC		HYPOXIA	0.030671	0.0014203	0.029251	0.29083	0.47594	#107
114	0.182	0.176533	0.00546746	0.74726	0.91053	CESC		CHOLESTEROL_HOMEOSTASIS	0.048633	0.0026542	0.045979	0.090486	0.32316	#107
115	0.1856	0.166226	0.0193744	0.65921	0.89486	CESC		MITOTIC_SPINDLE	-0.0089399	0.0073032	-0.016243	0.68182	0.81169	#107
116	0.05705	0.037372	0.019678	0.58579	0.85798	CESC		WNT_BETA_CATENIN_SIGNALING	0.053288	-0.017597	0.070885	0.027336	0.2278	#107
117	0.4702	0.586379	-0.116179	0.28548	0.64679	CESC		TGF_BETA_SIGNALING	0.043219	0.0073854	0.035833	0.36226	0.54581	#107
118	0.16405	0.131648	0.0324021	0.43219	0.76424	CESC		IL6_JAK_STAT3_SIGNALING	0.014918	-0.011899	0.026817	0.27823	0.47594	#107
119	0.0179	0.239724	-0.221824	0.00016148	0.0078049	CESC		DNA_REPAIR	-0.0092042	0.014163	-0.023367	0.52593	0.69201	#107
12	0.11743	0.116274	0.00115648	0.9581	0.96032	CESC		G2M_CHECKPOINT	-0.045414	0.028095	-0.073509	0.17026	0.42565	#107
120	0.50735	0.445054	0.062296	0.28294	0.64679	CESC		APOPTOSIS	0.044105	-0.00059818	0.044703	0.050863	0.30141	#107
121	0.35515	0.313287	0.041863	0.25054	0.63955	CESC		NOTCH_SIGNALING	0.049057	0.0039467	0.04511	0.13324	0.35063	#107
122	0.16095	0.155821	0.00512899	0.94327	0.96032	CESC		ADIPOGENESIS	0.039669	0.0069683	0.0327	0.2584	0.47594	#107
123	0.6574	0.520616	0.136784	0.25582	0.63955	CESC		ESTROGEN_RESPONSE_EARLY	0.094848	-0.00058615	0.095434	0.00027608	0.006902	#107
124	0.45915	0.47528	-0.0161296	0.80639	0.92799	CESC		ESTROGEN_RESPONSE_LATE	0.085829	0.003	0.082829	0.0008847	0.014745	#107
125	0.42975	0.399086	0.0306642	0.57532	0.85798	CESC		ANDROGEN_RESPONSE	0.046045	0.0086837	0.037362	0.12634	0.35063	#107
126	0.18715	0.690558	-0.503408	2.77e-10	4.01e-08	CESC		MYOGENESIS	-0.013339	-0.010174	-0.0031651	0.89195	0.94227	#107
127	0.3673	0.174928	0.192372	0.050539	0.33765	CESC		PROTEIN_SECRETION	0.038614	0.0059865	0.032627	0.38692	0.55274	#107
128	0.44245	0.34962	0.0928302	0.11164	0.49195	CESC		INTERFERON_ALPHA_RESPONSE	0.035722	0.0030076	0.032715	0.50022	0.67597	#107
129	0.09265	0.0997049	-0.00705488	0.73698	0.90561	CESC		INTERFERON_GAMMA_RESPONSE	0.020976	-0.010128	0.031105	0.37115	0.54581	#107
13	0.0456333	0.0797574	-0.0341241	0.05632	0.35506	CESC		APICAL_JUNCTION	0.0058153	-0.0011693	0.0069845	0.79024	0.87804	#107
130	0.10335	0.111308	-0.00795843	0.78322	0.92799	CESC		APICAL_SURFACE	0.061417	-0.0013065	0.062723	0.015598	0.18846	#107
131	0.57325	0.461371	0.111879	0.086198	0.46292	CESC		HEDGEHOG_SIGNALING	0.011653	-0.0033117	0.014964	0.6556	0.79951	#107
132	0.2502	0.0969549	0.153245	0.015283	0.18471	CESC		COMPLEMENT	0.032284	-0.0067737	0.039058	0.078367	0.30141	#107
133	0.4871	0.579726	-0.0926256	0.17373	0.5598	CESC		UNFOLDED_PROTEIN_RESPONSE	0.045747	0.003754	0.041993	0.22554	0.46988	#107
134	0.2909	0.270518	0.0203815	0.6211	0.88294	CESC		PI3K_AKT_MTOR_SIGNALING	0.013152	-0.011076	0.024228	0.41485	0.57618	#107
135	0.33775	0.468707	-0.130957	0.13289	0.53525	CESC		MTORC1_SIGNALING	0.026453	0.024202	0.0022511	0.93918	0.95835	#107
136	0.3423	0.348604	-0.00630429	0.8907	0.96032	CESC		E2F_TARGETS	-0.067279	0.039042	-0.10632	0.074786	0.30141	#107
137	0.04965	0.0512256	-0.00157559	0.94852	0.96032	CESC		MYC_TARGETS_V1	-0.032788	0.058212	-0.090999	0.076476	0.30141	#107
138	0.41685	0.405567	0.0112834	0.83597	0.93966	CESC		MYC_TARGETS_V2	0.049105	0.041998	0.0071066	0.90458	0.94227	#107
139	0.061	0.0416679	0.0193321	0.59666	0.8606	CESC		EPITHELIAL_MESENCHYMAL_TRANSITION	-0.0064632	0.0097581	-0.016221	0.72437	0.84229	#107
14	0.18655	0.172359	0.0141915	0.48539	0.7964	CESC		INFLAMMATORY_RESPONSE	0.034114	-0.0076711	0.041785	0.066902	0.30141	#107
140	0.1257	0.112316	0.0133842	0.83148	0.93966	CESC		XENOBIOTIC_METABOLISM	0.057987	0.0030167	0.05497	0.018846	0.18846	#107
141	0.20055	0.252725	-0.0521749	0.23428	0.62909	CESC		FATTY_ACID_METABOLISM	0.040432	0.004362	0.03607	0.2033	0.44196	#107
142	0.16235	0.203853	-0.0415028	0.4756	0.79267	CESC		OXIDATIVE_PHOSPHORYLATION	0.03806	0.026135	0.011925	0.7834	0.87804	#107
143	0.105	0.13255	-0.0275496	0.35738	0.69093	CESC		GLYCOLYSIS	0.041389	0.015841	0.025548	0.33434	0.52241	#107
144	0.1083	0.0744142	0.0338858	0.70744	0.89486	CESC		REACTIVE_OXIGEN_SPECIES_PATHWAY	0.040511	0.0044351	0.036076	0.2542	0.47594	#107
145	0.096	0.146483	-0.050483	0.1552	0.53581	CESC		P53_PATHWAY	0.07889	-0.0078038	0.086694	0.00016779	0.006902	#107
15	0.554157	0.441254	0.112904	0.14849	0.53581	CESC		UV_RESPONSE_UP	0.03674	0.0020597	0.03468	0.11628	0.35063	#107
16	0.554186	0.654179	-0.0999929	0.23924	0.63072	CESC		UV_RESPONSE_DN	-0.0015626	-0.0011871	-0.00037547	0.99085	0.99085	#107
17	0.0527429	0.0473846	0.00535824	0.58353	0.85798	CESC		ANGIOGENESIS	0.029663	0.012746	0.016917	0.6202	0.77525	#107
18	0.296117	0.378727	-0.0826107	0.27954	0.64679	CESC		HEME_METABOLISM	0.020829	-0.014485	0.035314	0.20132	0.44196	#107
19	0.145133	0.199351	-0.0542175	0.010472	0.16872	CESC		COAGULATION	0.034909	0.0073086	0.0276	0.29508	0.47594	#107
2	0.258884	0.32216	-0.0632753	0.11129	0.49195	CESC		IL2_STAT5_SIGNALING	0.01776	-0.01144	0.0292	0.11451	0.35063	#107
20	0.0678333	0.11071	-0.0428765	0.040497	0.32623	CESC		BILE_ACID_METABOLISM	0.023495	-0.011092	0.034587	0.13109	0.35063	#107
21	0.180317	0.153076	0.0272407	0.32366	0.66837	CESC		PEROXISOME	0.024998	-0.0027432	0.027741	0.27859	0.47594	#107
22	0.0805167	0.124811	-0.0442945	0.016341	0.18471	CESC		ALLOGRAFT_REJECTION	-0.034241	-0.02314	-0.011102	0.58062	0.74438	#107
23	0.30578	0.399763	-0.0939827	0.04968	0.33765	CESC		SPERMATOGENESIS	-0.035301	-0.0020266	-0.033274	0.18314	0.43605	#107
24	0.2853	0.372158	-0.0868577	0.0082115	0.16099	CESC		KRAS_SIGNALING_UP	0.023043	-0.009098	0.032141	0.070553	0.30141	#107
25	0.41024	0.414736	-0.0044955	0.94994	0.96032	CESC		KRAS_SIGNALING_DN	0.0068155	-0.016129	0.022944	0.24507	0.47594	#107
26	0.19116	0.232692	-0.0415317	0.26929	0.64679	CESC		PANCREAS_BETA_CELLS	-0.015291	-0.018532	0.0032409	0.89359	0.94227	#107
27	0.40924	0.438648	-0.0294082	0.50255	0.7964	CESC		TNFA_SIGNALING_VIA_NFKB	0.13972	-0.0013744	0.14109	6.4489e-05	0.0016122	#108
28	0.56686	0.560505	0.00635497	0.90913	0.96032	CESC		HYPOXIA	0.096881	-0.00889	0.10577	0.00039138	0.003013	#108
29	0.564675	0.476931	0.0877442	0.28136	0.64679	CESC		CHOLESTEROL_HOMEOSTASIS	0.037043	0.0042539	0.032789	0.29882	0.33957	#108
3	0.715465	0.824035	-0.10857	0.0030493	0.073691	CESC		MITOTIC_SPINDLE	0.11788	-0.012155	0.13003	0.0013227	0.0055113	#108
30	0.04995	-0.058176	0.108126	0.099783	0.48228	CESC		WNT_BETA_CATENIN_SIGNALING	0.079384	-0.021899	0.10128	0.0021622	0.0077757	#108
31	1.07048	1.11355	-0.0430727	0.63805	0.88959	CESC		TGF_BETA_SIGNALING	0.14587	-0.0085612	0.15443	0.00017258	0.0028763	#108
32	0.38735	0.426858	-0.0395076	0.5053	0.7964	CESC		IL6_JAK_STAT3_SIGNALING	0.051299	-0.017607	0.068906	0.009675	0.021989	#108
33	0.2153	0.266749	-0.0514489	0.097551	0.48228	CESC		DNA_REPAIR	0.055626	0.0042762	0.05135	0.20286	0.25358	#108
34	0.27605	0.263102	0.0129483	0.79095	0.92799	CESC		G2M_CHECKPOINT	0.094068	0.0069168	0.087151	0.1025	0.14433	#108
35	0.417075	0.423169	-0.00609401	0.92775	0.96032	CESC		APOPTOSIS	0.082571	-0.0066995	0.08927	0.00047222	0.003013	#108
36	0.389175	0.397244	-0.00806871	0.90299	0.96032	CESC		NOTCH_SIGNALING	0.0979	-0.0037539	0.10165	0.00083036	0.0041518	#108
37	0.05735	-0.0308979	0.0882479	0.23333	0.62909	CESC		ADIPOGENESIS	0.04297	0.0063288	0.036641	0.23192	0.27974	#108
38	0.5304	0.526994	0.00340555	0.95427	0.96032	CESC		ESTROGEN_RESPONSE_EARLY	0.067591	0.0032267	0.064365	0.017009	0.034018	#108
39	0.652967	0.474291	0.178676	0.036498	0.31781	CESC		ESTROGEN_RESPONSE_LATE	0.048281	0.0084478	0.039833	0.10392	0.14433	#108
4	0.3557	0.369743	-0.0140426	0.7954	0.92799	CESC		ANDROGEN_RESPONSE	0.07134	0.0046395	0.066701	0.019342	0.035819	#108
40	-0.0485333	-0.0120113	-0.036522	0.14226	0.53581	CESC		MYOGENESIS	0.05415	-0.020551	0.074701	0.0046049	0.011512	#108
41	0.0951667	0.0771262	0.0180404	0.45705	0.77061	CESC		PROTEIN_SECRETION	0.10104	-0.0037547	0.10479	0.018014	0.034642	#108
42	0.165267	0.221863	-0.0565967	0.28082	0.64679	CESC		INTERFERON_ALPHA_RESPONSE	0.083823	-0.0045289	0.088352	0.084837	0.12476	#108
43	0.632967	0.806486	-0.17352	0.25471	0.63955	CESC		INTERFERON_GAMMA_RESPONSE	0.064414	-0.016941	0.081354	0.02131	0.038054	#108
44	0.0367	0.0143895	0.0223105	0.2204	0.62909	CESC		APICAL_JUNCTION	0.097303	-0.015282	0.11258	5.2551e-05	0.0016122	#108
45	0.122633	0.181657	-0.059024	0.037261	0.31781	CESC		APICAL_SURFACE	0.085909	-0.0053289	0.091238	0.0009234	0.0041973	#108
46	0.5066	0.406172	0.100428	0.12158	0.5185	CESC		HEDGEHOG_SIGNALING	0.07391	-0.012956	0.086866	0.013598	0.028329	#108
47	0.189067	0.23318	-0.0441138	0.3779	0.70756	CESC		COMPLEMENT	0.071975	-0.013041	0.085016	0.00038554	0.003013	#108
48	0.788967	0.819189	-0.0302222	0.70902	0.89486	CESC		UNFOLDED_PROTEIN_RESPONSE	0.067781	0.00019324	0.067588	0.07702	0.1167	#108
49	0.2458	0.204438	0.0413616	0.21509	0.62909	CESC		PI3K_AKT_MTOR_SIGNALING	0.075267	-0.020735	0.096002	0.002589	0.0080906	#108
5	0.439387	0.444595	-0.0052088	0.88415	0.96032	CESC		MTORC1_SIGNALING	0.082513	0.015563	0.06695	0.041462	0.071486	#108
50	0.431933	0.359096	0.0728372	0.18835	0.59371	CESC		E2F_TARGETS	0.086383	0.015813	0.07057	0.23498	0.27974	#108
51	0.562933	0.460652	0.102281	0.30768	0.66837	CESC		MYC_TARGETS_V1	0.057118	0.044736	0.012382	0.82356	0.82356	#108
52	0.1661	0.160011	0.00608915	0.86273	0.95493	CESC		MYC_TARGETS_V2	0.14101	0.027821	0.11319	0.061644	0.099573	#108
53	0.6785	0.46752	0.21098	0.008882	0.16099	CESC		EPITHELIAL_MESENCHYMAL_TRANSITION	0.16314	-0.016288	0.17943	0.00062051	0.0034473	#108
54	0.105833	0.13293	-0.0270966	0.081544	0.45476	CESC		INFLAMMATORY_RESPONSE	0.060736	-0.011937	0.072673	0.0024451	0.0080906	#108
55	0.110633	0.0826223	0.028011	0.22501	0.62909	CESC		XENOBIOTIC_METABOLISM	0.049404	0.0041172	0.045287	0.072688	0.11358	#108
56	0.571167	0.550317	0.0208496	0.69736	0.89486	CESC		FATTY_ACID_METABOLISM	0.024708	0.0066378	0.018071	0.53783	0.56024	#108
57	0.446733	0.40424	0.0424932	0.63453	0.88959	CESC		OXIDATIVE_PHOSPHORYLATION	-0.00039149	0.032007	-0.032398	0.48368	0.51455	#108
58	0.0167667	0.00825049	0.00851617	0.41863	0.7494	CESC		GLYCOLYSIS	0.085561	0.0089382	0.076623	0.0092813	0.021989	#108
59	0.338933	0.256107	0.0828258	0.16277	0.5364	CESC		REACTIVE_OXIGEN_SPECIES_PATHWAY	0.05973	0.0013316	0.058398	0.061735	0.099573	#108
6	0.15452	0.203184	-0.0486637	0.026537	0.27485	CESC		P53_PATHWAY	0.075121	-0.0075717	0.082693	0.00048208	0.003013	#108
60	0.0213667	0.147965	-0.126598	0.033006	0.31781	CESC		UV_RESPONSE_UP	0.069634	-0.0031435	0.072777	0.0041623	0.010953	#108
61	0.0674333	0.0829034	-0.01547	0.45107	0.77061	CESC		UV_RESPONSE_DN	0.093751	-0.015859	0.10961	0.0036101	0.010028	#108
62	0.490933	0.462881	0.0280522	0.59945	0.8606	CESC		ANGIOGENESIS	0.11506	-0.00046936	0.11553	0.0027974	0.0082276	#108
63	0.795733	0.832155	-0.0364215	0.67732	0.89486	CESC		HEME_METABOLISM	0.02561	-0.015362	0.040972	0.17931	0.23593	#108
64	0.2091	0.237337	-0.0282373	0.41007	0.74325	CESC		COAGULATION	0.099123	-0.002688	0.10181	0.0021772	0.0077757	#108
65	0.2057	0.325952	-0.120252	0.00049023	0.014217	CESC		IL2_STAT5_SIGNALING	0.056417	-0.017508	0.073926	0.00036462	0.003013	#108
66	0.145	0.117376	0.0276243	0.45184	0.77061	CESC		BILE_ACID_METABOLISM	0.010207	-0.0091848	0.019392	0.46773	0.5084	#108
67	0.6976	0.0741479	0.623452	0.00025738	0.00933	CESC		PEROXISOME	0.039608	-0.0051038	0.044711	0.11693	0.15801	#108
68	0.12725	0.106155	0.0210954	0.5552	0.83858	CESC		ALLOGRAFT_REJECTION	0.00013127	-0.028387	0.028518	0.19948	0.25358	#108
69	0.2964	0.28078	0.0156197	0.70794	0.89486	CESC		SPERMATOGENESIS	0.015664	-0.0097389	0.025403	0.32729	0.36366	#108
7	0.241313	0.288837	-0.0475239	0.059663	0.36046	CESC		KRAS_SIGNALING_UP	0.03808	-0.011542	0.049622	0.011319	0.024607	#108
70	0.5367	0.549997	-0.013297	0.85185	0.95014	CESC		KRAS_SIGNALING_DN	0.0062135	-0.016128	0.022342	0.2421	0.28151	#108
71	0.1999	0.16418	0.0357203	0.21397	0.62909	CESC		PANCREAS_BETA_CELLS	-0.028541	-0.016505	-0.012035	0.65288	0.6662	#108
72	0.56275	0.645746	-0.0829956	0.3223	0.66837	CESC		TNFA_SIGNALING_VIA_NFKB	0.015904	0.017675	-0.0017709	0.96215	0.98179	#109
73	0.73525	0.697046	0.0382041	0.55252	0.83858	CESC		HYPOXIA	0.016171	0.0036192	0.012551	0.6632	0.75364	#109
74	1.312	1.23921	0.0727907	0.35474	0.69093	CESC		CHOLESTEROL_HOMEOSTASIS	0.0087677	0.0086079	0.00015985	0.99569	0.99569	#109
75	0.41535	0.436457	-0.0211071	0.69859	0.89486	CESC		MITOTIC_SPINDLE	0.047952	-0.001062	0.049014	0.23731	0.47462	#109
76	0.1294	0.163882	-0.0344824	0.15943	0.5364	CESC		WNT_BETA_CATENIN_SIGNALING	-0.0030619	-0.009166	0.0061041	0.83529	0.90792	#109
77	0.21495	0.210269	0.00468077	0.92551	0.96032	CESC		TGF_BETA_SIGNALING	-0.0081485	0.014994	-0.023143	0.59098	0.70355	#109
78	0.4918	0.524842	-0.0330417	0.71729	0.89661	CESC		IL6_JAK_STAT3_SIGNALING	0.011888	-0.011384	0.023272	0.365	0.57031	#109
79	0.3407	0.397731	-0.0570308	0.31883	0.66837	CESC		DNA_REPAIR	0.09588	-0.0012706	0.09715	0.013979	0.053765	#109
8	0.0875643	0.13915	-0.051586	0.042856	0.32706	CESC		G2M_CHECKPOINT	0.15257	-0.0010616	0.15363	0.0064495	0.032996	#109
80	0.5918	0.695512	-0.103712	0.33146	0.66837	CESC		APOPTOSIS	0.0072791	0.0049075	0.0023716	0.9272	0.97543	#109
81	0.8639	0.744308	0.119592	0.20975	0.62909	CESC		NOTCH_SIGNALING	-0.045288	0.017867	-0.063155	0.056816	0.16711	#109
82	0.09055	0.118969	-0.0284189	0.40457	0.74257	CESC		ADIPOGENESIS	0.025804	0.0090834	0.01672	0.57209	0.70355	#109
83	0.162	0.16471	-0.00271006	0.96032	0.96032	CESC		ESTROGEN_RESPONSE_EARLY	-0.043468	0.0199	-0.063368	0.030323	0.1083	#109
84	0.40485	0.496845	-0.0919954	0.22909	0.62909	CESC		ESTROGEN_RESPONSE_LATE	-0.048043	0.022803	-0.070845	0.0065993	0.032996	#109
85	-0.0203	-0.0391146	0.0188146	0.48894	0.7964	CESC		ANDROGEN_RESPONSE	0.038456	0.0098932	0.028562	0.2897	0.51732	#109
86	0.0868	0.170923	-0.0841231	0.01656	0.18471	CESC		MYOGENESIS	-0.057729	-0.003689	-0.05404	0.044825	0.14008	#109
87	0.0472	0.0319038	0.0152962	0.38062	0.70756	CESC		PROTEIN_SECRETION	0.032768	0.0069283	0.02584	0.53483	0.70355	#109
88	0.4302	0.415295	0.0149049	0.82794	0.93966	CESC		INTERFERON_ALPHA_RESPONSE	0.069876	-0.0019013	0.071777	0.14492	0.34505	#109
89	0.4863	0.459743	0.0265574	0.66571	0.89486	CESC		INTERFERON_GAMMA_RESPONSE	0.058043	-0.015468	0.07351	0.034705	0.11568	#109
9	0.345742	0.318884	0.0268582	0.45127	0.77061	CESC		APICAL_JUNCTION	-0.024403	0.0032696	-0.027673	0.33752	0.54439	#109
90	0.3699	0.341796	0.0281041	0.68461	0.89486	CESC		APICAL_SURFACE	-0.019061	0.010632	-0.029693	0.33221	0.54439	#109
91	0.2254	0.307891	-0.0824913	0.016289	0.18471	CESC		HEDGEHOG_SIGNALING	-0.034949	0.0035449	-0.038494	0.2648	0.50257	#109
92	0.0709	0.0807796	-0.00987959	0.77579	0.92799	CESC		COMPLEMENT	0.026717	-0.0058554	0.032572	0.1664	0.36174	#109
93	0.2374	0.329439	-0.0920393	0.092208	0.47751	CESC		UNFOLDED_PROTEIN_RESPONSE	0.10064	-0.004164	0.10481	0.0032054	0.025495	#109
94	0.0271	0.0577692	-0.0306692	0.33014	0.66837	CESC		PI3K_AKT_MTOR_SIGNALING	0.067638	-0.018981	0.086619	0.004133	0.025831	#109
95	0.395	0.423555	-0.0285555	0.70972	0.89486	CESC		MTORC1_SIGNALING	0.11213	0.011676	0.10045	0.0012502	0.015627	#109
96	0.5164	0.584597	-0.0681969	0.33188	0.66837	CESC		E2F_TARGETS	0.18337	0.0020957	0.18127	0.0035693	0.025495	#109
97	1.2247	1.15849	0.0662059	0.2965	0.66142	CESC		MYC_TARGETS_V1	0.17298	0.02787	0.14511	0.0094345	0.042884	#109
98	0.697	0.725385	-0.0283846	0.76476	0.92408	CESC		MYC_TARGETS_V2	0.24206	0.013793	0.22826	0.00019254	0.0048135	#109
99	0.05345	0.0473632	0.00608683	0.80483	0.92799	CESC		EPITHELIAL_MESENCHYMAL_TRANSITION	-0.02475	0.01239	-0.03714	0.4694	0.67057	#109
1	0.090572	0.111135	-0.0205627	0.00013191	0.0038254	COAD.READ		INFLAMMATORY_RESPONSE	0.01322	-0.0045037	0.017724	0.45399	0.66763	#109
10	0.471863	0.451416	0.0204466	0.26466	0.4264	COAD.READ		XENOBIOTIC_METABOLISM	-0.026185	0.015475	-0.04166	0.099409	0.27614	#109
100	0.534217	0.606651	-0.0724334	0.017102	0.067021	COAD.READ		FATTY_ACID_METABOLISM	0.025419	0.006654	0.018765	0.48306	0.67092	#109
101	0.0738152	0.0828406	-0.00902541	0.59866	0.73911	COAD.READ		OXIDATIVE_PHOSPHORYLATION	0.077141	0.02045	0.056691	0.19526	0.40679	#109
102	0.22462	0.28207	-0.05745	0.10042	0.24503	COAD.READ		GLYCOLYSIS	0.036093	0.016684	0.019409	0.51728	0.69903	#109
103	0.307337	0.273499	0.0338377	0.12711	0.26712	COAD.READ		REACTIVE_OXIGEN_SPECIES_PATHWAY	0.051168	0.0029723	0.048196	0.12652	0.3163	#109
104	0.277533	0.30208	-0.0245471	0.40205	0.56473	COAD.READ		P53_PATHWAY	-0.026076	0.0077808	-0.033856	0.16466	0.36174	#109
105	0.117598	0.0825039	0.0350939	0.13792	0.27025	COAD.READ		UV_RESPONSE_UP	0.041421	0.0014672	0.039954	0.1073	0.28237	#109
106	0.0038587	0.0475984	-0.0437397	0.008816	0.041236	COAD.READ		UV_RESPONSE_DN	-0.011471	0.00026131	-0.011733	0.7563	0.84033	#109
107	0.399772	0.356032	0.0437397	0.11816	0.25572	COAD.READ		ANGIOGENESIS	-0.07549	0.028173	-0.10366	0.011692	0.048717	#109
108	0.108891	0.137252	-0.028361	0.05327	0.15764	COAD.READ		HEME_METABOLISM	0.018372	-0.014031	0.032403	0.31405	0.54147	#109
109	0.118761	0.20608	-0.0873188	0.00038904	0.0063649	COAD.READ		COAGULATION	-0.0059612	0.01336	-0.019321	0.55768	0.70355	#109
11	0.105878	0.114512	-0.00863408	0.37399	0.53692	COAD.READ		IL2_STAT5_SIGNALING	0.007476	-0.0098579	0.017334	0.40436	0.61267	#109
110	0.212435	0.187463	0.0249723	0.098136	0.24503	COAD.READ		BILE_ACID_METABOLISM	-0.029397	-0.0032626	-0.026135	0.27139	0.50257	#109
111	1.2528	1.25883	-0.00602065	0.90722	0.95324	COAD.READ		PEROXISOME	0.0025936	0.0006078	0.0019858	0.93641	0.97543	#109
112	0.239109	0.268092	-0.0289835	0.24314	0.40523	COAD.READ		ALLOGRAFT_REJECTION	0.062128	-0.037266	0.099394	6.3011e-05	0.0031505	#109
113	0.855054	0.891814	-0.0367597	0.31336	0.4733	COAD.READ		SPERMATOGENESIS	0.0045819	-0.0079489	0.012531	0.61236	0.71205	#109
114	0.139141	0.179305	-0.0401642	0.011251	0.047982	COAD.READ		KRAS_SIGNALING_UP	-0.01408	-0.0035823	-0.010498	0.58116	0.70355	#109
115	0.123207	0.16962	-0.0464138	0.0085782	0.041236	COAD.READ		KRAS_SIGNALING_DN	-0.070711	-0.0047273	-0.065984	0.00035878	0.0059797	#109
116	0.0965652	0.033425	0.0631402	3.88e-06	0.00014064	COAD.READ		PANCREAS_BETA_CELLS	-0.072141	-0.010207	-0.061934	0.0033371	0.025495	#109
117	0.585457	0.58463	0.000826053	0.98422	0.98422	COAD.READ		TNFA_SIGNALING_VIA_NFKB	0.076025	0.0084308	0.067594	0.050431	0.31654	#11
118	0.152696	0.130641	0.0220542	0.080788	0.20918	COAD.READ		HYPOXIA	0.050586	-0.0017629	0.052348	0.052281	0.31654	#11
119	0.369848	0.226905	0.142942	0.00081224	0.011777	COAD.READ		CHOLESTEROL_HOMEOSTASIS	0.027828	0.0056726	0.022155	0.42888	0.695	#11
12	0.13745	0.11477	0.0226805	0.046994	0.14498	COAD.READ		MITOTIC_SPINDLE	0.07644	-0.0057757	0.082215	0.025533	0.25533	#11
120	0.330543	0.454258	-0.123714	0.00031291	0.0063649	COAD.READ		WNT_BETA_CATENIN_SIGNALING	0.010948	-0.011364	0.022311	0.47741	0.70207	#11
121	0.191163	0.322719	-0.131556	1.36e-06	6.6e-05	COAD.READ		TGF_BETA_SIGNALING	0.070503	0.003041	0.067462	0.066632	0.31654	#11
122	0.180011	0.154163	0.0258484	0.15505	0.29976	COAD.READ		IL6_JAK_STAT3_SIGNALING	0.017187	-0.012356	0.029543	0.23251	0.51864	#11
123	0.580587	0.518443	0.062144	0.16978	0.3195	COAD.READ		DNA_REPAIR	0.057301	0.0040183	0.053283	0.13989	0.41144	#11
124	0.488859	0.474052	0.0148071	0.525	0.68043	COAD.READ		G2M_CHECKPOINT	0.093326	0.0070311	0.086295	0.069638	0.31654	#11
125	0.397098	0.399708	-0.00260999	0.9188	0.95846	COAD.READ		APOPTOSIS	0.028587	0.0016112	0.026976	0.23607	0.51864	#11
126	0.68663	0.682975	0.00365543	0.948	0.96803	COAD.READ		NOTCH_SIGNALING	0.018617	0.0084517	0.010165	0.7125	0.80966	#11
127	0.269913	0.171107	0.098806	0.0063993	0.037756	COAD.READ		ADIPOGENESIS	0.025414	0.0090314	0.016383	0.53356	0.71696	#11
128	0.426402	0.345552	0.0808506	0.01327	0.053485	COAD.READ		ESTROGEN_RESPONSE_EARLY	0.039536	0.0075459	0.03199	0.22337	0.51864	#11
129	0.113902	0.0985742	0.015328	0.26944	0.42933	COAD.READ		ESTROGEN_RESPONSE_LATE	0.037268	0.010143	0.027125	0.24075	0.51864	#11
13	0.0920725	0.0783391	0.0137334	0.22237	0.38385	COAD.READ		ANDROGEN_RESPONSE	0.046101	0.0085251	0.037576	0.13642	0.41144	#11
130	0.130217	0.109825	0.0203924	0.23753	0.40049	COAD.READ		MYOGENESIS	-0.01286	-0.010235	-0.002625	0.90641	0.90641	#11
131	0.429196	0.465431	-0.0362356	0.10891	0.24503	COAD.READ		PROTEIN_SECRETION	0.060497	0.0024865	0.058011	0.12235	0.40783	#11
132	0.0836304	0.100307	-0.0166766	0.47497	0.64365	COAD.READ		INTERFERON_ALPHA_RESPONSE	0.042732	0.001797	0.040935	0.4587	0.695	#11
133	0.645826	0.573527	0.0722987	0.0037125	0.026916	COAD.READ		INTERFERON_GAMMA_RESPONSE	0.018738	-0.0099088	0.028647	0.45568	0.695	#11
134	0.260511	0.271556	-0.0110454	0.63272	0.76454	COAD.READ		APICAL_JUNCTION	0.02491	-0.0041369	0.029047	0.25345	0.51864	#11
135	0.415587	0.470479	-0.054892	0.16586	0.31644	COAD.READ		APICAL_SURFACE	0.021421	0.0045988	0.016823	0.52848	0.71696	#11
136	0.386207	0.345803	0.0404034	0.095882	0.24391	COAD.READ		HEDGEHOG_SIGNALING	-0.012313	0.00031777	-0.012631	0.68422	0.80966	#11
137	0.0315652	0.0526141	-0.0210488	0.12315	0.2626	COAD.READ		COMPLEMENT	0.0064868	-0.0029591	0.0094459	0.66042	0.80966	#11
138	0.364793	0.408673	-0.04388	0.13018	0.26966	COAD.READ		UNFOLDED_PROTEIN_RESPONSE	0.078984	-0.0015314	0.080515	0.023801	0.25533	#11
139	0.0662717	0.0402016	0.0260702	0.072488	0.19832	COAD.READ		PI3K_AKT_MTOR_SIGNALING	0.041882	-0.015596	0.057477	0.059082	0.31654	#11
14	0.164899	0.173116	-0.00821695	0.48443	0.64443	COAD.READ		MTORC1_SIGNALING	0.074839	0.016744	0.058094	0.043	0.31654	#11
140	0.171446	0.108275	0.0631707	0.0076342	0.041236	COAD.READ		E2F_TARGETS	0.094652	0.01454	0.080112	0.11566	0.40783	#11
141	0.31625	0.247344	0.0689063	0.0036383	0.026916	COAD.READ		MYC_TARGETS_V1	0.088249	0.039944	0.048305	0.32464	0.62431	#11
142	0.201424	0.203379	-0.00195499	0.9451	0.96803	COAD.READ		MYC_TARGETS_V2	0.18213	0.02149	0.16064	0.0037943	0.094858	#11
143	0.166815	0.129656	0.037159	0.024476	0.084626	COAD.READ		EPITHELIAL_MESENCHYMAL_TRANSITION	0.0248	0.0050102	0.01979	0.65527	0.80966	#11
144	0.122685	0.0714742	0.0512106	0.042736	0.13471	COAD.READ		INFLAMMATORY_RESPONSE	0.0014981	-0.0028177	0.0043159	0.85254	0.88806	#11
145	0.180207	0.14327	0.0369362	0.055721	0.16159	COAD.READ		XENOBIOTIC_METABOLISM	0.033658	0.0065413	0.027116	0.23161	0.51864	#11
15	0.605174	0.431236	0.173938	0.00019698	0.0047604	COAD.READ		FATTY_ACID_METABOLISM	0.022312	0.0070068	0.015305	0.5244	0.71696	#11
16	0.609168	0.655851	-0.0466836	0.063794	0.17789	COAD.READ		OXIDATIVE_PHOSPHORYLATION	0.041259	0.025595	0.015664	0.68859	0.80966	#11
17	0.0480248	0.0474223	0.000602523	0.94083	0.96803	COAD.READ		GLYCOLYSIS	0.071329	0.011129	0.060199	0.019752	0.25533	#11
18	0.155667	0.393469	-0.237802	2.41e-22	3.5e-20	COAD.READ		REACTIVE_OXIGEN_SPECIES_PATHWAY	0.029698	0.005955	0.023743	0.43242	0.695	#11
19	0.169873	0.200622	-0.0307492	0.034157	0.11006	COAD.READ		P53_PATHWAY	0.031748	-0.00089447	0.032642	0.15472	0.42978	#11
2	0.308713	0.322138	-0.0134242	0.20237	0.35785	COAD.READ		UV_RESPONSE_UP	0.067013	-0.0027401	0.069753	0.0028268	0.094858	#11
20	0.118822	0.109457	0.00936569	0.51999	0.68043	COAD.READ		UV_RESPONSE_DN	0.015157	-0.0037595	0.018916	0.54489	0.71696	#11
21	0.170268	0.152266	0.0180022	0.21746	0.3799	COAD.READ		ANGIOGENESIS	0.022668	0.013755	0.0089134	0.7876	0.86287	#11
22	0.111196	0.125098	-0.013902	0.28301	0.44605	COAD.READ		HEME_METABOLISM	-0.0053265	-0.0106	0.0052733	0.84308	0.88806	#11
23	0.342322	0.402423	-0.0601011	0.023188	0.084056	COAD.READ		COAGULATION	0.019297	0.0096011	0.0096963	0.70445	0.80966	#11
24	0.398517	0.368906	0.0296115	0.080685	0.20918	COAD.READ		IL2_STAT5_SIGNALING	0.011017	-0.010519	0.021536	0.25932	0.51864	#11
25	0.485204	0.4096	0.075604	0.032387	0.10673	COAD.READ		BILE_ACID_METABOLISM	-0.0036014	-0.0070589	0.0034575	0.8836	0.90163	#11
26	0.23837	0.231635	0.00673488	0.63244	0.76454	COAD.READ		PEROXISOME	0.017173	-0.00165	0.018823	0.42854	0.695	#11
27	0.387739	0.441848	-0.0541087	0.0079716	0.041236	COAD.READ		ALLOGRAFT_REJECTION	-0.029617	-0.023807	-0.0058101	0.79384	0.86287	#11
28	0.607648	0.557216	0.0504319	0.13639	0.27025	COAD.READ		SPERMATOGENESIS	0.027184	-0.011512	0.038697	0.087469	0.33642	#11
29	0.406179	0.483387	-0.0772078	0.0048898	0.03295	COAD.READ		KRAS_SIGNALING_UP	-0.019285	-0.0027108	-0.016574	0.36218	0.6707	#11
3	0.820141	0.822618	-0.00247714	0.88346	0.94773	COAD.READ		KRAS_SIGNALING_DN	-0.024943	-0.011332	-0.013611	0.44717	0.695	#11
30	0.0313913	-0.0629242	0.0943155	0.0031706	0.025541	COAD.READ		PANCREAS_BETA_CELLS	-0.047739	-0.01355	-0.03419	0.081821	0.33642	#11
31	1.07557	1.1156	-0.0400395	0.18274	0.32718	COAD.READ		TNFA_SIGNALING_VIA_NFKB	0.0049264	0.019376	-0.01445	0.66798	0.77672	#110
32	0.36119	0.43096	-0.0697699	0.0049993	0.03295	COAD.READ		HYPOXIA	0.0095357	0.0045567	0.004979	0.8445	0.87969	#110
33	0.26306	0.26621	-0.00315037	0.82303	0.93234	COAD.READ		CHOLESTEROL_HOMEOSTASIS	0.0455	0.0029519	0.042548	0.10386	0.24729	#110
34	0.228891	0.265763	-0.0368716	0.13727	0.27025	COAD.READ		MITOTIC_SPINDLE	0.065168	-0.0040404	0.069208	0.052025	0.14451	#110
35	0.410864	0.423958	-0.0130941	0.6385	0.76514	COAD.READ		WNT_BETA_CATENIN_SIGNALING	0.072268	-0.020804	0.093072	0.0043566	0.054458	#110
36	0.33606	0.401515	-0.0654555	0.019982	0.076247	COAD.READ		TGF_BETA_SIGNALING	0.025167	0.01002	0.015147	0.64262	0.77672	#110
37	-0.0166902	-0.0305402	0.01385	0.46889	0.64141	COAD.READ		IL6_JAK_STAT3_SIGNALING	-0.025763	-0.0057437	-0.020019	0.43386	0.6264	#110
38	0.445565	0.5329	-0.0873352	0.001055	0.011922	COAD.READ		DNA_REPAIR	0.077462	0.00091446	0.076548	0.021695	0.083442	#110
39	0.481804	0.476543	0.00526164	0.84793	0.93562	COAD.READ		G2M_CHECKPOINT	0.11508	0.0036827	0.11139	0.016151	0.078638	#110
4	0.348674	0.371038	-0.0223636	0.18277	0.32718	COAD.READ		APOPTOSIS	0.015912	0.0035625	0.01235	0.56988	0.71825	#110
40	-0.016471	-0.0122615	-0.00420956	0.8462	0.93562	COAD.READ		NOTCH_SIGNALING	0.046551	0.0041513	0.042399	0.11362	0.25823	#110
41	0.0643043	0.0783297	-0.0140253	0.24981	0.41162	COAD.READ		ADIPOGENESIS	0.047976	0.005558	0.042418	0.10344	0.24729	#110
42	0.215043	0.221469	-0.00642579	0.79643	0.91653	COAD.READ		ESTROGEN_RESPONSE_EARLY	0.07037	0.0027989	0.067572	0.010511	0.073328	#110
43	0.762159	0.806961	-0.0448015	0.36997	0.53646	COAD.READ		ESTROGEN_RESPONSE_LATE	0.082509	0.0031785	0.07933	0.0010173	0.016955	#110
44	-0.0244565	0.0175302	-0.0419867	0.00091619	0.011922	COAD.READ		ANDROGEN_RESPONSE	0.044323	0.0087988	0.035524	0.13407	0.26902	#110
45	0.188174	0.180267	0.00790725	0.68788	0.81092	COAD.READ		MYOGENESIS	-0.003903	-0.011614	0.0077108	0.7324	0.79609	#110
46	0.394971	0.408546	-0.0135753	0.60148	0.73911	COAD.READ		PROTEIN_SECRETION	0.023676	0.0081551	0.015521	0.66433	0.77672	#110
47	0.306514	0.22722	0.0792942	0.0077858	0.041236	COAD.READ		INTERFERON_ALPHA_RESPONSE	-0.034803	0.013734	-0.048537	0.36113	0.54717	#110
48	0.573638	0.836366	-0.262728	1.49e-08	1.08e-06	COAD.READ		INTERFERON_GAMMA_RESPONSE	-0.02949	-0.0024841	-0.027006	0.47153	0.6372	#110
49	0.195638	0.205717	-0.0100795	0.48027	0.64443	COAD.READ		APICAL_JUNCTION	0.030133	-0.0049411	0.035074	0.12607	0.26902	#110
5	0.407448	0.447184	-0.0397362	0.0058756	0.037042	COAD.READ		APICAL_SURFACE	0.035519	0.0024286	0.03309	0.17142	0.31744	#110
50	0.386623	0.358256	0.0283675	0.35163	0.51501	COAD.READ		HEDGEHOG_SIGNALING	0.014763	-0.0038506	0.018613	0.5746	0.71825	#110
51	0.371978	0.468624	-0.0966457	0.0023106	0.019708	COAD.READ		COMPLEMENT	0.005263	-0.0027707	0.0080336	0.69804	0.7919	#110
52	0.17187	0.159254	0.0126159	0.30566	0.46653	COAD.READ		UNFOLDED_PROTEIN_RESPONSE	0.049752	0.0029688	0.046783	0.13451	0.26902	#110
53	0.445123	0.472427	-0.0273034	0.34355	0.50831	COAD.READ		PI3K_AKT_MTOR_SIGNALING	0.056029	-0.017774	0.073803	0.006356	0.06356	#110
54	0.126072	0.132999	-0.00692701	0.53027	0.68043	COAD.READ		MTORC1_SIGNALING	0.077348	0.016358	0.06099	0.018873	0.078638	#110
55	0.0825217	0.0830672	-0.000545448	0.96746	0.97418	COAD.READ		E2F_TARGETS	0.1349	0.0083439	0.12656	0.013199	0.073328	#110
56	0.554406	0.550349	0.00405684	0.85819	0.93562	COAD.READ		MYC_TARGETS_V1	0.12676	0.034015	0.092746	0.04601	0.13532	#110
57	0.414848	0.404142	0.0107062	0.68241	0.81092	COAD.READ		MYC_TARGETS_V2	0.21739	0.016063	0.20133	0.00026277	0.010903	#110
58	0.018471	0.00764896	0.0108221	0.29156	0.44975	COAD.READ		EPITHELIAL_MESENCHYMAL_TRANSITION	-0.040197	0.015017	-0.055213	0.1842	0.32893	#110
59	0.212065	0.260567	-0.048502	0.013279	0.053485	COAD.READ		INFLAMMATORY_RESPONSE	-0.0097462	-0.0010867	-0.0086595	0.71271	0.7919	#110
6	0.232623	0.200307	0.0323158	0.0010689	0.011922	COAD.READ		XENOBIOTIC_METABOLISM	0.042041	0.0052508	0.03679	0.089859	0.23647	#110
60	0.0719928	0.151447	-0.0794546	0.00039506	0.0063649	COAD.READ		FATTY_ACID_METABOLISM	0.052964	0.0022878	0.050676	0.042814	0.13379	#110
61	0.0397319	0.0857646	-0.0460327	0.061405	0.17458	COAD.READ		OXIDATIVE_PHOSPHORYLATION	0.069494	0.021248	0.048246	0.19261	0.33197	#110
62	0.466543	0.463056	0.00348723	0.84898	0.93562	COAD.READ		GLYCOLYSIS	0.064526	0.012177	0.05235	0.03815	0.13021	#110
63	0.805384	0.83351	-0.0281258	0.33389	0.49911	COAD.READ		REACTIVE_OXIGEN_SPECIES_PATHWAY	0.043961	0.0037591	0.040202	0.1687	0.31744	#110
64	0.195967	0.23987	-0.0439021	0.02459	0.084626	COAD.READ		P53_PATHWAY	0.043735	-0.0027399	0.046475	0.039062	0.13021	#110
65	0.28737	0.326846	-0.0394765	0.1369	0.27025	COAD.READ		UV_RESPONSE_UP	0.072541	-0.0035912	0.076133	0.00043611	0.010903	#110
66	0.113022	0.11812	-0.00509857	0.71322	0.83401	COAD.READ		UV_RESPONSE_DN	-0.0035409	-0.00088103	-0.0026598	0.92818	0.94712	#110
67	0.0898804	0.0827586	0.00712184	0.53022	0.68043	COAD.READ		ANGIOGENESIS	0.016278	0.014739	0.0015387	0.95964	0.95964	#110
68	0.101076	0.106849	-0.00577313	0.82129	0.93234	COAD.READ		HEME_METABOLISM	0.017615	-0.014132	0.031746	0.27605	0.44524	#110
69	0.308272	0.279048	0.0292233	0.10984	0.24503	COAD.READ		COAGULATION	0.0066132	0.011554	-0.0049406	0.83733	0.87969	#110
7	0.259401	0.29021	-0.030809	0.0016784	0.016225	COAD.READ		IL2_STAT5_SIGNALING	0.0034842	-0.0093594	0.012844	0.46728	0.6372	#110
70	0.496826	0.553611	-0.0567849	0.053094	0.15764	COAD.READ		BILE_ACID_METABOLISM	0.019221	-0.010572	0.029794	0.19918	0.33197	#110
71	0.174554	0.163992	0.0105622	0.58335	0.72919	COAD.READ		PEROXISOME	0.054465	-0.0073911	0.061856	0.012331	0.073328	#110
72	0.573522	0.64964	-0.0761181	0.0065096	0.037756	COAD.READ		ALLOGRAFT_REJECTION	-0.04022	-0.022174	-0.018046	0.43848	0.6264	#110
73	0.701391	0.69733	0.00406084	0.88891	0.94773	COAD.READ		SPERMATOGENESIS	0.048313	-0.014765	0.063078	0.010501	0.073328	#110
74	1.24884	1.23965	0.00918227	0.78499	0.91059	COAD.READ		KRAS_SIGNALING_UP	0.0090448	-0.0070721	0.016117	0.35275	0.54717	#110
75	0.406957	0.438248	-0.0312911	0.22718	0.38754	COAD.READ		KRAS_SIGNALING_DN	0.026132	-0.019195	0.045326	0.017929	0.078638	#110
76	0.103467	0.167686	-0.0642185	0.0018949	0.017173	COAD.READ		PANCREAS_BETA_CELLS	-0.00087196	-0.020765	0.019893	0.49993	0.6578	#110
77	0.176707	0.212755	-0.0360482	0.021458	0.07978	COAD.READ		TNFA_SIGNALING_VIA_NFKB	0.15807	-0.0016342	0.1597	4.0702e-06	2.0351e-05	#111
78	0.495261	0.526452	-0.0311907	0.40505	0.56473	COAD.READ		HYPOXIA	0.12583	-0.011146	0.13697	6.3566e-06	2.6486e-05	#111
79	0.361967	0.39941	-0.0374428	0.28736	0.44803	COAD.READ		CHOLESTEROL_HOMEOSTASIS	0.095475	-0.0031573	0.098632	0.00032388	0.00071087	#111
8	0.163337	0.136606	0.0267312	0.074514	0.20008	COAD.READ		MITOTIC_SPINDLE	0.10312	-0.0080967	0.11122	0.0038136	0.006356	#111
80	0.596522	0.701006	-0.104485	0.0093412	0.042327	COAD.READ		WNT_BETA_CATENIN_SIGNALING	0.054586	-0.016933	0.071519	0.023809	0.032174	#111
81	0.742326	0.746319	-0.00399266	0.90142	0.95324	COAD.READ		TGF_BETA_SIGNALING	0.13583	-0.0047575	0.14059	0.00049849	0.00099698	#111
82	0.126826	0.11796	0.00886593	0.55897	0.70479	COAD.READ		IL6_JAK_STAT3_SIGNALING	0.076683	-0.019963	0.096646	0.00028973	0.00068983	#111
83	0.13488	0.166812	-0.0319313	0.10792	0.24503	COAD.READ		DNA_REPAIR	0.032005	0.0082935	0.023712	0.49337	0.57369	#111
84	0.459609	0.498084	-0.0384757	0.18041	0.32718	COAD.READ		G2M_CHECKPOINT	0.033795	0.016474	0.017321	0.72689	0.80766	#111
85	-0.0400652	-0.0387523	-0.00131287	0.9576	0.97099	COAD.READ		APOPTOSIS	0.11456	-0.0096294	0.12419	4.1154e-07	4.4244e-06	#111
86	0.192837	0.168034	0.0248034	0.17187	0.3195	COAD.READ		NOTCH_SIGNALING	0.10965	-0.0037414	0.11339	0.00016505	0.00043434	#111
87	0.0203804	0.0329711	-0.0125907	0.26305	0.4264	COAD.READ		ADIPOGENESIS	0.077308	0.0022482	0.07506	0.0076176	0.011202	#111
88	0.352022	0.420076	-0.068054	0.0085527	0.041236	COAD.READ		ESTROGEN_RESPONSE_EARLY	0.11445	-0.0021147	0.11657	1.5732e-06	9.01e-06	#111
89	0.409989	0.463734	-0.0537445	0.10659	0.24503	COAD.READ		ESTROGEN_RESPONSE_LATE	0.10594	0.0012537	0.10468	5.8615e-06	2.6486e-05	#111
9	0.308328	0.320062	-0.0117339	0.3894	0.55356	COAD.READ		ANDROGEN_RESPONSE	0.10123	0.001638	0.099591	0.00018329	0.00045822	#111
90	0.346707	0.341882	0.00482449	0.85241	0.93562	COAD.READ		MYOGENESIS	0.030255	-0.016127	0.046383	0.051254	0.067439	#111
91	0.382163	0.301264	0.080899	0.025096	0.084626	COAD.READ		PROTEIN_SECRETION	0.10892	-0.0031672	0.11208	0.0052537	0.0082089	#111
92	0.0267283	0.0845102	-0.0577819	0.010974	0.047982	COAD.READ		INTERFERON_ALPHA_RESPONSE	0.16455	-0.014087	0.17864	0.00013809	0.00040615	#111
93	0.253543	0.333456	-0.0799128	0.0014324	0.014836	COAD.READ		INTERFERON_GAMMA_RESPONSE	0.10027	-0.020521	0.12079	0.00044265	0.00092219	#111
94	0.0487174	0.0579406	-0.00922323	0.55343	0.70392	COAD.READ		APICAL_JUNCTION	0.090815	-0.012621	0.10344	3.4103e-05	0.00013117	#111
95	0.448913	0.421287	0.0276263	0.43664	0.60298	COAD.READ		APICAL_SURFACE	0.095673	-0.0052114	0.10088	8.8683e-05	0.00029561	#111
96	0.579022	0.583932	-0.00491029	0.87891	0.94773	COAD.READ		HEDGEHOG_SIGNALING	0.08001	-0.012411	0.092421	0.0058118	0.0088058	#111
97	1.20636	1.15609	0.0502704	0.10229	0.24503	COAD.READ		COMPLEMENT	0.10742	-0.016508	0.12393	6.585e-08	3.2925e-06	#111
98	0.771511	0.721626	0.0498851	0.10747	0.24503	COAD.READ		UNFOLDED_PROTEIN_RESPONSE	0.015942	0.0082966	0.0076457	0.8309	0.90315	#111
99	0.0266304	0.0489484	-0.022318	0.11363	0.24964	COAD.READ		PI3K_AKT_MTOR_SIGNALING	0.067275	-0.018133	0.085409	0.0046218	0.0074545	#111
1	0.372975	0.101851	0.271124	2.81e-14	4.07e-12	DLBC		MTORC1_SIGNALING	0.088583	0.015798	0.072785	0.015685	0.021785	#111
10	0.468305	0.452321	0.0159835	0.5705	0.68366	DLBC		E2F_TARGETS	0.020721	0.025839	-0.0051188	0.9235	0.94235	#111
100	0.632675	0.600866	0.0318086	0.47997	0.59483	DLBC		MYC_TARGETS_V1	0.013343	0.050872	-0.037529	0.44603	0.53099	#111
101	0.015575	0.0842372	-0.0686622	0.00051783	0.0026816	DLBC		MYC_TARGETS_V2	0.042573	0.042969	-0.0003959	0.99438	0.99438	#111
102	0.07275	0.284387	-0.211637	5.87e-14	4.26e-12	DLBC		EPITHELIAL_MESENCHYMAL_TRANSITION	0.11258	-0.0065885	0.11916	0.0092859	0.013266	#111
103	0.352625	0.27346	0.0791648	0.044013	0.092292	DLBC		INFLAMMATORY_RESPONSE	0.076717	-0.012957	0.089674	0.00013005	0.00040615	#111
104	0.224325	0.302719	-0.0783942	0.044555	0.092292	DLBC		XENOBIOTIC_METABOLISM	0.12373	-0.0052531	0.12898	4.5071e-07	4.4244e-06	#111
105	0.068925	0.0853356	-0.0164106	0.63221	0.7514	DLBC		FATTY_ACID_METABOLISM	0.088475	-0.00173	0.090205	0.00061164	0.0011762	#111
106	-0.02	0.0466074	-0.0666074	0.01998	0.055713	DLBC		OXIDATIVE_PHOSPHORYLATION	0.031796	0.027127	0.0046699	0.9077	0.94235	#111
107	0.211775	0.363385	-0.15161	0.0014876	0.0059917	DLBC		GLYCOLYSIS	0.14275	0.0023891	0.14036	2.5744e-07	4.4244e-06	#111
108	0.14525	0.135053	0.0101967	0.71387	0.82809	DLBC		REACTIVE_OXIGEN_SPECIES_PATHWAY	0.12652	-0.0068083	0.13332	5.73e-05	0.00020464	#111
109	0.36805	0.195185	0.172865	6.64e-05	0.00064164	DLBC		P53_PATHWAY	0.10346	-0.01011	0.11357	3.0273e-07	4.4244e-06	#111
11	0.13853	0.113195	0.0253353	0.029328	0.075292	DLBC		UV_RESPONSE_UP	0.077134	-0.0030107	0.080145	0.00094469	0.0016869	#111
110	0.166675	0.189812	-0.0231366	0.2316	0.34585	DLBC		UV_RESPONSE_DN	0.092906	-0.014011	0.10692	0.0015779	0.0027205	#111
111	1.1424	1.26191	-0.119505	0.086526	0.153	DLBC		ANGIOGENESIS	0.11474	0.0014019	0.11333	0.00067125	0.0012431	#111
112	0.3173	0.264613	0.0526874	0.23375	0.34585	DLBC		HEME_METABOLISM	0.026289	-0.014807	0.041096	0.1157	0.14462	#111
113	1.00287	0.88594	0.116935	0.033042	0.077276	DLBC		COAGULATION	0.14128	-0.0067996	0.14808	1.6218e-06	9.01e-06	#111
114	0.150325	0.177402	-0.0270767	0.086257	0.153	DLBC		IL2_STAT5_SIGNALING	0.073435	-0.018649	0.092084	1.0594e-06	7.5671e-06	#111
115	0.14715	0.167089	-0.0199393	0.55421	0.6753	DLBC		BILE_ACID_METABOLISM	0.08109	-0.018497	0.099588	0.00015092	0.00041922	#111
116	0.00245	0.0387162	-0.0362662	0.060442	0.12006	DLBC		PEROXISOME	0.082675	-0.010241	0.092916	0.000327	0.00071087	#111
117	0.67865	0.581864	0.0967859	0.06908	0.13009	DLBC		ALLOGRAFT_REJECTION	0.0065443	-0.028806	0.03535	0.095308	0.12219	#111
118	0.15535	0.131423	0.0239273	0.20939	0.323	DLBC		SPERMATOGENESIS	-0.0091622	-0.0059682	-0.003194	0.89003	0.94235	#111
119	0.138275	0.23944	-0.101165	0.041383	0.092292	DLBC		KRAS_SIGNALING_UP	0.080853	-0.016562	0.097415	5.3093e-07	4.4244e-06	#111
12	0.120195	0.116173	0.00402188	0.86929	0.91338	DLBC		KRAS_SIGNALING_DN	-0.0058335	-0.01414	0.0083066	0.6695	0.7608	#111
120	0.449925	0.445843	0.00408191	0.91301	0.93481	DLBC		PANCREAS_BETA_CELLS	0.0011595	-0.020726	0.021885	0.42075	0.51311	#111
121	0.2606	0.315498	-0.0548977	0.21669	0.32729	DLBC		TNFA_SIGNALING_VIA_NFKB	0.07926	0.0086886	0.070571	0.055283	0.099575	#112
122	0.152375	0.156002	-0.0036265	0.87811	0.91601	DLBC		HYPOXIA	0.042181	-1.7048e-05	0.042198	0.16157	0.2244	#112
123	0.45135	0.52475	-0.0734	0.18179	0.29288	DLBC		CHOLESTEROL_HOMEOSTASIS	0.024256	0.0064135	0.017843	0.51763	0.56264	#112
124	0.6215	0.470646	0.150854	0.0041669	0.014051	DLBC		MITOTIC_SPINDLE	0.11938	-0.01099	0.13037	0.00082601	0.006415	#112
125	0.526175	0.39573	0.130445	0.00020009	0.0013253	DLBC		WNT_BETA_CATENIN_SIGNALING	0.038974	-0.015099	0.054073	0.04442	0.097617	#112
126	0.2161	0.697248	-0.481148	2.91e-11	1.41e-09	DLBC		TGF_BETA_SIGNALING	0.080326	0.0023638	0.077962	0.059745	0.099575	#112
127	0.253225	0.175465	0.0777595	0.036119	0.083131	DLBC		IL6_JAK_STAT3_SIGNALING	0.045545	-0.016062	0.061607	0.014695	0.052482	#112
128	0.3756	0.350233	0.0253665	0.56745	0.68366	DLBC		DNA_REPAIR	0.098638	-0.0012754	0.099913	0.00542	0.022583	#112
129	0.02815	0.101748	-0.0735977	0.00013234	0.00101	DLBC		G2M_CHECKPOINT	0.19528	-0.006504	0.20179	7.0141e-05	0.001169	#112
13	0.0837222	0.079126	0.00459626	0.74034	0.83896	DLBC		APOPTOSIS	0.045081	-0.00044041	0.045521	0.069829	0.11263	#112
130	0.1109	0.111201	-0.000301201	0.99412	0.99533	DLBC		NOTCH_SIGNALING	0.018191	0.0086198	0.0095709	0.76421	0.79605	#112
131	0.3138	0.467482	-0.153682	8.22e-05	0.00068562	DLBC		ADIPOGENESIS	0.062165	0.0039966	0.058169	0.034921	0.087302	#112
132	0.179525	0.0967763	0.0827487	0.080188	0.14907	DLBC		ESTROGEN_RESPONSE_EARLY	-0.00998	0.014902	-0.024882	0.37854	0.44016	#112
133	0.66055	0.575908	0.0846423	0.21173	0.32317	DLBC		ESTROGEN_RESPONSE_LATE	-0.00082625	0.015829	-0.016656	0.51056	0.56264	#112
134	0.280425	0.270527	0.00989797	0.80735	0.86715	DLBC		ANDROGEN_RESPONSE	0.058692	0.0071388	0.051553	0.053886	0.099575	#112
135	0.279875	0.472411	-0.192536	0.00033966	0.0019521	DLBC		MYOGENESIS	-0.0097296	-0.010706	0.00097678	0.97454	0.97454	#112
136	0.5312	0.343026	0.188174	0.00021936	0.0013253	DLBC		PROTEIN_SECRETION	0.08291	-7.5176e-05	0.082985	0.055519	0.099575	#112
137	0.016875	0.0522335	-0.0353585	0.022822	0.062438	DLBC		INTERFERON_ALPHA_RESPONSE	0.085303	-0.0038025	0.089106	0.054432	0.099575	#112
138	0.310375	0.408595	-0.0982196	0.040951	0.092292	DLBC		INTERFERON_GAMMA_RESPONSE	0.06196	-0.015731	0.077691	0.021092	0.065912	#112
139	0.02335	0.0425083	-0.0191583	0.40462	0.52709	DLBC		APICAL_JUNCTION	0.03225	-0.0048695	0.03712	0.16949	0.22904	#112
14	0.17275	0.17256	0.000190128	0.99533	0.99533	DLBC		APICAL_SURFACE	0.015738	0.0055826	0.010155	0.71226	0.75772	#112
140	0.04915	0.114414	-0.0652637	0.045905	0.09375	DLBC		HEDGEHOG_SIGNALING	0.00046275	-0.0016267	0.0020895	0.94819	0.96754	#112
141	0.371675	0.248369	0.123306	0.010605	0.032036	DLBC		COMPLEMENT	0.049417	-0.0089431	0.05836	0.012855	0.049442	#112
142	0.34795	0.198902	0.149048	0.0064512	0.02126	DLBC		UNFOLDED_PROTEIN_RESPONSE	0.13574	-0.0087222	0.14446	2.0168e-05	0.0005042	#112
143	0.1606	0.131294	0.0293065	0.39099	0.51797	DLBC		PI3K_AKT_MTOR_SIGNALING	0.077327	-0.02001	0.097338	0.0010147	0.006415	#112
144	0.054475	0.0755218	-0.0210468	0.47506	0.59382	DLBC		MTORC1_SIGNALING	0.12518	0.010225	0.11496	0.00012433	0.0015541	#112
145	0.134325	0.14609	-0.0117651	0.7406	0.83896	DLBC		E2F_TARGETS	0.20287	5.1216e-05	0.20282	0.00033307	0.0033307	#112
15	0.24	0.448992	-0.208992	1.1e-07	3.2e-06	DLBC		MYC_TARGETS_V1	0.18573	0.02664	0.15909	0.0010264	0.006415	#112
16	0.695243	0.651444	0.0437988	0.20323	0.32162	DLBC		MYC_TARGETS_V2	0.25115	0.013411	0.23774	6.6552e-06	0.00033276	#112
17	0.0369643	0.047778	-0.0108137	0.34128	0.46685	DLBC		EPITHELIAL_MESENCHYMAL_TRANSITION	0.047506	0.0020021	0.045504	0.37343	0.44016	#112
18	0.55785	0.372108	0.185742	0.00072043	0.0036022	DLBC		INFLAMMATORY_RESPONSE	0.042948	-0.0086464	0.051595	0.033954	0.087302	#112
19	0.157167	0.199804	-0.0426369	0.030117	0.075292	DLBC		XENOBIOTIC_METABOLISM	0.057421	0.0034609	0.05396	0.044904	0.097617	#112
2	0.412045	0.31851	0.0935349	0.012356	0.036564	DLBC		FATTY_ACID_METABOLISM	0.060284	0.0017874	0.058496	0.018339	0.06113	#112
20	0.03815	0.112245	-0.074095	1.74e-07	3.76e-06	DLBC		OXIDATIVE_PHOSPHORYLATION	0.080317	0.020225	0.060092	0.12356	0.18171	#112
21	0.242908	0.150787	0.092121	0.0089214	0.028747	DLBC		GLYCOLYSIS	0.074238	0.011355	0.062883	0.034517	0.087302	#112
22	0.0949417	0.125043	-0.0301014	0.032814	0.077276	DLBC		REACTIVE_OXIGEN_SPECIES_PATHWAY	0.10041	-0.003815	0.10423	0.0014555	0.0080861	#112
23	0.17536	0.40509	-0.22973	3.04e-06	4.41e-05	DLBC		P53_PATHWAY	0.017983	0.0014021	0.016581	0.46635	0.52994	#112
24	0.36251	0.371143	-0.00863324	0.77984	0.85664	DLBC		UV_RESPONSE_UP	0.065391	-0.0017711	0.067163	0.0043543	0.019792	#112
25	0.47129	0.41297	0.0583203	0.13063	0.21772	DLBC		UV_RESPONSE_DN	0.045139	-0.0078082	0.052947	0.14731	0.21044	#112
26	0.27174	0.230895	0.0408445	0.1257	0.21194	DLBC		ANGIOGENESIS	0.048215	0.010229	0.037986	0.34202	0.42752	#112
27	0.28324	0.442874	-0.159634	1.66e-06	2.67e-05	DLBC		HEME_METABOLISM	0.010204	-0.012745	0.022949	0.37217	0.44016	#112
28	0.30643	0.56823	-0.2618	7.09e-06	9.35e-05	DLBC		COAGULATION	0.044157	0.0061808	0.037976	0.23413	0.30017	#112
29	0.289812	0.483867	-0.194055	3.73e-07	6.76e-06	DLBC		IL2_STAT5_SIGNALING	0.029174	-0.012864	0.042038	0.034841	0.087302	#112
3	0.775394	0.823865	-0.0484716	0.032576	0.077276	DLBC		BILE_ACID_METABOLISM	0.02091	-0.010496	0.031407	0.19824	0.26084	#112
30	0.145237	-0.062661	0.207899	2.31e-05	0.00025723	DLBC		PEROXISOME	0.041913	-0.0049567	0.04687	0.055916	0.099575	#112
31	1.15839	1.11155	0.0468331	0.20628	0.32162	DLBC		ALLOGRAFT_REJECTION	0.03846	-0.033516	0.071976	0.0036994	0.018497	#112
32	0.384188	0.427546	-0.0433583	0.13333	0.21969	DLBC		SPERMATOGENESIS	0.032048	-0.011792	0.043839	0.059261	0.099575	#112
33	0.2869	0.265371	0.0215288	0.35993	0.48324	DLBC		KRAS_SIGNALING_UP	0.030273	-0.0099099	0.040183	0.041496	0.097617	#112
34	0.23645	0.264096	-0.0276465	0.45859	0.57822	DLBC		KRAS_SIGNALING_DN	-0.040522	-0.009268	-0.031254	0.088481	0.13406	#112
35	0.415063	0.423321	-0.00825845	0.85289	0.90588	DLBC		PANCREAS_BETA_CELLS	-0.051175	-0.013425	-0.03775	0.073206	0.11438	#112
36	0.34565	0.398672	-0.0530219	0.067762	0.12928	DLBC		TNFA_SIGNALING_VIA_NFKB	0.10738	0.0047039	0.10267	0.0035032	0.17516	#113
37	-0.02175	-0.0298476	0.0080976	0.77117	0.85359	DLBC		HYPOXIA	0.073359	-0.0044357	0.077795	0.0096525	0.19765	#113
38	0.689338	0.52217	0.167167	0.00021668	0.0013253	DLBC		CHOLESTEROL_HOMEOSTASIS	0.047237	0.0031566	0.04408	0.13251	0.34871	#113
39	0.437883	0.478067	-0.0401837	0.20562	0.32162	DLBC		MITOTIC_SPINDLE	0.057032	-0.002154	0.059186	0.12736	0.34871	#113
4	0.400053	0.368622	0.0314314	0.28273	0.39419	DLBC		WNT_BETA_CATENIN_SIGNALING	0.04813	-0.016397	0.064526	0.037805	0.20884	#113
40	0.101	-0.0159535	0.116953	8.51e-05	0.00068562	DLBC		TGF_BETA_SIGNALING	0.080792	0.0022976	0.078495	0.058475	0.20884	#113
41	0.0497167	0.0782202	-0.0285036	0.04371	0.092292	DLBC		IL6_JAK_STAT3_SIGNALING	0.035642	-0.014658	0.050301	0.037821	0.20884	#113
42	0.378133	0.216321	0.161813	0.00017077	0.0012381	DLBC		DNA_REPAIR	0.038286	0.0072777	0.031008	0.38953	0.51978	#113
43	0.713117	0.806685	-0.093568	0.14237	0.23195	DLBC		G2M_CHECKPOINT	0.054634	0.013429	0.041205	0.40543	0.51978	#113
44	-0.0192833	0.0157357	-0.0350191	0.029661	0.075292	DLBC		APOPTOSIS	0.048497	-0.00092458	0.049421	0.043441	0.20884	#113
45	0.0692333	0.184147	-0.114914	6.07e-11	2.2e-09	DLBC		NOTCH_SIGNALING	0.031565	0.0067244	0.02484	0.39818	0.51978	#113
46	0.496117	0.404979	0.0911377	0.043033	0.092292	DLBC		ADIPOGENESIS	0.024172	0.0093811	0.014791	0.59384	0.67482	#113
47	0.419117	0.226934	0.192182	0.0017441	0.006835	DLBC		ESTROGEN_RESPONSE_EARLY	0.036987	0.0082461	0.028741	0.28181	0.44575	#113
48	0.8207	0.81869	0.00201031	0.96508	0.97858	DLBC		ESTROGEN_RESPONSE_LATE	0.022973	0.012457	0.010516	0.67278	0.73982	#113
49	0.19575	0.20532	-0.00957032	0.68439	0.80029	DLBC		ANDROGEN_RESPONSE	0.05752	0.0073049	0.050215	0.068308	0.22769	#113
5	0.54716	0.441437	0.105723	5.13e-05	0.0005314	DLBC		MYOGENESIS	-0.015665	-0.0098651	-0.0058002	0.81392	0.84969	#113
50	0.490367	0.356248	0.134119	0.01895	0.053877	DLBC		PROTEIN_SECRETION	0.062437	0.0028263	0.05961	0.15432	0.356	#113
51	0.304683	0.466872	-0.162189	0.0023499	0.0089667	DLBC		INTERFERON_ALPHA_RESPONSE	0.045593	0.0018254	0.043767	0.35909	0.51299	#113
52	0.112217	0.161538	-0.0493209	0.027484	0.072489	DLBC		INTERFERON_GAMMA_RESPONSE	0.032793	-0.011597	0.044391	0.18551	0.37626	#113
53	0.3014	0.475677	-0.174277	0.00142	0.0058829	DLBC		APICAL_JUNCTION	0.016236	-0.0025998	0.018836	0.49138	0.58498	#113
54	0.0746333	0.134274	-0.0596404	0.0012963	0.0055283	DLBC		APICAL_SURFACE	0.025546	0.0041925	0.021354	0.44824	0.5603	#113
55	0.0559333	0.0838443	-0.027911	0.064483	0.12635	DLBC		HEDGEHOG_SIGNALING	0.01684	-0.0039477	0.020787	0.55387	0.64403	#113
56	0.659133	0.547362	0.111771	0.043815	0.092292	DLBC		COMPLEMENT	0.036725	-0.0071444	0.04387	0.055316	0.20884	#113
57	0.371933	0.405848	-0.033915	0.24491	0.35631	DLBC		UNFOLDED_PROTEIN_RESPONSE	0.074625	-6.049e-05	0.074685	0.045195	0.20884	#113
58	0.0620833	0.00676176	0.0553216	0.00038062	0.0020441	DLBC		PI3K_AKT_MTOR_SIGNALING	0.03597	-0.014149	0.050119	0.089412	0.27941	#113
59	0.269733	0.256942	0.0127914	0.67726	0.7984	DLBC		MTORC1_SIGNALING	0.064091	0.018883	0.045207	0.14305	0.356	#113
6	0.18178	0.203096	-0.0213158	0.12039	0.20782	DLBC		E2F_TARGETS	0.036371	0.023648	0.012723	0.8157	0.84969	#113
60	0.286733	0.141897	0.144836	7.85e-05	0.00068562	DLBC		MYC_TARGETS_V1	0.04787	0.046178	0.0016923	0.97189	0.97189	#113
61	0.16225	0.0802883	0.0819617	0.027496	0.072489	DLBC		MYC_TARGETS_V2	0.11645	0.032501	0.08395	0.12848	0.34871	#113
62	0.471083	0.463056	0.00802728	0.8559	0.90588	DLBC		EPITHELIAL_MESENCHYMAL_TRANSITION	0.025765	0.0050832	0.020682	0.68063	0.73982	#113
63	0.8796	0.830183	0.0494168	0.39294	0.51797	DLBC		INFLAMMATORY_RESPONSE	0.039101	-0.0081012	0.047202	0.037537	0.20884	#113
64	0.264825	0.236088	0.0287372	0.41612	0.53396	DLBC		XENOBIOTIC_METABOLISM	0.034403	0.006723	0.02768	0.24999	0.43102	#113
65	0.320925	0.324297	-0.0033723	0.91547	0.93481	DLBC		FATTY_ACID_METABOLISM	0.033421	0.0055945	0.027826	0.30074	0.44575	#113
66	0.12185	0.117656	0.00419384	0.88777	0.91948	DLBC		OXIDATIVE_PHOSPHORYLATION	0.030455	0.027292	0.0031632	0.93773	0.95687	#113
67	0.070675	0.0836134	-0.0129384	0.40713	0.52709	DLBC		GLYCOLYSIS	0.071057	0.011806	0.059251	0.038455	0.20884	#113
68	0.0739	0.10744	-0.0335399	0.24573	0.35631	DLBC		REACTIVE_OXIGEN_SPECIES_PATHWAY	0.046386	0.0038414	0.042545	0.17614	0.37626	#113
69	0.434325	0.276404	0.157921	0.0012957	0.0055283	DLBC		P53_PATHWAY	0.044163	-0.0023082	0.046471	0.049048	0.20884	#113
7	0.340137	0.286583	0.0535535	0.059756	0.12006	DLBC		UV_RESPONSE_UP	0.048299	0.00065117	0.047648	0.057557	0.20884	#113
70	0.66095	0.546465	0.114485	0.002423	0.0090086	DLBC		UV_RESPONSE_DN	0.038271	-0.0068348	0.045106	0.20675	0.38287	#113
71	0.340675	0.159416	0.181259	0.003997	0.013799	DLBC		ANGIOGENESIS	-0.018145	0.019634	-0.037778	0.29322	0.44575	#113
72	0.78875	0.640205	0.148545	0.0098997	0.030542	DLBC		HEME_METABOLISM	0.015091	-0.013437	0.028529	0.26141	0.43568	#113
73	0.7095	0.697245	0.0122545	0.7368	0.83896	DLBC		COAGULATION	0.035647	0.0073868	0.02826	0.30311	0.44575	#113
74	1.28798	1.23884	0.0491372	0.30952	0.42743	DLBC		IL2_STAT5_SIGNALING	0.035832	-0.013808	0.049639	0.011859	0.19765	#113
75	0.50415	0.434107	0.0700426	0.11516	0.20118	DLBC		BILE_ACID_METABOLISM	0.0083169	-0.0087114	0.017028	0.46783	0.57052	#113
76	0.177225	0.162964	0.014261	0.76948	0.85359	DLBC		PEROXISOME	0.029937	-0.0032595	0.033196	0.18813	0.37626	#113
77	0.1468	0.212245	-0.0654455	0.066178	0.12794	DLBC		ALLOGRAFT_REJECTION	0.0022759	-0.028388	0.030664	0.15664	0.356	#113
78	0.460675	0.526273	-0.0655975	0.27219	0.38694	DLBC		SPERMATOGENESIS	0.012306	-0.0089938	0.0213	0.38709	0.51978	#113
79	0.53685	0.392697	0.144153	0.0094617	0.029825	DLBC		KRAS_SIGNALING_UP	0.032016	-0.010157	0.042173	0.02613	0.20884	#113
8	0.26525	0.134589	0.130661	0.00089093	0.0043062	DLBC		KRAS_SIGNALING_DN	-0.034431	-0.010131	-0.0243	0.19944	0.38287	#113
80	0.73535	0.692758	0.0425917	0.34841	0.47214	DLBC		PANCREAS_BETA_CELLS	-0.042413	-0.014667	-0.027746	0.23696	0.42314	#113
81	0.656925	0.748727	-0.0918025	0.12385	0.21127	DLBC		TNFA_SIGNALING_VIA_NFKB	0.11848	0.0023612	0.11612	0.00081898	0.00105	#114
82	0.070875	0.119986	-0.0491115	0.0030373	0.01101	DLBC		HYPOXIA	0.15208	-0.01671	0.16879	3.5651e-09	1.9428e-08	#114
83	0.174875	0.164364	0.0105109	0.79676	0.86715	DLBC		CHOLESTEROL_HOMEOSTASIS	0.12627	-0.0089402	0.13521	9.4572e-07	2.2517e-06	#114
84	0.679975	0.489965	0.19001	0.00035003	0.0019521	DLBC		MITOTIC_SPINDLE	0.21987	-0.026865	0.24673	1.9489e-12	9.7445e-11	#114
85	0.03705	-0.0411194	0.0781694	0.0010838	0.004911	DLBC		WNT_BETA_CATENIN_SIGNALING	0.14461	-0.031234	0.17584	4.8126e-09	2.1875e-08	#114
86	0.14065	0.170569	-0.0299191	0.2501	0.35905	DLBC		TGF_BETA_SIGNALING	0.20278	-0.016443	0.21923	7.2896e-10	5.2069e-09	#114
87	-0.01355	0.0334985	-0.0470485	0.0032205	0.01139	DLBC		IL6_JAK_STAT3_SIGNALING	0.059786	-0.018599	0.078386	0.0031595	0.0037613	#114
88	0.272125	0.419818	-0.147693	0.00021029	0.0013253	DLBC		DNA_REPAIR	0.13395	-0.0072149	0.14117	2.8837e-05	4.3692e-05	#114
89	0.656375	0.454236	0.202139	9.11e-06	0.00011005	DLBC		G2M_CHECKPOINT	0.20505	-0.0093077	0.21436	3.3616e-06	6.7232e-06	#114
9	0.393133	0.317057	0.0760763	0.0010489	0.0049061	DLBC		APOPTOSIS	0.11174	-0.010698	0.12243	1.5098e-07	4.7181e-07	#114
90	0.33165	0.342523	-0.0108725	0.80222	0.86715	DLBC		NOTCH_SIGNALING	0.16836	-0.013869	0.18223	6.6942e-12	1.6736e-10	#114
91	0.285	0.30734	-0.0223401	0.5356	0.65815	DLBC		ADIPOGENESIS	0.12197	-0.0053217	0.12729	2.6341e-06	5.4877e-06	#114
92	0.16685	0.0780465	0.0888035	0.032804	0.077276	DLBC		ESTROGEN_RESPONSE_EARLY	0.11513	-0.003615	0.11875	1.3515e-06	3.0716e-06	#114
93	0.170175	0.33284	-0.162665	1.81e-07	3.76e-06	DLBC		ESTROGEN_RESPONSE_LATE	0.094096	0.0017655	0.09233	4.811e-05	7.075e-05	#114
94	0.076175	0.056756	0.019419	0.27683	0.38971	DLBC		ANDROGEN_RESPONSE	0.12982	-0.0038265	0.13365	2.5382e-08	9.065e-08	#114
95	0.41165	0.423484	-0.0118342	0.76646	0.85359	DLBC		MYOGENESIS	0.1067	-0.028099	0.13479	1.0216e-08	3.9292e-08	#114
96	0.72345	0.579403	0.144047	0.012822	0.037184	DLBC		PROTEIN_SECRETION	0.19968	-0.018066	0.21774	3.8857e-09	1.9428e-08	#114
97	1.1187	1.16068	-0.0419832	0.44386	0.56456	DLBC		INTERFERON_ALPHA_RESPONSE	0.088981	-0.0049458	0.093927	0.067628	0.073509	#114
98	0.806125	0.722534	0.0835912	0.086271	0.153	DLBC		INTERFERON_GAMMA_RESPONSE	0.06599	-0.016851	0.08284	0.024782	0.027536	#114
99	0.0894	0.0461922	0.0432078	0.083942	0.153	DLBC		APICAL_JUNCTION	0.13691	-0.020746	0.15765	2.7825e-10	2.3188e-09	#114
1	0.0834541	0.111043	-0.0275887	2.71e-05	0.00078602	ESCA		APICAL_SURFACE	0.15161	-0.014776	0.16639	2.0327e-11	2.9379e-10	#114
10	0.459462	0.452461	0.00700164	0.73198	0.89586	ESCA		HEDGEHOG_SIGNALING	0.15524	-0.024754	0.17999	6.841e-09	2.8504e-08	#114
100	0.579594	0.60288	-0.0232862	0.44331	0.77446	ESCA		COMPLEMENT	0.096998	-0.016438	0.11344	9.1295e-07	2.2517e-06	#114
101	0.0781094	0.0824373	-0.00432793	0.78954	0.92792	ESCA		UNFOLDED_PROTEIN_RESPONSE	0.14104	-0.010476	0.15151	2.2583e-06	4.9093e-06	#114
102	0.296766	0.27731	0.019456	0.5326	0.83942	ESCA		PI3K_AKT_MTOR_SIGNALING	0.13416	-0.029146	0.16331	1.3872e-09	8.67e-09	#114
103	0.267344	0.27618	-0.00883668	0.70559	0.89586	ESCA		MTORC1_SIGNALING	0.14372	0.0066907	0.13703	2.8706e-07	8.4429e-07	#114
104	0.291094	0.300891	-0.00979692	0.67713	0.89586	ESCA		E2F_TARGETS	0.19119	0.00044395	0.19075	0.00013359	0.00018554	#114
105	0.0872344	0.0847408	0.00249355	0.88983	0.95704	ESCA		MYC_TARGETS_V1	0.10519	0.037607	0.067584	0.14334	0.15249	#114
106	0.125328	0.0407187	0.0846095	0.00011929	0.002471	ESCA		MYC_TARGETS_V2	0.15739	0.025827	0.13156	0.014946	0.016984	#114
107	0.400625	0.356927	0.0436984	0.13968	0.42696	ESCA		EPITHELIAL_MESENCHYMAL_TRANSITION	0.20612	-0.021988	0.22811	5.0152e-06	8.6469e-06	#114
108	0.138672	0.135188	0.0034838	0.86185	0.95396	ESCA		INFLAMMATORY_RESPONSE	0.051451	-0.01026	0.061711	0.0090603	0.010535	#114
109	0.154234	0.202475	-0.0482404	0.095477	0.32196	ESCA		XENOBIOTIC_METABOLISM	0.10789	-0.004435	0.11232	4.7265e-06	8.4402e-06	#114
11	0.111828	0.114036	-0.00220827	0.84078	0.9515	ESCA		FATTY_ACID_METABOLISM	0.091753	-0.003302	0.095055	0.00019211	0.00025278	#114
110	0.161859	0.190472	-0.0286123	0.052724	0.22372	ESCA		OXIDATIVE_PHOSPHORYLATION	0.069472	0.021444	0.048027	0.20876	0.21746	#114
111	1.27723	1.2575	0.0197336	0.69813	0.89586	ESCA		GLYCOLYSIS	0.16927	-0.0032564	0.17253	2.9379e-11	2.9379e-10	#114
112	0.278828	0.265528	0.0132998	0.56283	0.8682	ESCA		REACTIVE_OXIGEN_SPECIES_PATHWAY	0.11105	-0.0060981	0.11714	0.00016439	0.00022215	#114
113	0.860938	0.890739	-0.0298018	0.37797	0.6962	ESCA		P53_PATHWAY	0.09217	-0.0097869	0.10196	3.7434e-06	7.1988e-06	#114
114	0.170781	0.176898	-0.0061163	0.66345	0.89586	ESCA		UV_RESPONSE_UP	0.13452	-0.012543	0.14707	2.6125e-11	2.9379e-10	#114
115	0.115187	0.169019	-0.0538316	0.0046461	0.042231	ESCA		UV_RESPONSE_DN	0.16197	-0.025608	0.18758	3.9858e-08	1.3286e-07	#114
116	0.016375	0.0387003	-0.0223253	0.080561	0.28491	ESCA		ANGIOGENESIS	0.15102	-0.0053771	0.1564	5.6847e-06	9.4745e-06	#114
117	0.663797	0.580815	0.0829819	0.054002	0.22372	ESCA		HEME_METABOLISM	0.093894	-0.025396	0.11929	5.7227e-07	1.506e-06	#114
118	0.153609	0.131069	0.0225406	0.076214	0.27628	ESCA		COAGULATION	0.12691	-0.00643	0.13334	5.6354e-05	8.0506e-05	#114
119	0.245359	0.236057	0.0093028	0.80633	0.92792	ESCA		IL2_STAT5_SIGNALING	0.07808	-0.020448	0.098527	3.3514e-07	9.3094e-07	#114
12	0.122284	0.115997	0.00628728	0.7302	0.89586	ESCA		BILE_ACID_METABOLISM	0.086148	-0.020448	0.1066	1.4664e-05	2.2912e-05	#114
120	0.485969	0.444005	0.0419642	0.25383	0.56379	ESCA		PEROXISOME	0.09456	-0.013131	0.10769	9.054e-06	1.4603e-05	#114
121	0.248859	0.31708	-0.0682201	0.001894	0.022886	ESCA		ALLOGRAFT_REJECTION	-0.011594	-0.026522	0.014928	0.44028	0.44927	#114
122	0.172469	0.155085	0.0173839	0.4757	0.786	ESCA		SPERMATOGENESIS	0.081862	-0.019523	0.10138	3.976e-06	7.363e-06	#114
123	0.527703	0.522361	0.00534227	0.8885	0.95704	ESCA		KRAS_SIGNALING_UP	0.047156	-0.012699	0.059855	0.0011059	0.0013824	#114
124	0.534859	0.472118	0.0627416	0.083055	0.28674	ESCA		KRAS_SIGNALING_DN	0.040064	-0.021094	0.061158	0.0016616	0.0020263	#114
125	0.401969	0.399414	0.00255514	0.9178	0.96436	ESCA		PANCREAS_BETA_CELLS	-0.0061853	-0.019892	0.013706	0.53873	0.53873	#114
126	0.738016	0.680539	0.0574766	0.41655	0.73658	ESCA		TNFA_SIGNALING_VIA_NFKB	0.069381	0.010089	0.059292	0.079453	0.1135	#115
127	0.263609	0.173531	0.0900788	0.0049512	0.042231	ESCA		HYPOXIA	0.082512	-0.005733	0.088245	0.0013429	0.0063864	#115
128	0.307531	0.353099	-0.0455674	0.26096	0.56379	ESCA		CHOLESTEROL_HOMEOSTASIS	0.092062	-0.0031961	0.095258	0.0026395	0.0087983	#115
129	0.075625	0.100775	-0.0251502	0.050825	0.22372	ESCA		MITOTIC_SPINDLE	0.086506	-0.0063312	0.092837	0.018292	0.033874	#115
13	0.0690799	0.0797581	-0.0106782	0.38891	0.6962	ESCA		WNT_BETA_CATENIN_SIGNALING	0.077956	-0.020624	0.09858	0.001023	0.0060189	#115
130	0.0997344	0.111753	-0.0120187	0.38772	0.6962	ESCA		TGF_BETA_SIGNALING	0.099654	-0.00037537	0.10003	0.015146	0.029127	#115
131	0.517969	0.460312	0.0576568	0.027907	0.15564	ESCA		IL6_JAK_STAT3_SIGNALING	0.024584	-0.013091	0.037675	0.1615	0.19226	#115
132	0.138297	0.0972752	0.0410216	0.12597	0.40893	ESCA		DNA_REPAIR	0.08038	0.0013121	0.079068	0.052182	0.079064	#115
133	0.467	0.583825	-0.116825	6.39e-05	0.0015446	ESCA		G2M_CHECKPOINT	0.088787	0.0085888	0.080198	0.12292	0.1499	#115
134	0.249547	0.271856	-0.0223094	0.14134	0.42696	ESCA		APOPTOSIS	0.061299	-0.0027389	0.064037	0.0054073	0.01423	#115
135	0.445188	0.467856	-0.022668	0.6751	0.89586	ESCA		NOTCH_SIGNALING	0.099357	-0.0028833	0.10224	0.00094828	0.0060189	#115
136	0.314094	0.350196	-0.0361027	0.14919	0.43265	ESCA		ADIPOGENESIS	0.11621	-0.0036629	0.11987	0.00025818	0.0032272	#115
137	0.0289219	0.0522928	-0.0233709	0.2644	0.56379	ESCA		ESTROGEN_RESPONSE_EARLY	0.067671	0.0038974	0.063774	0.020251	0.036163	#115
138	0.390969	0.406453	-0.0154846	0.59825	0.88524	ESCA		ESTROGEN_RESPONSE_LATE	0.060907	0.0070806	0.053826	0.038215	0.060733	#115
139	0.029375	0.042565	-0.01319	0.30857	0.61728	ESCA		ANDROGEN_RESPONSE	0.090801	0.0025882	0.088213	0.001405	0.0063864	#115
14	0.180004	0.172201	0.00780245	0.48244	0.786	ESCA		MYOGENESIS	0.078113	-0.023156	0.10127	0.0010834	0.0060189	#115
140	0.118438	0.112221	0.00621655	0.74606	0.90149	ESCA		PROTEIN_SECRETION	0.11437	-0.0045335	0.1189	0.0060691	0.014792	#115
141	0.302766	0.249479	0.053287	0.024815	0.14992	ESCA		INTERFERON_ALPHA_RESPONSE	0.040337	0.0025702	0.037767	0.42548	0.45264	#115
142	0.127453	0.206956	-0.0795033	0.0003829	0.0050473	ESCA		INTERFERON_GAMMA_RESPONSE	0.033898	-0.011754	0.045652	0.18065	0.21006	#115
143	0.140687	0.13173	0.00895738	0.65582	0.89586	ESCA		APICAL_JUNCTION	0.067366	-0.0098462	0.077213	0.0042539	0.012511	#115
144	0.062625	0.0755092	-0.0128842	0.60639	0.88524	ESCA		APICAL_SURFACE	0.096337	-0.00584	0.10218	4.2539e-05	0.0010635	#115
145	0.134984	0.146274	-0.0112893	0.58689	0.88524	ESCA		HEDGEHOG_SIGNALING	0.04668	-0.0081767	0.054857	0.10696	0.13731	#115
15	0.615884	0.434435	0.181449	1.22e-05	0.00077738	ESCA		COMPLEMENT	0.063046	-0.010875	0.073921	0.00095723	0.0060189	#115
16	0.659777	0.652376	0.00740108	0.80047	0.92792	ESCA		UNFOLDED_PROTEIN_RESPONSE	0.12758	-0.007566	0.13515	0.00048156	0.0048156	#115
17	0.0277098	0.0484292	-0.0207194	0.068143	0.26002	ESCA		PI3K_AKT_MTOR_SIGNALING	0.072902	-0.019383	0.092285	0.0019896	0.0076523	#115
18	0.256578	0.383441	-0.126863	1.82e-05	0.00077738	ESCA		MTORC1_SIGNALING	0.098698	0.013979	0.084719	0.0099831	0.021181	#115
19	0.196984	0.198638	-0.00165324	0.9005	0.95704	ESCA		E2F_TARGETS	0.08553	0.016682	0.068848	0.23322	0.26502	#115
2	0.319977	0.321299	-0.00132246	0.934	0.97432	ESCA		MYC_TARGETS_V1	0.066862	0.043486	0.023375	0.66804	0.66804	#115
20	0.0745208	0.111825	-0.0373041	0.002716	0.030294	ESCA		MYC_TARGETS_V2	0.17381	0.024372	0.14944	0.013975	0.02795	#115
21	0.167458	0.152789	0.0146696	0.30439	0.61728	ESCA		EPITHELIAL_MESENCHYMAL_TRANSITION	0.08705	-0.0036022	0.090652	0.068243	0.10036	#115
22	0.129104	0.123924	0.00518036	0.69775	0.89586	ESCA		INFLAMMATORY_RESPONSE	0.031505	-0.0070246	0.03853	0.1071	0.13731	#115
23	0.359506	0.400295	-0.0407892	0.12691	0.40893	ESCA		XENOBIOTIC_METABOLISM	0.071791	0.0014243	0.070367	0.0084643	0.019237	#115
24	0.339956	0.372405	-0.0324489	0.026245	0.15222	ESCA		FATTY_ACID_METABOLISM	0.088707	-0.0022408	0.090948	0.0024184	0.0086371	#115
25	0.4852	0.411219	0.073981	0.053839	0.22372	ESCA		OXIDATIVE_PHOSPHORYLATION	0.11633	0.015121	0.10121	0.033944	0.056573	#115
26	0.235156	0.231936	0.00322016	0.88132	0.95704	ESCA		GLYCOLYSIS	0.11387	0.0057375	0.10814	0.00020063	0.0032272	#115
27	0.425756	0.438829	-0.0130731	0.62345	0.89489	ESCA		REACTIVE_OXIGEN_SPECIES_PATHWAY	0.079679	-0.00087685	0.080556	0.0062126	0.014792	#115
28	0.6476	0.556341	0.0912593	0.036253	0.18774	ESCA		P53_PATHWAY	0.047913	-0.0028396	0.050752	0.028541	0.049209	#115
29	0.507664	0.476769	0.0308953	0.25829	0.56379	ESCA		UV_RESPONSE_UP	0.10458	-0.0073247	0.1119	9.1322e-06	0.00045661	#115
3	0.794245	0.823832	-0.0295872	0.047506	0.22372	ESCA		UV_RESPONSE_DN	0.050242	-0.0085314	0.058773	0.097967	0.13239	#115
30	-0.0737891	-0.0557588	-0.0180303	0.48012	0.786	ESCA		ANGIOGENESIS	0.048412	0.010201	0.038211	0.27716	0.30126	#115
31	1.16757	1.11025	0.0573245	0.062488	0.24489	ESCA		HEME_METABOLISM	0.063037	-0.020233	0.08327	0.0033433	0.010448	#115
32	0.39882	0.427625	-0.0288051	0.19042	0.4844	ESCA		COAGULATION	0.086722	0.00014832	0.086574	0.010167	0.021181	#115
33	0.273695	0.265622	0.00807299	0.64683	0.89586	ESCA		IL2_STAT5_SIGNALING	0.045177	-0.015132	0.060309	0.001729	0.0072042	#115
34	0.170867	0.267813	-0.0969455	2.15e-07	3.12e-05	ESCA		BILE_ACID_METABOLISM	0.046149	-0.014073	0.060222	0.038869	0.060733	#115
35	0.402844	0.42407	-0.0212266	0.4526	0.77759	ESCA		PEROXISOME	0.071443	-0.0091418	0.080585	0.0052173	0.01423	#115
36	0.376016	0.398159	-0.0221434	0.23773	0.54716	ESCA		ALLOGRAFT_REJECTION	-0.013814	-0.026108	0.012294	0.57578	0.58753	#115
37	-0.0157109	-0.0302917	0.0145807	0.45583	0.77759	ESCA		SPERMATOGENESIS	0.029083	-0.011372	0.040455	0.12015	0.1499	#115
38	0.466602	0.530002	-0.0634	0.012859	0.088788	ESCA		KRAS_SIGNALING_UP	0.015308	-0.007789	0.023097	0.25604	0.28449	#115
39	0.477802	0.476851	0.000950911	0.96694	0.98737	ESCA		KRAS_SIGNALING_DN	0.017401	-0.017477	0.034878	0.094283	0.13095	#115
4	0.354559	0.370271	-0.015712	0.38526	0.6962	ESCA		PANCREAS_BETA_CELLS	-0.032759	-0.016035	-0.016724	0.52909	0.55114	#115
40	-0.0251458	-0.0119271	-0.0132187	0.34666	0.67021	ESCA		TNFA_SIGNALING_VIA_NFKB	0.01823	0.017337	0.00089314	0.97867	0.97867	#116
41	0.12826	0.0749001	0.0533603	0.0035636	0.036909	ESCA		HYPOXIA	-0.018307	0.0085909	-0.026898	0.2679	0.66114	#116
42	0.184719	0.222815	-0.0380967	0.17419	0.45923	ESCA		CHOLESTEROL_HOMEOSTASIS	0.088113	-0.0027568	0.09087	0.0021064	0.035107	#116
43	0.792917	0.804497	-0.0115803	0.85046	0.9515	ESCA		MITOTIC_SPINDLE	-0.010449	0.0074332	-0.017883	0.62745	0.9226	#116
44	0.0277188	0.0140785	0.0136403	0.15568	0.43411	ESCA		WNT_BETA_CATENIN_SIGNALING	0.04059	-0.015402	0.055992	0.091898	0.57436	#116
45	0.11174	0.184176	-0.0724363	2.14e-05	0.00077738	ESCA		TGF_BETA_SIGNALING	0.0035029	0.013264	-0.0097613	0.79251	0.9226	#116
46	0.407365	0.407649	-0.000284754	0.99465	0.99979	ESCA		IL6_JAK_STAT3_SIGNALING	-0.0031405	-0.0091699	0.0060294	0.82426	0.9226	#116
47	0.196042	0.234323	-0.0382815	0.16241	0.44233	ESCA		DNA_REPAIR	-0.02004	0.015591	-0.035631	0.32295	0.70207	#116
48	0.864448	0.816512	0.0479357	0.23572	0.54716	ESCA		G2M_CHECKPOINT	0.0024848	0.020844	-0.018359	0.70033	0.9226	#116
49	0.234604	0.203595	0.0310094	0.051923	0.22372	ESCA		APOPTOSIS	0.0077752	0.0048427	0.0029325	0.89474	0.9577	#116
5	0.435485	0.444962	-0.00947615	0.63412	0.89489	ESCA		NOTCH_SIGNALING	0.034878	0.0062169	0.028661	0.2909	0.66114	#116
50	0.441	0.356202	0.0847977	0.019216	0.12665	ESCA		ADIPOGENESIS	0.0091416	0.011514	-0.0023728	0.93248	0.9577	#116
51	0.6065	0.45508	0.15142	0.00034932	0.0050473	ESCA		ESTROGEN_RESPONSE_EARLY	0.095862	-0.00022513	0.096087	0.00084948	0.021237	#116
52	0.149438	0.160621	-0.0111838	0.37686	0.6962	ESCA		ESTROGEN_RESPONSE_LATE	0.10429	0.00079458	0.1035	0.00011279	0.0056395	#116
53	0.415333	0.4733	-0.0579664	0.072626	0.27002	ESCA		ANDROGEN_RESPONSE	0.025512	0.011823	0.013689	0.57867	0.9226	#116
54	0.136708	0.132331	0.00437755	0.73522	0.89586	ESCA		MYOGENESIS	-0.032414	-0.0074584	-0.024956	0.20783	0.65418	#116
55	0.0754271	0.0834026	-0.00797557	0.51688	0.8236	ESCA		PROTEIN_SECRETION	-0.063886	0.020841	-0.084727	0.037097	0.37097	#116
56	0.523385	0.551954	-0.0285682	0.37059	0.6962	ESCA		INTERFERON_ALPHA_RESPONSE	0.021431	0.0052281	0.016203	0.74132	0.9226	#116
57	0.401823	0.405008	-0.00318524	0.90424	0.95704	ESCA		INTERFERON_GAMMA_RESPONSE	-0.0089653	-0.0056748	-0.0032905	0.9262	0.9577	#116
58	0.0164063	0.00798165	0.0084246	0.50461	0.81298	ESCA		APICAL_JUNCTION	0.0053172	-0.0010609	0.0063781	0.78885	0.9226	#116
59	0.261479	0.257111	0.00436806	0.83253	0.95053	ESCA		APICAL_SURFACE	0.029682	0.0035718	0.02611	0.28778	0.66114	#116
6	0.182827	0.203436	-0.0206086	0.029895	0.16055	ESCA		HEDGEHOG_SIGNALING	-0.044926	0.0048719	-0.049798	0.12154	0.65418	#116
60	0.133479	0.146738	-0.0132589	0.60191	0.88524	ESCA		COMPLEMENT	0.01489	-0.0040751	0.018965	0.38459	0.7396	#116
61	0.0669479	0.0834475	-0.0164996	0.25197	0.56379	ESCA		UNFOLDED_PROTEIN_RESPONSE	-0.033664	0.015351	-0.049015	0.14399	0.65418	#116
62	0.39424	0.466669	-0.0724291	0.0066559	0.050795	ESCA		PI3K_AKT_MTOR_SIGNALING	-0.006081	-0.0081922	0.0021112	0.93855	0.9577	#116
63	0.845125	0.830963	0.0141617	0.72441	0.89586	ESCA		MTORC1_SIGNALING	0.0057627	0.027178	-0.021415	0.44939	0.80248	#116
64	0.233563	0.23709	-0.00352771	0.85307	0.9515	ESCA		E2F_TARGETS	0.0045486	0.02819	-0.023641	0.65596	0.9226	#116
65	0.324219	0.324198	2.07e-05	0.99979	0.99979	ESCA		MYC_TARGETS_V1	-0.0081798	0.054204	-0.062384	0.21314	0.65418	#116
66	0.0950938	0.118888	-0.0237946	0.22609	0.54716	ESCA		MYC_TARGETS_V2	0.074603	0.038384	0.036219	0.50086	0.83477	#116
67	0.0766094	0.0835604	-0.00695102	0.61051	0.88524	ESCA		EPITHELIAL_MESENCHYMAL_TRANSITION	-0.098263	0.022821	-0.12108	0.0028226	0.035282	#116
68	0.182641	0.102735	0.0799059	0.00016169	0.0029306	ESCA		INFLAMMATORY_RESPONSE	0.002215	-0.0028803	0.0050954	0.83034	0.9226	#116
69	0.259266	0.282072	-0.0228062	0.18867	0.4844	ESCA		XENOBIOTIC_METABOLISM	0.053817	0.0039055	0.049912	0.070264	0.50189	#116
7	0.268352	0.289113	-0.0207609	0.13886	0.42696	ESCA		FATTY_ACID_METABOLISM	0.02936	0.0061393	0.02322	0.40598	0.75181	#116
70	0.519906	0.551266	-0.0313598	0.31077	0.61728	ESCA		OXIDATIVE_PHOSPHORYLATION	-0.020826	0.034633	-0.055459	0.18803	0.65418	#116
71	0.159062	0.164976	-0.0059138	0.61036	0.88524	ESCA		GLYCOLYSIS	0.024957	0.01833	0.0066263	0.79461	0.9226	#116
72	0.624359	0.645523	-0.0211636	0.56019	0.8682	ESCA		REACTIVE_OXIGEN_SPECIES_PATHWAY	0.019693	0.0076084	0.012085	0.69944	0.9226	#116
73	0.664156	0.699239	-0.035083	0.33917	0.66459	ESCA		P53_PATHWAY	0.032819	-0.00074492	0.033564	0.14727	0.65418	#116
74	1.28428	1.23812	0.0461643	0.16473	0.44233	ESCA		UV_RESPONSE_UP	0.030328	0.0031622	0.027166	0.23779	0.65418	#116
75	0.403141	0.437765	-0.0346239	0.23027	0.54716	ESCA		UV_RESPONSE_DN	-0.050983	0.0058897	-0.056873	0.055283	0.46069	#116
76	0.161125	0.16349	-0.00236506	0.90109	0.95704	ESCA		ANGIOGENESIS	0.0087122	0.015837	-0.0071246	0.81771	0.9226	#116
77	0.145391	0.213515	-0.0681247	0.00027935	0.0045006	ESCA		HEME_METABOLISM	-0.023194	-0.0079915	-0.015203	0.63156	0.9226	#116
78	0.508844	0.525119	-0.0162755	0.79409	0.92792	ESCA		COAGULATION	0.046505	0.0057941	0.04071	0.24859	0.65418	#116
79	0.408016	0.396356	0.0116601	0.70814	0.89586	ESCA		IL2_STAT5_SIGNALING	-0.0022328	-0.0084212	0.0061885	0.72939	0.9226	#116
8	0.112652	0.139658	-0.0270063	0.045012	0.22372	ESCA		BILE_ACID_METABOLISM	0.027739	-0.011516	0.039255	0.17743	0.65418	#116
80	0.697203	0.693843	0.00335985	0.94784	0.97473	ESCA		PEROXISOME	0.022958	-0.0023039	0.025262	0.36075	0.7215	#116
81	0.864266	0.740267	0.123999	0.0047969	0.042231	ESCA		ALLOGRAFT_REJECTION	-0.048715	-0.021125	-0.02759	0.24807	0.65418	#116
82	0.106219	0.119158	-0.0129395	0.48038	0.786	ESCA		SPERMATOGENESIS	-0.033833	-0.0024133	-0.03142	0.21067	0.65418	#116
83	0.164313	0.164688	-0.000375573	0.98849	0.99979	ESCA		KRAS_SIGNALING_UP	0.0068838	-0.006613	0.013497	0.47825	0.82457	#116
84	0.484297	0.496053	-0.0117559	0.77826	0.92792	ESCA		KRAS_SIGNALING_DN	0.0028228	-0.015435	0.018258	0.35162	0.7215	#116
85	-0.0258281	-0.0394771	0.0136489	0.23514	0.54716	ESCA		PANCREAS_BETA_CELLS	-0.031643	-0.016173	-0.015471	0.61173	0.9226	#116
86	0.129625	0.171657	-0.0420325	0.0060423	0.048674	ESCA		TNFA_SIGNALING_VIA_NFKB	0.076309	0.0087488	0.06756	0.063359	0.38532	#117
87	0.0360313	0.0319358	0.00409547	0.7162	0.89586	ESCA		HYPOXIA	0.054526	-0.0020666	0.056593	0.069357	0.38532	#117
88	0.452031	0.413726	0.0383057	0.14653	0.43265	ESCA		CHOLESTEROL_HOMEOSTASIS	0.059103	0.001168	0.057935	0.047016	0.38532	#117
89	0.462219	0.460028	0.00219123	0.94656	0.97473	ESCA		MITOTIC_SPINDLE	0.015134	0.0037233	0.011411	0.79589	0.8662	#117
9	0.340081	0.318257	0.0218237	0.27743	0.57468	ESCA		WNT_BETA_CATENIN_SIGNALING	0.022227	-0.012912	0.035139	0.32023	0.59302	#117
90	0.263406	0.346061	-0.0826549	0.007922	0.057434	ESCA		TGF_BETA_SIGNALING	0.035458	0.0085801	0.026878	0.53406	0.66758	#117
91	0.261062	0.308921	-0.0478588	0.022959	0.14474	ESCA		IL6_JAK_STAT3_SIGNALING	0.0019768	-0.0099503	0.011927	0.64725	0.77054	#117
92	0.0763281	0.0808463	-0.0045182	0.79098	0.92792	ESCA		DNA_REPAIR	-0.012395	0.014603	-0.026999	0.53271	0.66758	#117
93	0.293219	0.329804	-0.0365855	0.27096	0.56941	ESCA		G2M_CHECKPOINT	-0.026552	0.025209	-0.051761	0.37123	0.60211	#117
94	0.0519375	0.0575856	-0.00564813	0.71933	0.89586	ESCA		APOPTOSIS	0.043978	-0.0005199	0.044498	0.091294	0.41497	#117
95	0.367484	0.425862	-0.058378	0.06178	0.24489	ESCA		NOTCH_SIGNALING	0.039999	0.0053455	0.034653	0.27159	0.56581	#117
96	0.574344	0.584056	-0.00971206	0.72127	0.89586	ESCA		ADIPOGENESIS	0.030933	0.008303	0.02263	0.50196	0.66153	#117
97	1.19427	1.15776	0.0365095	0.19791	0.49478	ESCA		ESTROGEN_RESPONSE_EARLY	0.10283	-0.0016387	0.10447	0.00057732	0.012185	#117
98	0.745938	0.723945	0.0219925	0.63568	0.89489	ESCA		ESTROGEN_RESPONSE_LATE	0.095946	0.0016149	0.094331	0.00073109	0.012185	#117
99	0.0277031	0.0484182	-0.0207151	0.15549	0.43411	ESCA		ANDROGEN_RESPONSE	0.05061	0.0080588	0.042551	0.14327	0.47757	#117
1	0.0917207	0.110638	-0.0189176	0.0037742	0.018316	GBM		MYOGENESIS	0.00048391	-0.012221	0.012705	0.6148	0.74976	#117
10	0.3978	0.455478	-0.057678	0.033908	0.10096	GBM		PROTEIN_SECRETION	0.046917	0.0048026	0.042115	0.35461	0.60211	#117
100	0.639016	0.599972	0.0390431	0.25533	0.45221	GBM		INTERFERON_ALPHA_RESPONSE	0.071103	-0.0021783	0.073282	0.13239	0.47282	#117
101	0.0583281	0.0834052	-0.0250771	0.051418	0.14338	GBM		INTERFERON_GAMMA_RESPONSE	0.04252	-0.013271	0.055791	0.11323	0.456	#117
102	0.500328	0.267349	0.232979	7.35e-06	0.00026656	GBM		APICAL_JUNCTION	0.022739	-0.0036613	0.0264	0.35992	0.60211	#117
103	0.25875	0.276601	-0.0178509	0.49669	0.67308	GBM		APICAL_SURFACE	0.052489	9.6584e-05	0.052392	0.062704	0.38532	#117
104	0.286656	0.301108	-0.0144515	0.53104	0.6937	GBM		HEDGEHOG_SIGNALING	-0.010691	1.0691e-05	-0.010702	0.76154	0.86539	#117
105	0.033375	0.0873761	-0.0540011	0.00055758	0.0052199	GBM		COMPLEMENT	0.026939	-0.0059317	0.032871	0.16929	0.49791	#117
106	0.0417812	0.0448066	-0.00302533	0.8763	0.92674	GBM		UNFOLDED_PROTEIN_RESPONSE	0.010896	0.008961	0.001935	0.96331	0.96331	#117
107	0.351047	0.359352	-0.00830557	0.75522	0.85596	GBM		PI3K_AKT_MTOR_SIGNALING	0.029402	-0.013445	0.042847	0.22301	0.52248	#117
108	0.183656	0.132987	0.0506692	0.0083451	0.034573	GBM		MTORC1_SIGNALING	0.036142	0.022773	0.013368	0.70506	0.81984	#117
109	0.222922	0.199114	0.023808	0.42729	0.61957	GBM		E2F_TARGETS	-0.032321	0.033734	-0.066055	0.29987	0.57667	#117
11	0.103356	0.114451	-0.0110947	0.32281	0.51437	GBM		MYC_TARGETS_V1	-0.074251	0.064219	-0.13847	0.015518	0.15518	#117
110	0.168344	0.190154	-0.0218107	0.17761	0.35279	GBM		MYC_TARGETS_V2	-0.0061036	0.050168	-0.056271	0.39318	0.60211	#117
111	1.38881	1.25204	0.136771	0.0033532	0.018008	GBM		EPITHELIAL_MESENCHYMAL_TRANSITION	-0.023972	0.012324	-0.036296	0.46771	0.6496	#117
112	0.321703	0.26343	0.0582727	0.029963	0.094449	GBM		INFLAMMATORY_RESPONSE	0.030628	-0.0071002	0.037728	0.11856	0.456	#117
113	0.881437	0.889736	-0.00829874	0.77935	0.86688	GBM		XENOBIOTIC_METABOLISM	0.035849	0.0063618	0.029488	0.22989	0.52248	#117
114	0.236016	0.173706	0.06231	0.0053181	0.024098	GBM		FATTY_ACID_METABOLISM	0.031012	0.0058024	0.025209	0.41931	0.60211	#117
115	0.214969	0.164137	0.0508319	0.036195	0.10497	GBM		OXIDATIVE_PHOSPHORYLATION	0.016825	0.02929	-0.012465	0.7969	0.8662	#117
116	-0.0066875	0.0398287	-0.0465162	0.0020236	0.011285	GBM		GLYCOLYSIS	0.067504	0.012015	0.055489	0.084211	0.41497	#117
117	0.604656	0.583709	0.0209475	0.5815	0.7332	GBM		REACTIVE_OXIGEN_SPECIES_PATHWAY	0.01503	0.0082494	0.0067804	0.8439	0.89777	#117
118	0.118672	0.132778	-0.0141064	0.44029	0.6321	GBM		P53_PATHWAY	0.086602	-0.0088283	0.095431	0.00015369	0.0076845	#117
119	0.271062	0.234799	0.0362636	0.28603	0.47672	GBM		UV_RESPONSE_UP	0.037486	0.0019957	0.03549	0.20226	0.52248	#117
12	0.0724844	0.118434	-0.0459494	0.00038857	0.004334	GBM		UV_RESPONSE_DN	-0.0044571	-0.00075977	-0.0036974	0.91773	0.93646	#117
120	0.499859	0.443325	0.0565345	0.10891	0.25129	GBM		ANGIOGENESIS	-0.010586	0.018717	-0.029303	0.40782	0.60211	#117
121	0.501297	0.304728	0.196569	1.28e-05	0.00037042	GBM		HEME_METABOLISM	0.0082431	-0.012577	0.02082	0.50276	0.66153	#117
122	0.139969	0.156675	-0.0167063	0.25885	0.45221	GBM		COAGULATION	0.039407	0.0066805	0.032726	0.24815	0.53946	#117
123	0.447297	0.526295	-0.0789982	0.017374	0.06326	GBM		IL2_STAT5_SIGNALING	0.0088986	-0.010091	0.01899	0.3857	0.60211	#117
124	0.395609	0.478931	-0.0833218	0.0037896	0.018316	GBM		BILE_ACID_METABOLISM	0.023963	-0.011115	0.035077	0.16813	0.49791	#117
125	0.293891	0.404702	-0.110811	8.06e-05	0.0016689	GBM		PEROXISOME	0.032069	-0.0037514	0.035821	0.22511	0.52248	#117
126	0.661625	0.684277	-0.0226518	0.70105	0.8401	GBM		ALLOGRAFT_REJECTION	-0.021266	-0.025072	0.0038061	0.87298	0.90935	#117
127	0.107063	0.18119	-0.0741279	0.001816	0.010533	GBM		SPERMATOGENESIS	-0.024529	-0.0036629	-0.020866	0.42148	0.60211	#117
128	0.31	0.352978	-0.0429778	0.1767	0.35279	GBM		KRAS_SIGNALING_UP	0.014184	-0.0077459	0.02193	0.28873	0.57667	#117
129	0.0873906	0.1002	-0.0128089	0.28015	0.47235	GBM		KRAS_SIGNALING_DN	0.0087721	-0.016387	0.025159	0.18441	0.51225	#117
13	0.063434	0.0800343	-0.0166003	0.12109	0.26669	GBM		PANCREAS_BETA_CELLS	-0.074956	-0.009709	-0.065247	0.0053738	0.067172	#117
130	0.108734	0.111313	-0.00257832	0.882	0.92674	GBM		TNFA_SIGNALING_VIA_NFKB	0.093207	0.0068263	0.086381	0.023155	0.20067	#118
131	0.4795	0.462194	0.0173058	0.4958	0.67308	GBM		HYPOXIA	0.038896	0.00049928	0.038397	0.22783	0.54245	#118
132	0.0437969	0.101899	-0.0581022	0.027691	0.091254	GBM		CHOLESTEROL_HOMEOSTASIS	0.057775	0.0017374	0.056038	0.0935	0.33585	#118
133	0.576359	0.578474	-0.00211463	0.95437	0.98144	GBM		MITOTIC_SPINDLE	0.056628	-0.0020191	0.058647	0.19244	0.4811	#118
134	0.282953	0.270222	0.0127314	0.47964	0.66592	GBM		WNT_BETA_CATENIN_SIGNALING	0.042753	-0.015558	0.05831	0.10901	0.36337	#118
135	0.589828	0.460778	0.12905	0.021225	0.075064	GBM		TGF_BETA_SIGNALING	0.080119	0.0024959	0.077623	0.080448	0.3352	#118
136	0.333703	0.349237	-0.0155339	0.56953	0.7244	GBM		IL6_JAK_STAT3_SIGNALING	0.032569	-0.014161	0.04673	0.094038	0.33585	#118
137	0.0513438	0.0511957	0.000148031	0.99167	0.99167	GBM		DNA_REPAIR	0.012511	0.010933	0.0015781	0.97186	0.98304	#118
138	0.406734	0.405682	0.00105242	0.96573	0.98613	GBM		G2M_CHECKPOINT	0.020914	0.018211	0.0027028	0.96301	0.98304	#118
139	0.065375	0.0408035	0.0245715	0.14249	0.29516	GBM		APOPTOSIS	0.039357	0.00042227	0.038935	0.16598	0.43679	#118
14	0.161723	0.173096	-0.0113733	0.33623	0.52836	GBM		NOTCH_SIGNALING	0.070541	0.0012923	0.069249	0.036775	0.26268	#118
140	0.0852187	0.113846	-0.0286276	0.21826	0.41684	GBM		ADIPOGENESIS	0.026284	0.0091045	0.017179	0.62765	0.89664	#118
141	0.242344	0.252435	-0.0100913	0.75046	0.85596	GBM		ESTROGEN_RESPONSE_EARLY	0.10112	-0.00070845	0.10183	0.00068702	0.017176	#118
142	0.241453	0.201378	0.0400747	0.10918	0.25129	GBM		ESTROGEN_RESPONSE_LATE	0.097704	0.0019923	0.095712	0.0004328	0.017176	#118
143	0.098875	0.133776	-0.034901	0.12623	0.27318	GBM		ANDROGEN_RESPONSE	0.033495	0.01074	0.022755	0.47803	0.77102	#118
144	0.0741719	0.0749442	-0.000772315	0.98705	0.99167	GBM		MYOGENESIS	0.011289	-0.013652	0.024941	0.34673	0.64	#118
145	0.147844	0.145644	0.00219925	0.95133	0.98144	GBM		PROTEIN_SECRETION	0.013244	0.0098026	0.0034413	0.94351	0.98304	#118
15	0.359326	0.446989	-0.0876627	0.00032532	0.003931	GBM		INTERFERON_ALPHA_RESPONSE	0.087724	-0.0040241	0.091749	0.078665	0.3352	#118
16	0.720786	0.649391	0.0713952	0.003488	0.018063	GBM		INTERFERON_GAMMA_RESPONSE	0.050528	-0.014025	0.064553	0.078855	0.3352	#118
17	0.0263571	0.0484954	-0.0221383	0.033123	0.10096	GBM		APICAL_JUNCTION	0.03802	-0.0056294	0.04365	0.12514	0.38311	#118
18	0.522354	0.370437	0.151918	0.00057599	0.0052199	GBM		APICAL_SURFACE	0.064982	-0.0013087	0.066291	0.02408	0.20067	#118
19	0.235443	0.196756	0.0386868	0.0058157	0.024802	GBM		HEDGEHOG_SIGNALING	-0.012364	0.00017445	-0.012538	0.71652	0.922	#118
2	0.309902	0.321792	-0.0118896	0.30944	0.49854	GBM		COMPLEMENT	0.018862	-0.0045817	0.023443	0.3584	0.64	#118
20	0.0860521	0.111261	-0.0252086	0.056546	0.15118	GBM		UNFOLDED_PROTEIN_RESPONSE	0.0084044	0.0093232	-0.0009188	0.98304	0.98304	#118
21	0.128562	0.154692	-0.0261294	0.08724	0.2144	GBM		PI3K_AKT_MTOR_SIGNALING	0.022023	-0.012127	0.034151	0.33085	0.63625	#118
22	0.118609	0.124437	-0.00582793	0.54565	0.70017	GBM		MTORC1_SIGNALING	0.028791	0.023892	0.0048988	0.89482	0.98304	#118
23	0.33435	0.401526	-0.0671763	0.041034	0.11667	GBM		E2F_TARGETS	0.0153	0.02662	-0.01132	0.86027	0.98304	#118
24	0.345281	0.372145	-0.0268634	0.12139	0.26669	GBM		MYC_TARGETS_V1	-0.0072608	0.05391	-0.061171	0.30957	0.61914	#118
25	0.395019	0.415631	-0.0206127	0.44521	0.6329	GBM		MYC_TARGETS_V2	0.085679	0.036926	0.048752	0.44167	0.73612	#118
26	0.238256	0.231784	0.00647185	0.72429	0.85384	GBM		EPITHELIAL_MESENCHYMAL_TRANSITION	-0.012105	0.01042	-0.022525	0.6254	0.89664	#118
27	0.490406	0.435666	0.0547402	0.034118	0.10096	GBM		INFLAMMATORY_RESPONSE	0.029673	-0.0067168	0.03639	0.13636	0.38311	#118
28	0.651006	0.556174	0.0948322	0.0001391	0.0022411	GBM		XENOBIOTIC_METABOLISM	0.054571	0.0039318	0.05064	0.073664	0.3352	#118
29	0.525945	0.475874	0.0500711	0.11502	0.26059	GBM		FATTY_ACID_METABOLISM	0.01714	0.0079141	0.0092256	0.78874	0.96188	#118
3	0.85249	0.820982	0.0315077	0.027575	0.091254	GBM		OXIDATIVE_PHOSPHORYLATION	-0.022756	0.034757	-0.057513	0.24259	0.55134	#118
30	-0.105242	-0.0542198	-0.0510224	0.057345	0.15118	GBM		GLYCOLYSIS	0.062679	0.013059	0.049621	0.13792	0.38311	#118
31	1.24855	1.10628	0.142263	7.92e-07	3.83e-05	GBM		REACTIVE_OXIGEN_SPECIES_PATHWAY	0.022668	0.0072233	0.015444	0.66856	0.922	#118
32	0.52432	0.421485	0.102836	0.00072107	0.0059211	GBM		P53_PATHWAY	0.077865	-0.006972	0.084837	0.00264	0.044	#118
33	0.270547	0.265776	0.0047705	0.75561	0.85596	GBM		UV_RESPONSE_UP	0.058285	-0.00068595	0.058971	0.047902	0.29939	#118
34	0.280055	0.26247	0.0175845	0.47028	0.66204	GBM		UV_RESPONSE_DN	0.00056954	-0.001489	0.0020586	0.95432	0.98304	#118
35	0.444031	0.422055	0.0219762	0.48222	0.66592	GBM		ANGIOGENESIS	0.02683	0.013278	0.013552	0.72178	0.922	#118
36	0.42043	0.395986	0.0244438	0.35978	0.54914	GBM		HEME_METABOLISM	-0.007274	-0.010264	0.0029899	0.92563	0.98304	#118
37	-0.0988437	-0.026224	-0.0726197	0.0016485	0.0099597	GBM		COAGULATION	0.019464	0.0096932	0.0097706	0.7376	0.922	#118
38	0.542969	0.526265	0.0167038	0.59946	0.74932	GBM		IL2_STAT5_SIGNALING	0.01414	-0.010701	0.024841	0.27592	0.57483	#118
39	0.444188	0.478496	-0.0343084	0.23991	0.44034	GBM		BILE_ACID_METABOLISM	0.021548	-0.010544	0.032092	0.25683	0.55833	#118
4	0.382614	0.368898	0.0137159	0.52941	0.6937	GBM		PEROXISOME	0.020204	-0.0018509	0.022055	0.49437	0.77245	#118
40	-0.0602188	-0.010211	-0.0500077	0.010142	0.039746	GBM		ALLOGRAFT_REJECTION	-0.028375	-0.02405	-0.0043252	0.84658	0.98304	#118
41	0.0826354	0.0771325	0.0055029	0.74553	0.85596	GBM		SPERMATOGENESIS	0.0034075	-0.007718	0.011125	0.70058	0.922	#118
42	0.163396	0.223859	-0.060463	0.065218	0.16887	GBM		KRAS_SIGNALING_UP	0.0057465	-0.0064178	0.012164	0.53299	0.80756	#118
43	0.953135	0.796657	0.156478	0.0008843	0.0064112	GBM		KRAS_SIGNALING_DN	0.035845	-0.020017	0.055862	0.0076966	0.096208	#118
44	0.0278333	0.0140729	0.0137604	0.30693	0.49854	GBM		PANCREAS_BETA_CELLS	-0.039511	-0.01511	-0.024401	0.38571	0.66502	#118
45	0.092375	0.185123	-0.0927483	1.48e-08	2.15e-06	GBM		TNFA_SIGNALING_VIA_NFKB	0.071621	0.0097712	0.06185	0.055482	0.1387	#119
46	0.419094	0.407075	0.0120183	0.74589	0.85596	GBM		HYPOXIA	0.051418	-0.0013261	0.052744	0.064466	0.14992	#119
47	0.151552	0.2365	-0.0849479	8.15e-08	5.91e-06	GBM		CHOLESTEROL_HOMEOSTASIS	0.052129	0.0024633	0.049666	0.07777	0.16202	#119
48	0.875271	0.815983	0.0592882	0.22468	0.42273	GBM		MITOTIC_SPINDLE	0.013255	0.0040501	0.0092048	0.80934	0.87972	#119
49	0.176292	0.206448	-0.0301563	0.072907	0.18547	GBM		WNT_BETA_CATENIN_SIGNALING	0.045312	-0.015997	0.06131	0.051138	0.13457	#119
5	0.361752	0.448569	-0.0868172	0.0012307	0.0078678	GBM		TGF_BETA_SIGNALING	0.052391	0.0063227	0.046068	0.25434	0.41023	#119
50	0.386333	0.358877	0.0274562	0.3937	0.5855	GBM		IL6_JAK_STAT3_SIGNALING	0.00094414	-0.0097408	0.010685	0.64989	0.81236	#119
51	0.452177	0.462631	-0.0104539	0.78237	0.86688	GBM		DNA_REPAIR	0.024514	0.0092296	0.015284	0.648	0.81236	#119
52	0.156896	0.160256	-0.00336054	0.83197	0.90703	GBM		G2M_CHECKPOINT	0.0039278	0.020615	-0.016687	0.7186	0.82656	#119
53	0.523583	0.468003	0.0555803	0.09447	0.2283	GBM		APOPTOSIS	0.036582	0.00076396	0.035818	0.126	0.23195	#119
54	0.131531	0.132584	-0.00105285	0.9203	0.96003	GBM		NOTCH_SIGNALING	0.052703	0.0037286	0.048975	0.076495	0.16202	#119
55	0.0769896	0.0833262	-0.00633661	0.51979	0.69146	GBM		ADIPOGENESIS	0.080398	0.0014125	0.078986	0.0041374	0.025859	#119
56	0.510208	0.552598	-0.04239	0.12841	0.27382	GBM		ESTROGEN_RESPONSE_EARLY	0.074703	0.0029009	0.071802	0.0059662	0.033146	#119
57	0.40824	0.404694	0.00354539	0.86586	0.92598	GBM		ESTROGEN_RESPONSE_LATE	0.079697	0.0044176	0.07528	0.002827	0.020193	#119
58	-0.0217708	0.00984964	-0.0316205	0.029032	0.093548	GBM		ANDROGEN_RESPONSE	0.061404	0.0067544	0.05465	0.032973	0.11776	#119
59	0.230021	0.25865	-0.0286295	0.15017	0.30669	GBM		MYOGENESIS	-0.0096595	-0.010716	0.0010568	0.96253	0.96253	#119
6	0.204083	0.202396	0.00168772	0.8666	0.92598	GBM		PROTEIN_SECRETION	0.063224	0.0027148	0.060509	0.14324	0.23873	#119
60	0.173906	0.14476	0.0291463	0.26773	0.45672	GBM		INTERFERON_ALPHA_RESPONSE	0.02392	0.0048968	0.019024	0.67366	0.82154	#119
61	0.112292	0.0812288	0.0310628	0.05433	0.14864	GBM		INTERFERON_GAMMA_RESPONSE	0.0037538	-0.0074817	0.011236	0.72737	0.82656	#119
62	0.571073	0.458016	0.113057	0.00073503	0.0059211	GBM		APICAL_JUNCTION	-0.001492	-8.7431e-05	-0.0014046	0.95673	0.96253	#119
63	0.872323	0.829633	0.0426904	0.19124	0.37473	GBM		APICAL_SURFACE	0.028631	0.0037553	0.024876	0.34893	0.49847	#119
64	0.200453	0.23871	-0.0382571	0.0248	0.085619	GBM		HEDGEHOG_SIGNALING	0.046328	-0.0081269	0.054455	0.096513	0.19303	#119
65	0.291906	0.325779	-0.0338728	0.41809	0.61235	GBM		COMPLEMENT	0.038752	-0.0074317	0.046184	0.045509	0.13234	#119
66	0.125453	0.117403	0.00805022	0.65042	0.79253	GBM		UNFOLDED_PROTEIN_RESPONSE	0.050845	0.0033097	0.047535	0.12989	0.23195	#119
67	0.0754531	0.083617	-0.00816385	0.54343	0.70017	GBM		PI3K_AKT_MTOR_SIGNALING	0.030203	-0.013332	0.043535	0.14014	0.23873	#119
68	0.0779688	0.107856	-0.0298875	0.10351	0.24605	GBM		MTORC1_SIGNALING	0.06754	0.018394	0.049145	0.065966	0.14992	#119
69	0.239141	0.283057	-0.043916	0.017451	0.06326	GBM		E2F_TARGETS	0.0052436	0.02806	-0.022816	0.64837	0.81236	#119
7	0.301021	0.287514	0.0135064	0.33888	0.52836	GBM		MYC_TARGETS_V1	0.04127	0.047113	-0.0058429	0.8877	0.94436	#119
70	0.581937	0.548231	0.0337066	0.30829	0.49854	GBM		MYC_TARGETS_V2	0.12815	0.030842	0.097311	0.041968	0.13115	#119
71	0.157156	0.16507	-0.00791332	0.60548	0.75038	GBM		EPITHELIAL_MESENCHYMAL_TRANSITION	0.019072	0.0060318	0.01304	0.78763	0.87514	#119
72	0.653984	0.644073	0.00991098	0.71104	0.84509	GBM		INFLAMMATORY_RESPONSE	0.0044511	-0.0031905	0.0076416	0.72119	0.82656	#119
73	0.681656	0.698383	-0.0167268	0.62509	0.76812	GBM		XENOBIOTIC_METABOLISM	0.10047	-0.0026404	0.10311	0.00011869	0.0029673	#119
74	1.19617	1.24243	-0.0462563	0.21848	0.41684	GBM		FATTY_ACID_METABOLISM	0.097161	-0.0034388	0.1006	9.6649e-05	0.0029673	#119
75	0.468313	0.434576	0.0337368	0.25193	0.45221	GBM		OXIDATIVE_PHOSPHORYLATION	0.097205	0.017832	0.079373	0.0362	0.12067	#119
76	0.179203	0.162606	0.0165976	0.50834	0.68249	GBM		GLYCOLYSIS	0.095144	0.0083921	0.086752	0.00094537	0.011817	#119
77	0.292516	0.206317	0.0861991	0.001248	0.0078678	GBM		REACTIVE_OXIGEN_SPECIES_PATHWAY	0.10646	-0.0046729	0.11114	0.0003379	0.0056317	#119
78	0.525031	0.524327	0.000704033	0.9825	0.99167	GBM		P53_PATHWAY	0.053808	-0.003675	0.057483	0.0078266	0.035575	#119
79	0.273406	0.402942	-0.129536	0.00017229	0.0024982	GBM		UV_RESPONSE_UP	0.052566	4.6461e-05	0.05252	0.021554	0.0829	#119
8	0.0897165	0.14078	-0.0510637	0.00024006	0.0031644	GBM		UV_RESPONSE_DN	0.0014613	-0.0016181	0.0030795	0.9282	0.96253	#119
80	0.568969	0.700118	-0.131149	0.0004339	0.004494	GBM		ANGIOGENESIS	0.066504	0.0076369	0.058867	0.104	0.2	#119
81	0.854031	0.740768	0.113264	0.0049972	0.023374	GBM		HEME_METABOLISM	0.012345	-0.013048	0.025393	0.37199	0.50466	#119
82	0.106188	0.11916	-0.0129723	0.36955	0.55817	GBM		COAGULATION	0.091407	-0.00051569	0.091923	0.0075377	0.035575	#119
83	0.139969	0.165879	-0.0259105	0.26608	0.45672	GBM		IL2_STAT5_SIGNALING	0.02578	-0.012383	0.038163	0.047644	0.13234	#119
84	0.433203	0.498553	-0.0653496	0.13796	0.28992	GBM		BILE_ACID_METABOLISM	0.065767	-0.016853	0.08262	0.0020302	0.016918	#119
85	-0.115312	-0.0350986	-0.0802139	0.014425	0.055043	GBM		PEROXISOME	0.069752	-0.0089021	0.078654	0.0019495	0.016918	#119
86	0.164281	0.169962	-0.00568052	0.78318	0.86688	GBM		ALLOGRAFT_REJECTION	-0.040341	-0.022349	-0.017992	0.37345	0.50466	#119
87	0.0204531	0.032698	-0.0122449	0.39572	0.5855	GBM		SPERMATOGENESIS	-0.026632	-0.0034754	-0.023157	0.31651	0.46546	#119
88	0.411313	0.415718	-0.00440539	0.86851	0.92598	GBM		KRAS_SIGNALING_UP	0.035698	-0.010679	0.046377	0.012155	0.050646	#119
89	0.561844	0.455153	0.106691	0.00013521	0.0022411	GBM		KRAS_SIGNALING_DN	-0.028796	-0.01093	-0.017866	0.29682	0.44973	#119
9	0.300526	0.320192	-0.0196664	0.2274	0.42273	GBM		PANCREAS_BETA_CELLS	0.0083458	-0.02186	0.030206	0.28432	0.44425	#119
90	0.258313	0.34631	-0.0879979	0.0089488	0.036044	GBM		TNFA_SIGNALING_VIA_NFKB	0.11102	0.0031873	0.10784	0.001564	0.026067	#12
91	0.236406	0.310128	-0.0737214	0.00098299	0.0067873	GBM		HYPOXIA	0.043092	-0.00055092	0.043643	0.11602	0.30532	#12
92	0.102234	0.0795787	0.0226556	0.25658	0.45221	GBM		CHOLESTEROL_HOMEOSTASIS	0.020299	0.0068496	0.013449	0.63763	0.76307	#12
93	0.461047	0.321593	0.139454	0.0055649	0.024452	GBM		MITOTIC_SPINDLE	0.031289	0.0012154	0.030074	0.46863	0.68916	#12
94	0.0738437	0.0565138	0.01733	0.3585	0.54914	GBM		WNT_BETA_CATENIN_SIGNALING	-0.045577	-0.0027192	-0.042857	0.17592	0.41886	#12
95	0.314984	0.428431	-0.113447	0.00085742	0.0064112	GBM		TGF_BETA_SIGNALING	0.021742	0.010563	0.011179	0.77536	0.82485	#12
96	0.640938	0.580797	0.0601401	0.076107	0.19027	GBM		IL6_JAK_STAT3_SIGNALING	0.038796	-0.01561	0.054406	0.021864	0.12132	#12
97	1.16616	1.15913	0.00702475	0.79256	0.87062	GBM		DNA_REPAIR	-0.023375	0.016385	-0.039761	0.28791	0.5253	#12
98	0.523047	0.734851	-0.211804	6.98e-05	0.0016689	GBM		G2M_CHECKPOINT	-7.2493e-05	0.021381	-0.021453	0.68914	0.76571	#12
99	0.0525625	0.0472018	0.00536066	0.66285	0.80094	GBM		APOPTOSIS	0.04765	-0.0012581	0.048908	0.039543	0.14123	#12
1	0.0775362	0.112344	-0.0348074	1.25e-09	4.52e-08	HNSC		NOTCH_SIGNALING	-0.008131	0.012542	-0.020673	0.49568	0.70811	#12
10	0.486757	0.450059	0.0366976	0.059572	0.14893	HNSC		ADIPOGENESIS	0.0017795	0.012655	-0.010876	0.71898	0.7815	#12
100	0.55201	0.605792	-0.0537823	0.058098	0.14893	HNSC		ESTROGEN_RESPONSE_EARLY	0.079395	0.0015139	0.077881	0.007164	0.0597	#12
101	0.0514706	0.0847063	-0.0332357	0.0029238	0.014271	HNSC		ESTROGEN_RESPONSE_LATE	0.07046	0.0051209	0.065339	0.011847	0.084621	#12
102	0.391814	0.269094	0.12272	4.95e-05	0.00055216	HNSC		ANDROGEN_RESPONSE	0.031412	0.010814	0.020598	0.46057	0.68916	#12
103	0.280451	0.275392	0.00505885	0.79598	0.85277	HNSC		MYOGENESIS	-0.034752	-0.006902	-0.02785	0.2033	0.42121	#12
104	0.27701	0.302315	-0.0253052	0.26811	0.40496	HNSC		PROTEIN_SECRETION	-0.0063594	0.012753	-0.019113	0.64098	0.76307	#12
105	0.105206	0.0832228	0.021983	0.16109	0.30734	HNSC		INTERFERON_ALPHA_RESPONSE	0.14547	-0.013806	0.15927	0.00073729	0.018432	#12
106	0.104304	0.0398756	0.0644283	4.16e-05	0.0005022	HNSC		INTERFERON_GAMMA_RESPONSE	0.091455	-0.020953	0.11241	0.00060961	0.018432	#12
107	0.391765	0.356331	0.035434	0.16688	0.31425	HNSC		APICAL_JUNCTION	0.021933	-0.0036444	0.025577	0.31697	0.52828	#12
108	0.141363	0.134868	0.00649503	0.58007	0.71246	HNSC		APICAL_SURFACE	0.026737	0.0038112	0.022925	0.38798	0.60622	#12
109	0.158402	0.203583	-0.0451815	0.06933	0.16259	HNSC		HEDGEHOG_SIGNALING	-0.050299	0.0060902	-0.056389	0.058504	0.19501	#12
11	0.0885078	0.115975	-0.0274676	0.00026534	0.0021375	HNSC		COMPLEMENT	0.038713	-0.0078579	0.046571	0.034991	0.13695	#12
110	0.187284	0.189286	-0.00200151	0.88363	0.91519	HNSC		UNFOLDED_PROTEIN_RESPONSE	-0.0036882	0.011176	-0.014864	0.68705	0.76571	#12
111	1.37598	1.24898	0.127001	0.00052691	0.0038201	HNSC		PI3K_AKT_MTOR_SIGNALING	0.016243	-0.011612	0.027855	0.37985	0.60622	#12
112	0.241971	0.268091	-0.02612	0.14591	0.28416	HNSC		MTORC1_SIGNALING	0.052899	0.020166	0.032733	0.30641	0.52828	#12
113	0.908392	0.88782	0.0205725	0.38807	0.52388	HNSC		E2F_TARGETS	0.00074096	0.02896	-0.028219	0.62707	0.76307	#12
114	0.181794	0.176196	0.00559806	0.6344	0.74184	HNSC		MYC_TARGETS_V1	0.020011	0.050408	-0.030398	0.57355	0.76307	#12
115	0.141049	0.168553	-0.0275037	0.18279	0.31553	HNSC		MYC_TARGETS_V2	0.10798	0.033006	0.074979	0.21523	0.42121	#12
116	0.0538725	0.0363567	0.0175159	0.23533	0.37914	HNSC		EPITHELIAL_MESENCHYMAL_TRANSITION	-0.035159	0.014175	-0.049334	0.21903	0.42121	#12
117	0.643471	0.579965	0.063506	0.042908	0.12425	HNSC		INFLAMMATORY_RESPONSE	0.053171	-0.010687	0.063859	0.0044015	0.044015	#12
118	0.155676	0.130228	0.0254481	0.045259	0.1262	HNSC		XENOBIOTIC_METABOLISM	0.03347	0.0066062	0.026864	0.29417	0.5253	#12
119	0.141098	0.244152	-0.103054	3.27e-05	0.0004314	HNSC		FATTY_ACID_METABOLISM	0.0051627	0.0096408	-0.0044781	0.87425	0.91068	#12
12	0.1121	0.116627	-0.00452693	0.66304	0.76162	HNSC		OXIDATIVE_PHOSPHORYLATION	-0.021661	0.035205	-0.056867	0.18582	0.42121	#12
120	0.522706	0.439798	0.0829075	0.0015273	0.0088583	HNSC		GLYCOLYSIS	0.060768	0.012819	0.047949	0.10044	0.279	#12
121	0.303343	0.314745	-0.0114017	0.59578	0.71246	HNSC		REACTIVE_OXIGEN_SPECIES_PATHWAY	0.069508	-8.0563e-05	0.069588	0.035606	0.13695	#12
122	0.145373	0.156741	-0.0113684	0.53376	0.68058	HNSC		P53_PATHWAY	0.04557	-0.0029575	0.048528	0.032651	0.13695	#12
123	0.507941	0.523788	-0.015847	0.54446	0.68058	HNSC		UV_RESPONSE_UP	0.033934	0.0023947	0.031539	0.20552	0.42121	#12
124	0.557471	0.468424	0.0890462	0.001325	0.0080052	HNSC		UV_RESPONSE_DN	-0.015565	0.00094804	-0.016514	0.61761	0.76307	#12
125	0.418824	0.397983	0.0208401	0.3569	0.50746	HNSC		ANGIOGENESIS	0.014493	0.015013	-0.00051995	0.98654	0.98654	#12
126	0.649824	0.685902	-0.0360788	0.38764	0.52388	HNSC		HEME_METABOLISM	-0.0074155	-0.010274	0.0028588	0.92867	0.94762	#12
127	0.303402	0.167639	0.135763	2.89e-06	5.79e-05	HNSC		COAGULATION	0.021778	0.009236	0.012542	0.61695	0.76307	#12
128	0.322676	0.353246	-0.0305692	0.1749	0.31553	HNSC		IL2_STAT5_SIGNALING	0.030999	-0.013536	0.044535	0.023218	0.12132	#12
129	0.0773039	0.101393	-0.024089	0.02338	0.082685	HNSC		BILE_ACID_METABOLISM	-0.017627	-0.0049167	-0.01271	0.61136	0.76307	#12
13	0.0622135	0.080629	-0.0184155	0.041742	0.12352	HNSC		PEROXISOME	-0.0086625	0.0023127	-0.010975	0.68688	0.76571	#12
130	0.102392	0.111899	-0.00950706	0.36397	0.50746	HNSC		ALLOGRAFT_REJECTION	0.0054421	-0.029158	0.0346	0.079783	0.24932	#12
131	0.530118	0.457611	0.0725066	0.005352	0.024251	HNSC		SPERMATOGENESIS	-0.052829	0.00073386	-0.053563	0.024264	0.12132	#12
132	0.0679804	0.101695	-0.0337149	0.12227	0.24805	HNSC		KRAS_SIGNALING_UP	0.022064	-0.0090348	0.031099	0.091755	0.26987	#12
133	0.499716	0.584693	-0.0849772	0.00025145	0.0021375	HNSC		KRAS_SIGNALING_DN	-0.036181	-0.0096371	-0.026544	0.14915	0.37288	#12
134	0.257206	0.271909	-0.0147028	0.46853	0.61204	HNSC		PANCREAS_BETA_CELLS	-0.079311	-0.0087835	-0.070528	0.0026401	0.033001	#12
135	0.514559	0.462962	0.0515966	0.20229	0.33715	HNSC		TNFA_SIGNALING_VIA_NFKB	0.17021	-0.003971	0.17419	9.7709e-07	3.371e-05	#120
136	0.301794	0.352265	-0.0504704	0.015541	0.058532	HNSC		HYPOXIA	0.080154	-0.0052855	0.085439	0.0018045	0.0062934	#120
137	-0.00664706	0.0558488	-0.0624959	5.02e-09	1.45e-07	HNSC		CHOLESTEROL_HOMEOSTASIS	0.074829	-0.00065375	0.075482	0.0052391	0.011907	#120
138	0.413029	0.405145	0.00788453	0.72479	0.79351	HNSC		MITOTIC_SPINDLE	0.10086	-0.0082209	0.10908	0.007715	0.016772	#120
139	0.0413627	0.0419969	-0.000634105	0.95692	0.97714	HNSC		WNT_BETA_CATENIN_SIGNALING	0.012403	-0.011302	0.023706	0.4495	0.49996	#120
14	0.181949	0.171812	0.0101367	0.23878	0.38047	HNSC		TGF_BETA_SIGNALING	0.1293	-0.0043992	0.13369	0.0020139	0.0062934	#120
140	0.0801275	0.115112	-0.0349844	0.015743	0.058532	HNSC		IL6_JAK_STAT3_SIGNALING	0.097567	-0.023274	0.12084	2.4605e-06	4.1008e-05	#120
141	0.238794	0.253022	-0.0142279	0.5226	0.67658	HNSC		DNA_REPAIR	0.040431	0.007018	0.033413	0.3629	0.43202	#120
142	0.126608	0.209403	-0.0827953	2.19e-06	5.29e-05	HNSC		G2M_CHECKPOINT	0.0503	0.014091	0.036209	0.49896	0.53081	#120
143	0.156186	0.130217	0.025969	0.11096	0.23318	HNSC		APOPTOSIS	0.10058	-0.0081618	0.10874	7.2698e-06	9.0872e-05	#120
144	0.0446078	0.0773417	-0.0327339	0.18016	0.31553	HNSC		NOTCH_SIGNALING	0.063823	0.0022343	0.061589	0.038153	0.063588	#120
145	0.153725	0.145106	0.00861919	0.66827	0.76162	HNSC		ADIPOGENESIS	0.05572	0.0049772	0.050743	0.052676	0.082306	#120
15	0.602608	0.430072	0.172535	3.39e-10	1.64e-08	HNSC		ESTROGEN_RESPONSE_EARLY	0.098257	-0.00030664	0.098563	0.00030777	0.0015388	#120
16	0.583056	0.658316	-0.0752601	0.0011554	0.007284	HNSC		ESTROGEN_RESPONSE_LATE	0.091778	0.0028233	0.088954	0.00021535	0.0011964	#120
17	0.0367171	0.0483258	-0.0116087	0.25556	0.39617	HNSC		ANDROGEN_RESPONSE	0.082196	0.0039114	0.078285	0.0029631	0.0082308	#120
18	0.333941	0.381023	-0.0470822	0.059461	0.14893	HNSC		MYOGENESIS	0.016242	-0.014347	0.030589	0.224	0.29474	#120
19	0.216049	0.197156	0.0188931	0.10571	0.22541	HNSC		PROTEIN_SECRETION	0.098717	-0.0021818	0.1009	0.014183	0.027275	#120
2	0.321638	0.321205	0.0004327	0.97303	0.97979	HNSC		INTERFERON_ALPHA_RESPONSE	0.17293	-0.015971	0.1889	7.7705e-05	0.00048566	#120
20	0.0761078	0.112814	-0.0367058	0.00010322	0.00099779	HNSC		INTERFERON_GAMMA_RESPONSE	0.12046	-0.02383	0.14429	1.9249e-05	0.00013749	#120
21	0.128082	0.155512	-0.0274306	0.043702	0.12425	HNSC		APICAL_JUNCTION	0.08002	-0.011518	0.091538	0.00083514	0.0034036	#120
22	0.111101	0.125215	-0.0141134	0.20765	0.34215	HNSC		APICAL_SURFACE	0.075117	-0.0027297	0.077847	0.0047175	0.011232	#120
23	0.436557	0.395328	0.0412293	0.18528	0.31607	HNSC		HEDGEHOG_SIGNALING	-0.010591	-7.415e-05	-0.010516	0.74323	0.7584	#120
24	0.34242	0.373178	-0.0307587	0.13466	0.26748	HNSC		COMPLEMENT	0.084281	-0.013754	0.098035	1.461e-05	0.00013284	#120
25	0.4062	0.41535	-0.00915024	0.72784	0.79351	HNSC		UNFOLDED_PROTEIN_RESPONSE	0.035567	0.0055146	0.030053	0.41138	0.47835	#120
26	0.258675	0.229951	0.0287236	0.12317	0.24805	HNSC		PI3K_AKT_MTOR_SIGNALING	0.068907	-0.018701	0.087608	0.0039963	0.010382	#120
27	0.499918	0.433264	0.0666534	0.0027616	0.014271	HNSC		MTORC1_SIGNALING	0.055426	0.020158	0.035268	0.25646	0.32749	#120
28	0.682875	0.550777	0.132098	3.19e-06	5.79e-05	HNSC		E2F_TARGETS	0.042788	0.022765	0.020023	0.73553	0.7584	#120
29	0.465706	0.479214	-0.0135083	0.59704	0.71246	HNSC		MYC_TARGETS_V1	-0.0067007	0.053832	-0.060532	0.26199	0.32749	#120
3	0.816094	0.822963	-0.00686837	0.59945	0.71246	HNSC		MYC_TARGETS_V2	0.047433	0.042289	0.005144	0.93253	0.93253	#120
30	-0.0582941	-0.0564638	-0.00183034	0.92899	0.95534	HNSC		EPITHELIAL_MESENCHYMAL_TRANSITION	0.061751	6.4909e-05	0.061686	0.20305	0.27439	#120
31	1.15665	1.10941	0.0472445	0.068153	0.16259	HNSC		INFLAMMATORY_RESPONSE	0.098266	-0.016334	0.1146	1.3484e-06	3.371e-05	#120
32	0.493456	0.420887	0.0725693	0.0030162	0.014271	HNSC		XENOBIOTIC_METABOLISM	0.077081	0.00077569	0.076306	0.00088494	0.0034036	#120
33	0.270828	0.265611	0.00521741	0.71242	0.78856	HNSC		FATTY_ACID_METABOLISM	0.048214	0.0035571	0.044657	0.07948	0.11039	#120
34	0.211098	0.267482	-0.0563842	0.0030511	0.014271	HNSC		OXIDATIVE_PHOSPHORYLATION	-0.0096127	0.032914	-0.042527	0.31947	0.3896	#120
35	0.444505	0.421359	0.0231455	0.35932	0.50746	HNSC		GLYCOLYSIS	0.081405	0.010433	0.070972	0.0090344	0.018822	#120
36	0.383176	0.398246	-0.01507	0.45656	0.60183	HNSC		REACTIVE_OXIGEN_SPECIES_PATHWAY	0.087105	-0.0018115	0.088917	0.002831	0.0082308	#120
37	-0.00654412	-0.0314642	0.0249201	0.17329	0.31553	HNSC		P53_PATHWAY	0.08901	-0.0085347	0.097545	1.5941e-05	0.00013284	#120
38	0.50649	0.528695	-0.0222047	0.3902	0.52388	HNSC		UV_RESPONSE_UP	0.061325	-0.0011122	0.062437	0.010103	0.020206	#120
39	0.481059	0.476561	0.00449767	0.85547	0.89886	HNSC		UV_RESPONSE_DN	0.075755	-0.012031	0.087785	0.017299	0.032035	#120
4	0.40691	0.366536	0.0403737	0.0093	0.038529	HNSC		ANGIOGENESIS	0.07337	0.0067521	0.066618	0.06089	0.089544	#120
40	-0.0416144	-0.0102089	-0.0314055	0.052909	0.14207	HNSC		HEME_METABOLISM	0.033615	-0.015997	0.049612	0.074036	0.10577	#120
41	0.11968	0.0739927	0.0456871	0.0023828	0.013289	HNSC		COAGULATION	0.063517	0.0035164	0.060001	0.01915	0.033017	#120
42	0.213261	0.221663	-0.00840155	0.75793	0.82015	HNSC		IL2_STAT5_SIGNALING	0.043856	-0.014867	0.058723	0.0019606	0.0062934	#120
43	0.735222	0.809477	-0.0742549	0.083974	0.19025	HNSC		BILE_ACID_METABOLISM	0.03151	-0.011941	0.043451	0.056448	0.085527	#120
44	0.0337712	0.0131843	0.020587	0.047576	0.13016	HNSC		PEROXISOME	0.042632	-0.0049955	0.047627	0.045957	0.074124	#120
45	0.113895	0.18617	-0.0722747	1.91e-10	1.64e-08	HNSC		ALLOGRAFT_REJECTION	0.033918	-0.032784	0.066703	0.0041526	0.010382	#120
46	0.407307	0.407662	-0.000355278	0.9906	0.9906	HNSC		SPERMATOGENESIS	-0.0213	-0.0042537	-0.017046	0.49462	0.53081	#120
47	0.166778	0.237819	-0.0710411	6.3e-06	0.00010146	HNSC		KRAS_SIGNALING_UP	0.052922	-0.013032	0.065955	0.000614	0.0027909	#120
48	0.883915	0.813514	0.0704006	0.029916	0.098587	HNSC		KRAS_SIGNALING_DN	0.00031327	-0.015035	0.015348	0.44996	0.49996	#120
49	0.197438	0.205652	-0.00821406	0.59593	0.71246	HNSC		PANCREAS_BETA_CELLS	-0.066777	-0.011287	-0.05549	0.018911	0.033017	#120
5	0.458529	0.443394	0.0151351	0.31747	0.46973	HNSC		TNFA_SIGNALING_VIA_NFKB	0.17763	-0.006472	0.1841	8.8043e-08	4.002e-07	#121
50	0.378412	0.358692	0.0197199	0.39479	0.52518	HNSC		HYPOXIA	0.16711	-0.018955	0.18607	3.7115e-09	4.6394e-08	#121
51	0.607869	0.450439	0.15743	1.5e-05	0.0002178	HNSC		CHOLESTEROL_HOMEOSTASIS	0.066963	-8.2959e-05	0.067046	0.010302	0.013208	#121
52	0.16317	0.159853	0.00331692	0.80572	0.85277	HNSC		MITOTIC_SPINDLE	0.12772	-0.013105	0.14083	0.00018111	0.00031226	#121
53	0.342092	0.480917	-0.138825	2.41e-10	1.64e-08	HNSC		WNT_BETA_CATENIN_SIGNALING	0.056869	-0.018132	0.075001	0.014759	0.017999	#121
54	0.15098	0.131054	0.0199268	0.029868	0.098587	HNSC		TGF_BETA_SIGNALING	0.23148	-0.020728	0.25221	6.4037e-09	6.4037e-08	#121
55	0.101908	0.0815144	0.0203941	0.03873	0.11814	HNSC		IL6_JAK_STAT3_SIGNALING	0.12456	-0.028272	0.15283	2.4325e-10	6.0812e-09	#121
56	0.588235	0.5476	0.0406353	0.1144	0.23697	HNSC		DNA_REPAIR	0.077009	0.0012884	0.07572	0.016522	0.019669	#121
57	0.451183	0.401139	0.0500439	0.018043	0.065406	HNSC		G2M_CHECKPOINT	0.078736	0.0095551	0.069181	0.15228	0.17305	#121
58	-0.00724183	0.00962887	-0.0168707	0.039109	0.11814	HNSC		APOPTOSIS	0.12578	-0.012796	0.13858	8.4936e-09	7.078e-08	#121
59	0.308484	0.253205	0.0552784	0.00031213	0.002382	HNSC		NOTCH_SIGNALING	0.12345	-0.0071633	0.13062	1.9959e-05	4.3613e-05	#121
6	0.176766	0.204539	-0.0277731	0.0026676	0.014271	HNSC		ADIPOGENESIS	0.10959	-0.0034729	0.11306	1.9824e-05	4.3613e-05	#121
60	0.106967	0.149264	-0.0422967	0.069521	0.16259	HNSC		ESTROGEN_RESPONSE_EARLY	0.088105	0.00042087	0.087684	0.00069143	0.0010168	#121
61	0.0644902	0.0841386	-0.0196484	0.056763	0.14893	HNSC		ESTROGEN_RESPONSE_LATE	0.063193	0.0063804	0.056812	0.011072	0.01384	#121
62	0.440275	0.465139	-0.0248641	0.25683	0.39617	HNSC		ANDROGEN_RESPONSE	0.12455	-0.003039	0.12758	7.6267e-07	2.2431e-06	#121
63	0.950209	0.8221	0.128109	7.47e-05	0.00077371	HNSC		MYOGENESIS	0.084272	-0.02475	0.10902	2.0952e-05	4.365e-05	#121
64	0.277176	0.233693	0.0434836	0.031994	0.10309	HNSC		PROTEIN_SECRETION	0.19854	-0.017895	0.21643	9.8139e-08	4.0891e-07	#121
65	0.261922	0.329201	-0.0672792	0.006951	0.029644	HNSC		INTERFERON_ALPHA_RESPONSE	0.12889	-0.010905	0.13979	0.0031132	0.004207	#121
66	0.0910294	0.119927	-0.0288974	0.065848	0.16183	HNSC		INTERFERON_GAMMA_RESPONSE	0.11336	-0.023924	0.13728	4.0432e-05	7.7754e-05	#121
67	0.0706373	0.084248	-0.0136108	0.26618	0.40496	HNSC		APICAL_JUNCTION	0.11897	-0.018066	0.13703	1.6381e-06	4.0952e-06	#121
68	0.185343	0.100127	0.0852164	0.0010752	0.0070865	HNSC		APICAL_SURFACE	0.10808	-0.0082744	0.11635	2.251e-05	4.502e-05	#121
69	0.255559	0.283052	-0.0274931	0.19076	0.32163	HNSC		HEDGEHOG_SIGNALING	0.12886	-0.020815	0.14968	5.392e-05	9.9852e-05	#121
7	0.303501	0.286911	0.0165895	0.18179	0.31553	HNSC		COMPLEMENT	0.12141	-0.020083	0.14149	7.6133e-10	1.2689e-08	#121
70	0.486196	0.554912	-0.0687157	0.010426	0.041994	HNSC		UNFOLDED_PROTEIN_RESPONSE	0.094332	-0.0035013	0.097833	0.0020519	0.0029313	#121
71	0.194598	0.162299	0.0322988	0.10097	0.22014	HNSC		PI3K_AKT_MTOR_SIGNALING	0.1131	-0.026002	0.1391	8.9518e-07	2.4866e-06	#121
72	0.620235	0.646487	-0.0262521	0.2532	0.39617	HNSC		MTORC1_SIGNALING	0.093528	0.014186	0.079342	0.0041979	0.0055236	#121
73	0.703284	0.697146	0.00613786	0.80439	0.85277	HNSC		E2F_TARGETS	0.054462	0.020862	0.0336	0.52718	0.57302	#121
74	1.2214	1.24179	-0.0203839	0.53621	0.68058	HNSC		MYC_TARGETS_V1	0.034144	0.048216	-0.014073	0.75542	0.80364	#121
75	0.444363	0.43549	0.00887298	0.68217	0.76162	HNSC		MYC_TARGETS_V2	0.038477	0.043585	-0.0051082	0.92088	0.92088	#121
76	0.200304	0.160414	0.0398897	0.088311	0.197	HNSC		EPITHELIAL_MESENCHYMAL_TRANSITION	0.29306	-0.03497	0.32803	1.3362e-08	9.5443e-08	#121
77	0.219196	0.209626	0.00957009	0.55512	0.68797	HNSC		INFLAMMATORY_RESPONSE	0.10628	-0.018448	0.12473	3.5668e-08	2.2292e-07	#121
78	0.518843	0.524803	-0.00596001	0.88007	0.91519	HNSC		XENOBIOTIC_METABOLISM	0.098667	-0.0030583	0.10173	2.0062e-05	4.3613e-05	#121
79	0.398029	0.396809	0.00122075	0.96835	0.97979	HNSC		FATTY_ACID_METABOLISM	0.072668	-0.00045189	0.07312	0.0022936	0.0031856	#121
8	0.0926933	0.142069	-0.0493758	0.00014418	0.0013066	HNSC		OXIDATIVE_PHOSPHORYLATION	0.076204	0.020439	0.055765	0.11554	0.13435	#121
80	0.721814	0.691766	0.0300476	0.36076	0.50746	HNSC		GLYCOLYSIS	0.1471	5.4741e-05	0.14705	1.0635e-07	4.0904e-07	#121
81	0.827108	0.739541	0.0875669	0.0058696	0.025791	HNSC		REACTIVE_OXIGEN_SPECIES_PATHWAY	0.18928	-0.017781	0.20706	1.0835e-11	5.4175e-10	#121
82	0.0940882	0.12052	-0.0264314	0.080812	0.186	HNSC		P53_PATHWAY	0.06823	-0.006212	0.074442	0.00062082	0.00095773	#121
83	0.13502	0.167052	-0.0320324	0.10172	0.22014	HNSC		UV_RESPONSE_UP	0.10657	-0.0083686	0.11494	3.4278e-07	1.1426e-06	#121
84	0.451471	0.499041	-0.0475704	0.14698	0.28416	HNSC		UV_RESPONSE_DN	0.18874	-0.029605	0.21834	4.8795e-08	2.7108e-07	#121
85	-0.0531373	-0.0376921	-0.0154451	0.31392	0.46926	HNSC		ANGIOGENESIS	0.18511	-0.010467	0.19558	3.6592e-07	1.1435e-06	#121
86	0.150725	0.17122	-0.020495	0.18249	0.31553	HNSC		HEME_METABOLISM	0.073691	-0.022379	0.09607	0.00016307	0.0002912	#121
87	0.0281667	0.0324449	-0.00427822	0.62023	0.73117	HNSC		COAGULATION	0.13336	-0.0073939	0.14076	1.3189e-06	3.4708e-06	#121
88	0.426353	0.414642	0.0117112	0.67199	0.76162	HNSC		IL2_STAT5_SIGNALING	0.078715	-0.020542	0.099258	5.4317e-08	2.7159e-07	#121
89	0.508039	0.456282	0.0517573	0.03858	0.11814	HNSC		BILE_ACID_METABOLISM	0.067152	-0.017611	0.084763	0.00026204	0.00043673	#121
9	0.304825	0.320436	-0.0156104	0.33106	0.48489	HNSC		PEROXISOME	0.071575	-0.0096988	0.081274	0.00027373	0.0004415	#121
90	0.313304	0.344527	-0.0312228	0.1721	0.31553	HNSC		ALLOGRAFT_REJECTION	0.037225	-0.033812	0.071037	0.0006321	0.00095773	#121
91	0.245686	0.311588	-0.0659019	0.00077842	0.0053748	HNSC		SPERMATOGENESIS	0.01559	-0.0096262	0.025216	0.25664	0.28516	#121
92	0.0931863	0.0796276	0.0135587	0.33706	0.48874	HNSC		KRAS_SIGNALING_UP	0.083016	-0.018054	0.10107	2.4562e-07	8.7721e-07	#121
93	0.344304	0.326796	0.0175079	0.54414	0.68058	HNSC		KRAS_SIGNALING_DN	-0.016522	-0.012644	-0.0038784	0.82703	0.84391	#121
94	0.0332843	0.0592528	-0.0259684	0.22133	0.36059	HNSC		PANCREAS_BETA_CELLS	-0.022328	-0.017481	-0.0048468	0.8004	0.83375	#121
95	0.401902	0.424845	-0.0229429	0.3863	0.52388	HNSC		TNFA_SIGNALING_VIA_NFKB	-0.014735	0.02172	-0.036455	0.24937	0.37783	#122
96	0.574078	0.584368	-0.0102893	0.68283	0.76162	HNSC		HYPOXIA	0.030744	0.0018335	0.02891	0.30395	0.44699	#122
97	1.1512	1.16012	-0.00892676	0.67898	0.76162	HNSC		CHOLESTEROL_HOMEOSTASIS	0.069142	0.00059696	0.068545	0.036367	0.11057	#122
98	0.796941	0.719191	0.0777506	0.0248	0.085619	HNSC		MITOTIC_SPINDLE	0.049643	-0.00070675	0.05035	0.19611	0.31631	#122
99	0.0230392	0.0494126	-0.0263734	0.013248	0.051918	HNSC		WNT_BETA_CATENIN_SIGNALING	0.064534	-0.018065	0.0826	0.014336	0.056785	#122
1	0.0915856	0.1105	-0.0189146	0.0055269	0.03261	KIRC		TGF_BETA_SIGNALING	0.023227	0.010557	0.01267	0.75155	0.8169	#122
10	0.45287	0.452784	8.63e-05	0.99415	0.99897	KIRC		IL6_JAK_STAT3_SIGNALING	-0.021898	-0.0066249	-0.015273	0.52835	0.65456	#122
100	0.698204	0.597844	0.10036	0.021947	0.086009	KIRC		DNA_REPAIR	0.039039	0.0074223	0.031616	0.32888	0.46983	#122
101	0.0531481	0.0834272	-0.030279	0.026179	0.095102	KIRC		G2M_CHECKPOINT	0.055897	0.013586	0.042311	0.37657	0.52301	#122
102	0.235778	0.279956	-0.0441782	0.30966	0.51024	KIRC		APOPTOSIS	0.0016198	0.0056866	-0.0040668	0.86007	0.88035	#122
103	0.289222	0.275217	0.0140052	0.71083	0.85182	KIRC		NOTCH_SIGNALING	0.048597	0.0046598	0.043937	0.16571	0.27618	#122
104	0.346667	0.298539	0.0481272	0.088208	0.21249	KIRC		ADIPOGENESIS	0.082271	0.0017868	0.080484	0.0067372	0.030624	#122
105	0.172222	0.0812777	0.0909445	0.0104	0.048965	KIRC		ESTROGEN_RESPONSE_EARLY	0.10362	-0.0003714	0.104	0.0028146	0.028146	#122
106	0.0501296	0.0444416	0.00568805	0.73272	0.8601	KIRC		ESTROGEN_RESPONSE_LATE	0.10167	0.0020943	0.09958	0.0013901	0.028146	#122
107	0.386278	0.357846	0.0284318	0.46682	0.6663	KIRC		ANDROGEN_RESPONSE	0.054247	0.0081351	0.046112	0.082684	0.17975	#122
108	0.144333	0.134983	0.00935078	0.58414	0.75195	KIRC		MYOGENESIS	0.029823	-0.015948	0.045771	0.097016	0.19403	#122
109	0.237944	0.198679	0.0392654	0.25254	0.43593	KIRC		PROTEIN_SECRETION	0.062609	0.0032735	0.059335	0.13166	0.227	#122
11	0.124211	0.113512	0.0106988	0.46871	0.6663	KIRC		INTERFERON_ALPHA_RESPONSE	-0.094296	0.020736	-0.11503	0.015918	0.05685	#122
110	0.17187	0.189844	-0.0179741	0.36886	0.5751	KIRC		INTERFERON_GAMMA_RESPONSE	-0.068054	0.0021372	-0.070191	0.037593	0.11057	#122
111	1.34552	1.25485	0.0906657	0.15922	0.30378	KIRC		APICAL_JUNCTION	0.011404	-0.0018101	0.013214	0.61876	0.71949	#122
112	0.253963	0.266648	-0.012685	0.74327	0.8601	KIRC		APICAL_SURFACE	0.047025	0.0015102	0.045515	0.1025	0.19712	#122
113	0.854407	0.890781	-0.0363733	0.34071	0.54289	KIRC		HEDGEHOG_SIGNALING	-0.011702	4.2801e-06	-0.011706	0.74629	0.8169	#122
114	0.178056	0.176553	0.00150245	0.95008	0.97368	KIRC		COMPLEMENT	-0.0051724	-0.0012379	-0.0039345	0.86274	0.88035	#122
115	0.203574	0.164989	0.0385847	0.12057	0.24975	KIRC		UNFOLDED_PROTEIN_RESPONSE	0.067087	0.0015287	0.065559	0.059844	0.14625	#122
116	-0.0247407	0.0402155	-0.0649562	0.0007747	0.010212	KIRC		PI3K_AKT_MTOR_SIGNALING	0.059959	-0.016938	0.076897	0.0061675	0.030624	#122
117	0.700056	0.579959	0.120097	0.0060623	0.033809	KIRC		MTORC1_SIGNALING	0.064717	0.019157	0.04556	0.1083	0.20056	#122
118	0.164019	0.130813	0.0332052	0.047753	0.13577	KIRC		E2F_TARGETS	0.059723	0.020649	0.039074	0.45626	0.58495	#122
119	0.323796	0.232914	0.0908828	0.0358	0.10884	KIRC		MYC_TARGETS_V1	0.043126	0.046821	-0.0036948	0.93523	0.93523	#122
12	0.153248	0.114776	0.038472	0.10204	0.22412	KIRC		MYC_TARGETS_V2	0.13881	0.030195	0.10861	0.035751	0.11057	#122
120	0.471815	0.444903	0.0269119	0.52484	0.70465	KIRC		EPITHELIAL_MESENCHYMAL_TRANSITION	-0.067694	0.01765	-0.085344	0.056438	0.14625	#122
121	0.201648	0.318496	-0.116848	0.0010556	0.011957	KIRC		INFLAMMATORY_RESPONSE	-0.031106	0.001589	-0.032695	0.12993	0.227	#122
122	0.139037	0.156586	-0.0175495	0.35892	0.56569	KIRC		XENOBIOTIC_METABOLISM	0.078433	0.0010976	0.077335	0.0061861	0.030624	#122
123	0.396759	0.527766	-0.131007	5.86e-05	0.001062	KIRC		FATTY_ACID_METABOLISM	0.082435	-0.00069128	0.083126	0.0034216	0.028513	#122
124	0.392167	0.47844	-0.0862734	0.010806	0.048965	KIRC		OXIDATIVE_PHOSPHORYLATION	0.094581	0.018806	0.075775	0.067039	0.15236	#122
125	0.406833	0.399234	0.00759965	0.80939	0.8891	KIRC		GLYCOLYSIS	0.079123	0.011202	0.067921	0.014764	0.056785	#122
126	0.77	0.679665	0.0903354	0.12004	0.24975	KIRC		REACTIVE_OXIGEN_SPECIES_PATHWAY	0.04103	0.0048877	0.036143	0.24368	0.37783	#122
127	0.0272037	0.1839	-0.156696	1.93e-05	0.00057484	KIRC		P53_PATHWAY	0.042111	-0.0016694	0.043781	0.061427	0.14625	#122
128	0.265778	0.354464	-0.0886858	0.035744	0.10884	KIRC		UV_RESPONSE_UP	0.069917	-0.0018422	0.071759	0.0026447	0.028146	#122
129	0.102981	0.0994636	0.0035179	0.88847	0.94727	KIRC		UV_RESPONSE_DN	-0.011901	0.00017963	-0.012081	0.7184	0.81636	#122
13	0.0867942	0.0789513	0.00784297	0.61231	0.76744	KIRC		ANGIOGENESIS	0.0092871	0.015695	-0.0064078	0.85996	0.88035	#122
130	0.059463	0.113312	-0.0538489	0.0056224	0.03261	KIRC		HEME_METABOLISM	0.045878	-0.017299	0.063177	0.058723	0.14625	#122
131	0.519352	0.460693	0.0586591	0.037002	0.1095	KIRC		COAGULATION	0.037081	0.0074193	0.029661	0.41043	0.54004	#122
132	-0.0621481	0.105799	-0.167947	2.62e-05	0.00057484	KIRC		IL2_STAT5_SIGNALING	0.0028518	-0.0090391	0.011891	0.53674	0.65456	#122
133	0.609148	0.577115	0.0320336	0.49282	0.68056	KIRC		BILE_ACID_METABOLISM	0.073963	-0.01729	0.091252	0.0020669	0.028146	#122
134	0.260037	0.271257	-0.0112202	0.75413	0.8601	KIRC		PEROXISOME	0.069142	-0.0082011	0.077344	0.0054849	0.030624	#122
135	0.68913	0.457689	0.231441	0.0034813	0.024038	KIRC		ALLOGRAFT_REJECTION	-0.056825	-0.020303	-0.036522	0.096648	0.19403	#122
136	0.289074	0.350948	-0.0618736	0.059412	0.15114	KIRC		SPERMATOGENESIS	0.056072	-0.014634	0.070706	0.0049485	0.030624	#122
137	0.115407	0.0485721	0.0668353	0.017516	0.070551	KIRC		KRAS_SIGNALING_UP	-0.013439	-0.0037916	-0.0096471	0.60043	0.7148	#122
138	0.352907	0.407895	-0.0549879	0.32537	0.5301	KIRC		KRAS_SIGNALING_DN	0.05157	-0.021737	0.073307	0.0015989	0.028146	#122
139	0.0135185	0.0431146	-0.029596	0.21792	0.38422	KIRC		PANCREAS_BETA_CELLS	0.0061614	-0.021332	0.027494	0.40933	0.54004	#122
14	0.197593	0.17154	0.0260526	0.10156	0.22412	KIRC		TNFA_SIGNALING_VIA_NFKB	0.0017764	0.019599	-0.017822	0.65416	0.71104	#123
140	0.135815	0.111556	0.0242587	0.44684	0.65428	KIRC		HYPOXIA	-0.011377	0.0074982	-0.018875	0.44482	0.57688	#123
141	0.0976667	0.258286	-0.160619	0.00039944	0.0057919	KIRC		CHOLESTEROL_HOMEOSTASIS	0.067387	0.00056641	0.066821	0.022684	0.059695	#123
142	0.280556	0.20008	0.0804751	0.034845	0.10884	KIRC		MITOTIC_SPINDLE	0.11754	-0.010221	0.12776	0.00068364	0.003798	#123
143	0.0915741	0.13381	-0.0422362	0.089391	0.21249	KIRC		WNT_BETA_CATENIN_SIGNALING	0.091874	-0.022143	0.11402	0.00051961	0.0037115	#123
144	0.0836852	0.0745486	0.00913663	0.7976	0.88284	KIRC		TGF_BETA_SIGNALING	0.055064	0.0061383	0.048926	0.19105	0.30815	#123
145	0.156426	0.14531	0.0111164	0.62277	0.76744	KIRC		IL6_JAK_STAT3_SIGNALING	-0.051608	-0.0024882	-0.04912	0.076012	0.15202	#123
15	0.431852	0.443352	-0.0115002	0.62303	0.76744	KIRC		DNA_REPAIR	0.096898	-0.00064125	0.097539	0.009157	0.035219	#123
16	0.782037	0.647423	0.134614	0.0024598	0.019892	KIRC		G2M_CHECKPOINT	0.13651	0.0023584	0.13415	0.013361	0.044537	#123
17	0.0444497	0.0475862	-0.00313643	0.87519	0.94002	KIRC		APOPTOSIS	0.022326	0.0028618	0.019464	0.4229	0.57149	#123
18	0.478105	0.373402	0.104703	0.0063615	0.034164	KIRC		NOTCH_SIGNALING	0.068735	0.0017228	0.067012	0.020095	0.055819	#123
19	0.247253	0.196566	0.0506876	0.0033456	0.024038	KIRC		ADIPOGENESIS	0.061412	0.0043301	0.057082	0.037639	0.078415	#123
2	0.319429	0.321311	-0.00188201	0.90783	0.96084	KIRC		ESTROGEN_RESPONSE_EARLY	0.10349	-0.00076492	0.10426	0.00021032	0.0023141	#123
20	0.036784	0.113088	-0.0763041	1.63e-09	2.36e-07	KIRC		ESTROGEN_RESPONSE_LATE	0.10645	0.001045	0.1054	2.8618e-05	0.00093322	#123
21	0.0781296	0.15656	-0.0784303	0.0018697	0.018074	KIRC		ANDROGEN_RESPONSE	0.046072	0.0090743	0.036998	0.12967	0.22984	#123
22	0.157821	0.122787	0.0350344	0.026235	0.095102	KIRC		MYOGENESIS	-0.0050952	-0.011338	0.0062432	0.78113	0.81368	#123
23	0.423437	0.397367	0.0260704	0.48444	0.68056	KIRC		PROTEIN_SECRETION	0.028506	0.0077176	0.020789	0.59461	0.67569	#123
24	0.40537	0.369479	0.0358915	0.19781	0.35853	KIRC		INTERFERON_ALPHA_RESPONSE	-0.017059	0.010595	-0.027653	0.60966	0.6774	#123
25	0.34577	0.417493	-0.0717225	0.011294	0.049625	KIRC		INTERFERON_GAMMA_RESPONSE	-0.031059	-0.0026608	-0.028398	0.46723	0.57688	#123
26	0.223852	0.232424	-0.00857182	0.76519	0.8601	KIRC		APICAL_JUNCTION	0.019855	-0.0030219	0.022877	0.34623	0.48087	#123
27	0.459615	0.437343	0.0222719	0.283	0.47167	KIRC		APICAL_SURFACE	0.062504	-0.00079364	0.063297	0.016582	0.049671	#123
28	0.505533	0.562854	-0.0573204	0.15034	0.29459	KIRC		HEDGEHOG_SIGNALING	0.039806	-0.0070164	0.046822	0.20994	0.32803	#123
29	0.521676	0.476429	0.0452469	0.20994	0.37582	KIRC		COMPLEMENT	0.0094997	-0.0032354	0.012735	0.5866	0.67569	#123
3	0.833386	0.822004	0.0113819	0.586	0.75195	KIRC		UNFOLDED_PROTEIN_RESPONSE	0.053073	0.003192	0.049881	0.17618	0.29363	#123
30	-0.127954	-0.0536764	-0.0742773	0.12578	0.25687	KIRC		PI3K_AKT_MTOR_SIGNALING	0.063934	-0.017787	0.081721	0.0050099	0.02505	#123
31	1.10123	1.1134	-0.0121672	0.71852	0.85398	KIRC		MTORC1_SIGNALING	0.043338	0.021909	0.021429	0.47304	0.57688	#123
32	0.459667	0.424914	0.0347528	0.33257	0.53581	KIRC		E2F_TARGETS	0.13861	0.0096709	0.12894	0.034789	0.075628	#123
33	0.212463	0.268192	-0.0557294	0.012072	0.051484	KIRC		MYC_TARGETS_V1	0.11585	0.036857	0.078997	0.13331	0.22984	#123
34	0.415769	0.257043	0.158725	0.0026213	0.020005	KIRC		MYC_TARGETS_V2	0.1805	0.024045	0.15646	0.007683	0.032012	#123
35	0.38925	0.424466	-0.0352162	0.3947	0.60244	KIRC		EPITHELIAL_MESENCHYMAL_TRANSITION	-0.11906	0.025036	-0.1441	0.00060108	0.0037568	#123
36	0.410981	0.396558	0.0144231	0.58464	0.75195	KIRC		INFLAMMATORY_RESPONSE	-0.017694	-0.00012189	-0.017572	0.48686	0.5796	#123
37	-0.0160926	-0.0301654	0.0140728	0.62454	0.76744	KIRC		XENOBIOTIC_METABOLISM	0.070132	0.0019305	0.068201	0.016888	0.049671	#123
38	0.441269	0.530558	-0.0892899	0.033976	0.10884	KIRC		FATTY_ACID_METABOLISM	0.06056	0.0019811	0.058579	0.025165	0.062912	#123
39	0.462914	0.477468	-0.0145548	0.76478	0.8601	KIRC		OXIDATIVE_PHOSPHORYLATION	0.065471	0.0225	0.04297	0.30362	0.4465	#123
4	0.510667	0.363756	0.146911	5.15e-06	0.00024894	KIRC		GLYCOLYSIS	0.04099	0.016165	0.024825	0.33452	0.47789	#123
40	-0.0434691	-0.0112767	-0.0321925	0.18843	0.34585	KIRC		REACTIVE_OXIGEN_SPECIES_PATHWAY	0.030003	0.0062577	0.023745	0.45173	0.57688	#123
41	0.0635556	0.077956	-0.0144004	0.38906	0.60015	KIRC		P53_PATHWAY	0.050764	-0.0030298	0.053794	0.028438	0.064632	#123
42	0.0905309	0.226385	-0.135855	0.0049979	0.031508	KIRC		UV_RESPONSE_UP	0.082145	-0.003804	0.085949	0.00023808	0.0023141	#123
43	0.98463	0.796554	0.188075	0.0024693	0.019892	KIRC		UV_RESPONSE_DN	-0.0059083	-0.00059481	-0.0053135	0.8557	0.87316	#123
44	0.0226296	0.0143905	0.00823914	0.5121	0.70051	KIRC		ANGIOGENESIS	-0.020363	0.019788	-0.040151	0.22233	0.33686	#123
45	0.703926	0.159364	0.544562	1.55e-08	1.12e-06	KIRC		HEME_METABOLISM	0.065688	-0.020267	0.085955	0.0065223	0.029647	#123
46	0.362012	0.409505	-0.047493	0.10064	0.22412	KIRC		COAGULATION	0.023021	0.009231	0.01379	0.71068	0.75604	#123
47	0.253259	0.231688	0.0215708	0.63463	0.77329	KIRC		IL2_STAT5_SIGNALING	-0.0067601	-0.0077674	0.0010074	0.95766	0.95766	#123
48	0.460642	0.83342	-0.372778	2.11e-05	0.00057484	KIRC		BILE_ACID_METABOLISM	0.082684	-0.018847	0.10153	0.00027769	0.0023141	#123
49	0.172259	0.206384	-0.0341252	0.14286	0.2877	KIRC		PEROXISOME	0.090271	-0.011406	0.10168	8.7474e-05	0.0014579	#123
5	0.504072	0.44208	0.061992	0.034064	0.10884	KIRC		ALLOGRAFT_REJECTION	-0.056769	-0.020166	-0.036603	0.12065	0.22343	#123
50	0.360247	0.360154	9.26e-05	0.99116	0.99897	KIRC		SPERMATOGENESIS	0.055092	-0.01478	0.069872	0.026682	0.063529	#123
51	0.408728	0.464332	-0.0556034	0.088829	0.21249	KIRC		KRAS_SIGNALING_UP	0.023916	-0.0088787	0.032795	0.091714	0.17637	#123
52	0.20016	0.158458	0.0417022	0.022571	0.086126	KIRC		KRAS_SIGNALING_DN	0.06919	-0.024445	0.093634	3.7329e-05	0.00093322	#123
53	0.359704	0.475139	-0.115435	0.00029428	0.0047412	KIRC		PANCREAS_BETA_CELLS	0.077417	-0.031218	0.10863	0.01065	0.038036	#123
54	0.160333	0.131396	0.0289373	0.079487	0.19872	KIRC		TNFA_SIGNALING_VIA_NFKB	0.090694	0.0071787	0.083515	0.028767	0.26509	#124
55	0.0830123	0.0830314	-1.9e-05	0.99897	0.99897	KIRC		HYPOXIA	0.020922	0.0030195	0.017902	0.53249	0.7607	#124
56	0.47663	0.553653	-0.0770229	0.027125	0.09593	KIRC		CHOLESTEROL_HOMEOSTASIS	-0.00047002	0.009904	-0.010374	0.73037	0.91718	#124
57	0.395123	0.405258	-0.010135	0.74996	0.8601	KIRC		MITOTIC_SPINDLE	0.053803	-0.0016231	0.055426	0.18019	0.52997	#124
58	-0.0228148	0.0096525	-0.0324673	0.017454	0.070551	KIRC		WNT_BETA_CATENIN_SIGNALING	-0.010701	-0.0080626	-0.0026389	0.93179	0.97061	#124
59	0.175519	0.260666	-0.0851476	0.001251	0.012957	KIRC		TGF_BETA_SIGNALING	0.026243	0.01005	0.016193	0.71757	0.91718	#124
6	0.23484	0.201148	0.0336912	0.050983	0.13705	KIRC		IL6_JAK_STAT3_SIGNALING	0.041762	-0.01545	0.057212	0.029369	0.26509	#124
60	0.162198	0.145461	0.0167367	0.54038	0.71885	KIRC		DNA_REPAIR	0.019804	0.0099101	0.0098942	0.8035	0.97061	#124
61	0.0855432	0.0825604	0.00298277	0.83992	0.90887	KIRC		G2M_CHECKPOINT	0.12143	0.0041174	0.11732	0.034616	0.26509	#124
62	0.484333	0.462428	0.0219054	0.51819	0.70222	KIRC		APOPTOSIS	0.021788	0.0028857	0.018902	0.4712	0.75279	#124
63	0.753235	0.834836	-0.081601	0.054455	0.141	KIRC		NOTCH_SIGNALING	-0.014698	0.013244	-0.027942	0.37362	0.7185	#124
64	0.288037	0.234832	0.0532055	0.029822	0.10296	KIRC		ADIPOGENESIS	-0.02957	0.016936	-0.046506	0.1225	0.4375	#124
65	0.419648	0.320288	0.0993598	0.036029	0.10884	KIRC		ESTROGEN_RESPONSE_EARLY	0.003045	0.013043	-0.0099981	0.73374	0.91718	#124
66	0.0883148	0.118986	-0.0306708	0.15858	0.30378	KIRC		ESTROGEN_RESPONSE_LATE	0.018956	0.013034	0.0059226	0.82663	0.97061	#124
67	0.0725556	0.0836737	-0.0111182	0.44097	0.65246	KIRC		ANDROGEN_RESPONSE	0.0092227	0.014143	-0.0049204	0.86295	0.97061	#124
68	0.0749259	0.107754	-0.0328282	0.21993	0.38422	KIRC		MYOGENESIS	-0.057018	-0.0040747	-0.052943	0.037112	0.26509	#124
69	0.264926	0.281667	-0.016741	0.43041	0.6434	KIRC		PROTEIN_SECRETION	-0.029651	0.015817	-0.045468	0.30001	0.6522	#124
7	0.349138	0.285646	0.0634927	0.0076918	0.039833	KIRC		INTERFERON_ALPHA_RESPONSE	0.078648	-0.0027514	0.081399	0.075358	0.33047	#124
70	0.44887	0.553939	-0.105068	0.010514	0.048965	KIRC		INTERFERON_GAMMA_RESPONSE	0.058676	-0.015168	0.073844	0.019882	0.26509	#124
71	0.129315	0.16615	-0.0368354	0.051984	0.13705	KIRC		APICAL_JUNCTION	0.0028883	-0.00070346	0.0035918	0.89829	0.97061	#124
72	0.666278	0.643645	0.0226329	0.56037	0.73867	KIRC		APICAL_SURFACE	-0.0090483	0.0090713	-0.01812	0.52352	0.7607	#124
73	0.700537	0.697483	0.00305449	0.95353	0.97368	KIRC		HEDGEHOG_SIGNALING	-0.04215	0.0043509	-0.046501	0.15628	0.48838	#124
74	1.26735	1.23916	0.028191	0.49178	0.68056	KIRC		COMPLEMENT	0.013198	-0.0037877	0.016986	0.47422	0.75279	#124
75	0.377648	0.438546	-0.0608981	0.18791	0.34585	KIRC		UNFOLDED_PROTEIN_RESPONSE	0.012162	0.0087963	0.0033659	0.93176	0.97061	#124
76	0.241222	0.16019	0.0810318	0.051798	0.13705	KIRC		PI3K_AKT_MTOR_SIGNALING	0.02358	-0.012345	0.035925	0.24376	0.58038	#124
77	0.232148	0.209444	0.0227043	0.40632	0.61371	KIRC		MTORC1_SIGNALING	0.044772	0.021652	0.02312	0.48992	0.75279	#124
78	0.370704	0.530656	-0.159952	0.0021931	0.019875	KIRC		E2F_TARGETS	0.12631	0.011055	0.11525	0.06553	0.32765	#124
79	0.398907	0.396817	0.00209026	0.95205	0.97368	KIRC		MYC_TARGETS_V1	0.083944	0.041122	0.042822	0.46132	0.75279	#124
8	0.106614	0.139701	-0.0330868	0.046341	0.13439	KIRC		MYC_TARGETS_V2	0.13921	0.02942	0.10979	0.084854	0.33047	#124
80	0.641315	0.696159	-0.0548438	0.14616	0.29032	KIRC		EPITHELIAL_MESENCHYMAL_TRANSITION	-0.032847	0.013329	-0.046176	0.31934	0.66529	#124
81	0.762685	0.745369	0.0173157	0.74379	0.8601	KIRC		INFLAMMATORY_RESPONSE	0.044917	-0.0088541	0.053771	0.027261	0.26509	#124
82	0.150889	0.11723	0.033659	0.095198	0.21911	KIRC		XENOBIOTIC_METABOLISM	-0.0056915	0.012381	-0.018073	0.49684	0.75279	#124
83	0.273574	0.160209	0.113365	0.01061	0.048965	KIRC		FATTY_ACID_METABOLISM	-0.020356	0.013171	-0.033527	0.26236	0.59627	#124
84	0.51963	0.494516	0.0251137	0.62021	0.76744	KIRC		OXIDATIVE_PHOSPHORYLATION	-0.039241	0.037068	-0.076309	0.085923	0.33047	#124
85	-0.0249815	-0.0394082	0.0144267	0.45123	0.65428	KIRC		GLYCOLYSIS	0.019635	0.019094	0.00054129	0.98573	0.99522	#124
86	0.245796	0.166579	0.0792174	0.094657	0.21911	KIRC		REACTIVE_OXIGEN_SPECIES_PATHWAY	0.015144	0.0082783	0.0068655	0.83598	0.97061	#124
87	0.0528704	0.0312769	0.0215934	0.17102	0.32205	KIRC		P53_PATHWAY	0.0035843	0.003443	0.0001413	0.99522	0.99522	#124
88	0.453926	0.413939	0.0399874	0.26237	0.44757	KIRC		UV_RESPONSE_UP	0.034923	0.0025897	0.032333	0.2384	0.58038	#124
89	0.462611	0.460028	0.00258304	0.91669	0.96319	KIRC		UV_RESPONSE_DN	-0.019727	0.0013568	-0.021084	0.5585	0.77569	#124
9	0.227395	0.323039	-0.0956444	2.78e-05	0.00057484	KIRC		ANGIOGENESIS	-0.0092398	0.018335	-0.027575	0.44879	0.75279	#124
90	0.331648	0.342638	-0.0109899	0.77636	0.86594	KIRC		HEME_METABOLISM	-0.03896	-0.0058212	-0.033139	0.2314	0.58038	#124
91	0.4095	0.302476	0.107024	0.0043492	0.028665	KIRC		COAGULATION	-0.021955	0.015501	-0.037456	0.21747	0.58038	#124
92	0.039037	0.0823399	-0.0433029	0.10356	0.22412	KIRC		IL2_STAT5_SIGNALING	0.0018415	-0.0089761	0.010818	0.59128	0.79903	#124
93	0.523944	0.320074	0.203871	0.001072	0.011957	KIRC		BILE_ACID_METABOLISM	-0.051165	-0.00034886	-0.050816	0.04965	0.27583	#124
94	0.0831481	0.056264	0.0268841	0.11623	0.24784	KIRC		PEROXISOME	-0.035128	0.0059073	-0.041035	0.13974	0.4658	#124
95	0.404889	0.423887	-0.0189981	0.66342	0.80163	KIRC		ALLOGRAFT_REJECTION	0.022333	-0.03116	0.053493	0.018573	0.26509	#124
96	0.538852	0.585436	-0.0465844	0.27498	0.46363	KIRC		SPERMATOGENESIS	-0.0042864	-0.0066392	0.0023528	0.92515	0.97061	#124
97	1.23531	1.15635	0.0789635	0.049822	0.13705	KIRC		KRAS_SIGNALING_UP	0.010143	-0.0070343	0.017177	0.36042	0.7185	#124
98	0.738296	0.724425	0.0138714	0.81718	0.89091	KIRC		KRAS_SIGNALING_DN	-0.025957	-0.011352	-0.014605	0.43539	0.75279	#124
99	0.0463333	0.0474977	-0.00116439	0.9462	0.97368	KIRC		PANCREAS_BETA_CELLS	-0.063955	-0.011683	-0.052272	0.046338	0.27583	#124
1	0.233487	0.10604	0.127447	1.12e-12	1.62e-10	LAML		TNFA_SIGNALING_VIA_NFKB	-0.067602	0.029246	-0.096848	0.0079589	0.085308	#125
10	0.403655	0.454263	-0.0506079	0.1474	0.27401	LAML		HYPOXIA	-0.037894	0.011201	-0.049095	0.093328	0.44171	#125
100	0.60385	0.601732	0.00211802	0.97132	0.97132	LAML		CHOLESTEROL_HOMEOSTASIS	0.013032	0.0080175	0.0050145	0.86976	0.906	#125
101	-0.01145	0.0850488	-0.0964988	1.01e-06	3.34e-05	LAML		MITOTIC_SPINDLE	-0.012751	0.0076816	-0.020433	0.6332	0.88618	#125
102	0.1318	0.282614	-0.150814	2.73e-06	5.66e-05	LAML		WNT_BETA_CATENIN_SIGNALING	0.0025435	-0.0099032	0.012447	0.72362	0.88618	#125
103	0.374775	0.272795	0.10198	0.0045558	0.022448	LAML		TGF_BETA_SIGNALING	-0.086803	0.025751	-0.11255	0.010237	0.085308	#125
104	0.246825	0.302044	-0.0552185	0.0054338	0.023876	LAML		IL6_JAK_STAT3_SIGNALING	-0.024647	-0.006163	-0.018484	0.49321	0.88618	#125
105	0.0221	0.0867417	-0.0646417	0.022758	0.071661	LAML		DNA_REPAIR	0.0033704	0.012203	-0.0088322	0.83145	0.90375	#125
106	-0.03445	0.0470413	-0.0814913	9.17e-05	0.00094932	LAML		G2M_CHECKPOINT	0.038269	0.015808	0.022461	0.69804	0.88618	#125
107	0.351525	0.359188	-0.00766344	0.85438	0.92638	LAML		APOPTOSIS	-0.045823	0.012289	-0.058111	0.032113	0.22938	#125
108	0.09575	0.13654	-0.0407898	0.012898	0.045615	LAML		NOTCH_SIGNALING	-0.03324	0.015779	-0.049019	0.16642	0.52006	#125
109	0.31945	0.196644	0.122806	0.0024585	0.013711	LAML		ADIPOGENESIS	-0.0086837	0.013977	-0.022661	0.49736	0.88618	#125
11	0.089945	0.114654	-0.0247088	0.036131	0.095376	LAML		ESTROGEN_RESPONSE_EARLY	0.0043138	0.012854	-0.0085402	0.80096	0.89694	#125
110	0.19585	0.188935	0.00691457	0.76326	0.87144	LAML		ESTROGEN_RESPONSE_LATE	0.0089662	0.014427	-0.005461	0.86214	0.906	#125
111	1.13322	1.26218	-0.128956	0.077215	0.16465	LAML		ANDROGEN_RESPONSE	-0.0083423	0.016573	-0.024915	0.3872	0.88618	#125
112	0.2498	0.26664	-0.0168396	0.62336	0.77254	LAML		MYOGENESIS	-0.051368	-0.0049283	-0.04644	0.085338	0.44171	#125
113	0.86495	0.890082	-0.0251318	0.39857	0.57793	LAML		PROTEIN_SECRETION	-0.048162	0.018324	-0.066487	0.12386	0.47747	#125
114	0.10235	0.178842	-0.0764923	2.73e-05	0.00043906	LAML		INTERFERON_ALPHA_RESPONSE	-0.0097718	0.0096203	-0.019392	0.70428	0.88618	#125
115	0.197025	0.165592	0.0314334	0.48424	0.66871	LAML		INTERFERON_GAMMA_RESPONSE	-0.0038997	-0.0063904	0.0024908	0.9448	0.96408	#125
116	0.0783	0.0364384	0.0418616	0.036177	0.095376	LAML		APICAL_JUNCTION	-0.067867	0.0091154	-0.076982	0.009611	0.085308	#125
117	0.5795	0.584842	-0.00534159	0.91867	0.94162	LAML		APICAL_SURFACE	-0.0087037	0.0089996	-0.017703	0.57488	0.88618	#125
118	0.119	0.132514	-0.0135143	0.45949	0.64685	LAML		HEDGEHOG_SIGNALING	-0.033439	0.0030812	-0.036521	0.34728	0.8682	#125
119	0.186625	0.237988	-0.051363	0.075895	0.16425	LAML		COMPLEMENT	-0.022653	0.0012076	-0.023861	0.336	0.8682	#125
12	0.15481	0.115134	0.0396764	0.21776	0.37147	LAML		UNFOLDED_PROTEIN_RESPONSE	0.027751	0.0066384	0.021113	0.59018	0.88618	#125
120	0.453125	0.445747	0.007378	0.89778	0.93818	LAML		PI3K_AKT_MTOR_SIGNALING	0.0007239	-0.0091277	0.0098516	0.76986	0.89694	#125
121	0.33905	0.313142	0.0259081	0.64559	0.78009	LAML		MTORC1_SIGNALING	0.0062749	0.027022	-0.020747	0.53535	0.88618	#125
122	0.168525	0.155517	0.0130085	0.70871	0.8221	LAML		E2F_TARGETS	0.044807	0.022512	0.022295	0.72667	0.88618	#125
123	0.5327	0.522307	0.0103929	0.83926	0.92191	LAML		MYC_TARGETS_V1	0.0044377	0.052207	-0.047769	0.42028	0.88618	#125
124	0.435325	0.476237	-0.0409122	0.29194	0.46518	LAML		MYC_TARGETS_V2	0.07529	0.038432	0.036858	0.57775	0.88618	#125
125	0.435775	0.398444	0.0373306	0.33008	0.50917	LAML		EPITHELIAL_MESENCHYMAL_TRANSITION	-0.158	0.030627	-0.18862	0.00017415	0.0087075	#125
126	0.3348	0.693683	-0.358883	1.93e-06	4.68e-05	LAML		INFLAMMATORY_RESPONSE	-0.028314	0.0013743	-0.029688	0.20346	0.57722	#125
127	0.204275	0.176935	0.0273396	0.44706	0.63867	LAML		XENOBIOTIC_METABOLISM	-0.0064226	0.012459	-0.018882	0.53676	0.88618	#125
128	0.33145	0.351559	-0.0201093	0.64084	0.78009	LAML		FATTY_ACID_METABOLISM	-0.0081735	0.011437	-0.019611	0.54473	0.88618	#125
129	0.12285	0.0989039	0.0239461	0.2558	0.41675	LAML		OXIDATIVE_PHOSPHORYLATION	0.010242	0.030104	-0.019862	0.67764	0.88618	#125
13	0.114828	0.0781919	0.0366359	0.094101	0.19492	LAML		GLYCOLYSIS	-0.027017	0.025566	-0.052582	0.097176	0.44171	#125
130	0.090725	0.111807	-0.0210821	0.28699	0.46237	LAML		REACTIVE_OXIGEN_SPECIES_PATHWAY	-0.04552	0.016702	-0.062221	0.076706	0.44171	#125
131	0.34115	0.466661	-0.125511	0.00038298	0.0034708	LAML		P53_PATHWAY	-0.0032514	0.0043913	-0.0076427	0.77914	0.89694	#125
132	0.222075	0.0954985	0.126577	0.0075412	0.031242	LAML		UV_RESPONSE_UP	0.005634	0.006695	-0.001061	0.96809	0.96809	#125
133	0.647025	0.576314	0.0707112	0.061947	0.14971	LAML		UV_RESPONSE_DN	-0.087666	0.010753	-0.098419	0.0072278	0.085308	#125
134	0.3715	0.267792	0.103708	0.011894	0.044221	LAML		ANGIOGENESIS	-0.082201	0.028419	-0.11062	0.0076381	0.085308	#125
135	0.168575	0.475754	-0.307179	1.63e-09	1.18e-07	LAML		HEME_METABOLISM	-0.019434	-0.0085733	-0.010861	0.71209	0.88618	#125
136	0.492675	0.344183	0.148492	0.0053179	0.023876	LAML		COAGULATION	-0.036321	0.017444	-0.053765	0.14152	0.47747	#125
137	0.056375	0.0510473	0.0053277	0.69812	0.8221	LAML		IL2_STAT5_SIGNALING	-0.035943	-0.0037209	-0.032222	0.13507	0.47747	#125
138	0.5398	0.401705	0.138095	0.0012205	0.0081675	LAML		BILE_ACID_METABOLISM	0.0093497	-0.0088096	0.018159	0.53311	0.88618	#125
139	0.03945	0.0420248	-0.00257478	0.89472	0.93818	LAML		PEROXISOME	0.0073723	-4.1913e-05	0.0074142	0.80725	0.89694	#125
14	0.127169	0.173929	-0.0467599	0.00076321	0.0055333	LAML		ALLOGRAFT_REJECTION	0.0045575	-0.028624	0.033181	0.2078	0.57722	#125
140	0.1064	0.112694	-0.00629444	0.8561	0.92638	LAML		SPERMATOGENESIS	-0.015263	-0.0051136	-0.010149	0.69572	0.88618	#125
141	0.3971	0.247606	0.149494	0.052831	0.13208	LAML		KRAS_SIGNALING_UP	-0.028064	-0.0017121	-0.026352	0.14324	0.47747	#125
142	0.3295	0.199456	0.130044	0.0034221	0.018204	LAML		KRAS_SIGNALING_DN	-0.0024205	-0.014635	0.012215	0.52685	0.88618	#125
143	0.102675	0.133033	-0.030358	0.25314	0.41675	LAML		PANCREAS_BETA_CELLS	-0.03998	-0.015077	-0.024903	0.40856	0.88618	#125
144	0.157125	0.0724392	0.0846858	0.063475	0.15051	LAML		TNFA_SIGNALING_VIA_NFKB	0.072418	0.0089861	0.063432	0.063519	0.073859	#126
145	0.196725	0.144216	0.0525088	0.14607	0.27401	LAML		HYPOXIA	0.10414	-0.010007	0.11415	5.1115e-05	0.00011617	#126
15	0.419207	0.443611	-0.0244038	0.60618	0.75773	LAML		CHOLESTEROL_HOMEOSTASIS	0.12493	-0.0092763	0.13421	8.2195e-07	3.1613e-06	#126
16	0.566314	0.655316	-0.0890015	0.028031	0.084677	LAML		MITOTIC_SPINDLE	0.15011	-0.017117	0.16722	2.8502e-06	8.5068e-06	#126
17	0.05005	0.047385	0.00266497	0.78352	0.88758	LAML		WNT_BETA_CATENIN_SIGNALING	0.074806	-0.021195	0.096	0.00083489	0.0013915	#126
18	0.4405	0.375632	0.0648681	0.066667	0.15104	LAML		TGF_BETA_SIGNALING	0.13821	-0.0073828	0.1456	4.6296e-05	0.00011023	#126
19	0.206983	0.198308	0.00867578	0.74733	0.86002	LAML		IL6_JAK_STAT3_SIGNALING	-0.017455	-0.0070227	-0.010432	0.69247	0.7066	#126
2	0.40227	0.318804	0.0834664	0.0023971	0.013711	LAML		DNA_REPAIR	0.12239	-0.0060027	0.1284	0.00015228	0.00029285	#126
20	0.057525	0.111663	-0.0541382	0.00068142	0.0052003	LAML		G2M_CHECKPOINT	0.10816	0.0047481	0.10341	0.025998	0.032498	#126
21	0.23105	0.151143	0.0799066	0.045088	0.1147	LAML		APOPTOSIS	0.084109	-0.0069362	0.091045	0.00010106	0.00021054	#126
22	0.138367	0.123739	0.0146277	0.50531	0.67027	LAML		NOTCH_SIGNALING	0.13062	-0.0087913	0.13941	2.4028e-07	1.3349e-06	#126
23	0.17943	0.404968	-0.225538	7.6e-06	0.00013778	LAML		ADIPOGENESIS	0.15411	-0.010781	0.16489	2.0677e-09	3.4581e-08	#126
24	0.34931	0.37154	-0.0222296	0.49758	0.66982	LAML		ESTROGEN_RESPONSE_EARLY	0.16816	-0.012255	0.18041	2.7665e-09	3.4581e-08	#126
25	0.39328	0.415312	-0.0220323	0.4989	0.66982	LAML		ESTROGEN_RESPONSE_LATE	0.14562	-0.0065376	0.15216	2.7785e-08	2.3154e-07	#126
26	0.31909	0.229474	0.0896164	0.034062	0.095376	LAML		ANDROGEN_RESPONSE	0.12107	-0.0030159	0.12408	3.5726e-07	1.6239e-06	#126
27	0.34147	0.441125	-0.0996549	0.0013761	0.0086754	LAML		MYOGENESIS	0.074424	-0.023672	0.098096	1.8729e-06	6.243e-06	#126
28	0.31274	0.568041	-0.255301	0.00025566	0.0024714	LAML		PROTEIN_SECRETION	0.17498	-0.015138	0.19012	3.9193e-07	1.633e-06	#126
29	0.358287	0.481811	-0.123524	3.21e-05	0.00046515	LAML		INTERFERON_ALPHA_RESPONSE	-0.039388	0.014439	-0.053828	0.23955	0.26038	#126
3	0.84475	0.821782	0.0229676	0.33838	0.51647	LAML		INTERFERON_GAMMA_RESPONSE	-0.04382	-0.00027804	-0.043542	0.19967	0.22186	#126
30	0.0947125	-0.0611438	0.155856	0.0046445	0.022448	LAML		APICAL_JUNCTION	0.085836	-0.013516	0.099352	1.3658e-05	3.5942e-05	#126
31	1.04513	1.11496	-0.0698307	0.071621	0.15735	LAML		APICAL_SURFACE	0.11761	-0.010209	0.12782	6.895e-08	4.925e-07	#126
32	0.349125	0.428599	-0.0794737	0.020271	0.065318	LAML		HEDGEHOG_SIGNALING	0.090339	-0.015485	0.10582	0.0017138	0.0026778	#126
33	0.304025	0.264857	0.039168	0.15835	0.28001	LAML		COMPLEMENT	0.06174	-0.011465	0.073205	0.0023192	0.0034106	#126
34	0.252663	0.26361	-0.0109471	0.8213	0.90907	LAML		UNFOLDED_PROTEIN_RESPONSE	0.093217	-0.0037227	0.09694	0.0028328	0.0040469	#126
35	0.28905	0.427105	-0.138055	0.0035152	0.018204	LAML		PI3K_AKT_MTOR_SIGNALING	0.10962	-0.026023	0.13564	1.4358e-06	5.1279e-06	#126
36	0.267125	0.40103	-0.133905	5.71e-05	0.00064826	LAML		MTORC1_SIGNALING	0.10172	0.012606	0.089116	0.0019537	0.0029602	#126
37	0.0125625	-0.030878	0.0434405	0.14132	0.27322	LAML		E2F_TARGETS	0.097679	0.014074	0.083605	0.097949	0.11131	#126
38	0.694063	0.522029	0.172034	1.15e-06	3.34e-05	LAML		MYC_TARGETS_V1	0.070818	0.042627	0.028191	0.53462	0.5569	#126
39	0.473667	0.476992	-0.00332583	0.92214	0.94162	LAML		MYC_TARGETS_V2	0.12953	0.029588	0.099943	0.051622	0.061455	#126
4	0.359306	0.369845	-0.0105393	0.63255	0.77729	LAML		EPITHELIAL_MESENCHYMAL_TRANSITION	0.086064	-0.0044213	0.090486	0.04777	0.058256	#126
40	0.0938	-0.0157372	0.109537	5.81e-05	0.00064826	LAML		INFLAMMATORY_RESPONSE	-0.0055774	-0.0017285	-0.0038489	0.86982	0.86982	#126
41	0.0379667	0.0785731	-0.0406064	0.0064112	0.027342	LAML		XENOBIOTIC_METABOLISM	0.13985	-0.0098063	0.14965	2.2386e-08	2.2386e-07	#126
42	0.397483	0.21574	0.181744	0.0021041	0.012712	LAML		FATTY_ACID_METABOLISM	0.12981	-0.0095424	0.13935	7.9253e-08	4.9533e-07	#126
43	0.769483	0.804992	-0.0355087	0.55454	0.6992	LAML		OXIDATIVE_PHOSPHORYLATION	0.13507	0.011152	0.12392	0.0011744	0.0018942	#126
44	-0.027	0.0159675	-0.0429675	0.012691	0.045615	LAML		GLYCOLYSIS	0.14506	-0.00022095	0.14528	2.5719e-09	3.4581e-08	#126
45	0.0882333	0.183577	-0.0953432	1.44e-07	6.98e-06	LAML		REACTIVE_OXIGEN_SPECIES_PATHWAY	0.10834	-0.0061523	0.11449	0.0001209	0.0002418	#126
46	0.375083	0.408614	-0.0335303	0.32509	0.50686	LAML		P53_PATHWAY	0.093113	-0.010342	0.10345	7.4671e-06	2.0742e-05	#126
47	0.287883	0.230875	0.057008	0.12681	0.25188	LAML		UV_RESPONSE_UP	0.095847	-0.0071791	0.10303	2.8923e-06	8.5068e-06	#126
48	0.78555	0.819745	-0.0341952	0.54477	0.69291	LAML		UV_RESPONSE_DN	0.1165	-0.019362	0.13587	2.7751e-05	6.9378e-05	#126
49	0.2381	0.204049	0.0340515	0.22519	0.37968	LAML		ANGIOGENESIS	0.096856	0.0023339	0.094522	0.0037673	0.0052324	#126
5	0.458193	0.444109	0.0140844	0.54404	0.69291	LAML		HEME_METABOLISM	0.067581	-0.021824	0.089405	0.00024519	0.00045406	#126
50	0.232917	0.363979	-0.131062	0.00059673	0.004807	LAML		COAGULATION	0.13092	-0.0075832	0.1385	7.0668e-05	0.00015363	#126
51	0.34515	0.465657	-0.120507	0.031377	0.090993	LAML		IL2_STAT5_SIGNALING	0.038154	-0.014697	0.05285	0.007636	0.010047	#126
52	0.1575	0.160178	-0.00267768	0.93245	0.94549	LAML		BILE_ACID_METABOLISM	0.11237	-0.024912	0.13728	3.1775e-07	1.5888e-06	#126
53	0.389383	0.473035	-0.0836512	0.054154	0.13309	LAML		PEROXISOME	0.12791	-0.018698	0.14661	2.6948e-09	3.4581e-08	#126
54	0.0932833	0.133714	-0.0404304	0.034856	0.095376	LAML		ALLOGRAFT_REJECTION	-0.079456	-0.016134	-0.063322	0.00079355	0.0013682	#126
55	0.0422667	0.0842548	-0.0419881	0.01942	0.063998	LAML		SPERMATOGENESIS	0.053068	-0.015497	0.068566	0.0061984	0.0083762	#126
56	0.5953	0.549279	0.0460207	0.30559	0.48164	LAML		KRAS_SIGNALING_UP	0.037328	-0.011426	0.048755	0.018678	0.023946	#126
57	0.367583	0.405979	-0.0383956	0.34603	0.52265	LAML		KRAS_SIGNALING_DN	0.044429	-0.022011	0.066441	0.00066615	0.0011896	#126
58	0.0395	0.00743994	0.0320601	0.066265	0.15104	LAML		PANCREAS_BETA_CELLS	-0.0019943	-0.020592	0.018598	0.43856	0.46655	#126
59	0.341217	0.254795	0.0864214	0.015194	0.052455	LAML		TNFA_SIGNALING_VIA_NFKB	0.029176	0.015822	0.013355	0.728	0.85099	#127
6	0.209823	0.202254	0.00756968	0.65943	0.78993	LAML		HYPOXIA	-0.048642	0.012692	-0.061334	0.022068	0.09195	#127
60	0.199933	0.144504	0.0554298	0.084782	0.17817	LAML		CHOLESTEROL_HOMEOSTASIS	0.00075408	0.0097205	-0.0089664	0.76589	0.85099	#127
61	0.231333	0.0782137	0.15312	0.0012392	0.0081675	LAML		MITOTIC_SPINDLE	-0.023875	0.0092246	-0.0331	0.46953	0.6178	#127
62	0.55335	0.460586	0.0927644	0.0081578	0.032858	LAML		WNT_BETA_CATENIN_SIGNALING	0.010938	-0.011068	0.022006	0.51424	0.65928	#127
63	0.802417	0.832501	-0.0300843	0.49038	0.66982	LAML		TGF_BETA_SIGNALING	-0.047784	0.020339	-0.068124	0.11153	0.24246	#127
64	0.28325	0.235535	0.0477155	0.15654	0.28001	LAML		IL6_JAK_STAT3_SIGNALING	0.0050132	-0.010277	0.01529	0.54679	0.66682	#127
65	0.3283	0.324076	0.00422417	0.89936	0.93818	LAML		DNA_REPAIR	-0.0657	0.021783	-0.087483	0.058789	0.1633	#127
66	0.14545	0.116947	0.0285026	0.15833	0.28001	LAML		G2M_CHECKPOINT	-0.025984	0.02472	-0.050704	0.41967	0.57374	#127
67	0.06065	0.0839144	-0.0232644	0.19403	0.33493	LAML		APOPTOSIS	-0.0017504	0.0061756	-0.007926	0.76141	0.85099	#127
68	0.072825	0.107472	-0.0346472	0.14934	0.27411	LAML		NOTCH_SIGNALING	-0.025824	0.01475	-0.040574	0.22256	0.38372	#127
69	0.262175	0.281574	-0.0193986	0.50848	0.67027	LAML		ADIPOGENESIS	-0.063139	0.021531	-0.084669	0.0098392	0.054662	#127
7	0.23978	0.289597	-0.0498169	0.067915	0.1515	LAML		ESTROGEN_RESPONSE_EARLY	0.069411	0.0038246	0.065586	0.040275	0.13425	#127
70	0.61475	0.547853	0.0668971	0.064354	0.15051	LAML		ESTROGEN_RESPONSE_LATE	0.07476	0.0053012	0.069459	0.020361	0.09195	#127
71	0.1548	0.164998	-0.0101977	0.66463	0.78993	LAML		ANDROGEN_RESPONSE	-0.0080268	0.016529	-0.024556	0.39009	0.57366	#127
72	0.680275	0.643462	0.0368125	0.47861	0.66729	LAML		MYOGENESIS	-0.069192	-0.0024561	-0.066736	0.0078522	0.049076	#127
73	0.646575	0.699135	-0.0525601	0.38899	0.56973	LAML		PROTEIN_SECRETION	-0.068884	0.021199	-0.090082	0.038393	0.13425	#127
74	1.20253	1.2414	-0.0388789	0.35911	0.53681	LAML		INTERFERON_ALPHA_RESPONSE	0.093312	-0.0046779	0.09799	0.074914	0.18728	#127
75	0.464475	0.435299	0.0291762	0.52967	0.69112	LAML		INTERFERON_GAMMA_RESPONSE	0.051212	-0.014035	0.065247	0.083192	0.19808	#127
76	0.1091	0.16501	-0.0559098	0.035733	0.095376	LAML		APICAL_JUNCTION	-0.039845	0.0052286	-0.045073	0.10487	0.23834	#127
77	0.214775	0.210204	0.0045708	0.88942	0.93818	LAML		APICAL_SURFACE	0.011735	0.0061647	0.00557	0.84493	0.9184	#127
78	0.6232	0.521392	0.101808	0.12234	0.24638	LAML		HEDGEHOG_SIGNALING	-0.097983	0.012034	-0.11002	0.00031768	0.007942	#127
79	0.4888	0.39414	0.0946604	0.017164	0.057879	LAML		COMPLEMENT	0.00059502	-0.0020171	0.0026121	0.91225	0.96683	#127
8	0.229311	0.135668	0.0936425	0.023228	0.071661	LAML		UNFOLDED_PROTEIN_RESPONSE	-0.021515	0.013472	-0.034987	0.41838	0.57374	#127
80	0.871725	0.688663	0.183062	0.008916	0.034941	LAML		PI3K_AKT_MTOR_SIGNALING	-0.02651	-0.0053502	-0.02116	0.53262	0.66578	#127
81	0.697525	0.747508	-0.0499833	0.38358	0.56754	LAML		MTORC1_SIGNALING	-0.021156	0.030827	-0.051982	0.14625	0.30469	#127
82	0.075675	0.119842	-0.0441673	0.0052604	0.023876	LAML		E2F_TARGETS	-0.034649	0.033533	-0.068182	0.33407	0.5387	#127
83	0.17695	0.164302	0.0126482	0.70536	0.8221	LAML		MYC_TARGETS_V1	-0.065748	0.061942	-0.12769	0.051361	0.15106	#127
84	0.55705	0.493656	0.0633938	0.23299	0.38832	LAML		MYC_TARGETS_V2	0.037395	0.043688	-0.0062934	0.92816	0.96683	#127
85	-0.020375	-0.0393949	0.0190199	0.44927	0.63867	LAML		EPITHELIAL_MESENCHYMAL_TRANSITION	-0.17744	0.033323	-0.21076	1.8371e-07	9.1855e-06	#127
86	0.16645	0.169794	-0.00334429	0.90994	0.94162	LAML		INFLAMMATORY_RESPONSE	0.016695	-0.0048686	0.021563	0.36913	0.55929	#127
87	-0.0077	0.0333228	-0.0410228	0.040924	0.10596	LAML		XENOBIOTIC_METABOLISM	0.0018038	0.011318	-0.0095141	0.75191	0.85099	#127
88	0.313575	0.418574	-0.104999	0.0096884	0.036969	LAML		FATTY_ACID_METABOLISM	-0.051805	0.017489	-0.069294	0.031718	0.12199	#127
89	0.5134	0.45853	0.05487	0.13346	0.26151	LAML		OXIDATIVE_PHOSPHORYLATION	-0.10043	0.045455	-0.14589	0.0051137	0.042513	#127
9	0.357679	0.318122	0.0395574	0.14654	0.27401	LAML		GLYCOLYSIS	-0.032734	0.026359	-0.059092	0.049085	0.15106	#127
90	0.333	0.342482	-0.00948198	0.81589	0.90907	LAML		REACTIVE_OXIGEN_SPECIES_PATHWAY	-0.064952	0.019397	-0.084349	0.017644	0.08822	#127
91	0.387525	0.304261	0.0832637	0.031252	0.090993	LAML		P53_PATHWAY	0.044874	-0.002284	0.047158	0.071086	0.18707	#127
92	0.1309	0.0791261	0.0517739	0.11225	0.22924	LAML		UV_RESPONSE_UP	0.0051446	0.0067629	-0.0016183	0.95327	0.97272	#127
93	0.2794	0.32956	-0.0501601	0.16771	0.29299	LAML		UV_RESPONSE_DN	-0.098358	0.012236	-0.11059	0.00062134	0.010356	#127
94	0.054975	0.0573926	-0.00241764	0.89582	0.93818	LAML		ANGIOGENESIS	-0.078458	0.0279	-0.10636	0.0023174	0.023174	#127
95	0.631675	0.416877	0.214798	0.00042446	0.0036204	LAML		HEME_METABOLISM	-0.037743	-0.0060337	-0.03171	0.30708	0.5118	#127
96	0.57355	0.583905	-0.0103547	0.79895	0.89804	LAML		COAGULATION	-0.014167	0.014371	-0.028538	0.42457	0.57374	#127
97	1.01988	1.16365	-0.143776	4.66e-05	0.00061492	LAML		IL2_STAT5_SIGNALING	-0.030326	-0.0045001	-0.025825	0.20445	0.36725	#127
98	0.6991	0.725748	-0.0266477	0.53383	0.69112	LAML		BILE_ACID_METABOLISM	-0.039071	-0.0020935	-0.036977	0.20306	0.36725	#127
99	0.0462	0.0474895	-0.00128949	0.94459	0.95115	LAML		PEROXISOME	-0.03736	0.0061627	-0.043523	0.15853	0.31706	#127
1	0.0877388	0.110215	-0.0224757	0.010141	0.085196	LGG		ALLOGRAFT_REJECTION	-0.0059511	-0.027166	0.021215	0.34477	0.5387	#127
10	0.39475	0.453997	-0.0592466	0.12255	0.3253	LGG		SPERMATOGENESIS	-0.075369	0.0032234	-0.078592	0.0059518	0.042513	#127
100	0.665821	0.60046	0.0653616	0.23857	0.48503	LGG		KRAS_SIGNALING_UP	-0.0043849	-0.0049965	0.00061152	0.97431	0.97431	#127
101	0.0555	0.0827924	-0.0272924	0.10677	0.32048	LGG		KRAS_SIGNALING_DN	0.010748	-0.016462	0.02721	0.20566	0.36725	#127
102	0.370857	0.276287	0.0945699	0.11689	0.32048	LGG		PANCREAS_BETA_CELLS	-0.090207	-0.0081107	-0.082096	0.0015792	0.01974	#127
103	0.26375	0.276019	-0.0122686	0.66423	0.8224	LGG		TNFA_SIGNALING_VIA_NFKB	0.069412	0.0096888	0.059723	0.096079	0.20016	#128
104	0.250643	0.301471	-0.0508281	0.07985	0.26926	LGG		HYPOXIA	0.052322	-0.0018129	0.054135	0.066098	0.15022	#128
105	0.0589286	0.0853973	-0.0264687	0.33542	0.60044	LGG		CHOLESTEROL_HOMEOSTASIS	0.031167	0.0052626	0.025904	0.33192	0.40478	#128
106	0.08375	0.0438512	0.0398988	0.4564	0.68225	LGG		MITOTIC_SPINDLE	0.097176	-0.0085434	0.10572	0.0034257	0.033438	#128
107	0.368607	0.358764	0.00984301	0.75505	0.87768	LGG		WNT_BETA_CATENIN_SIGNALING	0.071311	-0.020289	0.0916	0.0016058	0.026763	#128
108	0.124286	0.135581	-0.0112954	0.45575	0.68225	LGG		TGF_BETA_SIGNALING	0.097668	-0.0007457	0.098414	0.007624	0.04765	#128
109	0.196821	0.200295	-0.00347396	0.94208	0.97692	LGG		IL6_JAK_STAT3_SIGNALING	0.023935	-0.013245	0.03718	0.16101	0.2372	#128
11	0.127871	0.113643	0.0142284	0.35657	0.61366	LGG		DNA_REPAIR	0.080712	0.00073545	0.079976	0.014591	0.060796	#128
110	0.170179	0.189532	-0.0193534	0.18048	0.42762	LGG		G2M_CHECKPOINT	0.11167	0.0046367	0.10703	0.022931	0.081896	#128
111	1.38607	1.25576	0.13031	0.01335	0.092179	LGG		APOPTOSIS	0.03563	0.00066735	0.034963	0.12081	0.21573	#128
112	0.302464	0.265392	0.0370722	0.41278	0.65841	LGG		NOTCH_SIGNALING	0.055583	0.002972	0.052611	0.047236	0.1218	#128
113	0.919714	0.888717	0.0309978	0.48985	0.71746	LGG		ADIPOGENESIS	0.054321	0.0047803	0.04954	0.051154	0.1218	#128
114	0.168214	0.176787	-0.00857292	0.79298	0.90111	LGG		ESTROGEN_RESPONSE_EARLY	0.07838	0.0018732	0.076506	0.016695	0.064212	#128
115	0.200857	0.165792	0.0350647	0.56218	0.77561	LGG		ESTROGEN_RESPONSE_LATE	0.079781	0.0039031	0.075878	0.0069947	0.04765	#128
116	-0.0303214	0.0390751	-0.0693966	0.00048758	0.023566	LGG		ANDROGEN_RESPONSE	0.054698	0.0073915	0.047307	0.051021	0.1218	#128
117	0.566143	0.585072	-0.0189293	0.75662	0.87768	LGG		MYOGENESIS	0.018505	-0.014929	0.033434	0.15413	0.2372	#128
118	0.0958571	0.132876	-0.0370186	0.028128	0.14566	LGG		PROTEIN_SECRETION	0.064435	0.0021304	0.062305	0.10316	0.20632	#128
119	0.325929	0.234627	0.0913013	0.093992	0.28998	LGG		INTERFERON_ALPHA_RESPONSE	0.015001	0.006102	0.0088986	0.8629	0.89885	#128
12	0.105871	0.116507	-0.010636	0.66926	0.8224	LGG		INTERFERON_GAMMA_RESPONSE	0.0029037	-0.0074296	0.010333	0.77665	0.84418	#128
120	0.473571	0.445387	0.0281845	0.53363	0.75123	LGG		APICAL_JUNCTION	0.044246	-0.0069083	0.051155	0.043874	0.1218	#128
121	0.506857	0.309877	0.19698	0.0050978	0.067198	LGG		APICAL_SURFACE	0.030605	0.0032946	0.027311	0.26756	0.34303	#128
122	0.119821	0.156647	-0.0368259	0.043502	0.18058	LGG		HEDGEHOG_SIGNALING	0.018255	-0.0042976	0.022552	0.48184	0.54755	#128
123	0.448	0.524164	-0.0761644	0.11498	0.32048	LGG		COMPLEMENT	0.026016	-0.0058376	0.031853	0.16489	0.2372	#128
124	0.373536	0.477159	-0.103624	0.007526	0.072751	LGG		UNFOLDED_PROTEIN_RESPONSE	0.062999	0.0011777	0.061822	0.044375	0.1218	#128
125	0.321929	0.40115	-0.079221	0.059838	0.2153	LGG		PI3K_AKT_MTOR_SIGNALING	0.062218	-0.018403	0.080621	0.0030705	0.033438	#128
126	0.580607	0.685358	-0.104751	0.26423	0.50557	LGG		MTORC1_SIGNALING	0.053663	0.020139	0.033524	0.21055	0.28453	#128
127	0.0424286	0.180551	-0.138123	0.0065775	0.072751	LGG		E2F_TARGETS	0.11698	0.011526	0.10546	0.039969	0.1218	#128
128	0.328929	0.351432	-0.0225037	0.4996	0.72118	LGG		MYC_TARGETS_V1	0.11534	0.036092	0.079246	0.084473	0.18364	#128
129	0.0995357	0.0996034	-6.77e-05	0.99586	0.99586	LGG		MYC_TARGETS_V2	0.18529	0.021661	0.16363	0.0014902	0.026763	#128
13	0.0674921	0.0795051	-0.0120131	0.51326	0.72963	LGG		EPITHELIAL_MESENCHYMAL_TRANSITION	0.0076123	0.0076562	-4.3898e-05	0.99928	0.99928	#128
130	0.1475	0.110436	0.037064	0.191	0.42762	LGG		INFLAMMATORY_RESPONSE	0.019257	-0.0054525	0.02471	0.31611	0.39514	#128
131	0.510321	0.462016	0.0483058	0.24419	0.48503	LGG		XENOBIOTIC_METABOLISM	0.063767	0.0021534	0.061614	0.009223	0.051239	#128
132	-0.0457143	0.102208	-0.147922	0.0017671	0.034885	LGG		FATTY_ACID_METABOLISM	0.058746	0.0016271	0.057119	0.01291	0.060796	#128
133	0.591179	0.578109	0.0130699	0.82438	0.91491	LGG		OXIDATIVE_PHOSPHORYLATION	0.074427	0.020704	0.053723	0.16604	0.2372	#128
134	0.294893	0.270314	0.0245789	0.50234	0.72118	LGG		GLYCOLYSIS	0.067154	0.011994	0.05516	0.033549	0.11183	#128
135	0.651071	0.462959	0.188112	0.085335	0.27497	LGG		REACTIVE_OXIGEN_SPECIES_PATHWAY	0.048403	0.0032567	0.045146	0.11363	0.21573	#128
136	0.326143	0.348978	-0.0228356	0.58449	0.79207	LGG		P53_PATHWAY	0.048527	-0.0032696	0.051797	0.013976	0.060796	#128
137	0.0843929	0.0505112	0.0338817	0.16213	0.40532	LGG		UV_RESPONSE_UP	0.077663	-0.0040515	0.081715	0.00010029	0.0050145	#128
138	0.459036	0.404621	0.0544152	0.39731	0.65841	LGG		UV_RESPONSE_DN	0.040531	-0.0074731	0.048004	0.1466	0.2372	#128
139	0.0154643	0.0425015	-0.0270372	0.28911	0.53745	LGG		ANGIOGENESIS	0.020457	0.014121	0.006336	0.85793	0.89885	#128
14	0.195625	0.172085	0.02354	0.24361	0.48503	LGG		HEME_METABOLISM	0.017559	-0.013996	0.031555	0.19202	0.26669	#128
140	0.0343929	0.114138	-0.0797455	0.0043301	0.062786	LGG		COAGULATION	0.049176	0.005178	0.043998	0.15398	0.2372	#128
141	0.16475	0.253781	-0.0890313	0.017592	0.10356	LGG		IL2_STAT5_SIGNALING	0.015462	-0.011097	0.026559	0.15643	0.2372	#128
142	0.251643	0.20224	0.0494033	0.14987	0.38125	LGG		BILE_ACID_METABOLISM	0.027131	-0.011634	0.038765	0.11736	0.21573	#128
143	0.0768214	0.133301	-0.0564792	0.022881	0.12761	LGG		PEROXISOME	0.057686	-0.0076246	0.06531	0.0040126	0.033438	#128
144	0.0182857	0.0760878	-0.0578021	0.23178	0.48012	LGG		ALLOGRAFT_REJECTION	-0.022844	-0.024842	0.001998	0.92952	0.94849	#128
145	0.18	0.145033	0.0349665	0.40533	0.65841	LGG		SPERMATOGENESIS	0.01681	-0.0098084	0.026618	0.25298	0.33287	#128
15	0.357296	0.444683	-0.0873869	0.010576	0.085196	LGG		KRAS_SIGNALING_UP	0.0091366	-0.0070214	0.016158	0.39367	0.45776	#128
16	0.772224	0.650231	0.121993	0.011651	0.088916	LGG		KRAS_SIGNALING_DN	0.0019899	-0.015408	0.017398	0.35239	0.41951	#128
17	0.0423673	0.0475689	-0.00520153	0.79546	0.90111	LGG		PANCREAS_BETA_CELLS	-0.024381	-0.017174	-0.0072065	0.75448	0.83831	#128
18	0.435381	0.376318	0.0590632	0.17949	0.42762	LGG		TNFA_SIGNALING_VIA_NFKB	0.020595	0.016993	0.0036021	0.91509	0.93377	#129
19	0.204917	0.198428	0.00648859	0.70245	0.84879	LGG		HYPOXIA	0.072934	-0.0045809	0.077515	0.0056039	0.011208	#129
2	0.324013	0.32118	0.00283389	0.89792	0.96527	LGG		CHOLESTEROL_HOMEOSTASIS	0.10424	-0.005212	0.10945	5.7186e-05	0.0003177	#129
20	0.0667262	0.110988	-0.0442619	0.0015056	0.034885	LGG		MITOTIC_SPINDLE	0.1069	-0.0095297	0.11643	0.0016553	0.0043561	#129
21	0.0965476	0.154659	-0.0581114	0.03107	0.15017	LGG		WNT_BETA_CATENIN_SIGNALING	0.095565	-0.023435	0.119	0.00069752	0.0023251	#129
22	0.130464	0.124034	0.00643006	0.69538	0.84731	LGG		TGF_BETA_SIGNALING	0.088611	0.0009574	0.087654	0.018835	0.030379	#129
23	0.407557	0.398202	0.00935536	0.86824	0.94658	LGG		IL6_JAK_STAT3_SIGNALING	-0.0016474	-0.009394	0.0077467	0.75849	0.8069	#129
24	0.341043	0.371513	-0.0304705	0.25642	0.50244	LGG		DNA_REPAIR	0.087795	2.8708e-05	0.087766	0.005385	0.011208	#129
25	0.405471	0.414862	-0.00939018	0.8493	0.93294	LGG		G2M_CHECKPOINT	0.090273	0.0081606	0.082113	0.093185	0.12261	#129
26	0.209671	0.232553	-0.0228818	0.44057	0.6796	LGG		APOPTOSIS	0.044294	-0.0004474	0.044741	0.036255	0.055586	#129
27	0.606371	0.434716	0.171655	0.0019247	0.034885	LGG		NOTCH_SIGNALING	0.1046	-0.0039131	0.10851	0.00015372	0.00072295	#129
28	0.5454	0.560914	-0.0155143	0.76817	0.88401	LGG		ADIPOGENESIS	0.10701	-0.0026499	0.10966	5.9456e-06	9.9093e-05	#129
29	0.539375	0.476936	0.0624394	0.18343	0.42762	LGG		ESTROGEN_RESPONSE_EARLY	0.11798	-0.0035539	0.12153	1.9054e-05	0.00017728	#129
3	0.813433	0.82264	-0.0092067	0.64526	0.8224	LGG		ESTROGEN_RESPONSE_LATE	0.11369	-0.00070237	0.11439	2.5307e-05	0.00018076	#129
30	-0.121107	-0.055256	-0.0658512	0.1893	0.42762	LGG		ANDROGEN_RESPONSE	0.089449	0.0025496	0.0869	0.00023091	0.00096213	#129
31	1.26152	1.10982	0.151694	0.0071617	0.072751	LGG		MYOGENESIS	0.056649	-0.020318	0.076967	0.010087	0.01868	#129
32	0.472482	0.425319	0.0471629	0.33251	0.60044	LGG		PROTEIN_SECRETION	0.09751	-0.002409	0.099919	0.0030541	0.0072717	#129
33	0.297304	0.265347	0.0319568	0.19369	0.42762	LGG		INTERFERON_ALPHA_RESPONSE	-0.067131	0.018026	-0.085157	0.085409	0.11542	#129
34	0.348589	0.261513	0.0870759	0.067346	0.2325	LGG		INTERFERON_GAMMA_RESPONSE	-0.049185	0.00015157	-0.049336	0.17338	0.2064	#129
35	0.450232	0.422515	0.0277176	0.60223	0.79385	LGG		APICAL_JUNCTION	0.057632	-0.0086421	0.066274	0.0048933	0.010638	#129
36	0.387429	0.397328	-0.00989955	0.66826	0.8224	LGG		APICAL_SURFACE	0.074926	-0.0030121	0.077938	0.00097488	0.0027519	#129
37	-0.057875	-0.0290227	-0.0288523	0.41775	0.65841	LGG		HEDGEHOG_SIGNALING	0.05854	-0.010039	0.068579	0.042888	0.063071	#129
38	0.546696	0.526635	0.0200618	0.59849	0.79385	LGG		COMPLEMENT	0.026617	-0.0057978	0.032415	0.14921	0.18651	#129
39	0.475905	0.476916	-0.00101141	0.97971	0.98651	LGG		UNFOLDED_PROTEIN_RESPONSE	0.087393	-0.0021071	0.0895	0.0033754	0.0076714	#129
4	0.379458	0.369331	0.0101268	0.74199	0.87768	LGG		PI3K_AKT_MTOR_SIGNALING	0.067187	-0.018801	0.085988	0.00075115	0.0023473	#129
40	-0.0702143	-0.0113423	-0.058872	0.035816	0.16753	LGG		MTORC1_SIGNALING	0.099518	0.013635	0.085883	0.00099067	0.0027519	#129
41	0.0544524	0.0778671	-0.0234147	0.05449	0.2153	LGG		E2F_TARGETS	0.086022	0.016427	0.069594	0.19172	0.22293	#129
42	0.12369	0.223066	-0.099376	0.030349	0.15017	LGG		MYC_TARGETS_V1	0.092363	0.039733	0.05263	0.25783	0.28648	#129
43	0.939738	0.801128	0.13861	0.082944	0.27334	LGG		MYC_TARGETS_V2	0.15789	0.026279	0.13162	0.015949	0.027498	#129
44	0.0257619	0.0144846	0.0112773	0.64082	0.8224	LGG		EPITHELIAL_MESENCHYMAL_TRANSITION	0.011659	0.0070703	0.0045884	0.91415	0.93377	#129
45	0.0867143	0.182757	-0.0960427	7.31e-05	0.010603	LGG		INFLAMMATORY_RESPONSE	-0.0016107	-0.0023333	0.0007226	0.9743	0.9743	#129
46	0.386619	0.408074	-0.0214549	0.59596	0.79385	LGG		XENOBIOTIC_METABOLISM	0.095722	-0.0022266	0.097948	2.1273e-05	0.00017728	#129
47	0.147881	0.234301	-0.0864201	0.012716	0.092179	LGG		FATTY_ACID_METABOLISM	0.09481	-0.0033657	0.098175	5.2992e-05	0.0003177	#129
48	0.903238	0.816988	0.08625	0.20833	0.44423	LGG		OXIDATIVE_PHOSPHORYLATION	0.07873	0.020295	0.058435	0.095924	0.12298	#129
49	0.214595	0.204842	0.00975298	0.65465	0.8224	LGG		GLYCOLYSIS	0.11869	0.0047531	0.11394	3.2252e-06	8.063e-05	#129
5	0.387681	0.445704	-0.0580227	0.060465	0.2153	LGG		REACTIVE_OXIGEN_SPECIES_PATHWAY	0.081609	-0.0013703	0.08298	0.0022655	0.0056638	#129
50	0.366405	0.360028	0.00637698	0.91428	0.97478	LGG		P53_PATHWAY	0.071327	-0.0063637	0.077691	0.00038388	0.001371	#129
51	0.548381	0.460347	0.0880342	0.19464	0.42762	LGG		UV_RESPONSE_UP	0.089889	-0.0054956	0.095384	2.1077e-05	0.00017728	#129
52	0.150738	0.160295	-0.00955655	0.45005	0.68225	LGG		UV_RESPONSE_DN	0.053733	-0.0091929	0.062926	0.036687	0.055586	#129
53	0.610643	0.467678	0.142965	0.12339	0.3253	LGG		ANGIOGENESIS	0.069314	0.0070738	0.06224	0.050038	0.071483	#129
54	0.0852619	0.13352	-0.0482579	0.00098237	0.028489	LGG		HEME_METABOLISM	0.055821	-0.019409	0.07523	0.0085203	0.016385	#129
55	0.0881905	0.0829231	0.00526736	0.80223	0.90173	LGG		COAGULATION	0.059047	0.0039244	0.055123	0.064445	0.089507	#129
56	0.612929	0.549323	0.0636057	0.27578	0.51933	LGG		IL2_STAT5_SIGNALING	0.030277	-0.013135	0.043413	0.016723	0.027872	#129
57	0.412714	0.404696	0.00801835	0.73059	0.8755	LGG		BILE_ACID_METABOLISM	0.071425	-0.017892	0.089317	0.00015905	0.00072295	#129
58	0.00754762	0.00839187	-0.000844246	0.94638	0.97692	LGG		PEROXISOME	0.094437	-0.012684	0.10712	3.0695e-06	8.063e-05	#129
59	0.214738	0.258202	-0.0434638	0.35973	0.61366	LGG		ALLOGRAFT_REJECTION	-0.048285	-0.021151	-0.027134	0.22427	0.25485	#129
6	0.191067	0.202712	-0.0116453	0.41497	0.65841	LGG		SPERMATOGENESIS	0.046113	-0.013944	0.060057	0.011747	0.020977	#129
60	0.253905	0.143874	0.110031	0.0070892	0.072751	LGG		KRAS_SIGNALING_UP	0.017351	-0.0081461	0.025497	0.16244	0.1981	#129
61	0.140143	0.0814807	0.0586622	0.0080653	0.073092	LGG		KRAS_SIGNALING_DN	0.052973	-0.022719	0.075692	0.00031143	0.0011978	#129
62	0.540857	0.461674	0.079183	0.060878	0.2153	LGG		PANCREAS_BETA_CELLS	-0.0094596	-0.019363	0.0099035	0.67269	0.73118	#129
63	0.833714	0.83158	0.00213393	0.97053	0.9841	LGG		TNFA_SIGNALING_VIA_NFKB	0.035944	0.01463	0.021315	0.56689	0.7621	#13
64	0.240786	0.236845	0.00394048	0.8987	0.96527	LGG		HYPOXIA	0.031199	0.0012617	0.029938	0.28454	0.59279	#13
65	0.300214	0.324699	-0.0244844	0.66394	0.8224	LGG		CHOLESTEROL_HOMEOSTASIS	0.043467	0.0033187	0.040148	0.1734	0.48167	#13
66	0.154321	0.117017	0.0373043	0.058793	0.2153	LGG		MITOTIC_SPINDLE	0.071233	-0.0048722	0.076105	0.059975	0.40687	#13
67	0.0551786	0.0838207	-0.0286421	0.040386	0.17745	LGG		WNT_BETA_CATENIN_SIGNALING	0.026331	-0.013678	0.040009	0.24581	0.58526	#13
68	0.116464	0.106254	0.0102106	0.75187	0.87768	LGG		TGF_BETA_SIGNALING	0.020078	0.010816	0.009262	0.81493	0.88579	#13
69	0.2095	0.282498	-0.0729978	0.017855	0.10356	LGG		IL6_JAK_STAT3_SIGNALING	0.025288	-0.013551	0.038838	0.14975	0.46797	#13
7	0.300219	0.287893	0.0123261	0.55567	0.77473	LGG		DNA_REPAIR	0.016163	0.010359	0.0058043	0.88229	0.9003	#13
70	0.546286	0.549876	-0.00359077	0.94483	0.97692	LGG		G2M_CHECKPOINT	0.056919	0.012695	0.044224	0.41234	0.71093	#13
71	0.148	0.165048	-0.0170484	0.18458	0.42762	LGG		APOPTOSIS	0.025972	0.0020458	0.023927	0.32839	0.63152	#13
72	0.649571	0.644431	0.00514063	0.94327	0.97692	LGG		NOTCH_SIGNALING	0.014221	0.0091352	0.005086	0.86896	0.9003	#13
73	0.6545	0.698501	-0.0440007	0.39072	0.65841	LGG		ADIPOGENESIS	0.024583	0.0091801	0.015403	0.59581	0.7621	#13
74	1.24311	1.24021	0.00289583	0.95671	0.97692	LGG		ESTROGEN_RESPONSE_EARLY	0.059135	0.0046016	0.054534	0.051368	0.40687	#13
75	0.438643	0.436097	0.00254539	0.94997	0.97692	LGG		ESTROGEN_RESPONSE_LATE	0.059086	0.0068544	0.052231	0.037977	0.40687	#13
76	0.202643	0.162562	0.0400811	0.40454	0.65841	LGG		ANDROGEN_RESPONSE	0.032597	0.010633	0.021964	0.40341	0.71093	#13
77	0.234929	0.209825	0.0251034	0.35813	0.61366	LGG		MYOGENESIS	0.00054576	-0.012282	0.012827	0.60307	0.7621	#13
78	0.487643	0.525125	-0.0374821	0.26499	0.50557	LGG		PROTEIN_SECRETION	0.045927	0.0047846	0.041142	0.31759	0.63152	#13
79	0.281607	0.399301	-0.117694	0.026262	0.14104	LGG		INTERFERON_ALPHA_RESPONSE	0.017758	0.005658	0.0121	0.80104	0.88579	#13
8	0.108791	0.139015	-0.0302243	0.2254	0.47367	LGG		INTERFERON_GAMMA_RESPONSE	0.0091584	-0.0084105	0.017569	0.61579	0.7621	#13
80	0.55475	0.696901	-0.142151	0.00076376	0.027686	LGG		APICAL_JUNCTION	0.034429	-0.0055489	0.039978	0.12374	0.44193	#13
81	0.849464	0.743897	0.105568	0.038972	0.17659	LGG		APICAL_SURFACE	0.041811	0.0015138	0.040297	0.11293	0.43435	#13
82	0.129536	0.118326	0.0112098	0.567	0.77561	LGG		HEDGEHOG_SIGNALING	0.014087	-0.0037227	0.01781	0.59494	0.7621	#13
83	0.171464	0.164529	0.00693527	0.65566	0.8224	LGG		COMPLEMENT	0.03364	-0.0070848	0.040725	0.072167	0.40687	#13
84	0.328714	0.498979	-0.170265	0.00015563	0.011283	LGG		UNFOLDED_PROTEIN_RESPONSE	0.0038349	0.010029	-0.0061945	0.86443	0.9003	#13
85	-0.0789286	-0.0380052	-0.0409234	0.043588	0.18058	LGG		PI3K_AKT_MTOR_SIGNALING	0.036797	-0.014744	0.051542	0.092661	0.40687	#13
86	0.160429	0.16989	-0.00946131	0.82657	0.91491	LGG		MTORC1_SIGNALING	0.033541	0.023116	0.010425	0.73338	0.85277	#13
87	0.0426071	0.0319085	0.0106987	0.47172	0.69795	LGG		E2F_TARGETS	0.054039	0.020837	0.033202	0.57712	0.7621	#13
88	0.503786	0.413673	0.0901124	0.090837	0.28633	LGG		MYC_TARGETS_V1	0.018305	0.050668	-0.032363	0.53796	0.7621	#13
89	0.504214	0.459211	0.045003	0.34355	0.6075	LGG		MYC_TARGETS_V2	0.070887	0.038659	0.032227	0.57996	0.7621	#13
9	0.269708	0.320308	-0.0505993	0.01778	0.10356	LGG		EPITHELIAL_MESENCHYMAL_TRANSITION	-0.017977	0.011556	-0.029533	0.52185	0.7621	#13
90	0.25725	0.343975	-0.0867254	0.11002	0.32048	LGG		INFLAMMATORY_RESPONSE	0.01656	-0.0051075	0.021667	0.37827	0.7005	#13
91	0.255	0.307766	-0.0527656	0.058327	0.2153	LGG		XENOBIOTIC_METABOLISM	0.049463	0.0041688	0.045294	0.073995	0.40687	#13
92	0.0595714	0.0810744	-0.021503	0.44022	0.6796	LGG		FATTY_ACID_METABOLISM	0.022368	0.0070187	0.015349	0.56651	0.7621	#13
93	0.408643	0.32642	0.0822232	0.11714	0.32048	LGG		OXIDATIVE_PHOSPHORYLATION	-0.026662	0.035967	-0.062629	0.14876	0.46797	#13
94	0.0106071	0.0582954	-0.0476882	0.317	0.58184	LGG		GLYCOLYSIS	0.045894	0.015086	0.030807	0.26986	0.59279	#13
95	0.313143	0.425431	-0.112288	0.014769	0.097341	LGG		REACTIVE_OXIGEN_SPECIES_PATHWAY	0.029016	0.0060907	0.022925	0.4702	0.7621	#13
96	0.691607	0.581353	0.110254	0.11137	0.32048	LGG		P53_PATHWAY	0.026171	-8.5013e-07	0.026172	0.27271	0.59279	#13
97	1.21075	1.15839	0.0523594	0.13016	0.33702	LGG		UV_RESPONSE_UP	0.049831	-2.8092e-05	0.049859	0.036367	0.40687	#13
98	0.473179	0.730217	-0.257038	0.0039911	0.062786	LGG		UV_RESPONSE_DN	0.009565	-0.002882	0.012447	0.71124	0.84671	#13
99	0.0729643	0.0469204	0.0260439	0.2019	0.43695	LGG		ANGIOGENESIS	0.029264	0.012762	0.016502	0.62492	0.7621	#13
1	0.0870753	0.110507	-0.023432	0.012961	0.13601	LIHC		HEME_METABOLISM	0.041005	-0.017654	0.058659	0.092386	0.40687	#13
10	0.470518	0.4522	0.0183182	0.61918	0.80162	LIHC		COAGULATION	0.058846	0.0035866	0.055259	0.092211	0.40687	#13
100	0.62225	0.601116	0.021134	0.72212	0.85914	LIHC		IL2_STAT5_SIGNALING	0.021539	-0.012094	0.033633	0.097649	0.40687	#13
101	0.0459091	0.083439	-0.0375299	0.04068	0.2034	LIHC		BILE_ACID_METABOLISM	0.033928	-0.012774	0.046703	0.091014	0.40687	#13
102	0.305614	0.277309	0.0283041	0.62917	0.80469	LIHC		PEROXISOME	0.033289	-0.004081	0.03737	0.15972	0.46976	#13
103	0.231341	0.27724	-0.0458993	0.23	0.49776	LIHC		ALLOGRAFT_REJECTION	-0.017993	-0.025586	0.0075932	0.76538	0.86975	#13
104	0.363318	0.29835	0.064968	0.17529	0.43832	LIHC		SPERMATOGENESIS	0.041694	-0.013672	0.055366	0.04252	0.40687	#13
105	0.0944091	0.0845407	0.00986843	0.75853	0.87465	LIHC		KRAS_SIGNALING_UP	0.017208	-0.0082947	0.025503	0.1947	0.49602	#13
106	0.0995909	0.0428456	0.0567453	0.029588	0.18653	LIHC		KRAS_SIGNALING_DN	0.009835	-0.01665	0.026485	0.19841	0.49602	#13
107	0.304409	0.360773	-0.0563635	0.21357	0.47774	LIHC		PANCREAS_BETA_CELLS	-0.01608	-0.01842	0.0023401	0.94134	0.94134	#13
108	0.161364	0.134489	0.0268749	0.48057	0.70572	LIHC		TNFA_SIGNALING_VIA_NFKB	0.038023	0.014408	0.023615	0.49601	0.55112	#130
109	0.177273	0.200985	-0.0237122	0.51104	0.70572	LIHC		HYPOXIA	0.044612	-0.00060115	0.045213	0.10786	0.14981	#130
11	0.137964	0.113137	0.0248264	0.11336	0.35445	LIHC		CHOLESTEROL_HOMEOSTASIS	0.08629	-0.0028503	0.08914	0.0010984	0.006865	#130
110	0.164568	0.189951	-0.0253829	0.23551	0.50219	LIHC		MITOTIC_SPINDLE	0.099379	-0.0087283	0.10811	0.00084993	0.006865	#130
111	1.34009	1.25572	0.0843755	0.16405	0.4325	LIHC		WNT_BETA_CATENIN_SIGNALING	0.093943	-0.023512	0.11745	0.00016182	0.0040455	#130
112	0.258909	0.266389	-0.00747946	0.80494	0.89782	LIHC		TGF_BETA_SIGNALING	0.088287	0.00077184	0.087515	0.018516	0.040252	#130
113	0.825295	0.891471	-0.0661759	0.14807	0.4294	LIHC		IL6_JAK_STAT3_SIGNALING	-0.0033758	-0.0091592	0.0057834	0.81833	0.83503	#130
114	0.175773	0.17664	-0.000867333	0.95905	0.98626	LIHC		DNA_REPAIR	0.062826	0.0034855	0.059341	0.052281	0.09014	#130
115	0.129273	0.167742	-0.038469	0.095085	0.34425	LIHC		G2M_CHECKPOINT	0.12817	0.0023412	0.12582	0.0026277	0.010949	#130
116	0.0556818	0.0370617	0.0186201	0.49629	0.70572	LIHC		APOPTOSIS	0.031116	0.0013812	0.029735	0.17031	0.22409	#130
117	0.410068	0.590471	-0.180403	0.0041462	0.085886	LIHC		NOTCH_SIGNALING	0.067631	0.0012614	0.06637	0.014721	0.033457	#130
118	0.138386	0.131913	0.00647371	0.77857	0.88324	LIHC		ADIPOGENESIS	0.072505	0.0021585	0.070346	0.0053297	0.016655	#130
119	0.246114	0.236172	0.00994195	0.87121	0.93536	LIHC		ESTROGEN_RESPONSE_EARLY	0.07908	0.0018716	0.077208	0.0016739	0.0086595	#130
12	0.0808455	0.117465	-0.0366193	0.028254	0.18622	LIHC		ESTROGEN_RESPONSE_LATE	0.082056	0.003668	0.078388	0.00042665	0.0055269	#130
120	0.454568	0.445677	0.00889122	0.82554	0.91377	LIHC		ANDROGEN_RESPONSE	0.072913	0.0047623	0.068151	0.0028756	0.01106	#130
121	0.429	0.310084	0.118916	0.011881	0.13601	LIHC		MYOGENESIS	0.027065	-0.01615	0.043215	0.077638	0.11585	#130
122	0.135727	0.156564	-0.0208367	0.36341	0.6318	LIHC		PROTEIN_SECRETION	0.059554	0.0029348	0.05662	0.12012	0.16232	#130
123	0.493045	0.52359	-0.0305442	0.56812	0.75576	LIHC		INTERFERON_ALPHA_RESPONSE	-0.014185	0.010428	-0.024613	0.63683	0.69221	#130
124	0.441523	0.476155	-0.0346324	0.41733	0.67236	LIHC		INTERFERON_GAMMA_RESPONSE	-0.017528	-0.004396	-0.013132	0.71657	0.74643	#130
125	0.400273	0.399508	0.000764444	0.98752	0.98752	LIHC		APICAL_JUNCTION	0.041965	-0.006503	0.048468	0.042254	0.081258	#130
126	0.894091	0.676233	0.217857	0.0085303	0.13601	LIHC		APICAL_SURFACE	0.059755	-0.00097743	0.060733	0.012075	0.02875	#130
127	0.223523	0.176215	0.0473074	0.2522	0.51506	LIHC		HEDGEHOG_SIGNALING	0.051655	-0.0092043	0.06086	0.081098	0.11585	#130
128	0.424068	0.348551	0.075517	0.10382	0.34777	LIHC		COMPLEMENT	0.032599	-0.0067682	0.039367	0.078793	0.11585	#130
129	0.105614	0.0994029	0.00621077	0.76004	0.87465	LIHC		UNFOLDED_PROTEIN_RESPONSE	0.058901	0.0018657	0.057035	0.06018	0.1003	#130
13	0.0616768	0.0798425	-0.0181658	0.27145	0.53589	LIHC		PI3K_AKT_MTOR_SIGNALING	0.062691	-0.018365	0.081057	0.00084028	0.006865	#130
130	0.120523	0.110883	0.00963944	0.50104	0.70572	LIHC		MTORC1_SIGNALING	0.090777	0.014698	0.076079	0.0017494	0.0086595	#130
131	0.363432	0.4663	-0.102869	0.010482	0.13601	LIHC		E2F_TARGETS	0.12637	0.010279	0.11609	0.010969	0.027422	#130
132	0.0317955	0.101422	-0.0696262	0.15505	0.4325	LIHC		MYC_TARGETS_V1	0.091105	0.039779	0.051326	0.24966	0.30446	#130
133	0.486841	0.581408	-0.0945672	0.054554	0.2472	LIHC		MYC_TARGETS_V2	0.17591	0.023266	0.15264	0.0033394	0.011131	#130
134	0.243477	0.271721	-0.0282441	0.3427	0.62074	LIHC		EPITHELIAL_MESENCHYMAL_TRANSITION	0.010352	0.0072512	0.0031007	0.94703	0.94703	#130
135	0.541091	0.464337	0.0767543	0.37798	0.63729	LIHC		INFLAMMATORY_RESPONSE	0.005847	-0.0034375	0.0092846	0.68446	0.72815	#130
136	0.414227	0.346335	0.0678922	0.24497	0.50744	LIHC		XENOBIOTIC_METABOLISM	0.064163	0.0021771	0.061985	0.0078398	0.020631	#130
137	0.0892955	0.0499405	0.0393549	0.050359	0.23555	LIHC		FATTY_ACID_METABOLISM	0.069208	0.00015685	0.069051	0.0031893	0.011131	#130
138	0.449568	0.404279	0.0452896	0.30846	0.57075	LIHC		OXIDATIVE_PHOSPHORYLATION	0.0583	0.02316	0.03514	0.34336	0.40876	#130
139	0.0102273	0.0430008	-0.0327735	0.21208	0.47774	LIHC		GLYCOLYSIS	0.091909	0.0084082	0.0835	0.00044215	0.0055269	#130
14	0.145614	0.173458	-0.0278448	0.063501	0.26308	LIHC		REACTIVE_OXIGEN_SPECIES_PATHWAY	0.05819	0.0018702	0.05632	0.046435	0.08292	#130
140	0.0587955	0.114291	-0.0554952	0.13308	0.39381	LIHC		P53_PATHWAY	0.047735	-0.0030836	0.050819	0.026528	0.053056	#130
141	0.206091	0.253484	-0.0473933	0.34676	0.62074	LIHC		UV_RESPONSE_UP	0.089603	-0.0057074	0.09531	2.9584e-06	0.00014792	#130
142	0.258	0.201434	0.0565663	0.20285	0.47441	LIHC		UV_RESPONSE_DN	0.035116	-0.0066089	0.041725	0.19143	0.24542	#130
143	0.0659773	0.13434	-0.0683631	0.010103	0.13601	LIHC		ANGIOGENESIS	0.038667	0.011438	0.027229	0.40616	0.47228	#130
144	0.0115227	0.0770083	-0.0654856	0.11784	0.35598	LIHC		HEME_METABOLISM	0.045174	-0.018036	0.063209	0.025677	0.053056	#130
145	0.13725	0.146029	-0.00877861	0.7334	0.85914	LIHC		COAGULATION	0.060642	0.003542	0.0571	0.068862	0.11107	#130
15	0.455935	0.442468	0.0134676	0.73283	0.85914	LIHC		IL2_STAT5_SIGNALING	0.025608	-0.012561	0.038169	0.044514	0.082433	#130
16	0.687825	0.651558	0.0362668	0.27874	0.53589	LIHC		BILE_ACID_METABOLISM	0.061037	-0.016594	0.077631	0.0019051	0.0086595	#130
17	0.0441883	0.0475712	-0.0033829	0.73471	0.85914	LIHC		PEROXISOME	0.067977	-0.0090587	0.077036	0.0010063	0.006865	#130
18	0.415114	0.376278	0.038836	0.54575	0.73957	LIHC		ALLOGRAFT_REJECTION	-0.037774	-0.022632	-0.015142	0.49009	0.55112	#130
19	0.208394	0.198235	0.0101593	0.52157	0.71347	LIHC		SPERMATOGENESIS	0.050778	-0.014794	0.065572	0.0064262	0.018088	#130
2	0.271865	0.322873	-0.0510081	0.0027779	0.084634	LIHC		KRAS_SIGNALING_UP	0.023401	-0.0091081	0.032509	0.080337	0.11585	#130
20	0.102	0.110353	-0.00835266	0.64578	0.80723	LIHC		KRAS_SIGNALING_DN	0.033926	-0.020105	0.054032	0.0065118	0.018088	#130
21	0.0748712	0.156077	-0.0812061	0.0035021	0.084634	LIHC		PANCREAS_BETA_CELLS	0.014013	-0.022859	0.036872	0.22324	0.27905	#130
22	0.127053	0.12407	0.00298325	0.83895	0.92132	LIHC		TNFA_SIGNALING_VIA_NFKB	0.14506	-0.0012175	0.14627	1.1162e-05	6.2011e-05	#131
23	0.375055	0.399166	-0.0241114	0.64423	0.80723	LIHC		HYPOXIA	0.12579	-0.012416	0.13821	2.7259e-07	3.4074e-06	#131
24	0.400618	0.369907	0.0307116	0.46001	0.70324	LIHC		CHOLESTEROL_HOMEOSTASIS	0.054783	0.0018769	0.052907	0.065487	0.099223	#131
25	0.450518	0.413482	0.037036	0.42367	0.67508	LIHC		MITOTIC_SPINDLE	0.12588	-0.01246	0.13834	0.00073321	0.0015939	#131
26	0.192609	0.233394	-0.0407852	0.10553	0.34777	LIHC		WNT_BETA_CATENIN_SIGNALING	0.077365	-0.020931	0.098296	0.00037598	0.00089519	#131
27	0.469718	0.437176	0.0325423	0.37077	0.63249	LIHC		TGF_BETA_SIGNALING	0.19963	-0.015398	0.21503	1.3272e-08	2.212e-07	#131
28	0.551982	0.560883	-0.00890131	0.84507	0.92132	LIHC		IL6_JAK_STAT3_SIGNALING	0.048831	-0.016788	0.065619	0.010009	0.017257	#131
29	0.572534	0.475085	0.0974494	0.0084428	0.13601	LIHC		DNA_REPAIR	0.037073	0.0073314	0.029742	0.46532	0.52877	#131
3	0.861324	0.821164	0.04016	0.11132	0.35445	LIHC		G2M_CHECKPOINT	0.042906	0.01498	0.027926	0.62694	0.68146	#131
30	-0.140205	-0.0538298	-0.0863747	0.02323	0.16842	LIHC		APOPTOSIS	0.09712	-0.0082341	0.10535	5.7796e-06	3.6122e-05	#131
31	1.04245	1.11525	-0.0728	0.15842	0.4325	LIHC		NOTCH_SIGNALING	0.10658	-0.0043477	0.11093	0.00011123	0.00030897	#131
32	0.509114	0.423537	0.0855764	0.032117	0.18977	LIHC		ADIPOGENESIS	0.058719	0.0042686	0.054451	0.068371	0.10055	#131
33	0.241545	0.266809	-0.0252637	0.36491	0.6318	LIHC		ESTROGEN_RESPONSE_EARLY	0.10284	-0.0015009	0.10434	2.6392e-05	0.00011996	#131
34	0.198523	0.265436	-0.0669136	0.099309	0.34425	LIHC		ESTROGEN_RESPONSE_LATE	0.076929	0.0045222	0.072406	0.0021155	0.0039176	#131
35	0.510023	0.4202	0.0898232	0.0272	0.18622	LIHC		ANDROGEN_RESPONSE	0.09561	0.0015329	0.094077	0.0001806	0.0004515	#131
36	0.486545	0.394163	0.0923821	0.017658	0.15061	LIHC		MYOGENESIS	0.066699	-0.02189	0.088589	4.6537e-05	0.00017899	#131
37	-0.0511932	-0.0288965	-0.0222967	0.46858	0.70324	LIHC		PROTEIN_SECRETION	0.14217	-0.0090744	0.15124	0.00013105	0.00034487	#131
38	0.43933	0.52995	-0.0906208	0.088058	0.3274	LIHC		INTERFERON_ALPHA_RESPONSE	0.084399	-0.0040257	0.088425	0.081529	0.11647	#131
39	0.515455	0.475618	0.0398366	0.40154	0.65749	LIHC		INTERFERON_GAMMA_RESPONSE	0.052692	-0.014685	0.067377	0.059174	0.095442	#131
4	0.389302	0.368883	0.0204191	0.61128	0.79852	LIHC		APICAL_JUNCTION	0.12114	-0.01802	0.13916	7.1808e-09	1.7952e-07	#131
40	-0.103061	-0.00954468	-0.0935159	0.0029949	0.084634	LIHC		APICAL_SURFACE	0.12617	-0.010611	0.13678	4.4396e-09	1.7952e-07	#131
41	0.0609242	0.0779347	-0.0170105	0.27248	0.53589	LIHC		HEDGEHOG_SIGNALING	0.11808	-0.01884	0.13692	5.0278e-05	0.00017956	#131
42	0.263909	0.219618	0.0442911	0.36601	0.6318	LIHC		COMPLEMENT	0.07667	-0.013162	0.089833	3.9583e-05	0.00016493	#131
43	0.759727	0.805422	-0.0456949	0.57664	0.76012	LIHC		UNFOLDED_PROTEIN_RESPONSE	0.04219	0.0043859	0.037804	0.3369	0.40107	#131
44	0.0285152	0.0142575	0.0142576	0.28017	0.53589	LIHC		PI3K_AKT_MTOR_SIGNALING	0.080222	-0.020822	0.10104	0.0011643	0.0024256	#131
45	0.293455	0.177064	0.11639	0.049994	0.23555	LIHC		MTORC1_SIGNALING	0.073402	0.017341	0.056061	0.10464	0.14533	#131
46	0.371545	0.408832	-0.0372864	0.40356	0.65749	LIHC		E2F_TARGETS	0.0085199	0.027672	-0.019152	0.76225	0.76225	#131
47	0.165409	0.234762	-0.0693525	0.019916	0.15199	LIHC		MYC_TARGETS_V1	0.010646	0.051616	-0.04097	0.46138	0.52877	#131
48	0.897212	0.816149	0.0810635	0.17584	0.43832	LIHC		MYC_TARGETS_V2	0.026226	0.045364	-0.019138	0.75473	0.76225	#131
49	0.186561	0.205654	-0.019093	0.5045	0.70572	LIHC		EPITHELIAL_MESENCHYMAL_TRANSITION	0.1893	-0.018921	0.20822	3.5348e-06	2.5249e-05	#131
5	0.458536	0.444055	0.0144812	0.4675	0.70324	LIHC		INFLAMMATORY_RESPONSE	0.068907	-0.012649	0.081556	0.00043507	0.0009888	#131
50	0.247652	0.363886	-0.116234	0.0019219	0.084634	LIHC		XENOBIOTIC_METABOLISM	0.062528	0.0024987	0.060029	0.0055527	0.0099155	#131
51	0.315606	0.466998	-0.151392	0.00014597	0.021166	LIHC		FATTY_ACID_METABOLISM	0.042099	0.004214	0.037885	0.16879	0.21099	#131
52	0.170167	0.159766	0.0104006	0.667	0.81147	LIHC		OXIDATIVE_PHOSPHORYLATION	0.015203	0.02951	-0.014307	0.75985	0.76225	#131
53	0.433379	0.471829	-0.03845	0.49467	0.70572	LIHC		GLYCOLYSIS	0.12395	0.0038323	0.12012	1.3526e-05	6.763e-05	#131
54	0.132212	0.132546	-0.000333562	0.98355	0.98752	LIHC		REACTIVE_OXIGEN_SPECIES_PATHWAY	0.062872	0.0012602	0.061612	0.062895	0.098273	#131
55	0.0763788	0.083251	-0.00687222	0.63265	0.80469	LIHC		P53_PATHWAY	0.098695	-0.01047	0.10916	1.8572e-06	1.5477e-05	#131
56	0.412288	0.555204	-0.142916	0.032719	0.18977	LIHC		UV_RESPONSE_UP	0.077525	-0.0038139	0.081339	0.0012527	0.0025054	#131
57	0.342409	0.406929	-0.0645196	0.11489	0.35445	LIHC		UV_RESPONSE_DN	0.14505	-0.022635	0.16769	4.1374e-07	4.1374e-06	#131
58	-0.0130909	0.00908584	-0.0221768	0.16279	0.4325	LIHC		ANGIOGENESIS	0.12012	-0.00044053	0.12056	8.3385e-05	0.00026306	#131
59	0.193879	0.259417	-0.0655379	0.17513	0.43832	LIHC		HEME_METABOLISM	0.043665	-0.017731	0.061397	0.016767	0.027945	#131
6	0.208188	0.202285	0.00590284	0.67156	0.81147	LIHC		COAGULATION	0.091757	-0.0009335	0.09269	9.8459e-05	0.00028959	#131
60	0.130439	0.146639	-0.0161997	0.66823	0.81147	LIHC		IL2_STAT5_SIGNALING	0.055559	-0.016891	0.07245	8.418e-05	0.00026306	#131
61	0.0679091	0.0831672	-0.0152581	0.56779	0.75576	LIHC		BILE_ACID_METABOLISM	0.023367	-0.010981	0.034348	0.12543	0.1695	#131
62	0.472561	0.462983	0.00957767	0.79923	0.89782	LIHC		PEROXISOME	0.031681	-0.003647	0.035328	0.15993	0.20504	#131
63	0.822576	0.831924	-0.00934794	0.89159	0.94189	LIHC		ALLOGRAFT_REJECTION	-0.040216	-0.022295	-0.017921	0.30577	0.37289	#131
64	0.191773	0.238422	-0.046649	0.099714	0.34425	LIHC		SPERMATOGENESIS	0.0040669	-0.0078736	0.01194	0.65127	0.69284	#131
65	0.276455	0.325781	-0.0493263	0.23928	0.50283	LIHC		KRAS_SIGNALING_UP	0.043965	-0.012073	0.056038	0.001694	0.0032577	#131
66	0.0885227	0.118748	-0.030225	0.31013	0.57075	LIHC		KRAS_SIGNALING_DN	0.010198	-0.016563	0.026761	0.15198	0.19997	#131
67	0.0861818	0.0831386	0.00304326	0.8773	0.93536	LIHC		PANCREAS_BETA_CELLS	-0.029151	-0.016496	-0.012655	0.61175	0.67972	#131
68	0.0856364	0.107152	-0.0215157	0.46779	0.70324	LIHC		TNFA_SIGNALING_VIA_NFKB	-0.12297	0.037561	-0.16053	2.4774e-07	4.129e-06	#132
69	0.21825	0.283087	-0.0648373	0.00051999	0.037699	LIHC		HYPOXIA	-0.090642	0.018952	-0.10959	3.407e-06	2.8392e-05	#132
7	0.362761	0.285672	0.0770883	0.013161	0.13601	LIHC		CHOLESTEROL_HOMEOSTASIS	-0.0012094	0.010037	-0.011247	0.7073	0.80375	#132
70	0.54475	0.549971	-0.00522063	0.90008	0.94189	LIHC		MITOTIC_SPINDLE	-0.010045	0.0073753	-0.017421	0.63701	0.75835	#132
71	0.129273	0.165874	-0.0366015	0.057198	0.25132	LIHC		WNT_BETA_CATENIN_SIGNALING	-0.0021612	-0.0092789	0.0071177	0.80679	0.87695	#132
72	0.579295	0.646697	-0.0674018	0.22042	0.48426	LIHC		TGF_BETA_SIGNALING	-0.11492	0.030227	-0.14515	0.00017204	0.00095578	#132
73	0.784318	0.69473	0.0895885	0.077114	0.3022	LIHC		IL6_JAK_STAT3_SIGNALING	-0.032492	-0.0049657	-0.027527	0.2204	0.34438	#132
74	1.12909	1.24395	-0.114863	0.019792	0.15199	LIHC		DNA_REPAIR	0.042851	0.0065828	0.036268	0.28563	0.42004	#132
75	0.450455	0.435675	0.0147791	0.77969	0.88324	LIHC		G2M_CHECKPOINT	0.12428	0.0033982	0.12088	0.02177	0.057289	#132
76	0.133	0.164386	-0.0313863	0.15702	0.4325	LIHC		APOPTOSIS	-0.062	0.014837	-0.076837	0.00036293	0.0018146	#132
77	0.155727	0.212147	-0.0564196	0.21416	0.47774	LIHC		NOTCH_SIGNALING	-0.068392	0.021009	-0.089401	0.0040954	0.015752	#132
78	0.551091	0.523474	0.0276165	0.66103	0.81147	LIHC		ADIPOGENESIS	0.0065972	0.011879	-0.0052816	0.85187	0.89728	#132
79	0.338659	0.398829	-0.06017	0.18835	0.45518	LIHC		ESTROGEN_RESPONSE_EARLY	-0.033032	0.018237	-0.051269	0.11205	0.20009	#132
8	0.121094	0.138972	-0.0178774	0.28088	0.53589	LIHC		ESTROGEN_RESPONSE_LATE	-0.004385	0.016361	-0.020746	0.48347	0.61983	#132
80	0.596341	0.697236	-0.100895	0.17835	0.43832	LIHC		ANDROGEN_RESPONSE	-0.028097	0.019502	-0.047599	0.04903	0.10659	#132
81	0.604341	0.750746	-0.146405	0.015439	0.13992	LIHC		MYOGENESIS	-0.10628	0.0031225	-0.10941	1.0619e-05	7.585e-05	#132
82	0.193	0.116088	0.0769119	0.01407	0.13601	LIHC		PROTEIN_SECRETION	-0.076974	0.022716	-0.09969	0.011121	0.03707	#132
83	0.179318	0.164185	0.0151329	0.50074	0.70572	LIHC		INTERFERON_ALPHA_RESPONSE	-0.046643	0.014979	-0.061622	0.16945	0.27458	#132
84	0.411841	0.498276	-0.0864354	0.061505	0.2623	LIHC		INTERFERON_GAMMA_RESPONSE	-0.028254	-0.0029119	-0.025343	0.43449	0.59119	#132
85	-0.0958864	-0.0369503	-0.0589361	0.038069	0.2034	LIHC		APICAL_JUNCTION	-0.10651	0.014957	-0.12147	1.987e-06	2.0965e-05	#132
86	0.209045	0.168393	0.0406524	0.19842	0.47165	LIHC		APICAL_SURFACE	-0.053366	0.015467	-0.068833	0.017258	0.047939	#132
87	0.0331591	0.0320926	0.00106647	0.95393	0.98626	LIHC		HEDGEHOG_SIGNALING	-0.11003	0.014197	-0.12422	7.7569e-05	0.00048481	#132
88	0.451568	0.414318	0.0372504	0.47044	0.70324	LIHC		COMPLEMENT	-0.030438	0.0024176	-0.032856	0.093236	0.17266	#132
89	0.451864	0.460404	-0.00853998	0.8543	0.92443	LIHC		UNFOLDED_PROTEIN_RESPONSE	0.065021	0.0012161	0.063805	0.060536	0.12612	#132
9	0.322235	0.319177	0.00305789	0.90292	0.94189	LIHC		PI3K_AKT_MTOR_SIGNALING	0.0091683	-0.010376	0.019545	0.47726	0.61983	#132
90	0.343409	0.342166	0.00124343	0.97579	0.98752	LIHC		MTORC1_SIGNALING	0.052078	0.020544	0.031534	0.25327	0.38374	#132
91	0.386205	0.304054	0.0821503	0.083257	0.31769	LIHC		E2F_TARGETS	0.15169	0.0071133	0.14458	0.013053	0.040791	#132
92	0.104909	0.0798313	0.0250778	0.31096	0.57075	LIHC		MYC_TARGETS_V1	0.14078	0.032868	0.10791	0.027895	0.069738	#132
93	0.373636	0.326589	0.0470475	0.39096	0.6516	LIHC		MYC_TARGETS_V2	0.21051	0.018916	0.1916	0.0011516	0.0052345	#132
94	0.0684545	0.0569533	0.0115012	0.44735	0.70324	LIHC		EPITHELIAL_MESENCHYMAL_TRANSITION	-0.2652	0.046733	-0.31193	3.0349e-13	1.5174e-11	#132
95	0.425364	0.423066	0.00229812	0.96981	0.98752	LIHC		INFLAMMATORY_RESPONSE	-0.049381	0.0045101	-0.053891	0.0054669	0.019525	#132
96	0.649909	0.581406	0.0685032	0.073872	0.29754	LIHC		XENOBIOTIC_METABOLISM	0.014678	0.0095116	0.0051668	0.86993	0.89728	#132
97	1.12975	1.16044	-0.0306935	0.51005	0.70572	LIHC		FATTY_ACID_METABOLISM	0.033699	0.0055178	0.028181	0.30633	0.43761	#132
98	0.595	0.729277	-0.134277	0.039425	0.2034	LIHC		OXIDATIVE_PHOSPHORYLATION	0.076219	0.020733	0.055487	0.17024	0.27458	#132
99	0.0797045	0.0463833	0.0333213	0.035944	0.20046	LIHC		GLYCOLYSIS	-0.02907	0.026069	-0.055138	0.040513	0.09646	#132
1	0.0847647	0.111678	-0.0269136	5.67e-08	8.23e-06	LUAD		REACTIVE_OXIGEN_SPECIES_PATHWAY	0.016564	0.0080567	0.0085069	0.77916	0.86573	#132
10	0.428522	0.454654	-0.0261316	0.26065	0.52109	LUAD		P53_PATHWAY	-0.011971	0.0056706	-0.017641	0.43748	0.59119	#132
100	0.616765	0.600642	0.0161232	0.55039	0.77267	LUAD		UV_RESPONSE_UP	0.014713	0.0053988	0.0093141	0.67848	0.78893	#132
101	0.101776	0.0807323	0.0210432	0.24172	0.49378	LUAD		UV_RESPONSE_DN	-0.15457	0.020727	-0.17529	1.6297e-08	4.0742e-07	#132
102	0.305796	0.276096	0.0297002	0.32565	0.57941	LUAD		ANGIOGENESIS	-0.14031	0.037182	-0.17749	2.0965e-06	2.0965e-05	#132
103	0.256071	0.277283	-0.0212119	0.20411	0.45047	LUAD		HEME_METABOLISM	-0.0057713	-0.010487	0.0047158	0.87933	0.89728	#132
104	0.325245	0.298525	0.0267198	0.32054	0.57941	LUAD		COAGULATION	-0.049606	0.019561	-0.069167	0.069156	0.13299	#132
105	0.0724286	0.0858132	-0.0133846	0.35935	0.59219	LUAD		IL2_STAT5_SIGNALING	-0.043647	-0.0024892	-0.041158	0.014902	0.043829	#132
106	0.0451633	0.0446272	0.000536107	0.9744	0.98803	LUAD		BILE_ACID_METABOLISM	0.0077061	-0.0086465	0.016353	0.58991	0.73739	#132
107	0.363582	0.35861	0.00497174	0.844	0.95307	LUAD		PEROXISOME	0.011925	-0.00072358	0.012649	0.63379	0.75835	#132
108	0.125827	0.136083	-0.0102567	0.31209	0.57941	LUAD		ALLOGRAFT_REJECTION	0.024828	-0.031659	0.056487	0.047315	0.10659	#132
109	0.152735	0.203878	-0.0511429	0.014787	0.13401	LUAD		SPERMATOGENESIS	0.024326	-0.010744	0.035069	0.16983	0.27458	#132
11	0.115618	0.113804	0.0018146	0.8479	0.95307	LUAD		KRAS_SIGNALING_UP	-0.04915	0.0014131	-0.050563	0.0015048	0.00627	#132
110	0.217592	0.186948	0.0306436	0.078938	0.28303	LUAD		KRAS_SIGNALING_DN	-0.011997	-0.013312	0.0013157	0.94964	0.94964	#132
111	1.29704	1.25545	0.0415903	0.35835	0.59219	LUAD		PANCREAS_BETA_CELLS	-0.0612	-0.011939	-0.049262	0.065554	0.13111	#132
112	0.219765	0.269717	-0.0499513	0.036087	0.18044	LUAD		TNFA_SIGNALING_VIA_NFKB	0.028567	0.015771	0.012796	0.72544	0.93005	#133
113	0.84299	0.892915	-0.0499254	0.11731	0.33353	LUAD		HYPOXIA	0.027831	0.0018098	0.026022	0.37682	0.853	#133
114	0.204184	0.174491	0.0296923	0.038706	0.18708	LUAD		CHOLESTEROL_HOMEOSTASIS	0.022808	0.006489	0.016319	0.56152	0.853	#133
115	0.156929	0.167245	-0.0103163	0.5772	0.77494	LUAD		MITOTIC_SPINDLE	0.032505	0.0010722	0.031432	0.42944	0.853	#133
116	0.0387041	0.0375785	0.00112559	0.9345	0.96788	LUAD		WNT_BETA_CATENIN_SIGNALING	0.0092455	-0.011047	0.020293	0.53471	0.853	#133
117	0.625173	0.581571	0.043602	0.20995	0.45437	LUAD		TGF_BETA_SIGNALING	0.012767	0.011932	0.00083487	0.9845	0.9892	#133
118	0.142551	0.131318	0.0112331	0.4164	0.64923	LUAD		IL6_JAK_STAT3_SIGNALING	-0.0095308	-0.008246	-0.0012847	0.95853	0.9892	#133
119	0.258704	0.234782	0.0239223	0.43571	0.67211	LUAD		DNA_REPAIR	0.048574	0.0054772	0.043096	0.20928	0.853	#133
12	0.172216	0.111988	0.0602279	0.0061586	0.099222	LUAD		G2M_CHECKPOINT	0.062131	0.011968	0.050163	0.30757	0.853	#133
120	0.499724	0.441827	0.057898	0.082261	0.28303	LUAD		APOPTOSIS	0.016924	0.0034428	0.013481	0.59724	0.853	#133
121	0.355214	0.310719	0.0444953	0.058804	0.25838	LUAD		NOTCH_SIGNALING	-0.0002182	0.01132	-0.011539	0.71089	0.93005	#133
122	0.154286	0.15602	-0.00173391	0.92237	0.96788	LUAD		ADIPOGENESIS	0.03355	0.0078477	0.025703	0.35599	0.853	#133
123	0.499061	0.524422	-0.0253603	0.40484	0.64507	LUAD		ESTROGEN_RESPONSE_EARLY	0.017711	0.010924	0.0067874	0.82368	0.95777	#133
124	0.432327	0.47833	-0.0460039	0.083934	0.28303	LUAD		ESTROGEN_RESPONSE_LATE	0.013432	0.013812	-0.00038004	0.9892	0.9892	#133
125	0.369816	0.401819	-0.0320024	0.19141	0.45047	LUAD		ANDROGEN_RESPONSE	0.027511	0.01143	0.016081	0.52802	0.853	#133
126	0.799959	0.67424	0.125719	0.035069	0.18044	LUAD		MYOGENESIS	-0.0040157	-0.011576	0.0075605	0.81674	0.95777	#133
127	0.118051	0.182323	-0.0642724	0.019532	0.15192	LUAD		PROTEIN_SECRETION	0.042508	0.0053554	0.037153	0.36974	0.853	#133
128	0.359735	0.350299	0.00943564	0.70963	0.89475	LUAD		INTERFERON_ALPHA_RESPONSE	0.02975	0.003865	0.025885	0.58405	0.853	#133
129	0.0911122	0.100255	-0.00914286	0.46392	0.69395	LUAD		INTERFERON_GAMMA_RESPONSE	0.027831	-0.011204	0.039035	0.251	0.853	#133
13	0.0947188	0.0780708	0.016648	0.09545	0.30087	LUAD		APICAL_JUNCTION	-0.0028351	0.00012644	-0.0029615	0.92034	0.9892	#133
130	0.093398	0.112561	-0.0191633	0.13063	0.35905	LUAD		APICAL_SURFACE	0.019494	0.0049346	0.014559	0.61416	0.853	#133
131	0.439551	0.464805	-0.0252543	0.27886	0.53387	LUAD		HEDGEHOG_SIGNALING	0.016626	-0.004082	0.020708	0.56895	0.853	#133
132	0.0716224	0.101309	-0.0296868	0.077511	0.28303	LUAD		COMPLEMENT	0.021541	-0.005205	0.026746	0.24647	0.853	#133
133	0.517673	0.583045	-0.0653713	0.06375	0.26411	LUAD		UNFOLDED_PROTEIN_RESPONSE	0.058646	0.0017518	0.056895	0.075137	0.853	#133
134	0.230827	0.273892	-0.0430651	0.029856	0.17316	LUAD		PI3K_AKT_MTOR_SIGNALING	0.039547	-0.01509	0.054637	0.056459	0.853	#133
135	0.49702	0.464473	0.0325471	0.47366	0.69395	LUAD		MTORC1_SIGNALING	0.052221	0.020312	0.031909	0.22325	0.853	#133
136	0.309184	0.351538	-0.042354	0.11118	0.32242	LUAD		E2F_TARGETS	0.069829	0.018499	0.05133	0.33892	0.853	#133
137	0.0713571	0.0496523	0.0217049	0.20377	0.45047	LUAD		MYC_TARGETS_V1	0.057064	0.044777	0.012286	0.79031	0.95777	#133
138	0.421418	0.404524	0.016894	0.56875	0.77494	LUAD		MYC_TARGETS_V2	0.11544	0.03198	0.083463	0.12221	0.853	#133
139	0.0589184	0.0406444	0.0182739	0.19384	0.45047	LUAD		EPITHELIAL_MESENCHYMAL_TRANSITION	0.0015172	0.0085758	-0.0070586	0.89697	0.9892	#133
14	0.202531	0.17026	0.0322702	0.024033	0.16102	LUAD		INFLAMMATORY_RESPONSE	0.01806	-0.0053049	0.023365	0.33287	0.853	#133
140	0.113316	0.112449	0.000867347	0.96217	0.9825	LUAD		XENOBIOTIC_METABOLISM	0.031921	0.0068758	0.025045	0.32711	0.853	#133
141	0.198276	0.256094	-0.0578187	0.0023232	0.048123	LUAD		FATTY_ACID_METABOLISM	0.037916	0.0046935	0.033222	0.18908	0.853	#133
142	0.158888	0.20666	-0.0477724	0.0092653	0.12814	LUAD		OXIDATIVE_PHOSPHORYLATION	0.034084	0.026719	0.0073653	0.84569	0.96101	#133
143	0.132071	0.132154	-8.24e-05	0.99815	0.99815	LUAD		GLYCOLYSIS	0.044939	0.015271	0.029668	0.28825	0.853	#133
144	0.0589898	0.0761327	-0.0171429	0.4738	0.69395	LUAD		REACTIVE_OXIGEN_SPECIES_PATHWAY	0.0304	0.0059125	0.024487	0.42204	0.853	#133
145	0.127071	0.147184	-0.0201122	0.35543	0.59219	LUAD		P53_PATHWAY	0.017002	0.0014173	0.015585	0.50977	0.853	#133
15	0.467694	0.440992	0.0267017	0.40987	0.64599	LUAD		UV_RESPONSE_UP	0.036467	0.0020546	0.034412	0.13481	0.853	#133
16	0.640242	0.653681	-0.0134389	0.57465	0.77494	LUAD		UV_RESPONSE_DN	0.0082054	-0.0026603	0.010866	0.77175	0.95777	#133
17	0.0483353	0.0473956	0.000939673	0.91446	0.96788	LUAD		ANGIOGENESIS	-0.0099953	0.018707	-0.028702	0.47865	0.853	#133
18	0.327765	0.381351	-0.0535853	0.069865	0.2814	LUAD		HEME_METABOLISM	0.0058863	-0.012277	0.018164	0.51832	0.853	#133
19	0.197361	0.198653	-0.00129225	0.91075	0.96788	LUAD		COAGULATION	0.010055	0.011021	-0.0009661	0.97747	0.9892	#133
2	0.298169	0.323012	-0.0248428	0.022595	0.16102	LUAD		IL2_STAT5_SIGNALING	0.011132	-0.010479	0.021611	0.28755	0.853	#133
20	0.0539218	0.114405	-0.0604833	2.64e-06	0.00019144	LUAD		BILE_ACID_METABOLISM	0.023726	-0.011173	0.034899	0.17211	0.853	#133
21	0.13616	0.154805	-0.018645	0.20504	0.45047	LUAD		PEROXISOME	0.036883	-0.0045733	0.041456	0.10586	0.853	#133
22	0.132585	0.123518	0.00906724	0.35233	0.59219	LUAD		ALLOGRAFT_REJECTION	0.0081223	-0.029516	0.037638	0.12425	0.853	#133
23	0.497624	0.390759	0.106865	0.0003481	0.010095	LUAD		SPERMATOGENESIS	0.0018571	-0.007588	0.0094451	0.72086	0.93005	#133
24	0.349143	0.372565	-0.0234217	0.24178	0.49378	LUAD		KRAS_SIGNALING_UP	0.028271	-0.0099296	0.0382	0.050636	0.853	#133
25	0.432371	0.413308	0.0190631	0.48866	0.70856	LUAD		KRAS_SIGNALING_DN	-0.022802	-0.011691	-0.011111	0.5839	0.853	#133
26	0.25022	0.230691	0.019529	0.27982	0.53387	LUAD		PANCREAS_BETA_CELLS	0.00070907	-0.02095	0.021659	0.48785	0.853	#133
27	0.464722	0.436181	0.0285416	0.15857	0.41805	LUAD		TNFA_SIGNALING_VIA_NFKB	0.032799	0.015319	0.017479	0.61755	0.66898	#134
28	0.620424	0.555996	0.0644289	0.016405	0.13992	LUAD		HYPOXIA	0.05229	-0.0013077	0.053597	0.055154	0.16222	#134
29	0.598235	0.468977	0.129257	4.42e-05	0.0021366	LUAD		CHOLESTEROL_HOMEOSTASIS	0.049418	0.0029706	0.046447	0.13185	0.25036	#134
3	0.805198	0.823779	-0.0185811	0.19774	0.45047	LUAD		MITOTIC_SPINDLE	0.077279	-0.004806	0.082085	0.022701	0.098496	#134
30	-0.0752755	-0.0551633	-0.0201122	0.57514	0.77494	LUAD		WNT_BETA_CATENIN_SIGNALING	0.09484	-0.022705	0.11754	0.00028562	0.014281	#134
31	1.09412	1.11437	-0.0202488	0.46771	0.69395	LUAD		TGF_BETA_SIGNALING	0.058282	0.0056273	0.052655	0.18019	0.30032	#134
32	0.396689	0.428558	-0.0318693	0.17012	0.44049	LUAD		IL6_JAK_STAT3_SIGNALING	0.0098486	-0.010948	0.020796	0.42108	0.52635	#134
33	0.273934	0.265389	0.00854513	0.52086	0.74044	LUAD		DNA_REPAIR	0.084073	0.0010088	0.083064	0.02318	0.098496	#134
34	0.253888	0.264014	-0.010126	0.60704	0.7906	LUAD		G2M_CHECKPOINT	0.10156	0.0070283	0.094537	0.042113	0.1316	#134
35	0.39125	0.425529	-0.0342787	0.23738	0.49378	LUAD		APOPTOSIS	0.034426	0.0011577	0.033269	0.17597	0.30032	#134
36	0.421117	0.395281	0.0258367	0.18918	0.45047	LUAD		NOTCH_SIGNALING	0.049874	0.0042505	0.045623	0.1402	0.25036	#134
37	-0.0264541	-0.0298544	0.00340031	0.87831	0.96788	LUAD		ADIPOGENESIS	0.062663	0.0040813	0.058581	0.06067	0.16853	#134
38	0.511587	0.528233	-0.0166464	0.5194	0.74044	LUAD		ESTROGEN_RESPONSE_EARLY	0.051131	0.0063602	0.044771	0.11295	0.24098	#134
39	0.525633	0.473147	0.0524861	0.027126	0.17101	LUAD		ESTROGEN_RESPONSE_LATE	0.041551	0.0099075	0.031644	0.23576	0.34671	#134
4	0.387259	0.368175	0.0190846	0.33166	0.57941	LUAD		ANDROGEN_RESPONSE	0.06405	0.0065318	0.057518	0.032866	0.11738	#134
40	-0.00963946	-0.0127671	0.00312768	0.83323	0.95307	LUAD		MYOGENESIS	0.021547	-0.015042	0.036589	0.12049	0.24098	#134
41	0.0889728	0.0764982	0.0124746	0.37659	0.60673	LUAD		PROTEIN_SECRETION	0.045329	0.0053568	0.039972	0.36491	0.50578	#134
42	0.131497	0.227926	-0.0964296	0.0005021	0.012134	LUAD		INTERFERON_ALPHA_RESPONSE	0.010663	0.0067859	0.0038775	0.93248	0.93248	#134
43	0.961782	0.791816	0.169966	0.00018112	0.0065656	LUAD		INTERFERON_GAMMA_RESPONSE	0.019489	-0.0096346	0.029124	0.37428	0.50578	#134
44	0.034102	0.0132234	0.0208786	0.078978	0.28303	LUAD		APICAL_JUNCTION	0.025687	-0.0038611	0.029548	0.24431	0.34901	#134
45	0.174728	0.181264	-0.00653585	0.73755	0.89667	LUAD		APICAL_SURFACE	0.066506	-0.0014324	0.067938	0.010781	0.077293	#134
46	0.382075	0.409602	-0.0275275	0.36419	0.59334	LUAD		HEDGEHOG_SIGNALING	0.065723	-0.010673	0.076396	0.032285	0.11738	#134
47	0.184619	0.236223	-0.0516044	0.012781	0.13047	LUAD		COMPLEMENT	0.039827	-0.0074588	0.047286	0.035549	0.1185	#134
48	0.83168	0.817754	0.0139267	0.73483	0.89667	LUAD		UNFOLDED_PROTEIN_RESPONSE	0.090604	-0.0020795	0.092683	0.014944	0.0934	#134
49	0.181735	0.206834	-0.0250994	0.10824	0.3203	LUAD		PI3K_AKT_MTOR_SIGNALING	0.072257	-0.01905	0.091307	0.0013606	0.034015	#134
5	0.486747	0.441271	0.0454757	0.019907	0.15192	LUAD		MTORC1_SIGNALING	0.087951	0.015693	0.072258	0.023639	0.098496	#134
50	0.352211	0.360769	-0.00855835	0.75446	0.9041	LUAD		E2F_TARGETS	0.10398	0.014305	0.089673	0.074449	0.17726	#134
51	0.456197	0.462601	-0.00640345	0.83825	0.95307	LUAD		MYC_TARGETS_V1	0.081331	0.041541	0.03979	0.39915	0.51173	#134
52	0.19917	0.157094	0.0420759	0.010605	0.12814	LUAD		MYC_TARGETS_V2	0.17632	0.024418	0.15191	0.0044752	0.044752	#134
53	0.472027	0.470486	0.0015416	0.95403	0.98109	LUAD		EPITHELIAL_MESENCHYMAL_TRANSITION	-0.012257	0.010412	-0.022668	0.62649	0.66898	#134
54	0.145857	0.13151	0.0143469	0.19537	0.45047	LUAD		INFLAMMATORY_RESPONSE	0.014873	-0.0046159	0.019489	0.3924	0.51173	#134
55	0.105163	0.0813281	0.0238352	0.072661	0.28303	LUAD		XENOBIOTIC_METABOLISM	0.020315	0.0087503	0.011565	0.62884	0.66898	#134
56	0.490844	0.555219	-0.0643757	0.034324	0.18044	LUAD		FATTY_ACID_METABOLISM	0.046361	0.0038732	0.042488	0.13716	0.25036	#134
57	0.374898	0.407164	-0.0322664	0.10107	0.31181	LUAD		OXIDATIVE_PHOSPHORYLATION	0.051806	0.024339	0.027468	0.54661	0.63622	#134
58	-0.00129252	0.00911826	-0.0104108	0.3594	0.59219	LUAD		GLYCOLYSIS	0.066432	0.012604	0.053828	0.071438	0.17726	#134
59	0.259544	0.257143	0.00240084	0.88856	0.96788	LUAD		REACTIVE_OXIGEN_SPECIES_PATHWAY	0.06071	0.001967	0.058743	0.067491	0.17726	#134
6	0.199305	0.202718	-0.0034134	0.73287	0.89667	LUAD		P53_PATHWAY	0.06035	-0.0044305	0.06478	0.010821	0.077293	#134
60	0.118163	0.14827	-0.0301068	0.18827	0.45047	LUAD		UV_RESPONSE_UP	0.073374	-0.002701	0.076075	0.0024604	0.041007	#134
61	0.0792041	0.0829451	-0.00374097	0.81036	0.95307	LUAD		UV_RESPONSE_DN	0.0054289	-0.0021603	0.0075892	0.81258	0.84644	#134
62	0.407803	0.467558	-0.0597556	0.013481	0.13047	LUAD		ANGIOGENESIS	-0.0055341	0.017785	-0.023319	0.4993	0.6089	#134
63	0.812306	0.83311	-0.0208038	0.55419	0.77267	LUAD		HEME_METABOLISM	0.060493	-0.01966	0.080152	0.022886	0.098496	#134
64	0.206082	0.239298	-0.0332166	0.061357	0.26167	LUAD		COAGULATION	0.026176	0.0087751	0.017401	0.54861	0.63622	#134
65	0.336673	0.323239	0.0134341	0.69198	0.88015	LUAD		IL2_STAT5_SIGNALING	0.044054	-0.014817	0.05887	0.0032909	0.041136	#134
66	0.134439	0.116497	0.0179419	0.32274	0.57941	LUAD		BILE_ACID_METABOLISM	0.0056695	-0.0082992	0.013969	0.55987	0.63622	#134
67	0.0806122	0.083438	-0.00282575	0.83522	0.95307	LUAD		PEROXISOME	0.041509	-0.0047768	0.046286	0.078674	0.1788	#134
68	0.126347	0.104932	0.0214144	0.26234	0.52109	LUAD		ALLOGRAFT_REJECTION	0.0032874	-0.028448	0.031735	0.18954	0.30571	#134
69	0.268684	0.281956	-0.0132724	0.44218	0.67491	LUAD		SPERMATOGENESIS	0.019735	-0.009968	0.029703	0.21997	0.3437	#134
[truncated: 5,253 more rows]

## Sheet: Fig.1c
Figure 1c
COSMIC	cosmic.high	cosmic.other	diff.high2other	pvalue	qvalue	module IDs
1	57.148	56.476	0.6725	0.95414	0.95414	1
2	13.419	22.255	-8.8364	0.018052	0.11132	1
3	42.939	40.636	2.3033	0.77905	0.818	1
4	41.406	55.957	-14.551	0.46686	0.54467	1
5	144.43	157.76	-13.339	0.36011	0.53906	1
6	73.69	170.45	-96.761	0.0057411	0.10589	1
7	70.261	35.863	34.398	0.18953	0.45759	1
8	0	0	0	NA	NA	1
9	0	0	0	NA	NA	1
10	3.1015	89.235	-86.133	0.026505	0.11132	1
11	17.764	10.279	7.4856	0.42321	0.53906	1
12	0	0	0	NA	NA	1
13	12.793	21.469	-8.6765	0.022641	0.11132	1
14	6.1846	17.721	-11.536	0.32112	0.53288	1
15	15.142	21.029	-5.8879	0.59813	0.66109	1
16	0.35712	1.0589	-0.70177	0.10662	0.37317	1
17	1.8234	4.3798	-2.5564	0.32988	0.53288	1
18	0	0	0	NA	NA	1
19	0	0	0	NA	NA	1
20	37.08	12.513	24.566	0.43638	0.53906	1
21	1.7438	17.613	-15.869	0.010085	0.10589	1
22	0.1051	0.0091693	0.095935	0.21179	0.45759	1
23	0	0	0	NA	NA	1
24	3.8549	1.472	2.3828	0.2179	0.45759	1
25	0	0	0	NA	NA	1
26	14.576	34.935	-20.359	0.14179	0.42537	1
27	0	0	0	NA	NA	1
28	0.34381	2.9455	-2.6017	0.31107	0.53288	1
29	0	0	0	NA	NA	1
30	10.348	7.7676	2.5804	0.42703	0.53906	1
1	54.17	57.115	-2.9444	0.7738	0.94102	2
2	19.279	20.946	-1.6666	0.69831	0.94102	2
3	45.269	40.155	5.1146	0.54756	0.94102	2
4	43.919	55.323	-11.403	0.45871	0.94102	2
5	150.76	156.32	-5.5597	0.73439	0.94102	2
6	151.01	153.31	-2.3025	0.96285	0.96285	2
7	46.893	41.078	5.8146	0.72179	0.94102	2
8	0	0	0	NA	NA	2
9	0	0	0	NA	NA	2
10	90.981	69.917	21.064	0.8085	0.94102	2
11	7.3594	12.547	-5.188	0.2477	0.94102	2
12	0	0	0	NA	NA	2
13	17.435	20.421	-2.9858	0.44669	0.94102	2
14	6.0707	17.666	-11.596	0.3167	0.94102	2
15	11.88	21.685	-9.8045	0.12815	0.89705	2
16	0.49551	1.0246	-0.5291	0.24108	0.94102	2
17	7.1006	3.2375	3.8631	0.55447	0.94102	2
18	0	0	0	NA	NA	2
19	0	0	0	NA	NA	2
20	23.904	15.489	8.4156	0.56923	0.94102	2
21	15.782	14.512	1.2699	0.89621	0.94102	2
22	0.042725	0.023118	0.019607	0.66989	0.94102	2
23	0	0	0	NA	NA	2
24	0.374	2.2302	-1.8562	0.015482	0.32512	2
25	0	0	0	NA	NA	2
26	29.374	31.642	-2.268	0.87288	0.94102	2
27	0	0	0	NA	NA	2
28	0.31006	2.935	-2.6249	0.30367	0.94102	2
29	0	0	0	NA	NA	2
30	5.0074	8.9235	-3.9161	0.086699	0.89705	2
1	55.705	56.798	-1.0923	0.92445	0.92445	3
2	12.868	22.399	-9.5308	0.009726	0.068082	3
3	46.404	39.853	6.5502	0.45558	0.63781	3
4	35.606	57.291	-21.685	0.2305	0.47336	3
5	142.73	158.18	-15.443	0.29119	0.50958	3
6	137.49	156.37	-18.875	0.66749	0.81568	3
7	65.639	36.821	28.818	0.23808	0.47336	3
8	0	0	0	NA	NA	3
9	0	0	0	NA	NA	3
10	162.02	53.792	108.23	0.35548	0.57424	3
11	17.505	10.32	7.1849	0.44462	0.63781	3
12	0	0	0	NA	NA	3
13	13.467	21.338	-7.8702	0.031436	0.16504	3
14	4.8321	18.05	-13.218	0.24795	0.47336	3
15	22.472	19.399	3.0725	0.79023	0.87341	3
16	0.068214	1.1253	-1.0571	0.0021559	0.045274	3
17	0.79629	4.616	-3.8197	0.13267	0.47336	3
18	0	0	0	NA	NA	3
19	0	0	0	NA	NA	3
20	53.329	8.8133	44.515	0.18402	0.47336	3
21	13.181	15.084	-1.9031	0.83999	0.88199	3
22	0.040433	0.023453	0.01698	0.69915	0.81568	3
23	0	0	0	NA	NA	3
24	2.3827	1.7967	0.58602	0.62656	0.81568	3
25	0	0	0	NA	NA	3
26	84.482	19.305	65.177	0.1519	0.47336	3
27	0	0	0	NA	NA	3
28	0	3.0286	-3.0286	0.23634	0.47336	3
29	0	0	0	NA	NA	3
30	3.9015	9.2073	-5.3058	0.0096436	0.068082	3
1	49.757	58.209	-8.4514	0.27932	0.36661	4
2	12.617	22.546	-9.9292	0.00045748	0.0024018	4
3	26.375	44.511	-18.136	0.0062765	0.01883	4
4	39.184	56.649	-17.465	0.21122	0.31683	4
5	151.19	156.32	-5.1306	0.69543	0.7302	4
6	57.469	175.39	-117.92	8.7473e-05	0.00091847	4
7	20.766	47.125	-26.359	0.01058	0.027773	4
8	0	0	0	NA	NA	4
9	0	0	0	NA	NA	4
10	0.89854	90.748	-89.85	0.02213	0.046473	4
11	1.5619	14.009	-12.447	0.0018936	0.0079531	4
12	0	0	0	NA	NA	4
13	14.944	21.062	-6.1184	0.06368	0.12157	4
14	3.6869	18.442	-14.755	0.20571	0.31683	4
15	3.0153	23.954	-20.939	0.00042214	0.0024018	4
16	1.7126	0.74769	0.96491	0.34345	0.42426	4
17	10.12	2.4549	7.6653	0.40735	0.47524	4
18	0	0	0	NA	NA	4
19	0	0	0	NA	NA	4
20	5.8467	19.587	-13.74	0.17162	0.30034	4
21	2.3237	17.659	-15.336	0.014243	0.033234	4
22	0.061105	0.018426	0.042678	0.49596	0.54817	4
23	0	0	0	NA	NA	4
24	2.0894	1.8604	0.22903	0.83849	0.83849	4
25	0	0	0	NA	NA	4
26	5.9347	37.206	-31.271	0.0046716	0.016351	4
27	0	0	0	NA	NA	4
28	0	3.0565	-3.0565	0.23635	0.33089	4
29	0	0	0	NA	NA	4
30	0.73051	10.003	-9.2728	1.546e-08	3.2466e-07	4
1	45.906	59.086	-13.18	0.043084	0.1053	5
2	22.39	20.249	2.1417	0.66808	0.67376	5
3	38.207	41.716	-3.5092	0.67376	0.67376	5
4	74.318	48.432	25.886	0.19596	0.31655	5
5	146.53	157.4	-10.863	0.51962	0.64188	5
6	65.036	173.36	-108.32	0.00035772	0.0075121	5
7	23.207	46.496	-23.289	0.022936	0.089957	5
8	0	0	0	NA	NA	5
9	0	0	0	NA	NA	5
10	2.1034	90.261	-88.157	0.024443	0.089957	5
11	4.113	13.387	-9.2736	0.045128	0.1053	5
12	0	0	0	NA	NA	5
13	22.895	19.198	3.6965	0.45573	0.59815	5
14	0.51386	19.147	-18.633	0.098642	0.18832	5
15	5.3306	23.367	-18.036	0.0030152	0.03166	5
16	1.9407	0.69682	1.2439	0.27156	0.40734	5
17	1.9915	4.3642	-2.3727	0.37202	0.52083	5
18	0	0	0	NA	NA	5
19	0	0	0	NA	NA	5
20	0.064483	20.901	-20.837	0.013106	0.089957	5
21	3.3535	17.384	-14.031	0.025702	0.089957	5
22	0	0.032745	-0.032745	0.090973	0.18832	5
23	0	0	0	NA	NA	5
24	1.414	2.0181	-0.60404	0.56337	0.65727	5
25	0	0	0	NA	NA	5
26	11.891	35.748	-23.856	0.036244	0.1053	5
27	0	0	0	NA	NA	5
28	1.3966	2.7245	-1.3279	0.64656	0.67376	5
29	0	0	0	NA	NA	5
30	5.3494	8.907	-3.5576	0.18601	0.31655	5
1	61.765	55.482	6.2827	0.59582	0.83965	6
2	19.661	20.867	-1.2062	0.80088	0.88518	6
3	47.701	39.618	8.0827	0.32047	0.77138	6
4	40.458	56.096	-15.638	0.42824	0.77138	6
5	156.96	155	1.9607	0.92184	0.92184	6
6	202.43	142.22	60.218	0.44079	0.77138	6
7	14.585	48.04	-33.455	0.00069105	0.014512	6
8	0	0	0	NA	NA	6
9	0	0	0	NA	NA	6
10	80.955	72.034	8.9217	0.91701	0.92184	6
11	22.949	9.1933	13.755	0.21782	0.76237	6
12	0	0	0	NA	NA	6
13	18.214	20.259	-2.0449	0.63973	0.83965	6
14	3.2665	18.298	-15.032	0.18019	0.7568	6
15	28.724	18.07	10.654	0.43113	0.77138	6
16	0.2795	1.0725	-0.79296	0.066876	0.7022	6
17	7.1773	3.2122	3.9652	0.54154	0.83965	6
18	0	0	0	NA	NA	6
19	0	0	0	NA	NA	6
20	45.931	10.714	35.217	0.28463	0.77138	6
21	33.302	10.727	22.575	0.37289	0.77138	6
22	0.04171	0.023293	0.018417	0.68289	0.84357	6
23	0	0	0	NA	NA	6
24	1.5212	1.9867	-0.46553	0.62665	0.83965	6
25	0	0	0	NA	NA	6
26	56.918	25.701	31.217	0.16422	0.7568	6
27	0	0	0	NA	NA	6
28	1.7916	2.6211	-0.82948	0.77643	0.88518	6
29	0	0	0	NA	NA	6
30	14.06	6.9778	7.0821	0.1348	0.7568	6
1	42.711	59.79	-17.079	0.0041552	0.021815	7
2	14.118	22.155	-8.0377	0.0058603	0.024613	7
3	36.056	42.202	-6.1463	0.40718	0.50305	7
4	47.109	54.747	-7.6378	0.60218	0.66603	7
5	139.62	158.96	-19.346	0.1607	0.25959	7
6	72.734	171.34	-98.605	0.0071423	0.024998	7
7	13.428	48.691	-35.263	7.5321e-05	0.0015817	7
8	0	0	0	NA	NA	7
9	0	0	0	NA	NA	7
10	11.043	88.003	-76.96	0.056001	0.13067	7
11	9.6865	12.084	-2.3975	0.78617	0.81058	7
12	0	0	0	NA	NA	7
13	12.082	21.692	-9.6106	0.0017094	0.011966	7
14	1.1509	18.957	-17.806	0.11463	0.2006	7
15	12.676	21.637	-8.9608	0.40723	0.50305	7
16	1.0621	0.90167	0.16041	0.81058	0.81058	7
17	0.2442	4.7604	-4.5162	0.074756	0.15699	7
18	0	0	0	NA	NA	7
19	0	0	0	NA	NA	7
20	29.731	14.033	15.698	0.6026	0.66603	7
21	1.5459	17.768	-16.222	0.009123	0.027369	7
22	0	0.03267	-0.03267	0.090973	0.17368	7
23	0	0	0	NA	NA	7
24	4.9948	1.1935	3.8012	0.054718	0.13067	7
25	0	0	0	NA	NA	7
26	17.768	34.342	-16.573	0.2323	0.33985	7
27	0	0	0	NA	NA	7
28	0.033312	3.0348	-3.0015	0.24275	0.33985	7
29	0	0	0	NA	NA	7
30	2.2955	9.6009	-7.3054	0.00027128	0.0028484	7
1	56.165	56.682	-0.51697	0.97	0.97	8
2	25.256	19.759	5.497	0.45373	0.80701	8
3	46.115	40.07	6.0447	0.45784	0.80701	8
4	44.035	55.122	-11.087	0.52782	0.83357	8
5	148.37	156.7	-8.3363	0.75127	0.92804	8
6	156.94	152.12	4.8173	0.91776	0.97	8
7	51.329	40.307	11.022	0.56606	0.83357	8
8	0	0	0	NA	NA	8
9	0	0	0	NA	NA	8
10	155.43	57.73	97.704	0.39463	0.80701	8
11	6.5785	12.618	-6.0395	0.1574	0.80701	8
12	0	0	0	NA	NA	8
13	21.199	19.643	1.5567	0.82309	0.96027	8
14	5.5884	17.579	-11.99	0.29072	0.80701	8
15	41.07	15.863	25.207	0.28875	0.80701	8
16	0	1.1126	-1.1126	0.00075192	0.01579	8
17	1.9697	4.2943	-2.3246	0.36736	0.80701	8
18	0	0	0	NA	NA	8
19	0	0	0	NA	NA	8
20	12.373	17.86	-5.4862	0.66237	0.86936	8
21	7.5047	16.14	-8.6351	0.23485	0.80701	8
22	0.07164	0.017809	0.053831	0.46115	0.80701	8
23	0	0	0	NA	NA	8
24	3.9097	1.5146	2.3951	0.32958	0.80701	8
25	0	0	0	NA	NA	8
26	39.789	29.584	10.205	0.59541	0.83357	8
27	0	0	0	NA	NA	8
28	2.2469	2.5179	-0.27098	0.9272	0.97	8
29	0	0	0	NA	NA	8
30	11.449	7.6114	3.8371	0.22701	0.80701	8
1	67.456	54.489	12.967	0.34901	0.45808	9
2	27.137	19.394	7.7425	0.22565	0.45808	9
3	49.423	39.428	9.9952	0.27327	0.45808	9
4	54.675	53.056	1.6196	0.92846	0.92846	9
5	177.04	151.13	25.911	0.22625	0.45808	9
6	301.53	124.05	177.48	0.066185	0.45808	9
7	65.563	37.543	28.02	0.31968	0.45808	9
8	0	0	0	NA	NA	9
9	0	0	0	NA	NA	9
10	3.1031	87.312	-84.209	0.026546	0.27873	9
11	29.108	8.2427	20.866	0.18565	0.45808	9
12	0	0	0	NA	NA	9
13	23.958	19.107	4.8507	0.39176	0.48394	9
14	59.981	7.0159	52.965	0.33878	0.45808	9
15	25.241	18.937	6.3046	0.56012	0.58813	9
16	0.074561	1.0981	-1.0235	0.0024453	0.051351	9
17	1.0317	4.4765	-3.4448	0.16485	0.45808	9
18	0	0	0	NA	NA	9
19	0	0	0	NA	NA	9
20	6.8315	18.936	-12.104	0.1718	0.45808	9
21	38.815	10.059	28.755	0.30002	0.45808	9
22	0	0.031722	-0.031722	0.090972	0.45808	9
23	0	0	0	NA	NA	9
24	4.3638	1.4264	2.9374	0.24467	0.45808	9
25	0	0	0	NA	NA	9
26	41.799	29.194	12.605	0.47826	0.55797	9
27	0	0	0	NA	NA	9
28	0	2.9542	-2.9542	0.23633	0.45808	9
29	0	0	0	NA	NA	9
30	10.95	7.7082	3.2422	0.50791	0.56137	9
1	53.933	57.129	-3.1957	0.71272	0.78956	10
2	15.616	21.658	-6.0427	0.055559	0.23335	10
3	24.914	44.274	-19.36	0.0036745	0.077164	10
4	62.613	51.464	11.149	0.59224	0.77732	10
5	182.12	150	32.111	0.086733	0.27292	10
6	185.93	146.32	39.607	0.47691	0.71536	10
7	55.833	39.359	16.474	0.41792	0.6751	10
8	0	0	0	NA	NA	10
9	0	0	0	NA	NA	10
10	1.2992	88.049	-86.75	0.022881	0.16017	10
11	10.031	11.956	-1.9249	0.75669	0.79452	10
12	0	0	0	NA	NA	10
13	14.213	21.03	-6.8173	0.044746	0.23335	10
14	2.5836	18.232	-15.649	0.15739	0.37149	10
15	23.55	19.246	4.3045	0.71355	0.78956	10
16	2.0827	0.70195	1.3808	0.16096	0.37149	10
17	7.493	3.2025	4.2905	0.53191	0.74467	10
18	0	0	0	NA	NA	10
19	0	0	0	NA	NA	10
20	0	20.353	-20.353	0.012765	0.13403	10
21	37.558	10.181	27.376	0.32029	0.56051	10
22	0	0.031864	-0.031864	0.090973	0.27292	10
23	0	0	0	NA	NA	10
24	5.1277	1.2608	3.8669	0.1769	0.37149	10
25	0	0	0	NA	NA	10
26	29.344	31.623	-2.2789	0.88052	0.88052	10
27	0	0	0	NA	NA	10
28	0.284	2.9108	-2.6268	0.29742	0.56051	10
29	0	0	0	NA	NA	10
30	6.8627	8.5093	-1.6466	0.71436	0.78956	10
1	100.08	47.208	52.876	0.014176	0.14885	11
2	24.895	19.737	5.1578	0.3945	0.6023	11
3	34.346	42.502	-8.1559	0.24974	0.58991	11
4	39.937	56.208	-16.271	0.33709	0.58991	11
5	196.32	146.5	49.818	0.0378	0.22731	11
6	319.11	117.02	202.09	0.043297	0.22731	11
7	32.351	44.205	-11.853	0.40153	0.6023	11
8	0	0	0	NA	NA	11
9	0	0	0	NA	NA	11
10	184.61	49.654	134.95	0.30836	0.58991	11
11	18.227	10.213	8.0142	0.32677	0.58991	11
12	0	0	0	NA	NA	11
13	17.246	20.468	-3.2219	0.46366	0.60855	11
14	19.969	14.692	5.2772	0.71416	0.75811	11
15	23.824	19.128	4.6959	0.62273	0.75811	11
16	0	1.1328	-1.1328	0.00075113	0.015774	11
17	1.4235	4.4545	-3.031	0.2346	0.58991	11
18	0	0	0	NA	NA	11
19	0	0	0	NA	NA	11
20	41.907	11.583	30.324	0.11005	0.46221	11
21	27.582	11.962	15.62	0.18627	0.58991	11
22	0.04171	0.023293	0.018417	0.68289	0.75811	11
23	0	0	0	NA	NA	11
24	2.7723	1.7166	1.0557	0.44129	0.60855	11
25	0	0	0	NA	NA	11
26	34.627	30.513	4.1139	0.79542	0.79542	11
27	0	0	0	NA	NA	11
28	0.14324	2.977	-2.8337	0.26528	0.58991	11
29	0	0	0	NA	NA	11
30	9.0705	8.0551	1.0154	0.72201	0.75811	11
1	48.505	58.458	-9.9533	0.40211	0.76766	12
2	20.883	20.6	0.28239	0.9493	0.9493	12
3	32.499	43.02	-10.521	0.15449	0.52204	12
4	80.152	47.151	33.001	0.16561	0.52204	12
5	180.69	149.52	31.17	0.19145	0.52204	12
6	184.96	145.54	39.415	0.58245	0.85283	12
7	37.502	43.157	-5.6546	0.73856	0.85283	12
8	0	0	0	NA	NA	12
9	0	0	0	NA	NA	12
10	1.0135	90.309	-89.295	0.022341	0.46916	12
11	15.441	10.761	4.6796	0.62089	0.85283	12
12	0	0	0	NA	NA	12
13	20.21	19.824	0.38588	0.92715	0.9493	12
14	62.621	4.8262	57.795	0.23436	0.52204	12
15	16.578	20.74	-4.162	0.70221	0.85283	12
16	1.9401	0.69983	1.2402	0.18386	0.52204	12
17	0.77656	4.6381	-3.8615	0.13208	0.52204	12
18	0	0	0	NA	NA	12
19	0	0	0	NA	NA	12
20	30.233	13.918	16.315	0.58844	0.85283	12
21	12.561	15.236	-2.6749	0.77161	0.85283	12
22	0.040162	0.023437	0.016725	0.70185	0.85283	12
23	0	0	0	NA	NA	12
24	0.96738	2.1194	-1.152	0.24859	0.52204	12
25	0	0	0	NA	NA	12
26	25.636	32.533	-6.8968	0.64718	0.85283	12
27	0	0	0	NA	NA	12
28	0	3.0425	-3.0425	0.23634	0.52204	12
29	0	0	0	NA	NA	12
30	5.696	8.8192	-3.1232	0.21943	0.52204	12
1	65.157	54.797	10.36	0.34295	0.5746	13
2	16.754	21.473	-4.7189	0.20297	0.5746	13
3	32.052	42.947	-10.896	0.13239	0.5746	13
4	74.235	48.918	25.317	0.4078	0.5746	13
5	165.49	153.21	12.273	0.53613	0.62549	13
6	85.19	167.16	-81.966	0.018207	0.38235	13
7	32.947	44.025	-11.078	0.43779	0.5746	13
8	0	0	0	NA	NA	13
9	0	0	0	NA	NA	13
10	133.8	60.955	72.846	0.4703	0.58096	13
11	6.5451	12.707	-6.1618	0.16948	0.5746	13
12	0	0	0	NA	NA	13
13	16.027	20.71	-4.6835	0.21516	0.5746	13
14	5.0387	17.857	-12.819	0.26618	0.5746	13
15	34.957	16.807	18.15	0.4198	0.5746	13
16	0.60559	1.0003	-0.39466	0.38921	0.5746	13
17	1.7702	4.3678	-2.5976	0.31225	0.5746	13
18	0	0	0	NA	NA	13
19	0	0	0	NA	NA	13
20	13.205	17.759	-4.5547	0.67877	0.71394	13
21	36.459	10.165	26.294	0.32042	0.5746	13
22	0.1102	0.0089648	0.10124	0.20789	0.5746	13
23	0	0	0	NA	NA	13
24	2.1945	1.8429	0.35157	0.78729	0.78729	13
25	0	0	0	NA	NA	13
26	18.771	33.868	-15.097	0.27037	0.5746	13
27	0	0	0	NA	NA	13
28	1.4809	2.6827	-1.2018	0.67994	0.71394	13
29	0	0	0	NA	NA	13
30	11.947	7.4544	4.4926	0.33595	0.5746	13
1	67.052	54.369	12.683	0.3455	0.70926	14
2	22.725	20.211	2.5134	0.53361	0.73384	14
3	31.103	43.174	-12.072	0.11133	0.54982	14
4	85.548	46.449	39.098	0.086464	0.54982	14
5	140.73	158.46	-17.737	0.20605	0.61815	14
6	193.59	144.24	49.351	0.40529	0.70926	14
7	32.218	44.206	-11.988	0.38846	0.70926	14
8	0	0	0	NA	NA	14
9	0	0	0	NA	NA	14
10	72.807	73.791	-0.98378	0.9901	0.9901	14
11	18.26	10.224	8.0363	0.55912	0.73384	14
12	0	0	0	NA	NA	14
13	20.299	19.81	0.48908	0.8951	0.93986	14
14	6.2353	17.631	-11.396	0.32604	0.70926	14
15	23.116	19.29	3.8262	0.70381	0.79349	14
16	2.1533	0.67125	1.4821	0.14832	0.54982	14
17	0.8906	4.5612	-3.6706	0.15073	0.54982	14
18	0	0	0	NA	NA	14
19	0	0	0	NA	NA	14
20	11.744	18.081	-6.3371	0.55487	0.73384	14
21	10.884	15.556	-4.6722	0.54144	0.73384	14
22	0	0.032225	-0.032225	0.090973	0.54982	14
23	0	0	0	NA	NA	14
24	0.74526	2.151	-1.4058	0.15709	0.54982	14
25	0	0	0	NA	NA	14
26	26.102	32.34	-6.2375	0.71792	0.79349	14
27	0	0	0	NA	NA	14
28	11.78	0.49017	11.29	0.34053	0.70926	14
29	0	0	0	NA	NA	14
30	9.5576	7.9536	1.604	0.60565	0.74816	14
1	56.587	56.6	-0.013658	0.99849	0.99849	15
2	21.186	20.52	0.66662	0.87259	0.96444	15
3	26.784	44.621	-17.836	0.0077424	0.13397	15
4	50.271	54.081	-3.8104	0.79623	0.94632	15
5	176.27	150.12	26.149	0.11761	0.27442	15
6	141.38	155.79	-14.405	0.80221	0.94632	15
7	27.889	45.653	-17.764	0.091157	0.23929	15
8	0	0	0	NA	NA	15
9	0	0	0	NA	NA	15
10	141.71	56.595	85.116	0.41261	0.61892	15
11	4.7289	13.363	-8.6337	0.086156	0.23929	15
12	0	0	0	NA	NA	15
13	28.748	17.683	11.065	0.025149	0.13924	15
14	11.747	16.6	-4.8528	0.71158	0.94632	15
15	18.257	20.388	-2.1317	0.81113	0.94632	15
16	1.7481	0.72755	1.0205	0.23153	0.48157	15
17	10.821	2.1901	8.6309	0.3293	0.53195	15
18	0	0	0	NA	NA	15
19	0	0	0	NA	NA	15
20	0	21.209	-21.209	0.012759	0.13397	15
21	4.4858	17.298	-12.812	0.051528	0.21642	15
22	0	0.033204	-0.033204	0.090974	0.23929	15
23	0	0	0	NA	NA	15
24	1.9859	1.8836	0.1023	0.94934	0.99681	15
25	0	0	0	NA	NA	15
26	10.659	36.39	-25.731	0.026521	0.13924	15
27	0	0	0	NA	NA	15
28	12.067	0.075594	11.991	0.25225	0.48157	15
29	0	0	0	NA	NA	15
30	6.3233	8.7134	-2.3901	0.29867	0.52267	15
1	40.405	60.366	-19.96	0.00080687	0.0084721	16
2	22.883	20.134	2.7483	0.67075	0.77507	16
3	47.359	39.586	7.7728	0.3168	0.51175	16
4	33.381	57.959	-24.578	0.073083	0.19506	16
5	143.98	157.99	-14.005	0.43207	0.56709	16
6	73.353	171.42	-98.07	0.00677	0.04739	16
7	37.407	43.192	-5.785	0.71516	0.77507	16
8	0	0	0	NA	NA	16
9	0	0	0	NA	NA	16
10	86.942	70.517	16.425	0.8535	0.8535	16
11	3.2305	13.592	-10.361	0.01161	0.059858	16
12	0	0	0	NA	NA	16
13	24.94	18.722	6.2174	0.37339	0.56008	16
14	1.3272	18.957	-17.63	0.11845	0.24875	16
15	10.653	22.128	-11.476	0.11295	0.24875	16
16	0	1.1485	-1.1485	0.00075052	0.0084721	16
17	1.6546	4.4426	-2.788	0.28719	0.50258	16
18	0	0	0	NA	NA	16
19	0	0	0	NA	NA	16
20	0.26596	20.854	-20.588	0.014252	0.059858	16
21	5.0166	16.997	-11.981	0.066715	0.19506	16
22	0.06171	0.018384	0.043326	0.49351	0.60963	16
23	0	0	0	NA	NA	16
24	3.029	1.6422	1.3868	0.42758	0.56709	16
25	0	0	0	NA	NA	16
26	13.95	35.268	-21.319	0.074309	0.19506	16
27	0	0	0	NA	NA	16
28	1.6852	2.6573	-0.97214	0.73816	0.77507	16
29	0	0	0	NA	NA	16
30	11.449	7.4875	3.9617	0.1998	0.38144	16
1	70.925	53.544	17.381	0.23262	0.72801	17
2	17.959	21.227	-3.268	0.46283	0.80995	17
3	32.677	42.839	-10.162	0.16902	0.70988	17
4	48.461	54.355	-5.894	0.73638	0.95471	17
5	156.48	155.11	1.3719	0.92093	0.97825	17
6	148.93	153.76	-4.8212	0.92592	0.97825	17
7	49.046	40.619	8.4269	0.61034	0.92316	17
8	0	0	0	NA	NA	17
9	0	0	0	NA	NA	17
10	2.115	88.859	-86.744	0.02447	0.20756	17
11	11.207	11.727	-0.51985	0.93167	0.97825	17
12	0	0	0	NA	NA	17
13	16.106	20.704	-4.5974	0.32227	0.75196	17
14	4.7798	17.942	-13.162	0.24267	0.72801	17
15	19.909	19.973	-0.064328	0.99419	0.99419	17
16	0.071117	1.1151	-1.044	0.0022792	0.047863	17
17	10.487	2.5157	7.9715	0.42618	0.80995	17
18	0	0	0	NA	NA	17
19	0	0	0	NA	NA	17
20	14.011	17.598	-3.5863	0.77286	0.95471	17
21	11.441	15.438	-3.9967	0.61544	0.92316	17
22	0.042154	0.02324	0.018914	0.67753	0.94854	17
23	0	0	0	NA	NA	17
24	0.56294	2.1899	-1.627	0.029651	0.20756	17
25	0	0	0	NA	NA	17
26	15.755	34.545	-18.79	0.13453	0.70628	17
27	0	0	0	NA	NA	17
28	0.26889	2.9438	-2.6749	0.29373	0.75196	17
29	0	0	0	NA	NA	17
30	6.495	8.6064	-2.1114	0.44078	0.80995	17
1	40.565	59.668	-19.103	0.0012138	0.012745	18
2	12.428	22.229	-9.8007	0.01071	0.03213	18
3	52.052	38.947	13.105	0.16642	0.22137	18
4	31.618	57.475	-25.857	0.16866	0.22137	18
5	135.24	159.2	-23.963	0.15611	0.22137	18
6	56.681	171.34	-114.66	0.00014416	0.0030274	18
7	17.449	46.821	-29.372	0.0041222	0.017313	18
8	0	0	0	NA	NA	18
9	0	0	0	NA	NA	18
10	116.21	65.461	50.744	0.66962	0.66962	18
11	2.0809	13.466	-11.385	0.0035236	0.017313	18
12	0	0	0	NA	NA	18
13	11.9	21.427	-9.5275	0.010103	0.03213	18
14	0.67194	18.494	-17.822	0.10235	0.16533	18
15	7.9515	22.262	-14.311	0.024231	0.058443	18
16	0.53275	1.0081	-0.47531	0.38843	0.42932	18
17	0.18961	4.6301	-4.4405	0.070531	0.13465	18
18	0	0	0	NA	NA	18
19	0	0	0	NA	NA	18
20	7.5307	18.775	-11.244	0.26092	0.30441	18
21	3.1959	16.946	-13.75	0.025047	0.058443	18
22	0	0.031651	-0.031651	0.090972	0.1592	18
23	0	0	0	NA	NA	18
24	2.5563	1.7791	0.77716	0.52614	0.55245	18
25	0	0	0	NA	NA	18
26	13.124	34.714	-21.591	0.051751	0.10868	18
27	0	0	0	NA	NA	18
28	0	2.9476	-2.9476	0.23633	0.29194	18
29	0	0	0	NA	NA	18
30	3.1136	9.2164	-6.1028	0.0026565	0.017313	18
1	58.763	56.1	2.6638	0.80384	0.88845	19
2	20.336	20.726	-0.38983	0.93119	0.93119	19
3	29.266	43.763	-14.497	0.035577	0.49631	19
4	45.72	55.066	-9.3461	0.6195	0.76526	19
5	163.35	153.51	9.8402	0.50715	0.75834	19
6	164.65	150.21	14.443	0.85087	0.89341	19
7	25.026	46.025	-20.999	0.059138	0.49631	19
8	0	0	0	NA	NA	19
9	0	0	0	NA	NA	19
10	224.03	39.041	184.99	0.16933	0.49631	19
11	8.8647	12.273	-3.4082	0.57778	0.75834	19
12	0	0	0	NA	NA	19
13	17.794	20.379	-2.5854	0.54557	0.75834	19
14	3.1127	18.506	-15.394	0.176	0.49631	19
15	29.785	17.704	12.082	0.54634	0.75834	19
16	0.7382	0.97612	-0.23792	0.68128	0.79483	19
17	1.4088	4.4927	-3.0839	0.23252	0.49631	19
18	0	0	0	NA	NA	19
19	0	0	0	NA	NA	19
20	27.662	14.509	13.153	0.41783	0.75834	19
21	19.44	13.654	5.7859	0.56758	0.75834	19
22	0	0.03267	-0.03267	0.090973	0.49631	19
23	0	0	0	NA	NA	19
24	1.0553	2.0992	-1.0438	0.23589	0.49631	19
25	0	0	0	NA	NA	19
26	79.342	20.187	59.156	0.18411	0.49631	19
27	0	0	0	NA	NA	19
28	0	3.0425	-3.0425	0.23634	0.49631	19
29	0	0	0	NA	NA	19
30	5.2985	8.9106	-3.6121	0.17304	0.49631	19
1	45.285	59.327	-14.042	0.017656	0.041197	20
2	21.445	20.462	0.98319	0.88438	0.93574	20
3	34.967	42.522	-7.5549	0.305	0.427	20
4	3.7845	65.272	-61.487	6.9009e-10	1.4492e-08	20
5	156.87	154.98	1.8899	0.89118	0.93574	20
6	36.508	181	-144.49	2.2951e-06	2.4099e-05	20
7	152.16	15.543	136.62	1.3295e-05	9.3065e-05	20
8	0	0	0	NA	NA	20
9	0	0	0	NA	NA	20
10	4.7548	90.235	-85.48	0.030336	0.063706	20
11	18.866	9.8912	8.9746	0.089688	0.17122	20
12	0	0	0	NA	NA	20
13	19.509	19.989	-0.48011	0.94045	0.94045	20
14	2.6089	18.771	-16.162	0.15712	0.27496	20
15	4.5542	23.68	-19.126	0.0020788	0.0097906	20
16	0.092133	1.1342	-1.0421	0.0032523	0.011383	20
17	1.764	4.4356	-2.6716	0.3017	0.427	20
18	0	0	0	NA	NA	20
19	0	0	0	NA	NA	20
20	0.17779	21.019	-20.841	0.013743	0.036075	20
21	1.3811	17.958	-16.577	0.008233	0.024699	20
22	0.038617	0.023655	0.014962	0.72369	0.84431	20
23	0	0	0	NA	NA	20
24	2.7922	1.6897	1.1025	0.52173	0.64449	20
25	0	0	0	NA	NA	20
26	4.1661	37.778	-33.611	0.0023311	0.0097906	20
27	0	0	0	NA	NA	20
28	0.15849	3.0325	-2.874	0.2683	0.427	20
29	0	0	0	NA	NA	20
30	10.33	7.7301	2.5994	0.37866	0.49699	20
1	61.288	55.687	5.6014	0.61795	0.7797	21
2	15.151	21.722	-6.5705	0.14224	0.62199	21
3	39.976	41.263	-1.287	0.88833	0.88833	21
4	46.331	54.676	-8.345	0.69103	0.7797	21
5	161.14	154.22	6.917	0.67416	0.7797	21
6	112.61	160.73	-48.123	0.2349	0.62199	21
7	64.46	37.758	26.702	0.18537	0.62199	21
8	0	0	0	NA	NA	21
9	0	0	0	NA	NA	21
10	144.37	59.879	84.488	0.42981	0.69431	21
11	9.5614	12.039	-2.4773	0.59807	0.7797	21
12	0	0	0	NA	NA	21
13	12.847	21.265	-8.4173	0.017804	0.18694	21
14	4.6126	17.768	-13.156	0.23695	0.62199	21
15	48.494	14.421	34.073	0.17161	0.62199	21
16	0	1.1126	-1.1126	0.00075192	0.01579	21
17	1.9796	4.2924	-2.3128	0.36724	0.69431	21
18	0	0	0	NA	NA	21
19	0	0	0	NA	NA	21
20	12.98	17.742	-4.7615	0.70544	0.7797	21
21	36.958	10.42	26.538	0.33821	0.69431	21
22	0.046163	0.022757	0.023406	0.63393	0.7797	21
23	0	0	0	NA	NA	21
24	0.5083	2.1751	-1.6668	0.044768	0.31338	21
25	0	0	0	NA	NA	21
26	27.145	32.04	-4.895	0.74931	0.78678	21
27	0	0	0	NA	NA	21
28	0.49143	2.8588	-2.3673	0.34754	0.69431	21
29	0	0	0	NA	NA	21
30	11.676	7.5672	4.1091	0.4035	0.69431	21
1	51.473	57.747	-6.2737	0.46931	0.82129	22
2	21.391	20.488	0.90317	0.88467	0.9289	22
3	47.522	39.603	7.9193	0.37824	0.72694	22
4	48.782	54.336	-5.554	0.77589	0.9289	22
5	136.93	159.48	-22.548	0.10297	0.64381	22
6	104.9	163.67	-58.778	0.12197	0.64381	22
7	33.648	43.995	-10.347	0.36636	0.72694	22
8	0	0	0	NA	NA	22
9	0	0	0	NA	NA	22
10	3.4827	89.346	-85.864	0.02742	0.57582	22
11	13.459	11.227	2.2317	0.80529	0.9289	22
12	0	0	0	NA	NA	22
13	22.071	19.408	2.6632	0.67499	0.9289	22
14	4.1632	18.2	-14.037	0.21532	0.70902	22
15	16.472	20.745	-4.2723	0.69745	0.9289	22
16	1.1672	0.87882	0.28842	0.75951	0.9289	22
17	0.72338	4.6323	-3.9089	0.12263	0.64381	22
18	0	0	0	NA	NA	22
19	0	0	0	NA	NA	22
20	41.558	11.453	30.105	0.34548	0.72694	22
21	7.6072	16.334	-8.727	0.22008	0.70902	22
22	0.040433	0.023453	0.01698	0.69915	0.9289	22
23	0	0	0	NA	NA	22
24	1.1733	2.0679	-0.89459	0.38078	0.72694	22
25	0	0	0	NA	NA	22
26	33.62	30.711	2.9091	0.87777	0.9289	22
27	0	0	0	NA	NA	22
28	0	3.0286	-3.0286	0.23634	0.70902	22
29	0	0	0	NA	NA	22
30	8.059	8.275	-0.21592	0.94348	0.94348	22
1	42.024	60.072	-18.049	0.001492	0.0062664	23
2	30.016	18.421	11.596	0.086624	0.1592	23
3	50.758	38.739	12.019	0.11399	0.15959	23
4	62.065	51.234	10.832	0.6892	0.76175	23
5	113.92	165.22	-51.302	0.00010558	0.0011086	23
6	40.817	179.63	-138.82	1.0599e-06	2.2258e-05	23
7	15.951	48.334	-32.383	0.00076122	0.0053285	23
8	0	0	0	NA	NA	23
9	0	0	0	NA	NA	23
10	3.1895	90.41	-87.22	0.026756	0.062431	23
11	4.789	13.268	-8.4793	0.067937	0.14267	23
12	0	0	0	NA	NA	23
13	27.584	18.063	9.5209	0.16659	0.21865	23
14	0.87285	19.147	-18.274	0.10685	0.15959	23
15	4.4756	23.654	-19.179	0.0013222	0.0062664	23
16	0.83641	0.95436	-0.11795	0.86181	0.9049	23
17	0.604	4.706	-4.102	0.11098	0.15959	23
18	0	0	0	NA	NA	23
19	0	0	0	NA	NA	23
20	0.59037	20.872	-20.282	0.016313	0.042822	23
21	1.3467	17.928	-16.581	0.0079312	0.023794	23
22	0	0.032896	-0.032896	0.090973	0.1592	23
23	0	0	0	NA	NA	23
24	1.922	1.8998	0.022282	0.98412	0.98412	23
25	0	0	0	NA	NA	23
26	6.475	37.149	-30.674	0.0053469	0.018714	23
27	0	0	0	NA	NA	23
28	0	3.0636	-3.0636	0.23635	0.29196	23
29	0	0	0	NA	NA	23
30	6.4652	8.6575	-2.1923	0.38532	0.44954	23
1	49.401	58.232	-8.8306	0.19977	0.46286	24
2	11.733	22.678	-10.945	0.00011665	0.0018457	24
3	48.942	39.262	9.68	0.25175	0.46286	24
4	20.979	60.662	-39.683	0.0016369	0.011458	24
5	148.84	156.82	-7.9896	0.62605	0.79002	24
6	161.08	151.05	10.026	0.87847	0.92239	24
7	58.363	38.407	19.956	0.39414	0.5518	24
8	0	0	0	NA	NA	24
9	0	0	0	NA	NA	24
10	194.31	46.212	148.1	0.26449	0.46286	24
11	11.491	11.669	-0.17785	0.97572	0.97572	24
12	0	0	0	NA	NA	24
13	10.649	21.996	-11.347	0.00017578	0.0018457	24
14	10.633	16.763	-6.1307	0.63954	0.79002	24
15	17.847	20.442	-2.5947	0.77443	0.85595	24
16	0.21594	1.0942	-0.87823	0.027553	0.11047	24
17	10.628	2.3923	8.2357	0.38738	0.5518	24
18	0	0	0	NA	NA	24
19	0	0	0	NA	NA	24
20	5.3639	19.602	-14.238	0.14163	0.37178	24
21	3.476	17.292	-13.816	0.031564	0.11047	24
22	0.040025	0.023507	0.016518	0.70462	0.82206	24
23	0	0	0	NA	NA	24
24	2.8015	1.7003	1.1012	0.37851	0.5518	24
25	0	0	0	NA	NA	24
26	15.946	34.717	-18.771	0.11122	0.33366	24
27	0	0	0	NA	NA	24
28	0.13746	3.0043	-2.8668	0.26403	0.46286	24
29	0	0	0	NA	NA	24
30	4.4902	9.0858	-4.5956	0.027996	0.11047	24
1	54.788	56.998	-2.2103	0.79786	0.82541	25
2	21.739	20.412	1.327	0.76941	0.82541	25
3	28.262	43.886	-15.624	0.031876	0.3347	25
4	76.431	48.201	28.231	0.21316	0.57895	25
5	194.68	146.64	48.041	0.018482	0.3347	25
6	290.98	122.33	168.65	0.090326	0.4226	25
7	57.111	38.775	18.336	0.31697	0.57895	25
8	0	0	0	NA	NA	25
9	0	0	0	NA	NA	25
10	52.286	78.342	-26.056	0.67751	0.82541	25
11	25.67	8.5278	17.142	0.23437	0.57895	25
12	0	0	0	NA	NA	25
13	22.722	19.27	3.4525	0.4345	0.65175	25
14	62.397	5.2717	57.125	0.25419	0.57895	25
15	36.97	16.195	20.775	0.33083	0.57895	25
16	1.1151	0.89102	0.22409	0.81202	0.82541	25
17	1.0065	4.5607	-3.5542	0.15974	0.55909	25
18	0	0	0	NA	NA	25
19	0	0	0	NA	NA	25
20	9.0084	18.73	-9.7217	0.38813	0.62698	25
21	16.471	14.351	2.1194	0.82541	0.82541	25
22	0	0.032446	-0.032446	0.090973	0.4226	25
23	0	0	0	NA	NA	25
24	5.1215	1.1915	3.93	0.10062	0.4226	25
25	0	0	0	NA	NA	25
26	35.691	30.259	5.4326	0.73174	0.82541	25
27	0	0	0	NA	NA	25
28	0.40087	2.9329	-2.532	0.32402	0.57895	25
29	0	0	0	NA	NA	25
30	7.2	8.4647	-1.2648	0.6433	0.82541	25
1	57.486	56.396	1.0906	0.92255	0.96868	26
2	24.793	19.713	5.0799	0.33299	0.57148	26
3	35.892	42.225	-6.3331	0.42499	0.57148	26
4	109.66	40.526	69.132	0.043114	0.22635	26
5	166.51	152.81	13.702	0.43541	0.57148	26
6	233.02	134.72	98.299	0.24071	0.50549	26
7	57.939	38.503	19.436	0.41631	0.57148	26
8	0	0	0	NA	NA	26
9	0	0	0	NA	NA	26
10	1.8505	89.914	-88.063	0.023937	0.22635	26
11	31.277	7.176	24.101	0.12999	0.45496	26
12	0	0	0	NA	NA	26
13	23.136	19.16	3.976	0.38249	0.57148	26
14	54.869	6.7191	48.15	0.32237	0.57148	26
15	23.432	19.174	4.258	0.71032	0.78509	26
16	3.2828	0.39778	2.885	0.030623	0.22635	26
17	0.54162	4.6825	-4.1409	0.1025	0.4305	26
18	0	0	0	NA	NA	26
19	0	0	0	NA	NA	26
20	52.9	8.8085	44.092	0.18372	0.48226	26
21	17.955	14.005	3.9504	0.69455	0.78509	26
22	0.040567	0.023383	0.017184	0.69646	0.78509	26
23	0	0	0	NA	NA	26
24	0.62602	2.1942	-1.5682	0.041685	0.22635	26
25	0	0	0	NA	NA	26
26	79.646	20.253	59.392	0.17989	0.48226	26
27	0	0	0	NA	NA	26
28	0	3.0355	-3.0355	0.23634	0.50549	26
29	0	0	0	NA	NA	26
30	8.1909	8.2455	-0.0546	0.98569	0.98569	26
1	53.353	57.263	-3.9101	0.75966	0.87371	27
2	27.485	19.253	8.2325	0.19275	0.36798	27
3	51.075	38.999	12.076	0.15057	0.3162	27
4	57.494	52.463	5.0305	0.80908	0.87371	27
5	121.43	162.3	-40.867	0.0035089	0.018422	27
6	67.689	170.37	-102.68	0.0020754	0.018422	27
7	20.81	46.463	-25.654	0.030047	0.090141	27
8	0	0	0	NA	NA	27
9	0	0	0	NA	NA	27
10	3.003	88.091	-85.088	0.026303	0.090141	27
11	0.78939	13.859	-13.069	0.00074183	0.015578	27
12	0	0	0	NA	NA	27
13	23.652	19.126	4.5259	0.38842	0.56865	27
14	6.9624	17.405	-10.443	0.39593	0.56865	27
15	5.3708	22.952	-17.582	0.0028754	0.018422	27
16	1.0252	0.91247	0.11275	0.87014	0.87371	27
17	0.29276	4.6589	-4.3662	0.079034	0.18441	27
18	0	0	0	NA	NA	27
19	0	0	0	NA	NA	27
20	12.9	17.801	-4.9008	0.74512	0.87371	27
21	5.0102	16.729	-11.719	0.06597	0.17317	27
22	0.068491	0.01797	0.050521	0.47004	0.61693	27
23	0	0	0	NA	NA	27
24	1.7658	1.9324	-0.16662	0.87371	0.87371	27
25	0	0	0	NA	NA	27
26	9.1954	35.763	-26.567	0.014099	0.059216	27
27	0	0	0	NA	NA	27
28	0	2.9808	-2.9808	0.23634	0.4136	27
29	0	0	0	NA	NA	27
30	10.312	7.8097	2.5025	0.40618	0.56865	27
1	46.422	59.024	-12.602	0.17883	0.31295	28
2	26.984	19.144	7.8405	0.22583	0.33874	28
3	37.809	41.827	-4.0184	0.59104	0.68955	28
4	59.368	51.877	7.491	0.67507	0.70882	28
5	130.34	161.31	-30.966	0.05514	0.14597	28
6	110.43	163.04	-52.603	0.27915	0.36638	28
7	30.134	44.953	-14.819	0.16721	0.31295	28
8	0	0	0	NA	NA	28
9	0	0	0	NA	NA	28
10	4.1146	90.189	-86.075	0.028814	0.10605	28
11	1.325	14.094	-12.769	0.0014481	0.03041	28
12	0	0	0	NA	NA	28
13	35.512	16.173	19.339	0.0069794	0.048856	28
14	46.598	8.2451	38.353	0.4116	0.50845	28
15	6.2767	23.225	-16.948	0.0061265	0.048856	28
16	1.942	0.69077	1.2512	0.2194	0.33874	28
17	1.0056	4.6103	-3.6046	0.16223	0.31295	28
18	0	0	0	NA	NA	28
19	0	0	0	NA	NA	28
20	0.081276	20.994	-20.912	0.013197	0.069284	28
21	4.2067	17.246	-13.039	0.055609	0.14597	28
22	0.03847	0.023724	0.014746	0.72676	0.72676	28
23	0	0	0	NA	NA	28
24	0.73022	2.1839	-1.4537	0.072171	0.1684	28
25	0	0	0	NA	NA	28
26	24.793	32.782	-7.9886	0.6244	0.69013	28
27	0	0	0	NA	NA	28
28	0.16003	3.0255	-2.8654	0.26863	0.36638	28
29	0	0	0	NA	NA	28
30	14.124	6.8314	7.2928	0.0303	0.10605	28
1	58.894	56.076	2.8182	0.82934	0.82934	29
2	24.431	19.795	4.636	0.43516	0.65274	29
3	38.183	41.705	-3.5222	0.63927	0.74582	29
4	77.201	47.896	29.305	0.20867	0.48848	29
5	128.91	161.35	-32.445	0.027149	0.14253	29
6	102.75	164.3	-61.541	0.13548	0.40644	29
7	12.204	48.888	-36.684	7.439e-05	0.0015622	29
8	0	0	0	NA	NA	29
9	0	0	0	NA	NA	29
10	176.74	50.202	126.54	0.32053	0.54379	29
11	1.3411	13.973	-12.632	0.0014364	0.015082	29
12	0	0	0	NA	NA	29
13	18.512	20.21	-1.6977	0.7206	0.75663	29
14	9.5156	17.017	-7.5015	0.55211	0.72464	29
15	5.2256	23.308	-18.082	0.0031681	0.022177	29
16	1.6572	0.7669	0.89035	0.33663	0.54379	29
17	0.73855	4.6378	-3.8993	0.12726	0.40644	29
18	0	0	0	NA	NA	29
19	0	0	0	NA	NA	29
20	23.858	15.403	8.4557	0.59858	0.73942	29
21	5.1901	16.903	-11.713	0.068895	0.28936	29
22	0.040567	0.023383	0.017184	0.69646	0.75663	29
23	0	0	0	NA	NA	29
24	2.4934	1.7702	0.72316	0.52769	0.72464	29
25	0	0	0	NA	NA	29
26	18.755	34.079	-15.324	0.20935	0.48848	29
27	0	0	0	NA	NA	29
28	0.033649	3.0279	-2.9942	0.24281	0.5099	29
29	0	0	0	NA	NA	29
30	6.2508	8.6861	-2.4353	0.32108	0.54379	29
1	83.367	50.519	32.848	0.047745	0.14324	30
2	18.167	21.218	-3.0506	0.46407	0.54142	30
3	40.354	41.212	-0.85748	0.91078	0.91078	30
4	44.525	55.316	-10.79	0.53723	0.59378	30
5	174.16	151.07	23.092	0.2546	0.33416	30
6	406.35	95.361	310.98	0.0034677	0.036411	30
7	35.377	43.626	-8.2487	0.57267	0.6013	30
8	0	0	0	NA	NA	30
9	0	0	0	NA	NA	30
10	386.94	2.4728	384.47	0.024562	0.09241	30
11	32.956	6.7947	26.162	0.074887	0.19658	30
12	0	0	0	NA	NA	30
13	7.737	22.657	-14.92	3.1119e-07	6.535e-06	30
14	72.527	2.7096	69.817	0.15752	0.26202	30
15	61	10.644	50.356	0.026403	0.09241	30
16	0.3976	1.0529	-0.65531	0.19412	0.27177	30
17	16.464	1.0671	15.397	0.16523	0.26202	30
18	0	0	0	NA	NA	30
19	0	0	0	NA	NA	30
20	36.704	12.486	24.218	0.17468	0.26202	30
21	45.46	7.7591	37.701	0.13617	0.25996	30
22	0	0.032595	-0.032595	0.090973	0.21227	30
23	0	0	0	NA	NA	30
24	0.40081	2.2454	-1.8446	0.01283	0.08981	30
25	0	0	0	NA	NA	30
26	52.763	26.358	26.405	0.12528	0.25996	30
27	0	0	0	NA	NA	30
28	11.578	0.40661	11.171	0.32055	0.39597	30
29	0	0	0	NA	NA	30
30	17.885	6.0443	11.841	0.023782	0.09241	30
1	55.969	56.723	-0.75423	0.95515	0.95515	31
2	19.982	20.787	-0.80483	0.86205	0.95279	31
3	28.265	43.605	-15.34	0.049117	0.30663	31
4	34.705	57.033	-22.328	0.10221	0.30663	31
5	189	148.63	40.367	0.086689	0.30663	31
6	110.4	161.39	-50.996	0.29938	0.58815	31
7	53.57	39.811	13.759	0.43432	0.70159	31
8	0	0	0	NA	NA	31
9	0	0	0	NA	NA	31
10	56.8	76.974	-20.174	0.75989	0.88654	31
11	5.1554	12.929	-7.7737	0.063983	0.30663	31
12	0	0	0	NA	NA	31
13	21.073	19.661	1.4119	0.74694	0.88654	31
14	3.3015	18.089	-14.787	0.1865	0.48956	31
15	31.379	17.684	13.695	0.54211	0.71152	31
16	0.97979	0.92205	0.057748	0.92734	0.95515	31
17	7.5051	3.2001	4.3049	0.53006	0.71152	31
18	0	0	0	NA	NA	31
19	0	0	0	NA	NA	31
20	0	20.353	-20.353	0.012765	0.26806	31
21	8.3876	16.002	-7.6147	0.288	0.58815	31
22	0	0.031864	-0.031864	0.090973	0.30663	31
23	0	0	0	NA	NA	31
24	3.8574	1.5143	2.3431	0.39932	0.69881	31
25	0	0	0	NA	NA	31
26	13.289	34.827	-21.537	0.079031	0.30663	31
27	0	0	0	NA	NA	31
28	0.32748	2.9021	-2.5746	0.30808	0.58815	31
29	0	0	0	NA	NA	31
30	6.3162	8.6184	-2.3022	0.4981	0.71152	31
1	45.887	58.851	-12.964	0.093075	0.19546	32
2	21.642	20.445	1.1965	0.84893	0.84893	32
3	43.983	40.437	3.5465	0.68462	0.71885	32
4	26.167	59.032	-32.865	0.0092481	0.048553	32
5	143.72	157.79	-14.068	0.3496	0.45885	32
6	53.812	173.76	-119.95	0.00037104	0.0077918	32
7	30.053	44.635	-14.582	0.32939	0.45885	32
8	0	0	0	NA	NA	32
9	0	0	0	NA	NA	32
10	4.0114	88.264	-84.252	0.028597	0.085791	32
11	4.5839	13.12	-8.5357	0.044825	0.11767	32
12	0	0	0	NA	NA	32
13	24.119	19.007	5.1117	0.42615	0.52642	32
14	0.94816	18.718	-17.77	0.10897	0.20146	32
15	4.0684	23.306	-19.238	0.001043	0.010952	32
16	0.67823	0.98497	-0.30674	0.56704	0.62673	32
17	0.62514	4.6088	-3.9836	0.11512	0.20146	32
18	0	0	0	NA	NA	32
19	0	0	0	NA	NA	32
20	0.26885	20.481	-20.212	0.014275	0.059955	32
21	3.3701	17.127	-13.757	0.027608	0.085791	32
22	0.10962	0.0090864	0.10054	0.20936	0.3382	32
23	0	0	0	NA	NA	32
24	4.907	1.2722	3.6348	0.075948	0.17721	32
25	0	0	0	NA	NA	32
26	6.0264	36.55	-30.523	0.0045721	0.032005	32
27	0	0	0	NA	NA	32
28	0	2.9943	-2.9943	0.23634	0.35451	32
29	0	0	0	NA	NA	32
30	6.5963	8.5803	-1.9841	0.48457	0.56533	32
1	62.895	55.307	7.5884	0.52216	0.74137	33
2	22.204	20.335	1.8689	0.77379	0.91507	33
3	52.107	38.788	13.319	0.14473	0.45723	33
4	33.446	57.392	-23.946	0.049644	0.45723	33
5	137.75	158.95	-21.205	0.15241	0.45723	33
6	121.82	159.28	-37.462	0.41094	0.71914	33
7	41.696	42.183	-0.48666	0.97312	0.97312	33
8	0	0	0	NA	NA	33
9	0	0	0	NA	NA	33
10	3.3865	88.012	-84.626	0.027211	0.45723	33
11	13.705	11.212	2.493	0.79647	0.91507	33
12	0	0	0	NA	NA	33
13	25.302	18.788	6.5139	0.34871	0.66572	33
14	3.8096	18.051	-14.242	0.21497	0.54419	33
15	17.846	20.396	-2.55	0.82792	0.91507	33
16	1.1685	0.88312	0.28535	0.69091	0.90682	33
17	0.51742	4.6129	-4.0955	0.099485	0.45723	33
18	0	0	0	NA	NA	33
19	0	0	0	NA	NA	33
20	49.514	10.297	39.217	0.25914	0.54419	33
21	5.8573	16.555	-10.698	0.12358	0.45723	33
22	0	0.032007	-0.032007	0.090973	0.45723	33
23	0	0	0	NA	NA	33
24	1.7914	1.9271	-0.13572	0.90836	0.95378	33
25	0	0	0	NA	NA	33
26	41.737	29.093	12.644	0.52955	0.74137	33
27	0	0	0	NA	NA	33
28	0	2.9808	-2.9808	0.23634	0.54419	33
29	0	0	0	NA	NA	33
30	10.374	7.7971	2.5768	0.45421	0.73372	33
1	42.494	59.488	-16.994	0.035294	0.15908	34
2	14.668	21.88	-7.2119	0.068655	0.20596	34
3	50.687	39.079	11.608	0.1889	0.36063	34
4	30.534	57.989	-27.455	0.12356	0.28831	34
5	141.6	158.16	-16.569	0.26942	0.43522	34
6	92.954	165.2	-72.242	0.048202	0.16871	34
7	54.286	39.602	14.684	0.41589	0.53093	34
8	0	0	0	NA	NA	34
9	0	0	0	NA	NA	34
10	93.987	69.443	24.543	0.78332	0.78332	34
11	6.9445	12.597	-5.6528	0.17718	0.36063	34
12	0	0	0	NA	NA	34
13	13.113	21.286	-8.1727	0.032253	0.15908	34
14	1.2977	18.566	-17.269	0.11796	0.28831	34
15	8.9318	22.223	-13.291	0.03421	0.15908	34
16	0.23492	1.0745	-0.83953	0.037875	0.15908	34
17	11.243	2.4147	8.828	0.39347	0.53093	34
18	0	0	0	NA	NA	34
19	0	0	0	NA	NA	34
20	28.09	14.688	13.402	0.4298	0.53093	34
21	18.641	13.935	4.7062	0.68629	0.7206	34
22	0.043543	0.023083	0.02046	0.66162	0.7206	34
23	0	0	0	NA	NA	34
24	1.37	2.0135	-0.64346	0.53879	0.62859	34
25	0	0	0	NA	NA	34
26	68.769	23.553	45.216	0.33165	0.49748	34
27	0	0	0	NA	NA	34
28	0	2.9808	-2.9808	0.23634	0.4136	34
29	0	0	0	NA	NA	34
30	4.4091	9.0196	-4.6105	0.035806	0.15908	34
1	37.798	60.866	-23.069	5.0213e-05	0.0010545	35
2	18.134	21.225	-3.0907	0.36056	0.45108	35
3	55.944	37.672	18.272	0.049824	0.13079	35
4	21.696	60.499	-38.803	0.00078288	0.0082202	35
5	132.32	160.57	-28.253	0.096063	0.18339	35
6	93.649	166.36	-72.715	0.1196	0.2093	35
7	31.06	44.606	-13.546	0.2992	0.4488	35
8	0	0	0	NA	NA	35
9	0	0	0	NA	NA	35
10	3.1862	89.61	-86.424	0.026682	0.095922	35
11	3.3512	13.517	-10.166	0.013726	0.072062	35
12	0	0	0	NA	NA	35
13	17.32	20.481	-3.1603	0.40261	0.46971	35
14	51.999	7.3707	44.628	0.35883	0.45108	35
15	6.7059	22.972	-16.266	0.0085187	0.059631	35
16	0.67382	0.9902	-0.31637	0.6454	0.67767	35
17	6.4673	3.337	3.1303	0.61642	0.67767	35
18	0	0	0	NA	NA	35
19	0	0	0	NA	NA	35
20	1.8207	20.407	-18.586	0.028038	0.095922	35
21	5.3442	16.868	-11.524	0.091578	0.18339	35
22	0	0.032595	-0.032595	0.090973	0.18339	35
23	0	0	0	NA	NA	35
24	2.1753	1.8425	0.33283	0.78732	0.78732	35
25	0	0	0	NA	NA	35
26	11.137	35.809	-24.672	0.031974	0.095922	35
27	0	0	0	NA	NA	35
28	0.1711	2.9967	-2.8256	0.271	0.43777	35
29	0	0	0	NA	NA	35
30	10.286	7.7699	2.5157	0.36516	0.45108	35
1	67.748	54.159	13.589	0.33134	0.41376	36
2	15.586	21.761	-6.1753	0.09069	0.40593	36
3	32.432	42.939	-10.507	0.16701	0.41376	36
4	42.366	55.714	-13.349	0.43457	0.48031	36
5	181.52	149.62	31.901	0.077169	0.40593	36
6	201.7	142.24	59.467	0.31549	0.41376	36
7	65.677	36.944	28.733	0.11514	0.40593	36
8	0	0	0	NA	NA	36
9	0	0	0	NA	NA	36
10	181.79	49.962	131.83	0.31489	0.41376	36
11	16.889	10.487	6.4021	0.48807	0.51247	36
12	0	0	0	NA	NA	36
13	15.779	20.796	-5.0173	0.20461	0.41376	36
14	6.1249	17.707	-11.582	0.3146	0.41376	36
15	30.569	17.642	12.927	0.31932	0.41376	36
16	0.069635	1.1202	-1.0505	0.0022153	0.046521	36
17	0.90769	4.5742	-3.6665	0.14592	0.41376	36
18	0	0	0	NA	NA	36
19	0	0	0	NA	NA	36
20	53.514	8.9755	44.539	0.1779	0.41376	36
21	24.043	12.7	11.343	0.33495	0.41376	36
22	0.14803	0	0.14803	0.091053	0.40593	36
23	0	0	0	NA	NA	36
24	2.4088	1.7937	0.61512	0.59656	0.59656	36
25	0	0	0	NA	NA	36
26	42.515	28.779	13.735	0.41389	0.48031	36
27	0	0	0	NA	NA	36
28	0.26329	2.9572	-2.6939	0.29237	0.41376	36
29	0	0	0	NA	NA	36
30	5.3993	8.8556	-3.4563	0.11598	0.40593	36
1	52.058	57.54	-5.4829	0.52071	0.84115	37
2	14.588	21.913	-7.325	0.048671	0.50727	37
3	33.733	42.574	-8.841	0.23195	0.60887	37
4	43.759	55.304	-11.545	0.50265	0.84115	37
5	162.04	153.96	8.0814	0.68292	0.84724	37
6	114.21	160.94	-46.732	0.28451	0.66386	37
7	66.843	36.961	29.882	0.152	0.50727	37
8	0	0	0	NA	NA	37
9	0	0	0	NA	NA	37
10	242.84	38.475	204.36	0.16122	0.50727	37
11	20.157	9.8662	10.291	0.46299	0.84115	37
12	0	0	0	NA	NA	37
13	19.582	19.961	-0.37855	0.93477	0.93477	37
14	2.5372	18.348	-15.811	0.15383	0.50727	37
15	33.676	17.114	16.563	0.44779	0.84115	37
16	0.83038	0.95268	-0.12231	0.82339	0.91006	37
17	1.039	4.5138	-3.4748	0.16909	0.50727	37
18	0	0	0	NA	NA	37
19	0	0	0	NA	NA	37
20	13.112	17.768	-4.656	0.6608	0.84724	37
21	10.417	15.632	-5.2159	0.56621	0.84724	37
22	0	0.03208	-0.03208	0.090973	0.50727	37
23	0	0	0	NA	NA	37
24	2.168	1.8492	0.31882	0.79689	0.91006	37
25	0	0	0	NA	NA	37
26	29.031	31.703	-2.6728	0.87833	0.92225	37
27	0	0	0	NA	NA	37
28	1.497	2.6767	-1.1796	0.68586	0.84724	37
29	0	0	0	NA	NA	37
30	13.649	7.1112	6.5378	0.090892	0.50727	37
1	44.021	59.107	-15.087	0.0088236	0.046951	38
2	27.821	19.223	8.598	0.27994	0.4899	38
3	43.105	40.644	2.4614	0.75222	0.87759	38
4	36.495	56.676	-20.182	0.19494	0.40937	38
5	145.42	157.33	-11.905	0.52282	0.73195	38
6	46.464	174.15	-127.68	5.6456e-06	0.00011856	38
7	36.514	43.214	-6.7009	0.65245	0.80597	38
8	0	0	0	NA	NA	38
9	0	0	0	NA	NA	38
10	4.0661	87.497	-83.431	0.028743	0.086229	38
11	5.0562	12.949	-7.8926	0.055225	0.14497	38
12	0	0	0	NA	NA	38
13	25.647	18.748	6.8984	0.35476	0.57307	38
14	0.60116	18.628	-18.027	0.10055	0.23462	38
15	2.6026	23.426	-20.823	0.00029735	0.0031222	38
16	0.85527	0.94689	-0.091624	0.88421	0.92842	38
17	7.8	3.1413	4.6587	0.49789	0.73195	38
18	0	0	0	NA	NA	38
19	0	0	0	NA	NA	38
20	0.45459	20.263	-19.808	0.015467	0.056959	38
21	2.5381	17.17	-14.631	0.016274	0.056959	38
22	0.089647	0.013975	0.075673	0.24403	0.46588	38
23	0	0	0	NA	NA	38
24	1.4008	2.0045	-0.60364	0.56889	0.74667	38
25	0	0	0	NA	NA	38
26	7.357	36.01	-28.653	0.0089431	0.046951	38
27	0	0	0	NA	NA	38
28	1.9222	2.5839	-0.66167	0.82217	0.90871	38
29	0	0	0	NA	NA	38
30	8.4217	8.1982	0.22347	0.94097	0.94097	38
1	52.036	57.595	-5.5592	0.6511	0.87703	39
2	21.821	20.398	1.4231	0.82394	0.87703	39
3	45.604	40.058	5.5462	0.50839	0.86871	39
4	36.877	56.915	-20.038	0.24559	0.46885	39
5	144.66	157.68	-13.023	0.53777	0.86871	39
6	47.448	175.97	-128.52	5.1458e-06	0.00010806	39
7	38.972	42.784	-3.8118	0.81748	0.87703	39
8	0	0	0	NA	NA	39
9	0	0	0	NA	NA	39
10	89.453	70.155	19.298	0.83527	0.87703	39
11	5.8693	12.897	-7.0276	0.098706	0.34547	39
12	0	0	0	NA	NA	39
13	22.097	19.415	2.6824	0.68185	0.87703	39
14	1.8656	18.639	-16.773	0.13341	0.3502	39
15	5.635	23.095	-17.46	0.0085565	0.053605	39
16	0.75792	0.96964	-0.21172	0.76461	0.87703	39
17	0.66151	4.628	-3.9665	0.11719	0.3502	39
18	0	0	0	NA	NA	39
19	0	0	0	NA	NA	39
20	0	20.678	-20.678	0.012763	0.053605	39
21	1.5032	17.629	-16.126	0.0087527	0.053605	39
22	0.041275	0.023346	0.017929	0.68828	0.87703	39
23	0	0	0	NA	NA	39
24	3.444	1.5673	1.8767	0.185	0.43167	39
25	0	0	0	NA	NA	39
26	8.4099	36.237	-27.827	0.012139	0.053605	39
27	0	0	0	NA	NA	39
28	0.043788	3.0052	-2.9614	0.2448	0.46885	39
29	0	0	0	NA	NA	39
30	8.3333	8.214	0.11928	0.9641	0.9641	39
1	68.325	54.162	14.163	0.31111	0.6173	40
2	20.901	20.602	0.29935	0.94882	0.94882	40
3	39.001	41.479	-2.478	0.76231	0.83524	40
4	66.04	50.677	15.363	0.47005	0.70508	40
5	146.46	157.19	-10.733	0.53285	0.74599	40
6	200.95	142.93	58.019	0.34681	0.6173	40
7	45.573	41.378	4.1949	0.79547	0.83524	40
8	0	0	0	NA	NA	40
9	0	0	0	NA	NA	40
10	162.5	55.16	107.34	0.38297	0.61864	40
11	7.1395	12.57	-5.4301	0.22115	0.6173	40
12	0	0	0	NA	NA	40
13	21.066	19.653	1.413	0.78634	0.83524	40
14	5.1117	17.813	-12.701	0.26002	0.6173	40
15	55.502	12.581	42.921	0.073787	0.6173	40
16	1.5434	0.80461	0.73876	0.35274	0.6173	40
17	1.098	4.5016	-3.4036	0.17627	0.6173	40
18	0	0	0	NA	NA	40
19	0	0	0	NA	NA	40
20	22.511	15.816	6.6949	0.65774	0.8125	40
21	50.65	7.2771	43.373	0.11952	0.6173	40
22	0	0.03208	-0.03208	0.090973	0.6173	40
23	0	0	0	NA	NA	40
24	0.53852	2.1876	-1.6491	0.035024	0.6173	40
25	0	0	0	NA	NA	40
26	72.527	22.67	49.857	0.2822	0.6173	40
27	0	0	0	NA	NA	40
28	0.036209	2.98	-2.9438	0.24331	0.6173	40
29	0	0	0	NA	NA	40
30	10.31	7.8045	2.5056	0.5899	0.77424	40
1	68.403	53.85	14.553	0.27585	0.56935	41
2	23.629	19.96	3.6687	0.40668	0.56935	41
3	28.465	43.983	-15.518	0.028704	0.49671	41
4	70.796	49.252	21.544	0.34221	0.56935	41
5	166.84	152.67	14.169	0.34521	0.56935	41
6	147.46	154.18	-6.7147	0.89996	0.89996	41
7	31.357	44.6	-13.242	0.22041	0.56935	41
8	0	0	0	NA	NA	41
9	0	0	0	NA	NA	41
10	100.15	67.443	32.708	0.75034	0.78786	41
11	15.408	10.758	4.6506	0.71607	0.78786	41
12	0	0	0	NA	NA	41
13	25.925	18.493	7.4323	0.12996	0.54583	41
14	7.0981	17.614	-10.516	0.3731	0.56935	41
15	14.939	21.131	-6.1924	0.39795	0.56935	41
16	1.6418	0.76639	0.87539	0.23185	0.56935	41
17	0.2291	4.7744	-4.5453	0.073438	0.49671	41
18	0	0	0	NA	NA	41
19	0	0	0	NA	NA	41
20	12.979	17.896	-4.9161	0.66221	0.78786	41
21	5.1031	16.977	-11.874	0.094612	0.49671	41
22	0.039764	0.023491	0.016273	0.70727	0.78786	41
23	0	0	0	NA	NA	41
24	2.4496	1.7771	0.67254	0.69394	0.78786	41
25	0	0	0	NA	NA	41
26	13.343	35.41	-22.066	0.058622	0.49671	41
27	0	0	0	NA	NA	41
28	0.032983	3.0418	-3.0088	0.24268	0.56935	41
29	0	0	0	NA	NA	41
30	6.2868	8.6889	-2.4021	0.36166	0.56935	41
1	70.613	53.533	17.081	0.2321	0.50182	42
2	16.73	21.511	-4.7816	0.30482	0.58193	42
3	37.259	41.883	-4.6244	0.51356	0.6272	42
4	17.283	61.199	-43.916	0.00027803	0.0058386	42
5	178.6	150.26	28.333	0.20861	0.50182	42
6	187.18	145.41	41.764	0.59741	0.6603	42
7	79.476	33.926	45.55	0.099198	0.50182	42
8	0	0	0	NA	NA	42
9	0	0	0	NA	NA	42
10	115.45	64.471	50.978	0.63683	0.66063	42
11	24.899	8.7356	16.163	0.1237	0.50182	42
12	0	0	0	NA	NA	42
13	14.062	21.172	-7.1103	0.13314	0.50182	42
14	4.6738	18.025	-13.351	0.23896	0.50182	42
15	29.274	17.926	11.348	0.40232	0.6272	42
16	0.63271	0.99702	-0.36431	0.51146	0.6272	42
17	1.4343	4.459	-3.0248	0.23866	0.50182	42
18	0	0	0	NA	NA	42
19	0	0	0	NA	NA	42
20	40.925	11.728	29.197	0.35955	0.6272	42
21	28.359	11.756	16.603	0.50452	0.6272	42
22	0	0.032372	-0.032372	0.090973	0.50182	42
23	0	0	0	NA	NA	42
24	2.356	1.8052	0.55076	0.66063	0.66063	42
25	0	0	0	NA	NA	42
26	40.384	29.245	11.14	0.5376	0.6272	42
27	0	0	0	NA	NA	42
28	0	3.0148	-3.0148	0.23634	0.50182	42
29	0	0	0	NA	NA	42
30	10.801	7.6743	3.1268	0.48868	0.6272	42
1	40.13	60.337	-20.207	0.00053488	0.010126	43
2	19.337	20.952	-1.6148	0.70366	0.77773	43
3	43.842	40.42	3.4221	0.70171	0.77773	43
4	62.329	51.273	11.056	0.49902	0.65496	43
5	133.35	160.34	-26.985	0.042296	0.1515	43
6	64.853	172.9	-108.05	0.0009644	0.010126	43
7	46.019	41.21	4.8096	0.76985	0.80834	43
8	0	0	0	NA	NA	43
9	0	0	0	NA	NA	43
10	86.358	70.725	15.632	0.86277	0.86277	43
11	5.3635	13.06	-7.6966	0.078281	0.18932	43
12	0	0	0	NA	NA	43
13	16.11	20.756	-4.6457	0.25289	0.40851	43
14	0.85669	18.983	-18.127	0.1066	0.22386	43
15	8.929	22.467	-13.538	0.043286	0.1515	43
16	0.35056	1.0636	-0.71304	0.081136	0.18932	43
17	10.153	2.5	7.6534	0.42147	0.59006	43
18	0	0	0	NA	NA	43
19	0	0	0	NA	NA	43
20	0	20.82	-20.82	0.012762	0.084578	43
21	2.4454	17.526	-15.081	0.01611	0.084578	43
22	0.040567	0.023383	0.017184	0.69646	0.77773	43
23	0	0	0	NA	NA	43
24	0.77376	2.1607	-1.3869	0.12226	0.23341	43
25	0	0	0	NA	NA	43
26	13.302	35.318	-22.016	0.059684	0.17905	43
27	0	0	0	NA	NA	43
28	0.32805	2.961	-2.633	0.30732	0.46098	43
29	0	0	0	NA	NA	43
30	5.5119	8.8538	-3.3419	0.15755	0.27571	43
1	53.702	57.247	-3.5452	0.76911	0.86271	44
2	18.54	21.127	-2.587	0.48253	0.67554	44
3	39.236	41.461	-2.2247	0.78055	0.86271	44
4	60.958	51.606	9.3519	0.61217	0.80347	44
5	141.48	158.46	-16.979	0.20949	0.54991	44
6	93.392	166.25	-72.863	0.075845	0.22868	44
7	16.012	47.95	-31.939	0.00054696	0.011486	44
8	0	0	0	NA	NA	44
9	0	0	0	NA	NA	44
10	162.64	53.653	108.99	0.35209	0.62084	44
11	3.5599	13.447	-9.887	0.01663	0.15666	44
12	0	0	0	NA	NA	44
13	13.862	21.249	-7.3873	0.02238	0.15666	44
14	6.9658	17.572	-10.606	0.38791	0.62084	44
15	8.7009	22.487	-13.786	0.042376	0.22247	44
16	1.5547	0.79194	0.76271	0.38744	0.62084	44
17	0.17765	4.7547	-4.577	0.069516	0.22868	44
18	0	0	0	NA	NA	44
19	0	0	0	NA	NA	44
20	16.458	17.082	-0.62412	0.96595	0.96595	44
21	8.9222	16.039	-7.1171	0.41389	0.62084	44
22	0.040433	0.023453	0.01698	0.69915	0.86271	44
23	0	0	0	NA	NA	44
24	1.0872	2.0872	-1	0.28934	0.62084	44
25	0	0	0	NA	NA	44
26	13.975	35.116	-21.141	0.076225	0.22868	44
27	0	0	0	NA	NA	44
28	0.29741	2.9619	-2.6645	0.30052	0.62084	44
29	0	0	0	NA	NA	44
30	8.0104	8.2859	-0.27548	0.92366	0.96595	44
1	69.701	53.283	16.417	0.24157	0.36236	45
2	13.176	22.544	-9.3681	0.0045131	0.015796	45
3	52.825	38.076	14.749	0.074933	0.21227	45
4	22.836	61.029	-38.193	0.0033685	0.014148	45
5	138.91	159.5	-20.59	0.18599	0.33278	45
6	249.26	128.54	120.72	0.11424	0.2399	45
7	2.261	52.176	-49.915	2.4656e-09	2.5889e-08	45
8	0	0	0	NA	NA	45
9	0	0	0	NA	NA	45
10	160.57	51.624	108.95	0.35331	0.4555	45
11	14.542	10.901	3.6408	0.6945	0.76761	45
12	0	0	0	NA	NA	45
13	4.9835	23.668	-18.684	6.9914e-13	1.4682e-11	45
14	12.999	16.294	-3.2946	0.79801	0.83791	45
15	20.998	19.7	1.2985	0.90421	0.90421	45
16	0	1.1673	-1.1673	0.00074978	0.0039363	45
17	5.7755	3.446	2.3294	0.68851	0.76761	45
18	0	0	0	NA	NA	45
19	0	0	0	NA	NA	45
20	59.947	6.0969	53.85	0.085795	0.21227	45
21	8.995	16.188	-7.1925	0.29538	0.41353	45
22	0	0.033282	-0.033282	0.090974	0.21227	45
23	0	0	0	NA	NA	45
24	3.2919	1.553	1.7388	0.19016	0.33278	45
25	0	0	0	NA	NA	45
26	43.041	28.26	14.781	0.36874	0.4555	45
27	0	0	0	NA	NA	45
28	0	3.0995	-3.0995	0.23635	0.36236	45
29	0	0	0	NA	NA	45
30	1.6181	9.9091	-8.291	1.9477e-06	1.3634e-05	45
1	59.285	56.025	3.2599	0.78583	0.82512	46
2	28.828	18.911	9.9172	0.16026	0.58896	46
3	46.22	39.952	6.2681	0.44873	0.58896	46
4	53.77	53.223	0.54747	0.97964	0.97964	46
5	163.42	153.63	9.7945	0.63448	0.74023	46
6	214.75	139.73	75.021	0.39883	0.58896	46
7	25.742	45.587	-19.845	0.14867	0.58896	46
8	0	0	0	NA	NA	46
9	0	0	0	NA	NA	46
10	257.81	34.357	223.45	0.13718	0.58896	46
11	10.145	11.954	-1.8088	0.77753	0.82512	46
12	0	0	0	NA	NA	46
13	26.96	18.39	8.5697	0.21479	0.58896	46
14	53.332	7.5924	45.74	0.37168	0.58896	46
15	14.822	21.058	-6.2355	0.39917	0.58896	46
16	1.7967	0.74727	1.0494	0.28126	0.58896	46
17	0.62711	4.6174	-3.9903	0.1146	0.58896	46
18	0	0	0	NA	NA	46
19	0	0	0	NA	NA	46
20	26.859	14.859	12	0.42795	0.58896	46
21	29.73	11.539	18.19	0.1733	0.58896	46
22	0	0.032225	-0.032225	0.090973	0.58896	46
23	0	0	0	NA	NA	46
24	1.0007	2.0966	-1.0959	0.23845	0.58896	46
25	0	0	0	NA	NA	46
26	74.11	22.107	52.004	0.2549	0.58896	46
27	0	0	0	NA	NA	46
28	12.09	0.42408	11.666	0.32479	0.58896	46
29	0	0	0	NA	NA	46
30	10.077	7.8428	2.2345	0.48485	0.59893	46
1	48.454	58.114	-9.6607	0.25	0.49352	47
2	14.761	21.75	-6.989	0.029215	0.20451	47
3	44.762	40.363	4.3992	0.6025	0.78672	47
4	38.248	56.126	-17.878	0.25851	0.49352	47
5	159.7	154.53	5.1684	0.79275	0.8762	47
6	95.15	163.67	-68.516	0.097593	0.34158	47
7	60.627	38.649	21.978	0.35184	0.57072	47
8	0	0	0	NA	NA	47
9	0	0	0	NA	NA	47
10	101.15	68.49	32.658	0.75389	0.8762	47
11	6.5306	12.587	-6.0561	0.16011	0.40647	47
12	0	0	0	NA	NA	47
13	15.139	20.782	-5.6432	0.083693	0.34158	47
14	2.0653	18.155	-16.09	0.13909	0.40647	47
15	13.894	21.092	-7.198	0.3533	0.57072	47
16	0	1.1052	-1.1052	0.00075221	0.015796	47
17	2.3061	4.2162	-1.9101	0.45846	0.68769	47
18	0	0	0	NA	NA	47
19	0	0	0	NA	NA	47
20	6.4195	18.932	-12.513	0.1742	0.40647	47
21	10.966	15.438	-4.4718	0.63687	0.78672	47
22	0	0.031511	-0.031511	0.090972	0.34158	47
23	0	0	0	NA	NA	47
24	2.9482	1.7096	1.2386	0.54135	0.75789	47
25	0	0	0	NA	NA	47
26	9.2874	35.333	-26.046	0.025895	0.20451	47
27	0	0	0	NA	NA	47
28	2.1882	2.527	-0.33876	0.90936	0.95483	47
29	0	0	0	NA	NA	47
30	8.2206	8.2382	-0.017547	0.99476	0.99476	47
1	54.981	56.942	-1.9614	0.83249	0.96351	48
2	22.545	20.25	2.2948	0.65049	0.87947	48
3	33.432	42.678	-9.2458	0.22938	0.63539	48
4	55.026	52.955	2.0709	0.91763	0.96351	48
5	146.68	157.19	-10.518	0.457	0.73823	48
6	161.47	151.08	10.382	0.89227	0.96351	48
7	51.813	40.029	11.783	0.42211	0.73823	48
8	0	0	0	NA	NA	48
9	0	0	0	NA	NA	48
10	11.768	86.801	-75.033	0.060194	0.42136	48
11	14.395	11.048	3.3471	0.60658	0.87947	48
12	0	0	0	NA	NA	48
13	19.769	19.923	-0.15354	0.9694	0.9694	48
14	3.9166	18.126	-14.209	0.21305	0.63539	48
15	7.5207	22.614	-15.093	0.014206	0.14916	48
16	1.7329	0.76087	0.97199	0.36912	0.73823	48
17	1.6037	4.4092	-2.8055	0.27231	0.63539	48
18	0	0	0	NA	NA	48
19	0	0	0	NA	NA	48
20	21.393	16.024	5.3691	0.71195	0.87947	48
21	6.2631	16.541	-10.278	0.14385	0.63539	48
22	0.042154	0.02324	0.018914	0.67753	0.87947	48
23	0	0	0	NA	NA	48
24	3.7719	1.5059	2.266	0.24525	0.63539	48
25	0	0	0	NA	NA	48
26	21.923	33.23	-11.307	0.4486	0.73823	48
27	0	0	0	NA	NA	48
28	0	3.0011	-3.0011	0.23634	0.63539	48
29	0	0	0	NA	NA	48
30	0.82256	9.8155	-8.9929	9.0516e-08	1.9008e-06	48
1	51.065	57.777	-6.7118	0.42085	0.58919	49
2	10.731	22.768	-12.037	1.9776e-05	0.0004153	49
3	26.246	44.21	-17.964	0.003751	0.030454	49
4	24.337	59.497	-35.16	0.0075636	0.031767	49
5	154.28	155.57	-1.2913	0.92378	0.96997	49
6	99.662	164.26	-64.595	0.11858	0.24902	49
7	109.26	27.784	81.475	0.0074084	0.031767	49
8	0	0	0	NA	NA	49
9	0	0	0	NA	NA	49
10	63.726	75.726	-12	0.8526	0.94235	49
11	24.689	8.8535	15.836	0.2534	0.40934	49
12	0	0	0	NA	NA	49
13	12.506	21.471	-8.9653	0.0043506	0.030454	49
14	4.6345	17.973	-13.338	0.23677	0.40934	49
15	32.823	17.221	15.602	0.46405	0.60907	49
16	0.93457	0.93103	0.0035408	0.99706	0.99706	49
17	1.9996	4.3248	-2.3253	0.37128	0.55692	49
18	0	0	0	NA	NA	49
19	0	0	0	NA	NA	49
20	3.013	19.942	-16.929	0.05206	0.13666	49
21	3.6067	17.108	-13.501	0.036181	0.10854	49
22	0.042154	0.02324	0.018914	0.67753	0.79045	49
23	0	0	0	NA	NA	49
24	2.4983	1.7774	0.72097	0.58301	0.72019	49
25	0	0	0	NA	NA	49
26	8.5966	36.071	-27.475	0.013452	0.047082	49
27	0	0	0	NA	NA	49
28	0.035439	2.9935	-2.9581	0.24316	0.40934	49
29	0	0	0	NA	NA	49
30	4.4712	9.0378	-4.5665	0.073145	0.17067	49
1	76.424	52.317	24.108	0.17312	0.51936	50
2	24.115	19.906	4.2092	0.36688	0.54464	50
3	38.428	41.62	-3.1919	0.70163	0.70163	50
4	63.326	51.158	12.167	0.49253	0.54464	50
5	183.72	149.22	34.495	0.15705	0.51936	50
6	237.02	134.75	102.27	0.14421	0.51936	50
7	52.186	39.922	12.265	0.49277	0.54464	50
8	0	0	0	NA	NA	50
9	0	0	0	NA	NA	50
10	170.23	52.758	117.47	0.31154	0.54464	50
11	7.2048	12.593	-5.3878	0.22973	0.53604	50
12	0	0	0	NA	NA	50
13	21.396	19.572	1.8244	0.67194	0.70163	50
14	53.895	7.367	46.528	0.35838	0.54464	50
15	25.958	18.667	7.2904	0.48262	0.54464	50
16	0.18426	1.093	-0.90877	0.016967	0.17815	50
17	1.8096	4.3711	-2.5615	0.32388	0.54464	50
18	0	0	0	NA	NA	50
19	0	0	0	NA	NA	50
20	2.1961	20.157	-17.961	0.034114	0.2388	50
21	21.142	13.352	7.7897	0.44052	0.54464	50
22	0	0.032298	-0.032298	0.090973	0.47761	50
23	0	0	0	NA	NA	50
24	0.28088	2.2545	-1.9736	0.006796	0.14272	50
25	0	0	0	NA	NA	50
26	18.704	33.951	-15.247	0.22295	0.53604	50
27	0	0	0	NA	NA	50
28	11.656	0.49129	11.165	0.34078	0.54464	50
29	0	0	0	NA	NA	50
30	10.739	7.6949	3.0441	0.39788	0.54464	50
1	55.047	56.92	-1.8723	0.88244	0.97533	51
2	21.535	20.47	1.065	0.7894	0.92097	51
3	40.885	41.088	-0.20325	0.97954	0.97954	51
4	43.427	55.373	-11.947	0.36306	0.62543	51
5	156.04	155.2	0.84283	0.97188	0.97954	51
6	84.177	167.18	-83.005	0.082899	0.22036	51
7	35.913	43.385	-7.4718	0.63618	0.78697	51
8	0	0	0	NA	NA	51
9	0	0	0	NA	NA	51
10	12.839	86.24	-73.402	0.065273	0.22036	51
11	3.7363	13.276	-9.5401	0.025028	0.1314	51
12	0	0	0	NA	NA	51
13	25.394	18.754	6.6395	0.13191	0.30779	51
14	53.086	7.8502	45.235	0.38717	0.62543	51
15	5.3711	22.992	-17.621	0.0028442	0.059728	51
16	1.9687	0.71629	1.2524	0.1941	0.40761	51
17	2.2722	4.2577	-1.9855	0.44721	0.66122	51
18	0	0	0	NA	NA	51
19	0	0	0	NA	NA	51
20	0.53325	20.38	-19.847	0.015958	0.11171	51
21	4.9672	16.764	-11.797	0.083947	0.22036	51
22	0.067746	0.01801	0.049736	0.4723	0.66122	51
23	0	0	0	NA	NA	51
24	0.36037	2.2246	-1.8643	0.013915	0.11171	51
25	0	0	0	NA	NA	51
26	12.447	35.147	-22.701	0.049133	0.20636	51
27	0	0	0	NA	NA	51
28	0	2.9875	-2.9875	0.23634	0.45119	51
29	0	0	0	NA	NA	51
30	7.1543	8.4599	-1.3056	0.63707	0.78697	51
1	57.661	56.344	1.3166	0.89444	0.99348	52
2	19.176	21.005	-1.829	0.62851	0.99348	52
3	34.632	42.584	-7.9518	0.29714	0.87225	52
4	72.54	48.736	23.804	0.28228	0.87225	52
5	154.84	155.47	-0.62819	0.97	0.99348	52
6	194.95	142.88	52.072	0.42066	0.87225	52
7	38.582	42.939	-4.3567	0.84332	0.99348	52
8	0	0	0	NA	NA	52
9	0	0	0	NA	NA	52
10	162.32	52.469	109.85	0.35481	0.87225	52
11	7.8216	12.545	-4.7236	0.37994	0.87225	52
12	0	0	0	NA	NA	52
13	19.809	19.917	-0.10796	0.98086	0.99348	52
14	12.38	16.404	-4.0238	0.76197	0.99348	52
15	12.269	21.796	-9.527	0.16361	0.87225	52
16	0.27397	1.0885	-0.8145	0.042751	0.76728	52
17	0.223	4.7969	-4.5739	0.073074	0.76728	52
18	0	0	0	NA	NA	52
19	0	0	0	NA	NA	52
20	16.891	16.986	-0.094953	0.99348	0.99348	52
21	15.786	14.485	1.3009	0.89803	0.99348	52
22	0.060511	0.018469	0.042042	0.49843	0.87225	52
23	0	0	0	NA	NA	52
24	2.6235	1.7325	0.89096	0.4751	0.87225	52
25	0	0	0	NA	NA	52
26	31.354	31.217	0.1371	0.99344	0.99348	52
27	0	0	0	NA	NA	52
28	10.824	0.48294	10.341	0.33858	0.87225	52
29	0	0	0	NA	NA	52
30	6.1447	8.7339	-2.5892	0.33051	0.87225	52
1	66.544	54.639	11.904	0.3813	0.61595	53
2	25.662	19.667	5.9949	0.26881	0.58995	53
3	65.368	36.266	29.102	0.0017507	0.036765	53
4	43.497	55.253	-11.755	0.69357	0.81038	53
5	134.69	159.41	-24.723	0.1671	0.58995	53
6	154.31	152.63	1.6772	0.98292	0.98292	53
7	33.877	43.719	-9.8419	0.43247	0.64871	53
8	0	0	0	NA	NA	53
9	0	0	0	NA	NA	53
10	211	46.572	164.43	0.24989	0.58995	53
11	11.803	11.603	0.19996	0.97575	0.98292	53
12	0	0	0	NA	NA	53
13	21.361	19.608	1.7531	0.7332	0.81038	53
14	4.9838	17.725	-12.741	0.26656	0.58995	53
15	11.205	21.686	-10.481	0.11772	0.58995	53
16	0.57889	1.0011	-0.42221	0.521	0.7294	53
17	1.2728	4.4367	-3.1639	0.21376	0.58995	53
18	0	0	0	NA	NA	53
19	0	0	0	NA	NA	53
20	31.303	14.145	17.158	0.30544	0.58995	53
21	11.749	15.324	-3.5744	0.70477	0.81038	53
22	0	0.031793	-0.031793	0.090973	0.58995	53
23	0	0	0	NA	NA	53
24	1.1288	2.0567	-0.92784	0.36635	0.61595	53
25	0	0	0	NA	NA	53
26	77.126	22.211	54.915	0.25819	0.58995	53
27	0	0	0	NA	NA	53
28	0.33121	2.8956	-2.5644	0.30902	0.58995	53
29	0	0	0	NA	NA	53
30	9.1966	8.0462	1.1505	0.71482	0.81038	53
1	52.06	57.641	-5.5808	0.60602	0.943	54
2	18.465	21.156	-2.6911	0.43316	0.943	54
3	38.662	41.603	-2.941	0.70328	0.943	54
4	47.281	54.707	-7.4258	0.63946	0.943	54
5	153.4	155.79	-2.3993	0.87222	0.96964	54
6	131.97	157.72	-25.748	0.65928	0.943	54
7	41.293	42.285	-0.99176	0.93388	0.96964	54
8	0	0	0	NA	NA	54
9	0	0	0	NA	NA	54
10	76.163	73.033	3.1297	0.96964	0.96964	54
11	16.501	10.517	5.9839	0.52567	0.943	54
12	0	0	0	NA	NA	54
13	19.5	19.987	-0.48681	0.90295	0.96964	54
14	9.3627	17.07	-7.7069	0.55411	0.943	54
15	16.757	20.699	-3.9413	0.71848	0.943	54
16	0.36991	1.0608	-0.69088	0.11005	0.66449	54
17	0.72951	4.6489	-3.9194	0.12657	0.66449	54
18	0	0	0	NA	NA	54
19	0	0	0	NA	NA	54
20	52.262	8.8538	43.408	0.18633	0.78259	54
21	12.935	15.149	-2.2139	0.81137	0.96964	54
22	0	0.03267	-0.03267	0.090973	0.66449	54
23	0	0	0	NA	NA	54
24	1.3749	2.0257	-0.65076	0.53952	0.943	54
25	0	0	0	NA	NA	54
26	67.264	22.963	44.301	0.30337	0.91011	54
27	0	0	0	NA	NA	54
28	0	3.0425	-3.0425	0.23634	0.82719	54
29	0	0	0	NA	NA	54
30	4.2674	9.1476	-4.8802	0.023096	0.48502	54
1	74.059	52.534	21.526	0.1742	0.44028	55
2	31.493	18.13	13.363	0.025736	0.38181	55
3	44.015	40.364	3.6515	0.65878	0.95196	55
4	86.262	45.653	40.609	0.18869	0.44028	55
5	142.32	158.38	-16.062	0.3204	0.57057	55
6	246.13	131.21	114.92	0.12966	0.44028	55
7	26.298	45.777	-19.479	0.078397	0.38181	55
8	0	0	0	NA	NA	55
9	0	0	0	NA	NA	55
10	68.597	74.786	-6.1892	0.93437	0.96765	55
11	10.579	11.882	-1.3026	0.82133	0.95196	55
12	0	0	0	NA	NA	55
13	26.357	18.392	7.9651	0.16069	0.44028	55
14	17.662	15.156	2.5067	0.85928	0.95196	55
15	18.677	20.261	-1.5842	0.8613	0.95196	55
16	2.4898	0.56905	1.9207	0.065	0.38181	55
17	0.086373	4.8076	-4.7212	0.062853	0.38181	55
18	0	0	0	NA	NA	55
19	0	0	0	NA	NA	55
20	21.75	15.854	5.896	0.70142	0.95196	55
21	14.431	14.807	-0.37591	0.96765	0.96765	55
22	0.039764	0.023491	0.016273	0.70727	0.95196	55
23	0	0	0	NA	NA	55
24	0.95915	2.1239	-1.1648	0.24139	0.50692	55
25	0	0	0	NA	NA	55
26	35.479	30.258	5.2211	0.76352	0.95196	55
27	0	0	0	NA	NA	55
28	11.255	0.43015	10.825	0.32604	0.57057	55
29	0	0	0	NA	NA	55
30	13.008	7.1246	5.8839	0.090907	0.38181	55
1	43.716	59.414	-15.699	0.022661	0.15863	56
2	20.403	20.708	-0.30465	0.95543	0.95543	56
3	39.003	41.502	-2.4985	0.73638	0.8664	56
4	31.77	58.031	-26.262	0.060934	0.28425	56
5	152.19	156.04	-3.8489	0.83523	0.92315	56
6	106.27	163.11	-56.838	0.25397	0.45764	56
7	65.785	36.92	28.864	0.17558	0.40969	56
8	0	0	0	NA	NA	56
9	0	0	0	NA	NA	56
10	182.23	49.867	132.36	0.31293	0.5055	56
11	7.604	12.518	-4.9135	0.26151	0.45764	56
12	0	0	0	NA	NA	56
13	18.509	20.199	-1.6901	0.70786	0.8664	56
14	52.234	7.6242	44.61	0.37344	0.52282	56
15	6.4531	22.916	-16.463	0.008448	0.088704	56
16	0.9876	0.91942	0.06818	0.9178	0.95543	56
17	0.84984	4.5868	-3.737	0.13989	0.36721	56
18	0	0	0	NA	NA	56
19	0	0	0	NA	NA	56
20	7.2877	19.084	-11.797	0.22914	0.45764	56
21	4.5238	16.969	-12.445	0.067678	0.28425	56
22	0	0.032372	-0.032372	0.090973	0.31841	56
23	0	0	0	NA	NA	56
24	0.27795	2.2596	-1.9817	0.0065947	0.088704	56
25	0	0	0	NA	NA	56
26	16.184	34.537	-18.354	0.13359	0.36721	56
27	0	0	0	NA	NA	56
28	0.48914	2.9078	-2.4187	0.34596	0.51894	56
29	0	0	0	NA	NA	56
30	8.9979	8.0687	0.92917	0.74263	0.8664	56
1	68.421	54.206	14.215	0.32072	0.67351	57
2	23.411	20.095	3.3153	0.57082	0.76607	57
3	39.836	41.3	-1.4636	0.8575	0.89785	57
4	25.714	58.902	-33.188	0.0085462	0.13403	57
5	157.64	154.88	2.7611	0.89785	0.89785	57
6	144.92	154.52	-9.6086	0.84833	0.89785	57
7	32.488	44.044	-11.556	0.47653	0.76607	57
8	0	0	0	NA	NA	57
9	0	0	0	NA	NA	57
10	56.784	77.023	-20.238	0.75747	0.89785	57
11	4.2319	13.133	-8.9013	0.033632	0.23542	57
12	0	0	0	NA	NA	57
13	23.679	19.131	4.5481	0.36586	0.69846	57
14	5.9519	17.586	-11.634	0.30736	0.67351	57
15	29.993	17.933	12.06	0.58367	0.76607	57
16	0.69571	0.97937	-0.28366	0.55465	0.76607	57
17	7.114	3.2695	3.8445	0.57114	0.76607	57
18	0	0	0	NA	NA	57
19	0	0	0	NA	NA	57
20	0	20.399	-20.399	0.012765	0.13403	57
21	6.478	16.406	-9.9276	0.13175	0.55335	57
22	0	0.031935	-0.031935	0.090973	0.47761	57
23	0	0	0	NA	NA	57
24	0.96032	2.0949	-1.1346	0.19911	0.59733	57
25	0	0	0	NA	NA	57
26	17.707	33.982	-16.275	0.18014	0.59733	57
27	0	0	0	NA	NA	57
28	0.037014	2.9666	-2.9296	0.24346	0.63908	57
29	0	0	0	NA	NA	57
30	8.6782	8.1459	0.53232	0.86001	0.89785	57
1	46.624	58.806	-12.182	0.062588	0.32859	58
2	10.649	22.869	-12.219	2.0086e-05	0.00042181	58
3	41.304	40.998	0.3058	0.96925	0.96925	58
4	41.303	55.98	-14.677	0.3451	0.69955	58
5	154.27	155.58	-1.3153	0.94195	0.96925	58
6	129.57	158.08	-28.505	0.59014	0.80193	58
7	46.646	41.093	5.5525	0.72556	0.80193	58
8	0	0	0	NA	NA	58
9	0	0	0	NA	NA	58
10	52.074	78.389	-26.315	0.6745	0.80193	58
11	7.6912	12.509	-4.8182	0.31904	0.69955	58
12	0	0	0	NA	NA	58
13	12.948	21.435	-8.4867	0.0055232	0.038662	58
14	52.306	7.5065	44.799	0.36643	0.69955	58
15	31.401	17.429	13.973	0.50789	0.80193	58
16	0.066874	1.1232	-1.0563	0.002109	0.022144	58
17	1.1907	4.5199	-3.3292	0.19522	0.68327	58
18	0	0	0	NA	NA	58
19	0	0	0	NA	NA	58
20	9.227	18.682	-9.4547	0.42505	0.74384	58
21	8.7951	16.051	-7.2561	0.34562	0.69955	58
22	0.041404	0.023277	0.018127	0.68575	0.80193	58
23	0	0	0	NA	NA	58
24	2.5162	1.7685	0.74767	0.67359	0.80193	58
25	0	0	0	NA	NA	58
26	37.035	29.961	7.0739	0.69667	0.80193	58
27	0	0	0	NA	NA	58
28	0.29021	2.9574	-2.6672	0.29825	0.69955	58
29	0	0	0	NA	NA	58
30	13.13	7.1514	5.9789	0.087039	0.36556	58
1	64.763	54.812	9.9514	0.47666	0.64406	59
2	23.727	19.981	3.7456	0.42319	0.64406	59
3	46.753	39.807	6.9467	0.43223	0.64406	59
4	66.411	50.456	15.954	0.41662	0.64406	59
5	136.85	159.39	-22.546	0.11435	0.48027	59
6	171.59	148.82	22.764	0.76517	0.80343	59
7	27.872	45.211	-17.339	0.11189	0.48027	59
8	0	0	0	NA	NA	59
9	0	0	0	NA	NA	59
10	1.8236	89.318	-87.494	0.023886	0.2508	59
11	8.9629	12.22	-3.2574	0.60053	0.74183	59
12	0	0	0	NA	NA	59
13	21.162	19.619	1.5428	0.69615	0.77694	59
14	8.4533	17.198	-8.7449	0.48178	0.64406	59
15	8.2543	22.522	-14.268	0.02208	0.2508	59
16	0.75135	0.97108	-0.21974	0.70295	0.77694	59
17	0.32015	4.7027	-4.3825	0.081061	0.48027	59
18	0	0	0	NA	NA	59
19	0	0	0	NA	NA	59
20	27.219	14.726	12.493	0.49071	0.64406	59
21	15.999	14.459	1.5392	0.87203	0.87203	59
22	0.064924	0.018175	0.046749	0.48155	0.64406	59
23	0	0	0	NA	NA	59
24	3.5996	1.5333	2.0664	0.28296	0.64406	59
25	0	0	0	NA	NA	59
26	65.061	23.849	41.212	0.35457	0.64406	59
27	0	0	0	NA	NA	59
28	0	3.0148	-3.0148	0.23634	0.64406	59
29	0	0	0	NA	NA	59
30	6.6154	8.5897	-1.9742	0.48631	0.64406	59
1	58.097	56.278	1.819	0.89453	0.93926	60
2	14.919	21.875	-6.9559	0.040844	0.28591	60
3	34.754	42.396	-7.6417	0.31423	0.5499	60
4	48.059	54.44	-6.381	0.8221	0.90864	60
5	155.22	155.37	-0.15104	0.99437	0.99437	60
6	129.81	157.83	-28.015	0.54166	0.71093	60
7	74.272	35.242	39.03	0.15815	0.41514	60
8	0	0	0	NA	NA	60
9	0	0	0	NA	NA	60
10	0.74179	89.152	-88.41	0.021849	0.28591	60
11	8.3361	12.339	-4.0031	0.42419	0.63628	60
12	0	0	0	NA	NA	60
13	13.407	21.279	-7.872	0.033979	0.28591	60
14	3.912	18.127	-14.214	0.21757	0.46085	60
15	10.714	21.933	-11.219	0.13337	0.41514	60
16	1.2139	0.8715	0.34237	0.67978	0.83973	60
17	0.95055	4.5484	-3.5979	0.15643	0.41514	60
18	0	0	0	NA	NA	60
19	0	0	0	NA	NA	60
20	7.0792	19.075	-11.996	0.2414	0.46085	60
21	6.344	16.524	-10.18	0.12376	0.41514	60
22	0.066305	0.018092	0.048213	0.47689	0.66765	60
23	0	0	0	NA	NA	60
24	1.621	1.9644	-0.34336	0.73523	0.85777	60
25	0	0	0	NA	NA	60
26	14.711	34.768	-20.056	0.092238	0.41514	60
27	0	0	0	NA	NA	60
28	0	3.0011	-3.0011	0.23634	0.46085	60
29	0	0	0	NA	NA	60
30	5.8343	8.7472	-2.9129	0.35358	0.57117	60
1	45.676	58.866	-13.189	0.041452	0.14508	61
2	18.098	21.184	-3.0855	0.41338	0.60022	61
3	41.853	40.887	0.96638	0.90758	0.91565	61
4	62.286	51.457	10.83	0.71099	0.87828	61
5	132.73	160.04	-27.318	0.036887	0.14508	61
6	60.779	172.04	-111.26	0.00043232	0.0090787	61
7	38.332	42.882	-4.5505	0.80734	0.91565	61
8	0	0	0	NA	NA	61
9	0	0	0	NA	NA	61
10	145.12	58.77	86.347	0.42873	0.60022	61
11	4.9108	13.032	-8.1216	0.057388	0.17216	61
12	0	0	0	NA	NA	61
13	17.148	20.467	-3.3181	0.4271	0.60022	61
14	1.8869	18.483	-16.596	0.13401	0.31269	61
15	30.913	17.688	13.225	0.5433	0.71308	61
16	0.10536	1.1033	-0.99789	0.0035341	0.037108	61
17	1.2189	4.4765	-3.2576	0.20253	0.39856	61
18	0	0	0	NA	NA	61
19	0	0	0	NA	NA	61
20	0.68916	20.348	-19.659	0.017165	0.093628	61
21	5.0774	16.741	-11.664	0.072536	0.19041	61
22	0.11082	0.0090658	0.10175	0.20877	0.39856	61
23	0	0	0	NA	NA	61
24	2.0465	1.8745	0.17206	0.87376	0.91565	61
25	0	0	0	NA	NA	61
26	9.9113	35.674	-25.763	0.017834	0.093628	61
27	0	0	0	NA	NA	61
28	0.34805	2.9153	-2.5672	0.31245	0.54679	61
29	0	0	0	NA	NA	61
30	7.9673	8.2911	-0.32381	0.91565	0.91565	61
1	55.579	56.82	-1.2408	0.88536	0.88536	62
2	13.452	22.228	-8.7762	0.018527	0.12969	62
3	39.234	41.451	-2.2176	0.78109	0.82014	62
4	9.7293	62.851	-53.122	1.9489e-07	4.0927e-06	62
5	160.15	154.3	5.8537	0.71649	0.80517	62
6	191.09	144.56	46.527	0.56137	0.80517	62
7	24.914	45.858	-20.944	0.053833	0.28262	62
8	0	0	0	NA	NA	62
9	0	0	0	NA	NA	62
10	181.36	50.058	131.3	0.31685	0.73932	62
11	9.494	12.104	-2.6102	0.67531	0.80517	62
12	0	0	0	NA	NA	62
13	8.0277	22.491	-14.464	2.8072e-05	0.00029476	62
14	3.1071	18.367	-15.26	0.17369	0.58101	62
15	15.32	20.977	-5.6566	0.46411	0.80517	62
16	0.34622	1.0597	-0.71345	0.10191	0.42802	62
17	6.8658	3.2713	3.5945	0.57568	0.80517	62
18	0	0	0	NA	NA	62
19	0	0	0	NA	NA	62
20	9.8252	18.529	-8.7042	0.39115	0.80517	62
21	7.5366	16.31	-8.7732	0.19367	0.58101	62
22	0.041275	0.023346	0.017929	0.68828	0.80517	62
23	0	0	0	NA	NA	62
24	1.6106	1.9682	-0.35764	0.72849	0.80517	62
25	0	0	0	NA	NA	62
26	40.696	29.177	11.52	0.55224	0.80517	62
27	0	0	0	NA	NA	62
28	0.14175	2.9838	-2.842	0.26496	0.69552	62
29	0	0	0	NA	NA	62
30	6.2958	8.6596	-2.3638	0.43472	0.80517	62
1	42.793	59.732	-16.94	0.027998	0.14699	63
2	20.45	20.699	-0.24888	0.95544	0.95544	63
3	31.859	43.141	-11.282	0.12932	0.35456	63
4	38.7	56.639	-17.939	0.19905	0.46445	63
5	166.13	152.9	13.228	0.47961	0.69728	63
6	139.36	155.98	-16.622	0.76643	0.89054	63
7	44.234	41.615	2.6188	0.84813	0.89054	63
8	0	0	0	NA	NA	63
9	0	0	0	NA	NA	63
10	11.266	87.776	-76.51	0.05707	0.23969	63
11	6.4352	12.817	-6.3815	0.13507	0.35456	63
12	0	0	0	NA	NA	63
13	20.68	19.718	0.96247	0.82463	0.89054	63
14	51.373	7.5128	43.86	0.36716	0.64253	63
15	4.5893	23.452	-18.863	0.0015333	0.0161	63
16	1.178	0.87571	0.30233	0.67268	0.85797	63
17	7.3715	3.1317	4.2398	0.49806	0.69728	63
18	0	0	0	NA	NA	63
19	0	0	0	NA	NA	63
20	0.13388	20.79	-20.656	0.013487	0.094409	63
21	11.855	15.39	-3.5344	0.69455	0.85797	63
22	0.080592	0.014295	0.066297	0.25931	0.50406	63
23	0	0	0	NA	NA	63
24	3.2944	1.5884	1.7061	0.42697	0.68972	63
25	0	0	0	NA	NA	63
26	14.261	35.1	-20.839	0.088642	0.31025	63
27	0	0	0	NA	NA	63
28	0.13746	3.0043	-2.8668	0.26403	0.50406	63
29	0	0	0	NA	NA	63
30	2.4015	9.5601	-7.1586	8.2564e-05	0.0017338	63
1	41.774	59.88	-18.106	0.0012958	0.0090706	64
2	17.633	21.322	-3.6894	0.323	0.37683	64
3	30.008	43.499	-13.491	0.06951	0.14597	64
4	24.999	59.591	-34.591	0.0044534	0.015587	64
5	168.81	152.37	16.439	0.26265	0.34473	64
6	44.345	176.95	-132.61	5.7221e-06	0.00012016	64
7	63.602	37.338	26.265	0.14468	0.23371	64
8	0	0	0	NA	NA	64
9	0	0	0	NA	NA	64
10	2.0684	89.463	-87.395	0.024368	0.056859	64
11	6.8611	12.693	-5.8321	0.22072	0.33108	64
12	0	0	0	NA	NA	64
13	17.714	20.379	-2.6652	0.5073	0.53266	64
14	1.8068	18.69	-16.883	0.13236	0.23163	64
15	3.4201	23.625	-20.205	0.00059638	0.006262	64
16	1.6568	0.77107	0.88571	0.25243	0.34473	64
17	7.6315	3.0935	4.538	0.47682	0.52701	64
18	0	0	0	NA	NA	64
19	0	0	0	NA	NA	64
20	0	20.725	-20.725	0.012762	0.038286	64
21	2.3388	17.481	-15.142	0.014974	0.039307	64
22	0	0.032446	-0.032446	0.090973	0.17368	64
23	0	0	0	NA	NA	64
24	2.4679	1.7792	0.68876	0.7445	0.7445	64
25	0	0	0	NA	NA	64
26	4.4885	37.169	-32.681	0.0026589	0.011167	64
27	0	0	0	NA	NA	64
28	0.33482	2.9475	-2.6127	0.30901	0.37683	64
29	0	0	0	NA	NA	64
30	2.9314	9.41	-6.4786	0.0026067	0.011167	64
1	42.827	59.841	-17.015	0.025824	0.10846	65
2	17.787	21.328	-3.5409	0.38805	0.51214	65
3	40.862	41.098	-0.23643	0.9788	0.9788	65
4	34.901	57.658	-22.756	0.11516	0.30229	65
5	149.9	156.63	-6.727	0.6227	0.76922	65
6	67.241	173.09	-105.85	0.0024678	0.051824	65
7	54.849	39.097	15.752	0.38221	0.51214	65
8	0	0	0	NA	NA	65
9	0	0	0	NA	NA	65
10	92.905	69.075	23.83	0.78819	0.8276	65
11	20.493	9.5493	10.944	0.3902	0.51214	65
12	0	0	0	NA	NA	65
13	13.444	21.416	-7.9715	0.021969	0.10846	65
14	3.31	18.531	-15.221	0.18169	0.42394	65
15	9.886	22.335	-12.449	0.08255	0.24765	65
16	0.18575	1.1074	-0.92161	0.010249	0.087185	65
17	1.9204	4.3864	-2.4661	0.34622	0.51214	65
18	0	0	0	NA	NA	65
19	0	0	0	NA	NA	65
20	12.917	17.922	-5.0049	0.7057	0.77998	65
21	7.1214	16.529	-9.4078	0.27938	0.48892	65
22	0.078222	0.014394	0.063827	0.26421	0.48892	65
23	0	0	0	NA	NA	65
24	0.66911	2.195	-1.5258	0.068007	0.23802	65
25	0	0	0	NA	NA	65
26	45.393	27.911	17.482	0.67047	0.77998	65
27	0	0	0	NA	NA	65
28	0	3.0565	-3.0565	0.23635	0.48892	65
29	0	0	0	NA	NA	65
30	3.5681	9.3349	-5.7668	0.012455	0.087185	65
1	57.119	56.476	0.64263	0.961	0.961	66
2	14.385	22.112	-7.7272	0.020949	0.10998	66
3	38.408	41.669	-3.2608	0.63821	0.78838	66
4	61.44	51.429	10.011	0.71596	0.79132	66
5	141.98	158.46	-16.477	0.41812	0.62718	66
6	93.1	166.83	-73.726	0.060885	0.23339	66
7	71.36	35.29	36.069	0.15081	0.40772	66
8	0	0	0	NA	NA	66
9	0	0	0	NA	NA	66
10	150.99	55.611	95.382	0.3586	0.57928	66
11	6.5861	12.811	-6.2249	0.15532	0.40772	66
12	0	0	0	NA	NA	66
13	11.861	21.766	-9.9048	0.0013731	0.028835	66
14	3.6086	18.426	-14.818	0.19416	0.41183	66
15	7.4493	22.874	-15.424	0.017776	0.10998	66
16	1.077	0.89782	0.17921	0.79206	0.83166	66
17	6.383	3.3422	3.0408	0.62036	0.78838	66
18	0	0	0	NA	NA	66
19	0	0	0	NA	NA	66
20	3.8193	20.027	-16.208	0.066682	0.23339	66
21	1.9269	17.716	-15.789	0.011258	0.10998	66
22	0.039764	0.023491	0.016273	0.70727	0.79132	66
23	0	0	0	NA	NA	66
24	1.0368	2.1059	-1.069	0.23574	0.45005	66
25	0	0	0	NA	NA	66
26	18.239	34.27	-16.031	0.19611	0.41183	66
27	0	0	0	NA	NA	66
28	10.964	0.49808	10.465	0.34231	0.57928	66
29	0	0	0	NA	NA	66
30	6.6818	8.597	-1.9151	0.45444	0.63622	66
1	56.686	56.58	0.1056	0.99383	0.99383	67
2	20.767	20.631	0.13587	0.97593	0.99383	67
3	27.164	43.751	-16.586	0.020861	0.4018	67
4	72.628	49.569	23.059	0.27267	0.56595	67
5	164.95	153.48	11.474	0.60395	0.80557	67
6	115.36	160.2	-44.843	0.56455	0.80557	67
7	30.022	44.445	-14.423	0.20368	0.47525	67
8	0	0	0	NA	NA	67
9	0	0	0	NA	NA	67
10	78.019	72.763	5.2561	0.95023	0.99383	67
11	10.904	11.778	-0.87341	0.89492	0.99383	67
12	0	0	0	NA	NA	67
13	16.484	20.559	-4.0747	0.31643	0.56595	67
14	1.1621	18.438	-17.276	0.11432	0.40932	67
15	10.979	21.706	-10.728	0.11695	0.40932	67
16	1.0111	0.91622	0.0949	0.90294	0.99383	67
17	1.0644	4.4701	-3.4057	0.17428	0.47525	67
18	0	0	0	NA	NA	67
[truncated: 2,352 more rows]

## Sheet: Fig.1d
Figure 1d
chromatin	chromatin.high	chromatin.other	diff.high2other	pvalue	qvalue	module IDs
H3K4me0	-0.018123	-0.04451	0.026387	0.75516	0.85903	1
H3K4me1	-0.77463	-0.25512	-0.51951	0.023079	0.12001	1
H3K4me2	-0.24191	0.050982	-0.29289	0.095344	0.25537	1
H3K56me0	-0.034646	-0.0010021	-0.033644	0.53838	0.77766	1
H3K79me0	0.055274	0.025646	0.029628	0.71131	0.85903	1
H3K79me1	-0.42566	-0.12449	-0.30117	0.053156	0.19744	1
H3K79me2	-0.62461	-0.24967	-0.37494	0.24679	0.45832	1
H3K9me0	0.23986	0.025186	0.21467	0.067377	0.21898	1
H3K9me1	0.037171	-0.0070591	0.04423	0.68993	0.85903	1
H3K9me2	-0.20583	0.060151	-0.26598	0.028638	0.1241	1
H3K9me3	-0.31177	-0.10169	-0.21008	0.20041	0.40082	1
H3K27me0	0.10636	0.11275	-0.0063896	0.9626	0.9626	1
H3K27me1	-0.34255	-0.063377	-0.27917	0.0018708	0.01216	1
H3K27me2	-0.49917	-0.19045	-0.30872	0.28448	0.46228	1
H3K27me3	0.65708	-0.24118	0.89826	0.0015712	0.01216	1
H3K36me0	0.48409	-0.094294	0.57839	7.4629e-05	0.0014885	1
H3K36me1	-0.21804	-0.052408	-0.16563	0.16687	0.36155	1
H3K36me2	-0.63281	0.11192	-0.74473	0.0001145	0.0014885	1
H3K36me3	-0.24907	-0.028614	-0.22046	0.098219	0.25537	1
H3K9ac1	-0.19766	-0.27233	0.074674	0.75991	0.85903	1
H3K14ac0	-0.068519	-0.19847	0.12995	0.13582	0.32103	1
H3K14ac1	-0.10677	0.080176	-0.18695	0.27756	0.46228	1
H3K18ac1	-0.22817	-0.12184	-0.10633	0.62688	0.85784	1
H3K23ac0	-0.15107	-0.12757	-0.023499	0.84256	0.87626	1
H3K23ac1	-0.021617	0.0211	-0.042717	0.82886	0.87626	1
H3K27ac1	-0.11059	0.083233	-0.19382	0.42824	0.65496	1
H3K4me0	-0.11139	-0.029436	-0.081955	0.43248	0.85804	10
H3K4me1	-0.46158	-0.32074	-0.14084	0.59717	0.85804	10
H3K4me2	-0.15382	0.027083	-0.1809	0.45392	0.85804	10
H3K56me0	0.014651	-0.0095514	0.024203	0.72603	0.85804	10
H3K79me0	0.0073634	0.033841	-0.026478	0.70993	0.85804	10
H3K79me1	-0.084888	-0.18613	0.10124	0.456	0.85804	10
H3K79me2	-0.28064	-0.31451	0.033871	0.83802	0.94733	10
H3K9me0	-0.0034898	0.069188	-0.072678	0.72506	0.85804	10
H3K9me1	0.045701	-0.0066845	0.052385	0.68042	0.85804	10
H3K9me2	0.12258	0.0016456	0.12094	0.21294	0.85804	10
H3K9me3	-0.030619	-0.15112	0.1205	0.66251	0.85804	10
H3K27me0	0.083686	0.11588	-0.032189	0.92198	0.99476	10
H3K27me1	-0.16331	-0.10027	-0.063037	0.6967	0.85804	10
H3K27me2	-0.24908	-0.23894	-0.010138	0.96508	0.99476	10
H3K27me3	-0.44508	-0.044626	-0.40046	0.50814	0.85804	10
H3K36me0	-0.31426	0.045402	-0.35967	0.30603	0.85804	10
H3K36me1	-0.035602	-0.086196	0.050595	0.56224	0.85804	10
H3K36me2	0.24524	-0.045747	0.29099	0.32053	0.85804	10
H3K36me3	0.034856	-0.078842	0.1137	0.50593	0.85804	10
H3K9ac1	-0.71656	-0.19269	-0.52387	0.039463	0.34201	10
H3K14ac0	-0.28236	-0.16198	-0.12038	0.30652	0.85804	10
H3K14ac1	0.0494	0.050116	-0.00071512	0.99476	0.99476	10
H3K18ac1	0.1843	-0.18688	0.37118	0.00088009	0.011441	10
H3K23ac0	0.073886	-0.16177	0.23565	0.0002655	0.006903	10
H3K23ac1	0.16785	-0.0085509	0.1764	0.10722	0.69693	10
H3K27ac1	0.22354	0.025485	0.19805	0.49493	0.85804	10
H3K4me0	0.084001	-0.067505	0.15151	0.040176	0.94684	100
H3K4me1	-0.35338	-0.33579	-0.017582	0.91983	0.94684	100
H3K4me2	-0.01864	0.0085689	-0.027209	0.84774	0.94684	100
H3K56me0	-0.046968	0.0023153	-0.049283	0.36258	0.94684	100
H3K79me0	-0.0088753	0.038901	-0.047776	0.39944	0.94684	100
H3K79me1	-0.081485	-0.19282	0.11133	0.2179	0.94684	100
H3K79me2	-0.14773	-0.34517	0.19744	0.19748	0.94684	100
H3K9me0	0.067006	0.058258	0.0087482	0.94684	0.94684	100
H3K9me1	0.1052	-0.0226	0.1278	0.093758	0.94684	100
H3K9me2	0.086634	0.0022856	0.084349	0.4883	0.94684	100
H3K9me3	-0.17292	-0.12752	-0.045409	0.7965	0.94684	100
H3K27me0	-0.056464	0.148	-0.20446	0.31458	0.94684	100
H3K27me1	-0.12664	-0.10447	-0.022169	0.87461	0.94684	100
H3K27me2	-0.30873	-0.22548	-0.083257	0.67492	0.94684	100
H3K27me3	-0.22378	-0.068802	-0.15498	0.72116	0.94684	100
H3K36me0	-0.20562	0.043126	-0.24874	0.36869	0.94684	100
H3K36me1	-0.10368	-0.074832	-0.028844	0.77574	0.94684	100
H3K36me2	0.031341	-0.016728	0.048069	0.85465	0.94684	100
H3K36me3	-0.13625	-0.048625	-0.087629	0.49994	0.94684	100
H3K9ac1	-0.31257	-0.24901	-0.063558	0.74795	0.94684	100
H3K14ac0	-0.16902	-0.17934	0.010319	0.88876	0.94684	100
H3K14ac1	0.078365	0.04391	0.034455	0.78853	0.94684	100
H3K18ac1	0.016502	-0.17253	0.18903	0.27985	0.94684	100
H3K23ac0	-0.088509	-0.1406	0.052094	0.51943	0.94684	100
H3K23ac1	0.13298	-0.011407	0.14438	0.37722	0.94684	100
H3K27ac1	0.10513	0.040934	0.064201	0.73808	0.94684	100
H3K4me0	-0.16181	-0.013426	-0.14839	0.41985	0.78977	101
H3K4me1	-0.25268	-0.35751	0.10483	0.46322	0.78977	101
H3K4me2	0.036512	-0.0033267	0.039839	0.8245	0.84537	101
H3K56me0	-0.098607	0.013453	-0.11206	0.058686	0.70428	101
H3K79me0	-0.068135	0.051683	-0.11982	0.016953	0.44078	101
H3K79me1	-0.27573	-0.15092	-0.12481	0.28378	0.78977	101
H3K79me2	-0.37086	-0.29705	-0.073814	0.72882	0.84537	101
H3K9me0	0.033122	0.065566	-0.032444	0.84293	0.84537	101
H3K9me1	0.017273	-0.0036346	0.020908	0.84537	0.84537	101
H3K9me2	-0.11561	0.045906	-0.16151	0.15816	0.78977	101
H3K9me3	-0.022156	-0.16003	0.13788	0.37588	0.78977	101
H3K27me0	0.30087	0.070924	0.22995	0.42799	0.78977	101
H3K27me1	-0.25622	-0.076523	-0.1797	0.26381	0.78977	101
H3K27me2	-0.6883	-0.14361	-0.54469	0.10805	0.70428	101
H3K27me3	-0.52334	-0.0041913	-0.51915	0.40209	0.78977	101
H3K36me0	-0.13969	0.028907	-0.1686	0.48643	0.78977	101
H3K36me1	-0.2318	-0.046069	-0.18573	0.10835	0.70428	101
H3K36me2	0.042608	-0.019158	0.061766	0.78546	0.84537	101
H3K36me3	0.0068508	-0.07949	0.086341	0.56307	0.78977	101
H3K9ac1	-0.21947	-0.26909	0.049621	0.80243	0.84537	101
H3K14ac0	-0.2239	-0.16751	-0.056391	0.57714	0.78977	101
H3K14ac1	0.10116	0.038993	0.06217	0.63616	0.82701	101
H3K18ac1	-0.0091245	-0.167	0.15788	0.44829	0.78977	101
H3K23ac0	-0.18936	-0.11885	-0.070507	0.50307	0.78977	101
H3K23ac1	0.19879	-0.025602	0.2244	0.19177	0.78977	101
H3K27ac1	0.20648	0.017354	0.18912	0.5563	0.78977	101
H3K4me0	-0.038514	-0.040552	0.0020373	0.98533	0.98578	102
H3K4me1	-0.14407	-0.38094	0.23687	0.12885	0.86877	102
H3K4me2	0.2247	-0.043915	0.26861	0.11391	0.86877	102
H3K56me0	-0.0080116	-0.0060871	-0.0019246	0.96775	0.98578	102
H3K79me0	0.042783	0.027759	0.015024	0.73815	0.98578	102
H3K79me1	-0.039709	-0.20183	0.16212	0.13754	0.86877	102
H3K79me2	0.048556	-0.38751	0.43606	0.074854	0.86877	102
H3K9me0	0.03338	0.065511	-0.03213	0.79558	0.98578	102
H3K9me1	0.023006	-0.004871	0.027877	0.7681	0.98578	102
H3K9me2	0.12203	-0.0053489	0.12738	0.37546	0.98578	102
H3K9me3	-0.10658	-0.14183	0.035248	0.86757	0.98578	102
H3K27me0	0.1688	0.099411	0.069386	0.73364	0.98578	102
H3K27me1	-0.097013	-0.11086	0.013849	0.92362	0.98578	102
H3K27me2	-0.19386	-0.25025	0.056391	0.78703	0.98578	102
H3K27me3	-0.020848	-0.11257	0.091723	0.78458	0.98578	102
H3K36me0	-0.123	0.025307	-0.14831	0.52944	0.98578	102
H3K36me1	0.018159	-0.10106	0.11922	0.2339	0.86877	102
H3K36me2	0.22674	-0.058873	0.28561	0.22436	0.86877	102
H3K36me3	-0.055287	-0.066088	0.010801	0.93292	0.98578	102
H3K9ac1	-0.47791	-0.21335	-0.26456	0.20408	0.86877	102
H3K14ac0	-0.25724	-0.16032	-0.096921	0.29012	0.94289	102
H3K14ac1	0.094808	0.040364	0.054445	0.59669	0.98578	102
H3K18ac1	-0.14218	-0.1383	-0.0038809	0.98578	0.98578	102
H3K23ac0	-0.082788	-0.14184	0.05905	0.60562	0.98578	102
H3K23ac1	-0.026018	0.022887	-0.048905	0.80065	0.98578	102
H3K27ac1	0.065304	0.048412	0.016891	0.95044	0.98578	102
H3K4me0	-0.25218	0.0064548	-0.25863	0.19475	0.68876	103
H3K4me1	-0.29114	-0.34922	0.058081	0.73477	0.796	103
H3K4me2	-0.012498	0.0072441	-0.019742	0.88893	0.88893	103
H3K56me0	-0.04093	0.001013	-0.041943	0.37087	0.68876	103
H3K79me0	-0.0204	0.041387	-0.061787	0.29293	0.68876	103
H3K79me1	-0.13064	-0.18221	0.05157	0.68409	0.796	103
H3K79me2	-0.073556	-0.36117	0.28761	0.23038	0.68876	103
H3K9me0	0.014226	0.069642	-0.055416	0.72314	0.796	103
H3K9me1	-0.061763	0.013413	-0.075176	0.48545	0.796	103
H3K9me2	-0.20467	0.065117	-0.26979	0.04046	0.56515	103
H3K9me3	-0.25987	-0.10876	-0.15111	0.52727	0.796	103
H3K27me0	0.17105	0.098926	0.072121	0.69818	0.796	103
H3K27me1	-0.3261	-0.061451	-0.26465	0.15148	0.68876	103
H3K27me2	-0.56927	-0.16928	-0.39999	0.24493	0.68876	103
H3K27me3	0.47942	-0.22047	0.6999	0.043473	0.56515	103
H3K36me0	0.065114	-0.015267	0.080381	0.72699	0.796	103
H3K36me1	-0.17355	-0.058883	-0.11467	0.31912	0.68876	103
H3K36me2	-0.19313	0.031686	-0.22481	0.18262	0.68876	103
H3K36me3	0.033224	-0.085179	0.1184	0.35382	0.68876	103
H3K9ac1	-0.18086	-0.27742	0.096554	0.67818	0.796	103
H3K14ac0	-0.20297	-0.17202	-0.030947	0.72776	0.796	103
H3K14ac1	-0.074209	0.076818	-0.15103	0.28064	0.68876	103
H3K18ac1	-0.4506	-0.07178	-0.37882	0.22933	0.68876	103
H3K23ac0	-0.2036	-0.11578	-0.087818	0.54989	0.796	103
H3K23ac1	-0.24131	0.069323	-0.31064	0.21162	0.68876	103
H3K27ac1	0.012055	0.060127	-0.048072	0.86228	0.88893	103
H3K4me0	0.020946	-0.053633	0.074579	0.35723	0.66343	104
H3K4me1	-0.42885	-0.31951	-0.10934	0.42528	0.69108	104
H3K4me2	0.011144	0.0021447	0.0089996	0.95462	0.9928	104
H3K56me0	-0.06836	0.0069293	-0.07529	0.30611	0.66324	104
H3K79me0	-0.014478	0.040109	-0.054587	0.40805	0.69108	104
H3K79me1	-0.34591	-0.13578	-0.21013	0.23562	0.6426	104
H3K79me2	-0.78503	-0.20771	-0.57732	0.065912	0.44018	104
H3K9me0	0.17272	0.035458	0.13726	0.35222	0.66343	104
H3K9me1	-0.009958	0.0022388	-0.012197	0.88986	0.9928	104
H3K9me2	0.023964	0.015803	0.0081611	0.94859	0.9928	104
H3K9me3	-0.14552	-0.13343	-0.012098	0.95068	0.9928	104
H3K27me0	-0.076975	0.15242	-0.2294	0.09192	0.44018	104
H3K27me1	-0.1277	-0.10424	-0.023459	0.80758	0.9928	104
H3K27me2	-0.17483	-0.25436	0.079531	0.62271	0.85213	104
H3K27me3	-0.53021	-0.0027097	-0.5275	0.17505	0.62416	104
H3K36me0	-0.5628	0.12016	-0.68296	0.029631	0.3852	104
H3K36me1	-0.078905	-0.079705	0.0008007	0.99324	0.99324	104
H3K36me2	0.34887	-0.085215	0.43408	0.09957	0.44018	104
H3K36me3	-0.11426	-0.053368	-0.060891	0.6629	0.86177	104
H3K9ac1	-0.49495	-0.20967	-0.28527	0.26037	0.6426	104
H3K14ac0	-0.27525	-0.15643	-0.11882	0.27187	0.6426	104
H3K14ac1	0.093751	0.040592	0.053159	0.56872	0.82148	104
H3K18ac1	0.12635	-0.19622	0.32257	0.023165	0.3852	104
H3K23ac0	0.0072953	-0.16127	0.16856	0.10158	0.44018	104
H3K23ac1	0.15441	-0.016029	0.17044	0.19205	0.62416	104
H3K27ac1	-0.059507	0.075871	-0.13538	0.55227	0.82148	104
H3K4me0	0.01237	-0.050489	0.062859	0.46446	0.87909	105
H3K4me1	-0.63092	-0.28276	-0.34816	0.15603	0.61961	105
H3K4me2	-0.10324	0.024314	-0.12755	0.52112	0.87909	105
H3K56me0	0.018305	-0.011185	0.02949	0.64911	0.8926	105
H3K79me0	0.027987	0.030893	-0.0029064	0.96486	0.9808	105
H3K79me1	-0.24875	-0.15851	-0.090245	0.49546	0.87909	105
H3K79me2	-0.41564	-0.28985	-0.12579	0.43735	0.87909	105
H3K9me0	0.30009	0.013603	0.28648	0.075391	0.60351	105
H3K9me1	0.033256	-0.0063061	0.039562	0.72095	0.8926	105
H3K9me2	-0.10213	0.040208	-0.14234	0.28615	0.74399	105
H3K9me3	-0.13978	-0.13476	-0.005012	0.9808	0.9808	105
H3K27me0	0.52876	0.031522	0.49724	0.063212	0.60351	105
H3K27me1	-0.16166	-0.098162	-0.063501	0.60458	0.8926	105
H3K27me2	-0.78795	-0.13492	-0.65304	0.026713	0.60351	105
H3K27me3	-0.1098	-0.093702	-0.016098	0.97723	0.9808	105
H3K36me0	0.33484	-0.065592	0.40043	0.11606	0.60351	105
H3K36me1	-0.12552	-0.07055	-0.054967	0.54098	0.87909	105
H3K36me2	-0.23139	0.034721	-0.26611	0.2534	0.73204	105
H3K36me3	0.11296	-0.098235	0.21119	0.10168	0.60351	105
H3K9ac1	-0.16883	-0.27787	0.10904	0.70186	0.8926	105
H3K14ac0	-0.086733	-0.19497	0.10824	0.19065	0.61961	105
H3K14ac1	0.055776	0.048917	0.0068596	0.96572	0.9808	105
H3K18ac1	-0.11585	-0.14344	0.027584	0.85248	0.9808	105
H3K23ac0	-0.10075	-0.13725	0.036503	0.68557	0.8926	105
H3K23ac1	0.12022	-0.0061758	0.12639	0.37183	0.87887	105
H3K27ac1	0.34527	-0.0061516	0.35142	0.18819	0.61961	105
H3K4me0	-0.014006	-0.044715	0.030709	0.90223	0.90223	106
H3K4me1	-0.24918	-0.35415	0.10497	0.5917	0.70186	106
H3K4me2	0.05098	-0.0042801	0.05526	0.7665	0.83037	106
H3K56me0	0.089182	-0.022664	0.11185	0.081083	0.26352	106
H3K79me0	0.086	0.020987	0.065013	0.32525	0.56839	106
H3K79me1	-0.03962	-0.19573	0.15611	0.12888	0.37232	106
H3K79me2	0.0061046	-0.36384	0.36995	0.077469	0.26352	106
H3K9me0	0.33517	0.013051	0.32212	0.045103	0.19545	106
H3K9me1	0.11601	-0.019613	0.13563	0.24647	0.53402	106
H3K9me2	-0.038031	0.026638	-0.064669	0.59388	0.70186	106
H3K9me3	-0.052736	-0.14964	0.096903	0.4786	0.69131	106
H3K27me0	0.19715	0.097215	0.099933	0.57699	0.70186	106
H3K27me1	-0.22047	-0.089374	-0.1311	0.51932	0.70186	106
H3K27me2	-0.36263	-0.21946	-0.14317	0.65404	0.73935	106
H3K27me3	0.67824	-0.22782	0.90606	0.0020299	0.026389	106
H3K36me0	0.27879	-0.048518	0.3273	0.038862	0.19545	106
H3K36me1	-0.10617	-0.074956	-0.031214	0.81158	0.84404	106
H3K36me2	-0.15309	0.016405	-0.1695	0.34978	0.56839	106
H3K36me3	0.23329	-0.11468	0.34797	0.00090286	0.023474	106
H3K9ac1	0.17531	-0.33426	0.50956	0.0098474	0.064008	106
H3K14ac0	0.085557	-0.22218	0.30774	0.0092885	0.064008	106
H3K14ac1	0.12873	0.036658	0.092074	0.46746	0.69131	106
H3K18ac1	0.082017	-0.17652	0.25854	0.21765	0.51445	106
H3K23ac0	0.0043261	-0.1544	0.15873	0.20781	0.51445	106
H3K23ac1	0.17282	-0.012723	0.18554	0.30365	0.56839	106
H3K27ac1	0.21423	0.023286	0.19095	0.33674	0.56839	106
H3K4me0	0.019086	-0.053224	0.072309	0.41784	0.77599	107
H3K4me1	-0.012911	-0.40923	0.39632	0.0024057	0.031274	107
H3K4me2	0.35679	-0.072406	0.4292	0.00066767	0.017359	107
H3K56me0	-0.024366	-0.0025596	-0.021806	0.64614	0.88419	107
H3K79me0	-0.020507	0.04141	-0.061916	0.2311	0.50072	107
H3K79me1	-0.036615	-0.2025	0.16588	0.19717	0.50072	107
H3K79me2	-0.10127	-0.35519	0.25393	0.30716	0.61432	107
H3K9me0	0.024672	0.067389	-0.042717	0.75847	0.93906	107
H3K9me1	-0.0038809	0.00092809	-0.004809	0.96248	0.99445	107
H3K9me2	0.10947	-0.0026397	0.11211	0.22466	0.50072	107
H3K9me3	0.18448	-0.2046	0.38908	0.029286	0.19036	107
H3K27me0	0.082669	0.11799	-0.03532	0.84221	0.97805	107
H3K27me1	0.093624	-0.15198	0.2456	0.0090583	0.078505	107
H3K27me2	-0.17409	-0.25452	0.080421	0.62867	0.88419	107
H3K27me3	-0.66202	0.025719	-0.68774	0.082229	0.35633	107
H3K36me0	-0.39055	0.083013	-0.47356	0.1331	0.49437	107
H3K36me1	-0.084061	-0.078571	-0.0054897	0.95656	0.99445	107
H3K36me2	0.38833	-0.093727	0.48206	0.072453	0.35633	107
H3K36me3	-0.022633	-0.073131	0.050498	0.7026	0.91338	107
H3K9ac1	-0.25894	-0.26058	0.0016367	0.99445	0.99445	107
H3K14ac0	-0.13635	-0.18639	0.050039	0.48092	0.83359	107
H3K14ac1	0.15867	0.026589	0.13208	0.16537	0.50072	107
H3K18ac1	-0.051443	-0.15787	0.10643	0.57813	0.88419	107
H3K23ac0	-0.039144	-0.15125	0.11211	0.22848	0.50072	107
H3K23ac1	0.039949	0.0086582	0.031291	0.8652	0.97805	107
H3K27ac1	-0.054922	0.074862	-0.12978	0.62444	0.88419	107
H3K4me0	-0.078773	-0.030734	-0.048039	0.80038	0.88638	108
H3K4me1	-0.39766	-0.32481	-0.072848	0.67708	0.83829	108
H3K4me2	0.00065627	0.0044819	-0.0038256	0.98006	0.98006	108
H3K56me0	0.069633	-0.024683	0.094316	0.3379	0.7206	108
H3K79me0	0.10938	0.011475	0.097907	0.36054	0.7206	108
H3K79me1	-0.21853	-0.16215	-0.056375	0.54575	0.74682	108
H3K79me2	-0.20209	-0.33607	0.13398	0.46666	0.7206	108
H3K9me0	0.1549	0.036987	0.11792	0.36032	0.7206	108
H3K9me1	-0.024029	0.0058599	-0.029889	0.79092	0.88638	108
H3K9me2	-0.090801	0.043183	-0.13398	0.32268	0.7206	108
H3K9me3	-0.040227	-0.15846	0.11823	0.39365	0.7206	108
H3K27me0	0.2288	0.083623	0.14518	0.36494	0.7206	108
H3K27me1	-0.20769	-0.084576	-0.12311	0.49888	0.7206	108
H3K27me2	-0.3414	-0.21597	-0.12543	0.6192	0.80496	108
H3K27me3	0.47735	-0.23397	0.71132	0.024952	0.64875	108
H3K36me0	0.22245	-0.054635	0.27708	0.15695	0.7206	108
H3K36me1	-0.068903	-0.082171	0.013268	0.91844	0.95518	108
H3K36me2	-0.22686	0.044278	-0.27114	0.22455	0.7206	108
H3K36me3	0.062286	-0.094522	0.15681	0.22155	0.7206	108
H3K9ac1	-0.42548	-0.22064	-0.20484	0.21722	0.7206	108
H3K14ac0	-0.041387	-0.21018	0.1688	0.098515	0.7206	108
H3K14ac1	-0.12887	0.092957	-0.22182	0.071647	0.7206	108
H3K18ac1	-0.25031	-0.11227	-0.13804	0.47738	0.7206	108
H3K23ac0	-0.050888	-0.15067	0.099786	0.44205	0.7206	108
H3K23ac1	-0.16147	0.056372	-0.21784	0.15893	0.7206	108
H3K27ac1	0.0064601	0.062479	-0.056018	0.8182	0.88638	108
H3K4me0	-0.079442	-0.034258	-0.045184	0.78732	0.9287	109
H3K4me1	-0.66012	-0.28437	-0.37575	0.12324	0.71698	109
H3K4me2	-0.20609	0.039373	-0.24546	0.24724	0.91832	109
H3K56me0	0.025241	-0.011806	0.037047	0.67223	0.92458	109
H3K79me0	-0.00021204	0.035627	-0.035839	0.70779	0.92458	109
H3K79me1	-0.31094	-0.14965	-0.16128	0.13155	0.71698	109
H3K79me2	-0.71672	-0.2411	-0.47562	0.0013844	0.035994	109
H3K9me0	0.060713	0.059657	0.0010558	0.99663	0.99663	109
H3K9me1	-0.1191	0.020312	-0.13941	0.53807	0.92458	109
H3K9me2	-0.20075	0.05427	-0.25502	0.13788	0.71698	109
H3K9me3	-0.5453	-0.065996	-0.4793	0.041284	0.53669	109
H3K27me0	-0.02264	0.13454	-0.15718	0.37846	0.92458	109
H3K27me1	-0.15004	-0.10133	-0.04871	0.70558	0.92458	109
H3K27me2	-0.26853	-0.23544	-0.033089	0.91396	0.99012	109
H3K27me3	0.09541	-0.12885	0.22426	0.62025	0.92458	109
H3K36me0	-0.13494	0.021737	-0.15667	0.49768	0.92458	109
H3K36me1	-0.042064	-0.086051	0.043986	0.68049	0.92458	109
H3K36me2	0.15021	-0.035099	0.18531	0.46376	0.92458	109
H3K36me3	-0.18058	-0.044404	-0.13618	0.4997	0.92458	109
H3K9ac1	0.023521	-0.30848	0.332	0.20629	0.89392	109
H3K14ac0	-0.29976	-0.15675	-0.14301	0.3568	0.92458	109
H3K14ac1	-0.012608	0.060659	-0.073267	0.74678	0.92458	109
H3K18ac1	-0.1293	-0.14064	0.011337	0.96505	0.99663	109
H3K23ac0	-0.24602	-0.11189	-0.13413	0.52626	0.92458	109
H3K23ac1	0.071862	0.0044198	0.067443	0.71598	0.92458	109
H3K27ac1	0.091822	0.044472	0.04735	0.82154	0.9287	109
H3K4me0	-0.24378	0.0046079	-0.24839	0.20554	0.814	11
H3K4me1	-0.5714	-0.28877	-0.28263	0.18289	0.814	11
H3K4me2	-0.00069336	0.004698	-0.0053913	0.97908	0.98125	11
H3K56me0	-0.041802	0.0012011	-0.043003	0.41273	0.86285	11
H3K79me0	0.01972	0.032733	-0.013013	0.84502	0.95524	11
H3K79me1	-0.13227	-0.18186	0.049596	0.65504	0.89637	11
H3K79me2	-0.30689	-0.31084	0.0039548	0.98125	0.98125	11
H3K9me0	-0.0048669	0.07376	-0.078627	0.45718	0.86285	11
H3K9me1	-0.15356	0.033213	-0.18678	0.13596	0.814	11
H3K9me2	-0.017515	0.024749	-0.042265	0.74107	0.9002	11
H3K9me3	0.012106	-0.16742	0.17953	0.28177	0.814	11
H3K27me0	0.0034588	0.13507	-0.13161	0.3328	0.86285	11
H3K27me1	-0.28472	-0.070375	-0.21435	0.12025	0.814	11
H3K27me2	-0.30055	-0.22724	-0.073315	0.73221	0.9002	11
H3K27me3	0.095512	-0.13767	0.23318	0.50307	0.87199	11
H3K36me0	-0.25319	0.053387	-0.30658	0.24228	0.814	11
H3K36me1	-0.048316	-0.086435	0.038118	0.76171	0.9002	11
H3K36me2	0.095446	-0.030555	0.126	0.62939	0.89637	11
H3K36me3	-0.22925	-0.028566	-0.20069	0.26638	0.814	11
H3K9ac1	-0.42835	-0.22404	-0.20431	0.28019	0.814	11
H3K14ac0	-0.14133	-0.18532	0.043984	0.61873	0.89637	11
H3K14ac1	-0.095542	0.08142	-0.17696	0.24866	0.814	11
H3K18ac1	-0.1301	-0.14091	0.010812	0.96087	0.98125	11
H3K23ac0	-0.049342	-0.14905	0.099709	0.46461	0.86285	11
H3K23ac1	-0.093825	0.037511	-0.13134	0.41184	0.86285	11
H3K27ac1	-0.058622	0.075676	-0.1343	0.60891	0.89637	11
H3K4me0	-0.32248	0.021921	-0.3444	0.081724	0.51327	110
H3K4me1	-0.24335	-0.35952	0.11618	0.51216	0.96834	110
H3K4me2	0.050818	-0.0064124	0.057231	0.7459	0.96834	110
H3K56me0	-0.021409	-0.0031974	-0.018212	0.77617	0.96834	110
H3K79me0	0.0057619	0.035744	-0.029982	0.63822	0.96834	110
H3K79me1	-0.15458	-0.17705	0.022471	0.84485	0.96834	110
H3K79me2	-0.35658	-0.30013	-0.056454	0.75608	0.96834	110
H3K9me0	0.058695	0.060051	-0.0013557	0.9902	0.99271	110
H3K9me1	-0.10381	0.022482	-0.1263	0.17767	0.51327	110
H3K9me2	-0.18829	0.061583	-0.24987	0.061804	0.51327	110
H3K9me3	-0.29177	-0.10188	-0.18988	0.38101	0.82552	110
H3K27me0	0.085343	0.11741	-0.032068	0.81224	0.96834	110
H3K27me1	-0.1071	-0.10869	0.0015853	0.99271	0.99271	110
H3K27me2	-0.25669	-0.2367	-0.019993	0.92801	0.99271	110
H3K27me3	-0.042864	-0.10782	0.06496	0.85661	0.96834	110
H3K36me0	-0.21564	0.045287	-0.26092	0.27108	0.64073	110
H3K36me1	-0.097263	-0.075667	-0.021596	0.85212	0.96834	110
H3K36me2	0.10569	-0.032764	0.13845	0.57851	0.96834	110
H3K36me3	0.12575	-0.10514	0.23089	0.084646	0.51327	110
H3K9ac1	-0.51267	-0.20585	-0.30682	0.1555	0.51327	110
H3K14ac0	-0.28898	-0.15347	-0.1355	0.26077	0.64073	110
H3K14ac1	-0.12616	0.088024	-0.21419	0.088693	0.51327	110
H3K18ac1	-0.40684	-0.081218	-0.32562	0.11492	0.51327	110
H3K23ac0	-0.28672	-0.097853	-0.18886	0.14859	0.51327	110
H3K23ac1	-0.17913	0.055911	-0.23504	0.17091	0.51327	110
H3K27ac1	-0.030655	0.069523	-0.10018	0.65449	0.96834	110
H3K4me0	-0.0766	-0.033044	-0.043556	0.62631	0.92207	111
H3K4me1	-0.56734	-0.29498	-0.27236	0.20368	0.55536	111
H3K4me2	-0.27463	0.057275	-0.33191	0.10218	0.44278	111
H3K56me0	-0.10273	0.012091	-0.11482	0.033345	0.28899	111
H3K79me0	-0.043354	0.044613	-0.087966	0.064194	0.41726	111
H3K79me1	-0.34422	-0.14015	-0.20407	0.2136	0.55536	111
H3K79me2	-0.52659	-0.26852	-0.25808	0.45014	0.78024	111
H3K9me0	0.14479	0.043467	0.10133	0.36592	0.67957	111
H3K9me1	0.0021387	-0.00032201	0.0024608	0.97449	0.97449	111
H3K9me2	-0.0008552	0.020733	-0.021588	0.8498	0.92207	111
H3K9me3	-0.27518	-0.10872	-0.16646	0.28894	0.67957	111
H3K27me0	0.31942	0.07178	0.24764	0.36316	0.67957	111
H3K27me1	-0.14294	-0.10176	-0.041173	0.77763	0.92207	111
H3K27me2	-0.35314	-0.21854	-0.1346	0.55027	0.89419	111
H3K27me3	-0.25118	-0.066513	-0.18467	0.64145	0.92207	111
H3K36me0	0.32173	-0.063072	0.38481	0.01238	0.16094	111
H3K36me1	0.041262	-0.10047	0.14173	0.089185	0.44278	111
H3K36me2	-0.13814	0.016788	-0.15493	0.34154	0.67957	111
H3K36me3	-0.027995	-0.071129	0.043134	0.78086	0.92207	111
H3K9ac1	-0.2019	-0.27151	0.069612	0.78508	0.92207	111
H3K14ac0	-0.18888	-0.17533	-0.013554	0.85114	0.92207	111
H3K14ac1	0.056478	0.048782	0.0076956	0.94558	0.97449	111
H3K18ac1	0.039009	-0.17322	0.21223	0.18292	0.55536	111
H3K23ac0	-0.11046	-0.13538	0.024922	0.76901	0.92207	111
H3K23ac1	0.19367	-0.020302	0.21397	0.15902	0.55536	111
H3K27ac1	0.62356	-0.047559	0.67112	0.010816	0.16094	111
H3K4me0	-0.070941	-0.033418	-0.037523	0.85888	0.97457	112
H3K4me1	-0.66217	-0.26919	-0.39297	0.080045	0.97457	112
H3K4me2	-0.24417	0.057211	-0.30138	0.14759	0.97457	112
H3K56me0	0.067522	-0.022379	0.0899	0.40779	0.97457	112
H3K79me0	0.10649	0.014018	0.092476	0.39277	0.97457	112
H3K79me1	-0.23016	-0.16075	-0.069409	0.57388	0.97457	112
H3K79me2	-0.41595	-0.28732	-0.12863	0.47399	0.97457	112
H3K9me0	0.26171	0.016264	0.24544	0.14172	0.97457	112
H3K9me1	0.034032	-0.0072492	0.041281	0.75681	0.97457	112
H3K9me2	-0.038075	0.029184	-0.067258	0.54137	0.97457	112
H3K9me3	-0.084958	-0.14649	0.061531	0.71444	0.97457	112
H3K27me0	0.17465	0.098149	0.076503	0.57849	0.97457	112
H3K27me1	-0.067504	-0.11723	0.049723	0.75891	0.97457	112
H3K27me2	-0.23451	-0.24148	0.006975	0.97767	0.97767	112
H3K27me3	0.054525	-0.12883	0.18335	0.66402	0.97457	112
H3K36me0	-0.041727	0.0077769	-0.049504	0.84938	0.97457	112
H3K36me1	0.016499	-0.10069	0.11719	0.40772	0.97457	112
H3K36me2	0.049814	-0.020713	0.070527	0.7706	0.97457	112
H3K36me3	0.017746	-0.08184	0.099586	0.41932	0.97457	112
H3K9ac1	-0.24729	-0.26309	0.015797	0.94752	0.97767	112
H3K14ac0	-0.088588	-0.19669	0.1081	0.30466	0.97457	112
H3K14ac1	0.058753	0.04814	0.010613	0.94201	0.97767	112
H3K18ac1	-0.09071	-0.1494	0.058693	0.77085	0.97457	112
H3K23ac0	-0.029025	-0.15343	0.12441	0.32937	0.97457	112
H3K23ac1	0.075315	0.0010303	0.074285	0.65326	0.97457	112
H3K27ac1	0.018965	0.058607	-0.039642	0.86212	0.97457	112
H3K4me0	-0.25881	0.0026828	-0.26149	0.2086	0.79202	113
H3K4me1	-0.55247	-0.29285	-0.25962	0.109	0.79202	113
H3K4me2	-0.057022	0.016847	-0.073869	0.72083	0.87113	113
H3K56me0	0.021363	-0.012423	0.033786	0.6566	0.87113	113
H3K79me0	0.0075946	0.035349	-0.027754	0.741	0.87113	113
H3K79me1	-0.14224	-0.17971	0.037468	0.75626	0.87113	113
H3K79me2	-0.27652	-0.31739	0.040867	0.83297	0.87113	113
H3K9me0	0.085382	0.054295	0.031087	0.87113	0.87113	113
H3K9me1	-0.17962	0.038832	-0.21845	0.17767	0.79202	113
H3K9me2	-0.16827	0.057265	-0.22554	0.20378	0.79202	113
H3K9me3	-0.34679	-0.090015	-0.25678	0.2437	0.79202	113
H3K27me0	0.084382	0.11762	-0.033237	0.84927	0.87113	113
H3K27me1	-0.20232	-0.088148	-0.11417	0.4522	0.87113	113
H3K27me2	-0.4393	-0.19731	-0.24198	0.43794	0.87113	113
H3K27me3	0.26122	-0.17341	0.43463	0.22326	0.79202	113
H3K36me0	-0.13139	0.027115	-0.1585	0.48507	0.87113	113
H3K36me1	-0.10714	-0.073494	-0.033644	0.78456	0.87113	113
H3K36me2	0.026571	-0.015699	0.04227	0.86941	0.87113	113
H3K36me3	0.02566	-0.083547	0.10921	0.42477	0.87113	113
H3K9ac1	-0.086003	-0.29788	0.21187	0.38847	0.87113	113
H3K14ac0	-0.13541	-0.18659	0.051182	0.68824	0.87113	113
H3K14ac1	-0.14271	0.091593	-0.2343	0.19364	0.79202	113
H3K18ac1	-0.31597	-0.10082	-0.21515	0.35566	0.87113	113
H3K23ac0	-0.20597	-0.11527	-0.090704	0.64025	0.87113	113
H3K23ac1	-0.20994	0.062557	-0.2725	0.089797	0.79202	113
H3K27ac1	0.010519	0.060465	-0.049946	0.82285	0.87113	113
H3K4me0	-0.23436	0.0073699	-0.24173	0.17948	0.5185	114
H3K4me1	-0.5412	-0.29037	-0.25083	0.17553	0.5185	114
H3K4me2	-0.034782	0.012987	-0.047769	0.79979	0.83626	114
H3K56me0	-0.10562	0.017377	-0.12299	0.039433	0.34175	114
H3K79me0	-0.074481	0.055602	-0.13008	0.018522	0.34175	114
H3K79me1	-0.34912	-0.13081	-0.21831	0.16046	0.5185	114
H3K79me2	-0.6274	-0.234	-0.3934	0.17011	0.5185	114
H3K9me0	-0.02072	0.079138	-0.099858	0.45538	0.62315	114
H3K9me1	-0.13811	0.033239	-0.17135	0.15272	0.5185	114
H3K9me2	-0.096862	0.044638	-0.1415	0.32563	0.56443	114
H3K9me3	-0.19787	-0.12062	-0.077245	0.68201	0.81131	114
H3K27me0	-0.032854	0.14642	-0.17927	0.27576	0.53946	114
H3K27me1	-0.25448	-0.073347	-0.18113	0.22791	0.53946	114
H3K27me2	-0.38222	-0.20617	-0.17604	0.41607	0.60099	114
H3K27me3	0.093663	-0.14189	0.23555	0.48403	0.62924	114
H3K36me0	-0.21155	0.049525	-0.26108	0.24683	0.53946	114
H3K36me1	-0.1103	-0.072799	-0.037499	0.76487	0.83626	114
H3K36me2	-0.094813	0.012587	-0.1074	0.68649	0.81131	114
H3K36me3	-0.22415	-0.025778	-0.19837	0.25583	0.53946	114
H3K9ac1	-0.48929	-0.20533	-0.28396	0.15064	0.5185	114
H3K14ac0	-0.18176	-0.17649	-0.0052658	0.95493	0.95493	114
H3K14ac1	-0.19538	0.10892	-0.3043	0.0372	0.34175	114
H3K18ac1	-0.25227	-0.1118	-0.14047	0.40205	0.60099	114
H3K23ac0	-0.1518	-0.12646	-0.025344	0.8041	0.83626	114
H3K23ac1	-0.091148	0.039496	-0.13064	0.41025	0.60099	114
H3K27ac1	-0.13482	0.09244	-0.22726	0.29048	0.53946	114
H3K4me0	0.056038	-0.059051	0.11509	0.14793	0.61159	115
H3K4me1	-0.32215	-0.34253	0.020373	0.90919	0.96412	115
H3K4me2	-0.14635	0.036115	-0.18247	0.31804	0.69084	115
H3K56me0	0.07669	-0.024356	0.10105	0.16466	0.61159	115
H3K79me0	0.082024	0.019295	0.062729	0.3566	0.69084	115
H3K79me1	0.078857	-0.2274	0.30626	0.002504	0.065104	115
H3K79me2	-0.017355	-0.37329	0.35594	0.11307	0.61159	115
H3K9me0	-0.098224	0.093896	-0.19212	0.25508	0.69084	115
H3K9me1	-0.091469	0.01982	-0.11129	0.48124	0.77252	115
H3K9me2	0.1183	-0.004544	0.12284	0.42447	0.73575	115
H3K9me3	0.003727	-0.16562	0.16934	0.37199	0.69084	115
H3K27me0	0.059249	0.12304	-0.063791	0.77923	0.96412	115
H3K27me1	0.027448	-0.13771	0.16515	0.087081	0.61159	115
H3K27me2	-0.21676	-0.24531	0.028553	0.88966	0.96412	115
H3K27me3	-0.64516	0.022084	-0.66724	0.20595	0.66934	115
H3K36me0	-0.40539	0.086214	-0.49161	0.08959	0.61159	115
H3K36me1	-0.093938	-0.076398	-0.01754	0.85374	0.96412	115
H3K36me2	0.33172	-0.081517	0.41324	0.14676	0.61159	115
H3K36me3	-0.11667	-0.052848	-0.063825	0.61192	0.83736	115
H3K9ac1	-0.43597	-0.22239	-0.21358	0.29856	0.69084	115
H3K14ac0	-0.24326	-0.16333	-0.079922	0.58145	0.83736	115
H3K14ac1	0.0418	0.051797	-0.0099975	0.95146	0.96412	115
H3K18ac1	-0.19511	-0.12688	-0.06823	0.74387	0.96412	115
H3K23ac0	-0.12438	-0.13287	0.0084815	0.96412	0.96412	115
H3K23ac1	-0.10236	0.039352	-0.14171	0.35651	0.69084	115
H3K27ac1	-0.097651	0.084263	-0.18191	0.50511	0.77252	115
H3K4me0	-0.11988	-0.020666	-0.099216	0.43252	0.71696	116
H3K4me1	-0.29093	-0.35043	0.059498	0.70128	0.92213	116
H3K4me2	-0.025302	0.010712	-0.036014	0.81546	0.92213	116
H3K56me0	-0.050249	0.0040885	-0.054338	0.25991	0.71696	116
H3K79me0	-0.025786	0.043915	-0.069701	0.14752	0.55885	116
H3K79me1	-0.15467	-0.17748	0.022804	0.76917	0.92213	116
H3K79me2	-0.33427	-0.30435	-0.029914	0.85161	0.92213	116
H3K9me0	-0.095108	0.096991	-0.1921	0.15046	0.55885	116
H3K9me1	-0.071941	0.017359	-0.0893	0.42852	0.71696	116
H3K9me2	-0.004972	0.022584	-0.027556	0.78273	0.92213	116
H3K9me3	-0.24004	-0.1105	-0.12954	0.34127	0.71696	116
H3K27me0	0.072577	0.12112	-0.048539	0.81519	0.92213	116
H3K27me1	0.089039	-0.15579	0.24483	0.01556	0.20228	116
H3K27me2	-0.261	-0.23527	-0.025738	0.88666	0.92213	116
H3K27me3	-0.62668	0.030993	-0.65767	0.11917	0.55885	116
H3K36me0	-0.19133	0.044671	-0.236	0.30391	0.71696	116
H3K36me1	-0.13816	-0.065211	-0.072945	0.37803	0.71696	116
H3K36me2	0.23698	-0.067043	0.30402	0.20669	0.67174	116
H3K36me3	-0.092848	-0.057289	-0.035558	0.84311	0.92213	116
H3K9ac1	-0.53453	-0.19447	-0.34006	0.092081	0.55885	116
H3K14ac0	-0.35566	-0.13476	-0.22091	0.0057421	0.14929	116
H3K14ac1	-0.022973	0.067543	-0.090516	0.46878	0.71696	116
H3K18ac1	-0.36486	-0.08478	-0.28008	0.33951	0.71696	116
H3K23ac0	-0.33036	-0.083601	-0.24676	0.050276	0.43573	116
H3K23ac1	-0.13282	0.049498	-0.18232	0.45775	0.71696	116
H3K27ac1	0.036985	0.055003	-0.018018	0.94445	0.94445	116
H3K4me0	-0.23981	-0.0010429	-0.23876	0.26369	0.78355	117
H3K4me1	-0.51641	-0.30478	-0.21163	0.35004	0.78693	117
H3K4me2	0.015884	0.0014063	0.014478	0.94821	0.94821	117
H3K56me0	-0.065618	0.004954	-0.070572	0.27123	0.78355	117
H3K79me0	-0.005526	0.037338	-0.042864	0.45755	0.78693	117
H3K79me1	-0.19982	-0.16792	-0.031898	0.75709	0.89419	117
H3K79me2	-0.22064	-0.32735	0.10672	0.49383	0.78693	117
H3K9me0	0.1465	0.043139	0.10336	0.52275	0.78693	117
H3K9me1	-0.020667	0.0040637	-0.024731	0.83103	0.90028	117
H3K9me2	-0.089421	0.037764	-0.12719	0.37518	0.78693	117
H3K9me3	-0.41721	-0.08141	-0.3358	0.075465	0.78355	117
H3K27me0	0.032288	0.127	-0.09471	0.55909	0.78693	117
H3K27me1	-0.3041	-0.070771	-0.23333	0.15275	0.78355	117
H3K27me2	-0.39738	-0.21003	-0.18735	0.46612	0.78693	117
H3K27me3	0.43613	-0.19869	0.63482	0.091842	0.78355	117
H3K36me0	0.076049	-0.015824	0.091873	0.60533	0.78693	117
H3K36me1	-0.13186	-0.070508	-0.061356	0.66562	0.8241	117
H3K36me2	-0.32293	0.052325	-0.37525	0.14982	0.78355	117
H3K36me3	-0.12388	-0.05269	-0.071187	0.6043	0.78693	117
H3K9ac1	-0.3982	-0.23376	-0.16444	0.39095	0.78693	117
H3K14ac0	-0.15523	-0.1818	0.026569	0.79101	0.89419	117
H3K14ac1	-0.15637	0.089715	-0.24609	0.086221	0.78355	117
H3K18ac1	-0.31454	-0.10523	-0.20931	0.26631	0.78355	117
H3K23ac0	-0.14332	-0.12906	-0.014264	0.89692	0.9328	117
H3K23ac1	-0.12616	0.041204	-0.16736	0.18921	0.78355	117
H3K27ac1	-0.054665	0.069826	-0.12449	0.46705	0.78693	117
H3K4me0	-0.038668	-0.040518	0.0018499	0.9866	0.9866	118
H3K4me1	-0.65765	-0.27016	-0.38749	0.090973	0.62647	118
H3K4me2	-0.12541	0.031599	-0.15701	0.39413	0.65307	118
H3K56me0	-0.035627	-0.00013078	-0.035496	0.52051	0.71228	118
H3K79me0	0.021186	0.032417	-0.011231	0.86269	0.9329	118
H3K79me1	-0.29463	-0.14684	-0.14779	0.20027	0.62647	118
H3K79me2	-0.45999	-0.27782	-0.18217	0.38812	0.65307	118
H3K9me0	0.097197	0.051746	0.04545	0.7052	0.85158	118
H3K9me1	0.024511	-0.0051958	0.029707	0.81547	0.92184	118
H3K9me2	0.13254	-0.0076147	0.14015	0.31223	0.65307	118
H3K9me3	-0.21917	-0.11754	-0.10162	0.49855	0.71228	118
H3K27me0	0.020346	0.13143	-0.11108	0.55217	0.71782	118
H3K27me1	-0.24521	-0.078898	-0.16631	0.19489	0.62647	118
H3K27me2	-0.096861	-0.27117	0.17431	0.3619	0.65307	118
H3K27me3	0.38551	-0.20022	0.58573	0.046004	0.59805	118
H3K36me0	0.31494	-0.069152	0.3841	0.010091	0.26237	118
H3K36me1	-0.0079698	-0.095311	0.087341	0.49963	0.71228	118
H3K36me2	-0.24355	0.042562	-0.28611	0.20429	0.62647	118
H3K36me3	-0.24908	-0.024289	-0.22479	0.23482	0.62647	118
H3K9ac1	-0.12415	-0.28965	0.1655	0.40189	0.65307	118
H3K14ac0	-0.1046	-0.19324	0.088642	0.27798	0.65307	118
H3K14ac1	0.068969	0.045937	0.023032	0.89702	0.9329	118
H3K18ac1	0.096734	-0.18983	0.28657	0.14347	0.62647	118
H3K23ac0	0.0079987	-0.16142	0.16942	0.10528	0.62647	118
H3K23ac1	0.16837	-0.019041	0.18742	0.24095	0.62647	118
H3K27ac1	0.13176	0.033793	0.097966	0.72057	0.85158	118
H3K4me0	-0.1178	-0.023108	-0.094697	0.61385	0.82646	119
H3K4me1	-0.19394	-0.37018	0.17624	0.18413	0.82646	119
H3K4me2	0.20625	-0.039937	0.24619	0.13429	0.82646	119
H3K56me0	0.011762	-0.010352	0.022113	0.73792	0.82646	119
H3K79me0	0.055583	0.024998	0.030585	0.54618	0.82646	119
H3K79me1	-0.12061	-0.18438	0.063769	0.56729	0.82646	119
H3K79me2	-0.15827	-0.3429	0.18463	0.37941	0.82646	119
H3K9me0	0.19943	0.029697	0.16973	0.25319	0.82646	119
H3K9me1	0.072976	-0.015649	0.088624	0.31828	0.82646	119
H3K9me2	0.063791	0.0072124	0.056579	0.63636	0.82646	119
H3K9me3	0.0015815	-0.16515	0.16674	0.20114	0.82646	119
H3K27me0	0.27728	0.076012	0.20127	0.33746	0.82646	119
H3K27me1	-0.14424	-0.10068	-0.043564	0.76289	0.82646	119
H3K27me2	-0.31718	-0.22365	-0.093526	0.718	0.82646	119
H3K27me3	0.14026	-0.14732	0.28758	0.56416	0.82646	119
H3K36me0	0.07756	-0.017952	0.095512	0.65411	0.82646	119
H3K36me1	-0.11549	-0.071657	-0.043831	0.67796	0.82646	119
H3K36me2	0.078164	-0.026827	0.10499	0.62407	0.82646	119
H3K36me3	0.1007	-0.099731	0.20043	0.11166	0.82646	119
H3K9ac1	-0.27775	-0.25652	-0.021228	0.91723	0.91723	119
H3K14ac0	-0.068169	-0.2011	0.13293	0.28011	0.82646	119
H3K14ac1	0.092179	0.040931	0.051248	0.50038	0.82646	119
H3K18ac1	-0.069129	-0.15406	0.084929	0.62208	0.82646	119
H3K23ac0	-0.04768	-0.14941	0.10173	0.3632	0.82646	119
H3K23ac1	0.10956	-0.0063562	0.11592	0.33984	0.82646	119
H3K27ac1	0.091057	0.042747	0.04831	0.84847	0.88241	119
H3K4me0	0.001283	-0.047361	0.048644	0.68444	0.97082	12
H3K4me1	-0.14053	-0.3726	0.23207	0.20232	0.97082	12
H3K4me2	-0.0069254	0.0055528	-0.012478	0.94269	0.97082	12
H3K56me0	-0.048763	0.00076033	-0.049523	0.43984	0.97082	12
H3K79me0	-0.0072279	0.036818	-0.044046	0.48549	0.97082	12
H3K79me1	-0.11664	-0.18265	0.066009	0.53765	0.97082	12
H3K79me2	-0.13898	-0.33921	0.20023	0.28427	0.97082	12
H3K9me0	0.016464	0.067171	-0.050707	0.7278	0.97082	12
H3K9me1	0.077009	-0.012989	0.089999	0.39321	0.97082	12
H3K9me2	0.049092	0.011844	0.037249	0.77693	0.97082	12
H3K9me3	-0.16377	-0.13078	-0.032981	0.88521	0.97082	12
H3K27me0	0.067265	0.11927	-0.052006	0.85414	0.97082	12
H3K27me1	-0.20019	-0.092818	-0.10738	0.46353	0.97082	12
H3K27me2	-0.22378	-0.24304	0.019269	0.91245	0.97082	12
H3K27me3	-0.083062	-0.098546	0.015484	0.97082	0.97082	12
H3K36me0	0.058949	-0.011187	0.070137	0.72202	0.97082	12
H3K36me1	-0.13316	-0.070284	-0.062875	0.54513	0.97082	12
H3K36me2	-0.14477	0.014992	-0.15976	0.4236	0.97082	12
H3K36me3	-0.030798	-0.069839	0.039041	0.79446	0.97082	12
H3K9ac1	-0.43141	-0.23123	-0.20018	0.21573	0.97082	12
H3K14ac0	-0.26153	-0.16325	-0.098279	0.23632	0.97082	12
H3K14ac1	0.080483	0.044851	0.035632	0.73546	0.97082	12
H3K18ac1	-0.062401	-0.152	0.089594	0.55789	0.97082	12
H3K23ac0	-0.13619	-0.13054	-0.0056485	0.95421	0.97082	12
H3K23ac1	0.17987	-0.013922	0.1938	0.064662	0.97082	12
H3K27ac1	0.079578	0.046592	0.032986	0.91021	0.97082	12
H3K4me0	-0.10828	-0.028399	-0.079879	0.66827	0.94495	120
H3K4me1	-0.38456	-0.33116	-0.053399	0.78034	0.94495	120
H3K4me2	0.068672	-0.0072845	0.075957	0.65549	0.94495	120
H3K56me0	0.04754	-0.015593	0.063133	0.64104	0.94495	120
H3K79me0	0.12154	0.014952	0.10659	0.42873	0.94495	120
H3K79me1	-0.2564	-0.15891	-0.097489	0.27634	0.94495	120
H3K79me2	-0.39657	-0.29547	-0.1011	0.53289	0.94495	120
H3K9me0	0.073967	0.057406	0.016561	0.94495	0.94495	120
H3K9me1	-0.025033	0.0043385	-0.029372	0.8809	0.94495	120
H3K9me2	-0.045872	0.02797	-0.073842	0.50885	0.94495	120
H3K9me3	-0.30474	-0.10685	-0.1979	0.28583	0.94495	120
H3K27me0	0.31255	0.077618	0.23494	0.32417	0.94495	120
H3K27me1	-0.06766	-0.11532	0.047664	0.78258	0.94495	120
H3K27me2	-0.28967	-0.23185	-0.057822	0.87662	0.94495	120
H3K27me3	-0.28079	-0.064969	-0.21582	0.7215	0.94495	120
H3K36me0	0.28622	-0.04978	0.336	0.092721	0.94495	120
H3K36me1	-0.11112	-0.074099	-0.037017	0.79682	0.94495	120
H3K36me2	-0.26572	0.03553	-0.30125	0.090562	0.94495	120
H3K36me3	-0.16905	-0.046362	-0.12269	0.54975	0.94495	120
H3K9ac1	-0.46568	-0.22541	-0.24027	0.19266	0.94495	120
H3K14ac0	-0.24753	-0.16562	-0.081901	0.54939	0.94495	120
H3K14ac1	-0.059418	0.068608	-0.12803	0.42963	0.94495	120
H3K18ac1	-0.23576	-0.12256	-0.1132	0.62009	0.94495	120
H3K23ac0	-0.14517	-0.12902	-0.01615	0.91972	0.94495	120
H3K23ac1	-0.021865	0.020336	-0.0422	0.80899	0.94495	120
H3K27ac1	-0.067458	0.07204	-0.1395	0.58168	0.94495	120
H3K4me0	-0.01458	-0.045205	0.030625	0.8152	0.97258	121
H3K4me1	-0.28773	-0.34876	0.061028	0.72875	0.97258	121
H3K4me2	0.070973	-0.0091876	0.08016	0.49094	0.97258	121
H3K56me0	-0.002112	-0.0072586	0.0051466	0.91418	0.97258	121
H3K79me0	0.046808	0.027274	0.019534	0.74428	0.97258	121
H3K79me1	-0.11085	-0.18503	0.07418	0.53101	0.97258	121
H3K79me2	-0.38186	-0.29635	-0.085508	0.67551	0.97258	121
H3K9me0	-0.025876	0.076288	-0.10216	0.42236	0.97258	121
H3K9me1	-0.016493	0.0032611	-0.019754	0.85921	0.97258	121
H3K9me2	0.077578	0.0056493	0.071928	0.45211	0.97258	121
H3K9me3	-0.2556	-0.11249	-0.14311	0.4964	0.97258	121
H3K27me0	-0.20111	0.17188	-0.37299	0.0078741	0.10236	121
H3K27me1	-0.1401	-0.10231	-0.037789	0.77866	0.97258	121
H3K27me2	0.078003	-0.30145	0.37945	0.002967	0.077142	121
H3K27me3	0.046381	-0.12374	0.17012	0.54831	0.97258	121
H3K36me0	-0.23476	0.043946	-0.2787	0.26749	0.97258	121
H3K36me1	-0.081469	-0.079187	-0.002282	0.98509	0.98509	121
H3K36me2	-0.024106	-0.0051409	-0.018965	0.93517	0.97258	121
H3K36me3	-0.12582	-0.052317	-0.073498	0.65464	0.97258	121
H3K9ac1	-0.33053	-0.24678	-0.083751	0.67597	0.97258	121
H3K14ac0	-0.25369	-0.16286	-0.090831	0.32451	0.97258	121
H3K14ac1	0.033324	0.053235	-0.01991	0.90033	0.97258	121
H3K18ac1	-0.39675	-0.089419	-0.30733	0.35064	0.97258	121
H3K23ac0	-0.18097	-0.12182	-0.059146	0.70672	0.97258	121
H3K23ac1	-0.26293	0.067506	-0.33044	0.2146	0.97258	121
H3K27ac1	-0.26265	0.11305	-0.3757	0.17046	0.97258	121
H3K4me0	0.04347	-0.058588	0.10206	0.37397	0.70511	122
H3K4me1	-0.23908	-0.36045	0.12137	0.47303	0.70511	122
H3K4me2	0.2876	-0.057482	0.34508	0.020511	0.53329	122
H3K56me0	-0.05666	0.0044057	-0.061065	0.19464	0.70511	122
H3K79me0	-0.0060079	0.038283	-0.04429	0.30973	0.70511	122
H3K79me1	-0.30136	-0.14539	-0.15597	0.27557	0.70511	122
H3K79me2	-0.55747	-0.2568	-0.30068	0.31972	0.70511	122
H3K9me0	0.22486	0.024211	0.20065	0.11073	0.70511	122
H3K9me1	0.097831	-0.02101	0.11884	0.34812	0.70511	122
H3K9me2	-0.054194	0.03266	-0.086854	0.39065	0.70511	122
H3K9me3	-0.21979	-0.11741	-0.10239	0.37351	0.70511	122
H3K27me0	0.021736	0.13113	-0.10939	0.46212	0.70511	122
H3K27me1	-0.082248	-0.11405	0.031798	0.72882	0.86133	122
H3K27me2	-0.20911	-0.24696	0.037849	0.79035	0.89222	122
H3K27me3	0.082467	-0.13486	0.21732	0.47227	0.70511	122
H3K36me0	0.077101	-0.017853	0.094954	0.69163	0.8563	122
H3K36me1	-0.097145	-0.075692	-0.021453	0.82359	0.89222	122
H3K36me2	-0.12701	0.017427	-0.14444	0.50256	0.70511	122
H3K36me3	-0.23157	-0.028066	-0.2035	0.28149	0.70511	122
H3K9ac1	-0.17675	-0.2783	0.10155	0.60098	0.78127	122
H3K14ac0	-0.17302	-0.17848	0.005467	0.93633	0.93633	122
H3K14ac1	0.1218	0.034543	0.087254	0.51527	0.70511	122
H3K18ac1	0.034531	-0.17642	0.21095	0.19159	0.70511	122
H3K23ac0	-0.12295	-0.13317	0.010221	0.91425	0.93633	122
H3K23ac1	0.25062	-0.03678	0.2874	0.11707	0.70511	122
H3K27ac1	-0.13579	0.092654	-0.22845	0.33876	0.70511	122
H3K4me0	0.093903	-0.073022	0.16693	0.04341	0.99528	123
H3K4me1	-0.28545	-0.35175	0.0663	0.70324	0.99528	123
H3K4me2	0.19341	-0.041778	0.23518	0.10735	0.99528	123
H3K56me0	0.030022	-0.015177	0.045199	0.43092	0.99528	123
H3K79me0	0.019422	0.033065	-0.013643	0.83292	0.99528	123
H3K79me1	-0.10304	-0.18987	0.08683	0.29851	0.99528	123
H3K79me2	-0.20848	-0.33454	0.12606	0.43763	0.99528	123
H3K9me0	0.10975	0.047825	0.061926	0.72109	0.99528	123
H3K9me1	0.031179	-0.0073901	0.038569	0.73109	0.99528	123
H3K9me2	0.014863	0.017824	-0.0029601	0.97573	0.99528	123
H3K9me3	0.016621	-0.1721	0.18872	0.16484	0.99528	123
H3K27me0	0.18304	0.094606	0.088433	0.70901	0.99528	123
H3K27me1	-0.04923	-0.12261	0.073377	0.59671	0.99528	123
H3K27me2	-0.32245	-0.22052	-0.10193	0.5235	0.99528	123
H3K27me3	-0.37003	-0.030602	-0.33943	0.41339	0.99528	123
H3K36me0	0.00021175	-0.0012984	0.0015101	0.99528	0.99528	123
H3K36me1	-0.14521	-0.063482	-0.081732	0.44674	0.99528	123
H3K36me2	-0.0012707	-0.0098628	0.0085921	0.97185	0.99528	123
H3K36me3	-0.073229	-0.061998	-0.011231	0.94218	0.99528	123
H3K9ac1	-0.23748	-0.26576	0.028282	0.88615	0.99528	123
H3K14ac0	-0.079729	-0.20098	0.12125	0.13926	0.99528	123
H3K14ac1	0.053704	0.04914	0.0045636	0.97468	0.99528	123
H3K18ac1	-0.13341	-0.14033	0.0069149	0.97168	0.99528	123
H3K23ac0	-0.13551	-0.13036	-0.0051487	0.95687	0.99528	123
H3K23ac1	0.026653	0.011223	0.01543	0.9323	0.99528	123
H3K27ac1	0.0098916	0.061638	-0.051747	0.8425	0.99528	123
H3K4me0	-0.026014	-0.042963	0.016949	0.87771	0.91282	124
H3K4me1	-0.69467	-0.26218	-0.43248	0.019581	0.25455	124
H3K4me2	-0.16278	0.039658	-0.20244	0.2073	0.65856	124
H3K56me0	0.049151	-0.018416	0.067567	0.31595	0.65856	124
H3K79me0	0.07748	0.020275	0.057204	0.45866	0.74532	124
H3K79me1	-0.26594	-0.15303	-0.11291	0.25801	0.65856	124
H3K79me2	-0.44381	-0.28131	-0.1625	0.32836	0.65856	124
H3K9me0	0.075273	0.056475	0.018797	0.91801	0.91801	124
H3K9me1	-0.11828	0.025603	-0.14389	0.44648	0.74532	124
H3K9me2	-0.20583	0.065366	-0.27119	0.10337	0.60611	124
H3K9me3	-0.29308	-0.1016	-0.19148	0.35461	0.65856	124
H3K27me0	0.20165	0.092326	0.10932	0.62606	0.81139	124
H3K27me1	-0.2195	-0.084442	-0.13506	0.24253	0.65856	124
H3K27me2	-0.4825	-0.188	-0.2945	0.30302	0.65856	124
H3K27me3	0.43524	-0.21094	0.64618	0.11656	0.60611	124
H3K36me0	0.40642	-0.088882	0.4953	0.0011625	0.030225	124
H3K36me1	-0.098365	-0.075424	-0.022941	0.84141	0.91153	124
H3K36me2	-0.32157	0.059389	-0.38095	0.051489	0.44624	124
H3K36me3	-0.20877	-0.032983	-0.17579	0.33201	0.65856	124
H3K9ac1	-0.18155	-0.27727	0.09572	0.66996	0.81139	124
H3K14ac0	-0.13652	-0.18635	0.049833	0.68455	0.81139	124
H3K14ac1	-0.15287	0.093784	-0.24665	0.25461	0.65856	124
H3K18ac1	-0.24145	-0.11689	-0.12456	0.63457	0.81139	124
H3K23ac0	-0.21966	-0.11232	-0.10734	0.57937	0.81139	124
H3K23ac1	-0.052671	0.028635	-0.081306	0.68656	0.81139	124
H3K27ac1	0.12023	0.036329	0.083902	0.78096	0.88282	124
H3K4me0	0.013234	-0.051936	0.06517	0.37718	0.93436	125
H3K4me1	-0.28852	-0.34978	0.061265	0.68045	0.93436	125
H3K4me2	0.15627	-0.029156	0.18542	0.23434	0.93436	125
H3K56me0	-0.023615	-0.0027215	-0.020894	0.71566	0.93436	125
H3K79me0	0.005904	0.035713	-0.029809	0.56449	0.93436	125
H3K79me1	-0.12681	-0.18304	0.05623	0.46583	0.93436	125
H3K79me2	-0.24254	-0.32472	0.08218	0.54662	0.93436	125
H3K9me0	0.079273	0.055612	0.023661	0.88506	0.93436	125
H3K9me1	0.022669	-0.0047984	0.027468	0.80032	0.93436	125
H3K9me2	0.0064932	0.019571	-0.013078	0.90887	0.93436	125
H3K9me3	0.058307	-0.17739	0.2357	0.05142	0.93436	125
H3K27me0	0.1532	0.10277	0.050428	0.76829	0.93436	125
H3K27me1	-0.16565	-0.096058	-0.069589	0.58354	0.93436	125
H3K27me2	-0.36225	-0.21393	-0.14831	0.48555	0.93436	125
H3K27me3	-0.049362	-0.10642	0.05706	0.90288	0.93436	125
H3K36me0	0.021596	-0.0058812	0.027478	0.92108	0.93436	125
H3K36me1	-0.20346	-0.055267	-0.14819	0.1177	0.93436	125
H3K36me2	0.010722	-0.012281	0.023003	0.93436	0.93436	125
H3K36me3	-0.045122	-0.06828	0.023158	0.85156	0.93436	125
H3K9ac1	-0.39965	-0.23023	-0.16942	0.27745	0.93436	125
H3K14ac0	-0.15629	-0.18209	0.025798	0.76784	0.93436	125
H3K14ac1	0.063131	0.047196	0.015934	0.882	0.93436	125
H3K18ac1	-0.11539	-0.14408	0.028695	0.87477	0.93436	125
H3K23ac0	-0.085924	-0.14116	0.055237	0.57953	0.93436	125
H3K23ac1	0.024707	0.011946	0.012761	0.92618	0.93436	125
H3K27ac1	0.11064	0.039854	0.07079	0.7625	0.93436	125
H3K4me0	-0.016012	-0.045502	0.02949	0.77762	0.98318	126
H3K4me1	-0.2267	-0.36312	0.13641	0.46978	0.98318	126
H3K4me2	0.061158	-0.0086426	0.069801	0.68821	0.98318	126
H3K56me0	0.021352	-0.01242	0.033772	0.45776	0.98318	126
H3K79me0	-0.032237	0.04394	-0.076177	0.099071	0.88722	126
H3K79me1	-0.055243	-0.19848	0.14324	0.17062	0.88722	126
H3K79me2	0.0061059	-0.37835	0.38446	0.11051	0.88722	126
H3K9me0	0.028358	0.066594	-0.038236	0.78856	0.98318	126
H3K9me1	0.029976	-0.0063743	0.03635	0.7089	0.98318	126
H3K9me2	0.13153	-0.0073982	0.13893	0.31133	0.98318	126
H3K9me3	0.05431	-0.17653	0.23084	0.14276	0.88722	126
H3K27me0	0.12451	0.10896	0.015542	0.94537	0.98318	126
H3K27me1	-0.057507	-0.11938	0.061876	0.66896	0.98318	126
H3K27me2	-0.14538	-0.26071	0.11533	0.5673	0.98318	126
H3K27me3	0.24514	-0.16994	0.41508	0.15026	0.88722	126
H3K36me0	0.14692	-0.032912	0.17983	0.32783	0.98318	126
H3K36me1	-0.032859	-0.088718	0.05586	0.61871	0.98318	126
H3K36me2	-0.038474	-0.0016701	-0.036804	0.84738	0.98318	126
H3K36me3	-0.0069808	-0.076507	0.069526	0.63581	0.98318	126
H3K9ac1	-0.25843	-0.26069	0.0022546	0.99106	0.99106	126
H3K14ac0	-0.13766	-0.18611	0.048449	0.55834	0.98318	126
H3K14ac1	0.13196	0.032351	0.099606	0.40947	0.98318	126
H3K18ac1	-0.22233	-0.12101	-0.10132	0.66864	0.98318	126
H3K23ac0	-0.13871	-0.12978	-0.0089308	0.9352	0.98318	126
H3K23ac1	-0.021593	0.021932	-0.043525	0.83442	0.98318	126
H3K27ac1	0.087645	0.044363	0.043282	0.8974	0.98318	126
H3K4me0	-0.088444	-0.030722	-0.057722	0.58059	0.989	127
H3K4me1	-0.29493	-0.34737	0.052444	0.72507	0.989	127
H3K4me2	0.047981	-0.0047661	0.052747	0.75338	0.989	127
H3K56me0	-0.061182	0.004101	-0.065283	0.444	0.989	127
H3K79me0	-0.017721	0.039683	-0.057404	0.45788	0.989	127
H3K79me1	-0.22949	-0.16221	-0.067271	0.63253	0.989	127
H3K79me2	-0.39729	-0.29338	-0.10391	0.62107	0.989	127
H3K9me0	0.051619	0.061385	-0.0097669	0.95705	0.99841	127
H3K9me1	-0.18207	0.035102	-0.21717	0.10238	0.989	127
H3K9me2	-0.10991	0.041705	-0.15162	0.26153	0.989	127
H3K9me3	-0.13592	-0.13551	-0.00041374	0.99841	0.99841	127
H3K27me0	0.13009	0.10819	0.021902	0.92524	0.99841	127
H3K27me1	-0.10399	-0.10925	0.0052681	0.96406	0.99841	127
H3K27me2	-0.28848	-0.23097	-0.057512	0.76077	0.989	127
H3K27me3	-0.59472	-0.00044733	-0.59428	0.21933	0.989	127
H3K36me0	-0.10813	0.019594	-0.12772	0.65246	0.989	127
H3K36me1	-0.14164	-0.067389	-0.074246	0.45408	0.989	127
H3K36me2	0.067184	-0.022697	0.089881	0.73469	0.989	127
H3K36me3	-0.062701	-0.064455	0.0017537	0.99299	0.99841	127
H3K9ac1	-0.50687	-0.21287	-0.294	0.25048	0.989	127
H3K14ac0	-0.25087	-0.16341	-0.087461	0.4526	0.989	127
H3K14ac1	-0.10239	0.079334	-0.18173	0.22393	0.989	127
H3K18ac1	-0.011841	-0.16344	0.1516	0.34861	0.989	127
H3K23ac0	-0.053667	-0.1463	0.092635	0.37637	0.989	127
H3K23ac1	0.017577	0.013562	0.0040149	0.97791	0.99841	127
H3K27ac1	0.13602	0.034878	0.10114	0.71924	0.989	127
H3K4me0	-0.1498	-0.016069	-0.13373	0.53322	0.87077	128
H3K4me1	-0.35084	-0.33634	-0.014502	0.94619	0.97937	128
H3K4me2	-0.28782	0.066628	-0.35445	0.080008	0.72128	128
H3K56me0	0.070555	-0.023033	0.093588	0.42885	0.8536	128
H3K79me0	0.12981	0.0089884	0.12082	0.29994	0.77984	128
H3K79me1	-0.16365	-0.1751	0.011446	0.9463	0.97937	128
H3K79me2	-0.41292	-0.28797	-0.12495	0.73442	0.97937	128
H3K9me0	0.21998	0.025263	0.19472	0.24061	0.77984	128
H3K9me1	0.1782	-0.038345	0.21655	0.10967	0.72128	128
H3K9me2	0.087067	0.0021921	0.084875	0.45963	0.8536	128
H3K9me3	0.037523	-0.17291	0.21043	0.14632	0.72128	128
H3K27me0	0.10256	0.1137	-0.011138	0.9435	0.97937	128
H3K27me1	-0.11427	-0.10714	-0.007136	0.96619	0.97937	128
H3K27me2	-0.12205	-0.26574	0.14369	0.58874	0.90043	128
H3K27me3	0.23077	-0.16684	0.39761	0.35695	0.8437	128
H3K36me0	0.050195	-0.012049	0.062244	0.78294	0.97937	128
H3K36me1	-0.070004	-0.081664	0.01166	0.93434	0.97937	128
H3K36me2	-0.045935	-6.0897e-05	-0.045874	0.83851	0.97937	128
H3K36me3	-0.14739	-0.046223	-0.10116	0.53586	0.87077	128
H3K9ac1	-0.26458	-0.25936	-0.0052222	0.97937	0.97937	128
H3K14ac0	-0.010363	-0.21356	0.2032	0.11791	0.72128	128
H3K14ac1	0.11364	0.036302	0.077338	0.45695	0.8536	128
H3K18ac1	0.022332	-0.17378	0.19612	0.28167	0.77984	128
H3K23ac0	0.05102	-0.1707	0.22172	0.1153	0.72128	128
H3K23ac1	0.15315	-0.015758	0.16891	0.20567	0.76392	128
H3K27ac1	-0.20646	0.1082	-0.31466	0.16645	0.72128	128
H3K4me0	0.025716	-0.054682	0.080398	0.4018	0.64338	129
H3K4me1	-0.086712	-0.39331	0.3066	0.10299	0.44629	129
H3K4me2	0.27758	-0.055321	0.3329	0.025027	0.32535	129
H3K56me0	0.025947	-0.013411	0.039358	0.51196	0.65743	129
H3K79me0	0.022171	0.032205	-0.010034	0.85314	0.85314	129
H3K79me1	-0.029804	-0.20396	0.17416	0.20277	0.58624	129
H3K79me2	-0.039069	-0.36861	0.32954	0.23509	0.61123	129
H3K9me0	0.1198	0.046871	0.072928	0.62005	0.67172	129
H3K9me1	0.058892	-0.012611	0.071503	0.47016	0.64338	129
H3K9me2	0.1085	-0.0024316	0.11094	0.40244	0.64338	129
H3K9me3	-0.05492	-0.15297	0.098048	0.57109	0.65743	129
H3K27me0	0.24094	0.083851	0.15709	0.39577	0.64338	129
H3K27me1	0.19081	-0.17294	0.36375	0.00050806	0.01321	129
H3K27me2	-0.012255	-0.28942	0.27717	0.077108	0.40096	129
H3K27me3	-0.34038	-0.043653	-0.29673	0.36293	0.64338	129
H3K36me0	-0.049661	0.0094881	-0.059149	0.81063	0.84306	129
H3K36me1	0.03547	-0.10487	0.14034	0.20293	0.58624	129
H3K36me2	0.41445	-0.09936	0.51381	0.038344	0.33231	129
H3K36me3	0.13567	-0.10727	0.24295	0.058841	0.38247	129
H3K9ac1	-0.14531	-0.28509	0.13977	0.46942	0.64338	129
H3K14ac0	-0.1202	-0.18987	0.069678	0.54844	0.65743	129
H3K14ac1	0.15498	0.027385	0.1276	0.19084	0.58624	129
H3K18ac1	-0.033891	-0.16166	0.12777	0.4572	0.64338	129
H3K23ac0	-0.065183	-0.14563	0.080452	0.45907	0.64338	129
H3K23ac1	0.12427	-0.009528	0.1338	0.43569	0.64338	129
H3K27ac1	0.17344	0.024622	0.14882	0.58157	0.65743	129
H3K4me0	0.03207	-0.054352	0.086421	0.36439	0.83543	13
H3K4me1	-0.44833	-0.31787	-0.13046	0.62175	0.83543	13
H3K4me2	-0.071566	0.018224	-0.089789	0.69421	0.83543	13
H3K56me0	-0.083782	0.0084472	-0.092229	0.23327	0.83543	13
H3K79me0	-0.044069	0.04475	-0.088819	0.2201	0.83543	13
H3K79me1	-0.24306	-0.1596	-0.083453	0.51869	0.83543	13
H3K79me2	-0.23605	-0.32439	0.088337	0.7069	0.83543	13
H3K9me0	0.096943	0.052669	0.044273	0.77333	0.84877	13
H3K9me1	-0.06952	0.013459	-0.082979	0.33781	0.83543	13
H3K9me2	-0.039195	0.028105	-0.0673	0.68747	0.83543	13
H3K9me3	-0.23226	-0.11698	-0.11529	0.45073	0.83543	13
H3K27me0	0.43064	0.050391	0.38025	0.14551	0.83543	13
H3K27me1	-0.081468	-0.11358	0.032117	0.83453	0.86791	13
H3K27me2	-0.54449	-0.18174	-0.36276	0.2282	0.83543	13
H3K27me3	-0.78128	0.035429	-0.81671	0.12318	0.83543	13
H3K36me0	-0.029014	0.0043801	-0.033394	0.90299	0.90299	13
H3K36me1	-0.05445	-0.084485	0.030034	0.78348	0.84877	13
H3K36me2	0.09964	-0.028938	0.12858	0.62147	0.83543	13
H3K36me3	0.093382	-0.09447	0.18785	0.16508	0.83543	13
H3K9ac1	-0.4423	-0.22528	-0.21702	0.33913	0.83543	13
H3K14ac0	-0.25537	-0.16254	-0.092834	0.46825	0.83543	13
H3K14ac1	-0.019162	0.063328	-0.08249	0.46153	0.83543	13
H3K18ac1	-0.085796	-0.14922	0.063423	0.69833	0.83543	13
H3K23ac0	-0.1876	-0.12055	-0.067052	0.52568	0.83543	13
H3K23ac1	0.13435	-0.0088938	0.14324	0.32974	0.83543	13
H3K27ac1	0.40027	-0.016936	0.41721	0.081509	0.83543	13
H3K4me0	-0.1014	-0.029588	-0.071816	0.59382	0.77197	130
H3K4me1	-0.35871	-0.33511	-0.023601	0.92154	0.98166	130
H3K4me2	-0.0090212	0.0061958	-0.015217	0.9439	0.98166	130
H3K56me0	-0.022023	-0.0034295	-0.018594	0.83261	0.94121	130
H3K79me0	-0.038981	0.043772	-0.082752	0.32132	0.52274	130
H3K79me1	-0.31764	-0.14526	-0.17238	0.29177	0.52274	130
H3K79me2	-0.61405	-0.2517	-0.36236	0.33282	0.52274	130
H3K9me0	-0.25064	0.11951	-0.37015	0.084898	0.29619	130
H3K9me1	-0.32071	0.061764	-0.38247	0.050613	0.29619	130
H3K9me2	-0.22397	0.063638	-0.2876	0.093353	0.29619	130
H3K9me3	-0.28787	-0.10628	-0.18158	0.44997	0.64996	130
H3K27me0	-0.12023	0.15633	-0.27656	0.114	0.29619	130
H3K27me1	-0.03683	-0.12217	0.085339	0.4869	0.66628	130
H3K27me2	-0.079279	-0.2712	0.19192	0.15144	0.30812	130
H3K27me3	-0.19258	-0.077783	-0.1148	0.6693	0.82604	130
H3K36me0	-0.16004	0.029578	-0.18962	0.34179	0.52274	130
H3K36me1	-0.1137	-0.072866	-0.040838	0.69896	0.82604	130
H3K36me2	-0.0066233	-0.008503	0.0018797	0.99383	0.99383	130
H3K36me3	-0.31366	-0.016193	-0.29747	0.15406	0.30812	130
H3K9ac1	-0.607	-0.19361	-0.41338	0.035465	0.29619	130
H3K14ac0	-0.36677	-0.14112	-0.22566	0.11201	0.29619	130
H3K14ac1	-0.3093	0.11912	-0.42842	0.026399	0.29619	130
H3K18ac1	-0.51392	-0.066888	-0.44703	0.045699	0.29619	130
H3K23ac0	-0.38782	-0.082042	-0.30578	0.097687	0.29619	130
H3K23ac1	-0.22967	0.061111	-0.29078	0.12531	0.29619	130
H3K27ac1	-0.2812	0.11669	-0.39788	0.11076	0.29619	130
H3K4me0	0.038076	-0.053729	0.091806	0.43734	0.71068	131
H3K4me1	0.015963	-0.39917	0.41514	0.00096924	0.0252	131
H3K4me2	0.28983	-0.04484	0.33467	0.012318	0.10676	131
H3K56me0	0.012951	-0.0097194	0.022671	0.66664	0.87268	131
H3K79me0	0.0691	0.023857	0.045243	0.32754	0.59996	131
H3K79me1	0.031365	-0.20778	0.23914	0.023042	0.14977	131
H3K79me2	0.0013288	-0.36303	0.36436	0.069181	0.35974	131
H3K9me0	0.16309	0.042273	0.12081	0.3232	0.59996	131
H3K9me1	0.15219	-0.025756	0.17795	0.12147	0.48451	131
H3K9me2	0.13478	-0.0027065	0.13748	0.28868	0.59996	131
H3K9me3	-0.12466	-0.13743	0.01277	0.95515	0.95515	131
H3K27me0	0.063382	0.11993	-0.056548	0.77914	0.88077	131
H3K27me1	-0.077107	-0.11372	0.036612	0.76854	0.88077	131
H3K27me2	0.030428	-0.28621	0.31664	0.0058408	0.07593	131
H3K27me3	0.022193	-0.11642	0.13861	0.69056	0.87268	131
H3K36me0	-0.10428	0.016532	-0.12082	0.68674	0.87268	131
H3K36me1	-0.00099267	-0.093159	0.092167	0.34613	0.59996	131
H3K36me2	0.12002	-0.029973	0.14999	0.47985	0.73389	131
H3K36me3	0.10811	-0.093427	0.20154	0.14899	0.48451	131
H3K9ac1	-0.29343	-0.25466	-0.038768	0.86333	0.89786	131
H3K14ac0	-0.15108	-0.182	0.030925	0.70486	0.87268	131
H3K14ac1	0.16387	0.030692	0.13317	0.25826	0.59996	131
H3K18ac1	0.071396	-0.17472	0.24611	0.19143	0.49772	131
H3K23ac0	-0.031889	-0.14825	0.11636	0.14908	0.48451	131
H3K23ac1	0.23252	-0.022862	0.25538	0.1753	0.49772	131
H3K27ac1	0.0073968	0.059085	-0.051688	0.85299	0.89786	131
H3K4me0	-0.11007	-0.023069	-0.087	0.66064	0.92907	132
H3K4me1	-0.29169	-0.35025	0.058561	0.67135	0.92907	132
H3K4me2	0.027767	-0.0020248	0.029792	0.83088	0.92907	132
H3K56me0	0.048822	-0.019689	0.06851	0.48654	0.92907	132
H3K79me0	0.14084	0.0039245	0.13692	0.18429	0.92907	132
H3K79me1	-0.089327	-0.19316	0.10383	0.27332	0.92907	132
H3K79me2	-0.26967	-0.31985	0.050182	0.81163	0.92907	132
H3K9me0	0.1645	0.034684	0.12982	0.27862	0.92907	132
H3K9me1	0.042831	-0.010187	0.053018	0.65184	0.92907	132
H3K9me2	0.0991	-0.0023932	0.10149	0.36153	0.92907	132
H3K9me3	0.11823	-0.19648	0.31471	0.025732	0.33452	132
H3K27me0	0.22537	0.084446	0.14092	0.4749	0.92907	132
H3K27me1	-0.14165	-0.10042	-0.04123	0.78743	0.92907	132
H3K27me2	-0.28214	-0.23019	-0.051952	0.82894	0.92907	132
H3K27me3	-0.1269	-0.088955	-0.037942	0.92907	0.92907	132
H3K36me0	0.020842	-0.0062497	0.027092	0.91845	0.92907	132
H3K36me1	-0.11102	-0.072641	-0.038374	0.76719	0.92907	132
H3K36me2	-0.079967	0.0090243	-0.088991	0.68347	0.92907	132
H3K36me3	0.025734	-0.085749	0.11148	0.39867	0.92907	132
H3K9ac1	-0.086816	-0.30192	0.2151	0.26214	0.92907	132
H3K14ac0	-0.033718	-0.21202	0.17831	0.0057118	0.14851	132
H3K14ac1	0.16886	0.021503	0.14735	0.19936	0.92907	132
H3K18ac1	-0.23128	-0.11684	-0.11444	0.48433	0.92907	132
H3K23ac0	-0.11885	-0.13436	0.015517	0.89648	0.92907	132
H3K23ac1	0.067775	0.0013542	0.066421	0.65545	0.92907	132
H3K27ac1	0.02843	0.056525	-0.028095	0.91095	0.92907	132
H3K4me0	-0.21911	-0.0051014	-0.21401	0.29165	0.8213	133
H3K4me1	-0.42959	-0.32147	-0.10812	0.47756	0.8213	133
H3K4me2	-0.056205	0.01527	-0.071475	0.71822	0.83522	133
H3K56me0	-0.08575	0.0088256	-0.094576	0.047942	0.56696	133
H3K79me0	-0.05226	0.046325	-0.098586	0.10316	0.57616	133
H3K79me1	-0.34413	-0.14017	-0.20396	0.22395	0.8213	133
H3K79me2	-0.55806	-0.26247	-0.29559	0.39892	0.8213	133
H3K9me0	0.10222	0.051655	0.050563	0.62098	0.8213	133
H3K9me1	-0.02875	0.0056182	-0.034369	0.68811	0.83522	133
H3K9me2	-0.023584	0.025103	-0.048687	0.73885	0.83522	133
H3K9me3	-0.045632	-0.15287	0.10724	0.48238	0.8213	133
H3K27me0	0.13808	0.10665	0.031424	0.87845	0.87845	133
H3K27me1	-0.33921	-0.064019	-0.27519	0.11363	0.57616	133
H3K27me2	-0.76515	-0.1393	-0.62585	0.065418	0.56696	133
H3K27me3	-0.012712	-0.11237	0.099661	0.8423	0.87599	133
H3K36me0	-0.36609	0.069202	-0.43529	0.13296	0.57616	133
H3K36me1	-0.26272	-0.043647	-0.21907	0.053956	0.56696	133
H3K36me2	0.18582	-0.045511	0.23133	0.45581	0.8213	133
H3K36me3	-0.15129	-0.047419	-0.10387	0.52572	0.8213	133
H3K9ac1	-0.068936	-0.29709	0.22815	0.27912	0.8213	133
H3K14ac0	-0.13575	-0.18554	0.049796	0.5246	0.8213	133
H3K14ac1	0.10987	0.038513	0.071362	0.42756	0.8213	133
H3K18ac1	-0.069368	-0.15238	0.08301	0.62139	0.8213	133
H3K23ac0	-0.087302	-0.13983	0.052532	0.63177	0.8213	133
H3K23ac1	0.040613	0.0091323	0.031481	0.82604	0.87599	133
H3K27ac1	-0.058349	0.072989	-0.13134	0.59535	0.8213	133
H3K4me0	0.18603	-0.084541	0.27057	0.043147	0.34822	134
H3K4me1	-0.36272	-0.33433	-0.028387	0.91084	0.93287	134
H3K4me2	0.2015	-0.03429	0.23579	0.30358	0.65679	134
H3K56me0	0.075722	-0.022227	0.097949	0.39579	0.65679	134
H3K79me0	0.092797	0.01843	0.074368	0.5334	0.69342	134
H3K79me1	-0.091043	-0.18884	0.097795	0.41442	0.65679	134
H3K79me2	-0.16468	-0.33811	0.17343	0.31006	0.65679	134
H3K9me0	0.27736	0.017974	0.25938	0.1089	0.56628	134
H3K9me1	0.16036	-0.03075	0.19111	0.14295	0.60951	134
H3K9me2	0.10765	-0.0001344	0.10779	0.44648	0.65679	134
H3K9me3	-0.26113	-0.11143	-0.1497	0.33996	0.65679	134
H3K27me0	0.13068	0.10808	0.022608	0.87884	0.93287	134
H3K27me1	0.063789	-0.14152	0.20531	0.1641	0.60951	134
H3K27me2	-0.053788	-0.2761	0.22232	0.3282	0.65679	134
H3K27me3	0.11444	-0.13683	0.25127	0.47996	0.65679	134
H3K36me0	-0.018822	0.0024201	-0.021243	0.93287	0.93287	134
H3K36me1	0.14938	-0.12445	0.27383	0.053573	0.34822	134
H3K36me2	0.14154	-0.036996	0.17854	0.47061	0.65679	134
H3K36me3	0.052433	-0.086596	0.13903	0.26167	0.65679	134
H3K9ac1	-0.40815	-0.23185	-0.1763	0.47968	0.65679	134
H3K14ac0	-0.11346	-0.18983	0.076374	0.46066	0.65679	134
H3K14ac1	0.063894	0.047356	0.016539	0.91535	0.93287	134
H3K18ac1	0.16736	-0.1979	0.36526	0.0328	0.34822	134
H3K23ac0	0.15246	-0.18594	0.3384	0.014161	0.34822	134
H3K23ac1	0.071566	0.0031798	0.068386	0.6754	0.83621	134
H3K27ac1	0.09533	0.042856	0.052474	0.80323	0.93287	134
H3K4me0	-0.065296	-0.036394	-0.028902	0.79354	0.96684	135
H3K4me1	-0.55921	-0.30628	-0.25293	0.19547	0.63528	135
H3K4me2	-0.0045036	0.0049629	-0.0094666	0.9552	0.96684	135
H3K56me0	-0.028919	-0.0030966	-0.025823	0.75182	0.96684	135
H3K79me0	-0.021104	0.038058	-0.059162	0.55455	0.90114	135
H3K79me1	-0.22484	-0.16539	-0.059446	0.65331	0.96684	135
H3K79me2	-0.42088	-0.29374	-0.12715	0.46541	0.80671	135
H3K9me0	0.25269	0.031235	0.22145	0.35012	0.70024	135
H3K9me1	0.12132	-0.017887	0.13921	0.33879	0.70024	135
H3K9me2	-0.090333	0.033189	-0.12352	0.30444	0.70024	135
H3K9me3	-0.12139	-0.13767	0.016282	0.91479	0.96684	135
H3K27me0	0.44135	0.062888	0.37846	0.1214	0.52607	135
H3K27me1	-0.27101	-0.084314	-0.1867	0.17789	0.63528	135
H3K27me2	-0.69804	-0.17243	-0.52561	0.27755	0.70024	135
H3K27me3	-0.23112	-0.076325	-0.1548	0.83845	0.96684	135
H3K36me0	0.020501	-0.0041924	0.024694	0.93579	0.96684	135
H3K36me1	-0.074665	-0.0803	0.0056352	0.96684	0.96684	135
H3K36me2	0.18065	-0.036177	0.21682	0.39276	0.72941	135
H3K36me3	0.035279	-0.078905	0.11418	0.33084	0.70024	135
H3K9ac1	0.24534	-0.3352	0.58054	0.061978	0.32229	135
H3K14ac0	-0.13015	-0.18453	0.054374	0.67899	0.96684	135
H3K14ac1	0.29321	0.013996	0.27921	0.013303	0.13192	135
H3K18ac1	0.1863	-0.18718	0.37348	0.02822	0.18343	135
H3K23ac0	-0.099825	-0.13603	0.036208	0.78492	0.96684	135
H3K23ac1	0.31433	-0.030253	0.34459	0.009637	0.13192	135
H3K27ac1	0.50294	-0.01669	0.51963	0.015221	0.13192	135
H3K4me0	-0.1568	-0.011625	-0.14518	0.48189	0.94084	136
H3K4me1	-0.20505	-0.37104	0.16598	0.2193	0.81454	136
H3K4me2	0.3018	-0.067793	0.36959	0.0097546	0.08454	136
H3K56me0	0.045638	-0.018924	0.064563	0.51163	0.94084	136
H3K79me0	0.070058	0.020912	0.049146	0.62593	0.94084	136
H3K79me1	-0.162	-0.17572	0.013725	0.89469	0.94084	136
H3K79me2	-0.2563	-0.32306	0.066759	0.71461	0.94084	136
H3K9me0	0.17979	0.031016	0.14877	0.38483	0.94084	136
H3K9me1	0.031022	-0.0073524	0.038374	0.78826	0.94084	136
H3K9me2	-0.010692	0.023957	-0.034649	0.78068	0.94084	136
H3K9me3	-0.14473	-0.13338	-0.011352	0.94084	0.94084	136
H3K27me0	0.15414	0.10154	0.0526	0.71974	0.94084	136
H3K27me1	-0.16634	-0.094501	-0.071835	0.65516	0.94084	136
H3K27me2	-0.11775	-0.26965	0.15189	0.55436	0.94084	136
H3K27me3	0.72796	-0.29412	1.0221	0.00016459	0.0042793	136
H3K36me0	0.33382	-0.081365	0.41519	0.007302	0.08454	136
H3K36me1	-0.091545	-0.076626	-0.014919	0.91068	0.94084	136
H3K36me2	-0.2009	0.038048	-0.23894	0.12999	0.56329	136
H3K36me3	-0.013768	-0.076269	0.0625	0.71115	0.94084	136
H3K9ac1	-0.045188	-0.31191	0.26672	0.12549	0.56329	136
H3K14ac0	-0.013551	-0.21686	0.20331	0.016933	0.11006	136
H3K14ac1	0.01763	0.057798	-0.040168	0.79798	0.94084	136
H3K18ac1	-0.34823	-0.088772	-0.25946	0.36826	0.94084	136
H3K23ac0	-0.11423	-0.13547	0.021243	0.89205	0.94084	136
H3K23ac1	-0.099901	0.041596	-0.1415	0.5478	0.94084	136
H3K27ac1	-0.12693	0.095145	-0.22207	0.33611	0.94084	136
H3K4me0	-0.032641	-0.041844	0.0092023	0.93737	0.95671	137
H3K4me1	-0.28974	-0.34952	0.05978	0.71436	0.95671	137
H3K4me2	-0.013417	0.0074422	-0.020859	0.91278	0.95671	137
H3K56me0	-0.053242	0.0036684	-0.05691	0.3022	0.95671	137
H3K79me0	-0.091669	0.056758	-0.14843	0.00097525	0.025356	137
H3K79me1	-0.13887	-0.18044	0.041569	0.73164	0.95671	137
H3K79me2	-0.13462	-0.348	0.21338	0.34401	0.95671	137
H3K9me0	0.11149	0.048663	0.062831	0.63914	0.95671	137
H3K9me1	0.043325	-0.0092536	0.052579	0.50308	0.95671	137
H3K9me2	0.037927	0.012791	0.025136	0.8622	0.95671	137
H3K9me3	-0.22552	-0.11617	-0.10935	0.47577	0.95671	137
H3K27me0	0.13399	0.10692	0.02707	0.91808	0.95671	137
H3K27me1	-0.070959	-0.11648	0.045521	0.78774	0.95671	137
H3K27me2	-0.24901	-0.23836	-0.010657	0.95671	0.95671	137
H3K27me3	-0.070715	-0.10182	0.031101	0.92014	0.95671	137
H3K36me0	0.13229	-0.029756	0.16205	0.38305	0.95671	137
H3K36me1	-0.010163	-0.093168	0.083005	0.4301	0.95671	137
H3K36me2	-0.070876	0.0053186	-0.076195	0.66799	0.95671	137
H3K36me3	-0.044437	-0.068428	0.023991	0.87357	0.95671	137
H3K9ac1	-0.041464	-0.30748	0.26602	0.30277	0.95671	137
H3K14ac0	-0.18676	-0.17552	-0.011245	0.89932	0.95671	137
H3K14ac1	0.15707	0.026935	0.13013	0.26297	0.95671	137
H3K18ac1	-0.055286	-0.15704	0.10176	0.64266	0.95671	137
H3K23ac0	-0.21092	-0.1142	-0.096716	0.35181	0.95671	137
H3K23ac1	0.13839	-0.012575	0.15097	0.46526	0.95671	137
H3K27ac1	0.28631	0.0054101	0.28089	0.3268	0.95671	137
H3K4me0	-0.12816	-0.022933	-0.10523	0.36905	0.91067	138
H3K4me1	-0.0038542	-0.40335	0.39949	0.013117	0.34104	138
H3K4me2	-0.078196	0.019499	-0.097694	0.54889	0.91067	138
H3K56me0	-0.02489	-0.0028782	-0.022012	0.73158	0.91067	138
H3K79me0	0.021841	0.032075	-0.010234	0.82559	0.91067	138
H3K79me1	-0.13063	-0.18123	0.050601	0.70443	0.91067	138
H3K79me2	-0.27957	-0.31602	0.036455	0.90912	0.91067	138
H3K9me0	-0.092241	0.089051	-0.18129	0.18528	0.91067	138
H3K9me1	0.017554	-0.0032864	0.02084	0.8376	0.91067	138
H3K9me2	0.044214	0.012065	0.032148	0.77163	0.91067	138
H3K9me3	0.09447	-0.17981	0.27428	0.25063	0.91067	138
H3K27me0	0.41024	0.054314	0.35593	0.23521	0.91067	138
H3K27me1	-0.060412	-0.11763	0.057222	0.70781	0.91067	138
H3K27me2	-0.54527	-0.18159	-0.36368	0.17445	0.91067	138
H3K27me3	-0.77988	0.03516	-0.81504	0.1555	0.91067	138
H3K36me0	0.022099	-0.0054494	0.027549	0.91067	0.91067	138
H3K36me1	-0.22004	-0.052015	-0.16803	0.038006	0.49408	138
H3K36me2	0.03326	-0.016173	0.049433	0.82934	0.91067	138
H3K36me3	0.025914	-0.081496	0.10741	0.47092	0.91067	138
H3K9ac1	-0.37037	-0.23912	-0.13126	0.60076	0.91067	138
H3K14ac0	-0.24927	-0.16371	-0.085559	0.36258	0.91067	138
H3K14ac1	0.12672	0.035274	0.091449	0.42769	0.91067	138
H3K18ac1	-0.077339	-0.15085	0.073506	0.76111	0.91067	138
H3K23ac0	-0.14294	-0.12913	-0.013808	0.90292	0.91067	138
H3K23ac1	0.074115	0.0026897	0.071425	0.72371	0.91067	138
H3K27ac1	0.15729	0.030708	0.12658	0.73033	0.91067	138
H3K4me0	0.06237	-0.062746	0.12512	0.28614	0.61997	139
H3K4me1	-0.14472	-0.3808	0.23608	0.043442	0.42406	139
H3K4me2	0.1679	-0.031665	0.19956	0.13516	0.42406	139
H3K56me0	0.06292	-0.021386	0.084306	0.16379	0.42406	139
H3K79me0	0.11039	0.013176	0.097218	0.070197	0.42406	139
H3K79me1	-0.06814	-0.1957	0.12756	0.17941	0.42406	139
H3K79me2	-0.255	-0.32203	0.067033	0.72866	0.89246	139
H3K9me0	0.17122	0.03578	0.13544	0.44987	0.68731	139
H3K9me1	0.073055	-0.015666	0.088721	0.42154	0.68731	139
H3K9me2	0.00058741	0.020845	-0.020257	0.83887	0.91382	139
H3K9me3	-0.13974	-0.13467	-0.0050723	0.97056	0.98857	139
H3K27me0	0.034529	0.12837	-0.093842	0.43458	0.68731	139
H3K27me1	-0.040909	-0.12296	0.082053	0.36415	0.68731	139
H3K27me2	-0.054473	-0.28032	0.22584	0.16179	0.42406	139
H3K27me3	0.37719	-0.19842	0.57561	0.065748	0.42406	139
H3K36me0	0.059099	-0.01397	0.073068	0.74417	0.89246	139
H3K36me1	-0.12684	-0.069159	-0.057683	0.53177	0.72769	139
H3K36me2	-0.040962	-0.0011334	-0.039829	0.84353	0.91382	139
H3K36me3	-0.097472	-0.056989	-0.040483	0.75516	0.89246	139
H3K9ac1	-0.26273	-0.25976	-0.002967	0.98857	0.98857	139
H3K14ac0	-0.034041	-0.20846	0.17442	0.1704	0.42406	139
H3K14ac1	-0.029001	0.067068	-0.096069	0.47583	0.68731	139
H3K18ac1	-0.54746	-0.050887	-0.49658	0.12723	0.42406	139
H3K23ac0	-0.2336	-0.10931	-0.12429	0.4163	0.68731	139
H3K23ac1	-0.29991	0.081961	-0.38187	0.15949	0.42406	139
H3K27ac1	-0.33396	0.13625	-0.47021	0.032851	0.42406	139
H3K4me0	0.092075	-0.066118	0.15819	0.034651	0.38373	14
H3K4me1	-0.47487	-0.31277	-0.1621	0.35053	0.74143	14
H3K4me2	0.074269	-0.0098216	0.084091	0.47441	0.74143	14
H3K56me0	0.057832	-0.018786	0.076618	0.044277	0.38373	14
H3K79me0	0.03927	0.028724	0.010546	0.81222	0.89571	14
H3K79me1	-0.025059	-0.20153	0.17647	0.084856	0.4525	14
H3K79me2	-0.12756	-0.34525	0.2177	0.20388	0.66261	14
H3K9me0	0.022403	0.067004	-0.044601	0.75053	0.89571	14
H3K9me1	-0.021394	0.0042035	-0.025597	0.81896	0.89571	14
H3K9me2	0.077749	0.0056164	0.072132	0.43413	0.74143	14
H3K9me3	0.16584	-0.19354	0.35938	0.015827	0.38373	14
H3K27me0	0.17839	0.0989	0.079493	0.63797	0.87301	14
H3K27me1	0.061843	-0.14114	0.20299	0.08702	0.4525	14
H3K27me2	-0.19947	-0.24809	0.048613	0.68604	0.89185	14
H3K27me3	-0.51899	-0.015012	-0.50397	0.20134	0.66261	14
H3K36me0	-0.21793	0.04071	-0.25864	0.45634	0.74143	14
H3K36me1	-0.010777	-0.093048	0.082271	0.47259	0.74143	14
H3K36me2	0.24181	-0.056278	0.29809	0.30373	0.74143	14
H3K36me3	0.009878	-0.078412	0.08829	0.48478	0.74143	14
H3K9ac1	-0.48645	-0.2168	-0.26965	0.15538	0.66261	14
H3K14ac0	-0.11922	-0.18872	0.069502	0.34813	0.74143	14
H3K14ac1	0.022483	0.055319	-0.032836	0.82681	0.89571	14
H3K18ac1	-0.14985	-0.1369	-0.012947	0.94785	0.94785	14
H3K23ac0	-0.034528	-0.14998	0.11545	0.2439	0.7046	14
H3K23ac1	-0.072868	0.030956	-0.10382	0.59489	0.85929	14
H3K27ac1	0.033119	0.055055	-0.021936	0.93563	0.94785	14
H3K4me0	0.025989	-0.053159	0.079148	0.51925	0.98301	140
H3K4me1	-0.26679	-0.35278	0.085995	0.73743	0.98301	140
H3K4me2	0.16138	-0.026573	0.18795	0.45893	0.98301	140
H3K56me0	-0.016567	-0.0044789	-0.012088	0.8825	0.98301	140
H3K79me0	0.0082317	0.034692	-0.026461	0.71336	0.98301	140
H3K79me1	-0.16931	-0.17379	0.0044753	0.97299	0.98301	140
H3K79me2	-0.27509	-0.31688	0.041791	0.84255	0.98301	140
H3K9me0	0.22088	0.028835	0.19205	0.28056	0.98301	140
H3K9me1	0.074908	-0.014316	0.089224	0.56044	0.98301	140
H3K9me2	-0.10995	0.041712	-0.15166	0.30625	0.98301	140
H3K9me3	-0.21026	-0.12121	-0.089054	0.61779	0.98301	140
H3K27me0	-0.098096	0.15207	-0.25017	0.080914	0.98301	140
H3K27me1	-0.1639	-0.097733	-0.066163	0.53001	0.98301	140
H3K27me2	-0.22955	-0.2423	0.012755	0.93536	0.98301	140
H3K27me3	0.24454	-0.16184	0.40638	0.20757	0.98301	140
H3K36me0	-0.068238	0.011923	-0.080162	0.73827	0.98301	140
H3K36me1	-0.15289	-0.065183	-0.087708	0.29518	0.98301	140
H3K36me2	-0.14257	0.017641	-0.16021	0.43992	0.98301	140
H3K36me3	-0.060639	-0.064851	0.0042115	0.98301	0.98301	140
H3K9ac1	-0.33678	-0.24558	-0.091198	0.72794	0.98301	140
H3K14ac0	-0.18263	-0.17653	-0.0061051	0.95969	0.98301	140
H3K14ac1	0.038155	0.052306	-0.014151	0.92896	0.98301	140
H3K18ac1	0.017264	-0.16904	0.1863	0.23724	0.98301	140
H3K23ac0	-0.17442	-0.12308	-0.051343	0.61264	0.98301	140
H3K23ac1	0.23935	-0.029086	0.26844	0.11558	0.98301	140
H3K27ac1	-0.14511	0.090002	-0.23512	0.25903	0.98301	140
H3K4me0	-0.0042367	-0.048093	0.043856	0.71587	0.91405	141
H3K4me1	-0.36696	-0.33218	-0.034773	0.83356	0.91545	141
H3K4me2	-0.13506	0.037055	-0.17212	0.29655	0.82962	141
H3K56me0	0.0099448	-0.010358	0.020303	0.77343	0.91405	141
H3K79me0	0.076055	0.019473	0.056582	0.32691	0.82962	141
H3K79me1	-0.14566	-0.17964	0.033984	0.77136	0.91405	141
H3K79me2	-0.48051	-0.26925	-0.21125	0.3829	0.82962	141
H3K9me0	-0.087089	0.095066	-0.18215	0.25916	0.82962	141
H3K9me1	-0.10844	0.026118	-0.13456	0.37453	0.82962	141
H3K9me2	-0.0023778	0.021961	-0.024339	0.84503	0.91545	141
H3K9me3	-0.25434	-0.10707	-0.14727	0.4852	0.87244	141
H3K27me0	0.052421	0.12595	-0.073533	0.73889	0.91405	141
H3K27me1	-0.050234	-0.12237	0.072131	0.50333	0.87244	141
H3K27me2	-0.0926	-0.27568	0.18308	0.27789	0.82962	141
H3K27me3	-0.40106	-0.023154	-0.37791	0.33286	0.82962	141
H3K36me0	-0.19923	0.046569	-0.2458	0.27655	0.82962	141
H3K36me1	-0.072863	-0.081201	0.0083385	0.92453	0.94324	141
H3K36me2	0.12336	-0.039774	0.16313	0.2604	0.82962	141
H3K36me3	-0.034878	-0.071202	0.036324	0.7675	0.91405	141
H3K9ac1	-0.24911	-0.26297	0.013862	0.94324	0.94324	141
H3K14ac0	-0.2814	-0.15258	-0.12882	0.24334	0.82962	141
H3K14ac1	0.00085614	0.061823	-0.060967	0.71048	0.91405	141
H3K18ac1	-0.41259	-0.073325	-0.33926	0.2484	0.82962	141
H3K23ac0	-0.3168	-0.086856	-0.22994	0.20001	0.82962	141
H3K23ac1	-0.12909	0.048603	-0.1777	0.44886	0.87244	141
H3K27ac1	-0.038039	0.073376	-0.11142	0.65021	0.91405	141
H3K4me0	-0.19932	-0.0051753	-0.19414	0.32304	0.84322	142
H3K4me1	-0.40438	-0.32479	-0.079588	0.60638	0.98507	142
H3K4me2	0.023095	-0.00043287	0.023528	0.86589	0.98507	142
H3K56me0	0.040179	-0.016481	0.05666	0.25771	0.84322	142
H3K79me0	0.054345	0.025265	0.02908	0.66604	0.98507	142
H3K79me1	-0.09846	-0.18916	0.090696	0.38918	0.84322	142
H3K79me2	-0.15654	-0.34327	0.18673	0.30173	0.84322	142
H3K9me0	0.17509	0.034945	0.14015	0.38441	0.84322	142
H3K9me1	0.091943	-0.01974	0.11168	0.31316	0.84322	142
H3K9me2	-0.0065206	0.022378	-0.028898	0.81966	0.98507	142
H3K9me3	-0.24922	-0.11106	-0.13816	0.43734	0.87468	142
H3K27me0	0.11689	0.11061	0.0062862	0.97257	0.98507	142
H3K27me1	-0.26552	-0.074517	-0.191	0.23253	0.84322	142
H3K27me2	-0.3478	-0.21705	-0.13075	0.65668	0.98507	142
H3K27me3	0.4192	-0.20748	0.62668	0.097168	0.84322	142
H3K36me0	0.032661	-0.0082676	0.040928	0.85567	0.98507	142
H3K36me1	-0.046927	-0.08596	0.039032	0.76406	0.98507	142
H3K36me2	-0.078617	0.0069882	-0.085605	0.66358	0.98507	142
H3K36me3	-0.058697	-0.065353	0.0066556	0.96092	0.98507	142
H3K9ac1	-0.071656	-0.30097	0.22932	0.27736	0.84322	142
H3K14ac0	-0.075788	-0.19945	0.12367	0.1821	0.84322	142
H3K14ac1	0.051645	0.049674	0.0019711	0.98507	0.98507	142
H3K18ac1	-0.36558	-0.090116	-0.27547	0.38671	0.84322	142
H3K23ac0	-0.14871	-0.12762	-0.021089	0.88856	0.98507	142
H3K23ac1	-0.15871	0.051507	-0.21022	0.38574	0.84322	142
H3K27ac1	0.10525	0.04091	0.064344	0.76469	0.98507	142
H3K4me0	0.023354	-0.052643	0.075996	0.36817	0.95454	143
H3K4me1	-0.2739	-0.35142	0.077515	0.73543	0.95454	143
H3K4me2	0.068771	-0.0087641	0.077535	0.71217	0.95454	143
H3K56me0	0.03315	-0.01404	0.047189	0.42095	0.95454	143
H3K79me0	0.036258	0.029303	0.0069551	0.90762	0.95454	143
H3K79me1	-0.030002	-0.20058	0.17057	0.17899	0.66482	143
H3K79me2	-0.17246	-0.33662	0.16416	0.47703	0.95454	143
H3K9me0	0.0706	0.057735	0.012865	0.94842	0.95454	143
H3K9me1	0.020271	-0.003809	0.02408	0.85435	0.95454	143
H3K9me2	0.02148	0.016437	0.0050423	0.95454	0.95454	143
H3K9me3	0.25118	-0.20995	0.46113	0.019973	0.5193	143
H3K27me0	0.043007	0.12494	-0.081929	0.58933	0.95454	143
H3K27me1	-0.010532	-0.12723	0.11669	0.17005	0.66482	143
H3K27me2	-0.30361	-0.22806	-0.075548	0.686	0.95454	143
H3K27me3	-0.44383	-0.029465	-0.41437	0.40807	0.95454	143
H3K36me0	-0.49265	0.09354	-0.58619	0.11405	0.66482	143
H3K36me1	-0.11611	-0.072395	-0.043714	0.61822	0.95454	143
H3K36me2	0.39072	-0.084914	0.47563	0.12271	0.66482	143
H3K36me3	-0.054944	-0.065946	0.011002	0.93597	0.95454	143
H3K9ac1	-0.5512	-0.20434	-0.34686	0.14022	0.66482	143
H3K14ac0	-0.18827	-0.17544	-0.012827	0.89589	0.95454	143
H3K14ac1	0.1132	0.037874	0.075328	0.53369	0.95454	143
H3K18ac1	-0.09107	-0.1482	0.057135	0.75564	0.95454	143
H3K23ac0	-0.020148	-0.15275	0.1326	0.10376	0.66482	143
H3K23ac1	0.024546	0.012222	0.012324	0.94491	0.95454	143
H3K27ac1	-0.1282	0.086687	-0.21489	0.39014	0.95454	143
H3K4me0	-0.068583	-0.034616	-0.033967	0.81474	0.93593	144
H3K4me1	-0.19985	-0.36566	0.16581	0.21399	0.92085	144
H3K4me2	0.065711	-0.0081757	0.073887	0.63751	0.92085	144
H3K56me0	0.055079	-0.018257	0.073336	0.54258	0.92085	144
H3K79me0	0.19335	-0.00090802	0.19426	0.093627	0.92085	144
H3K79me1	-0.11443	-0.18434	0.069913	0.50929	0.92085	144
H3K79me2	-0.41144	-0.29066	-0.12077	0.5916	0.92085	144
H3K9me0	0.0049955	0.070351	-0.065356	0.67937	0.92966	144
H3K9me1	0.0079712	-0.0014436	0.0094148	0.94697	0.94697	144
H3K9me2	0.10286	0.00078714	0.10207	0.33762	0.92085	144
H3K9me3	-0.093101	-0.14374	0.050638	0.82567	0.93593	144
H3K27me0	-0.034354	0.13981	-0.17417	0.24176	0.92085	144
H3K27me1	0.049965	-0.13886	0.18883	0.22799	0.92085	144
H3K27me2	0.10785	-0.30719	0.41504	0.010122	0.26317	144
H3K27me3	-0.017317	-0.11149	0.09417	0.78328	0.93593	144
H3K36me0	-0.12182	0.022227	-0.14405	0.54208	0.92085	144
H3K36me1	-0.023528	-0.090548	0.06702	0.63334	0.92085	144
H3K36me2	0.021029	-0.013821	0.034849	0.88402	0.94697	144
H3K36me3	-0.076607	-0.06178	-0.014826	0.92676	0.94697	144
H3K9ac1	-0.39281	-0.2348	-0.15801	0.3077	0.92085	144
H3K14ac0	-0.11157	-0.19019	0.078624	0.42371	0.92085	144
H3K14ac1	-0.036464	0.066656	-0.10312	0.44251	0.92085	144
H3K18ac1	-0.238	-0.11995	-0.11805	0.55823	0.92085	144
H3K23ac0	-0.10656	-0.13613	0.02957	0.82794	0.93593	144
H3K23ac1	-0.11137	0.03836	-0.14973	0.41406	0.92085	144
H3K27ac1	-0.32782	0.12583	-0.45364	0.10669	0.92085	144
H3K4me0	0.12193	-0.071972	0.1939	0.13411	0.57469	145
H3K4me1	-0.12629	-0.3798	0.25352	0.19893	0.57469	145
H3K4me2	0.27356	-0.048147	0.32171	0.033731	0.57469	145
H3K56me0	0.088938	-0.024768	0.11371	0.34169	0.68338	145
H3K79me0	0.16913	0.0037513	0.16537	0.19633	0.57469	145
H3K79me1	-0.10514	-0.18613	0.080985	0.4502	0.75839	145
H3K79me2	-0.27116	-0.31764	0.046475	0.79202	0.88344	145
H3K9me0	0.28987	0.015569	0.2743	0.11455	0.57469	145
H3K9me1	0.12278	-0.023523	0.14631	0.31137	0.68338	145
H3K9me2	-0.0057618	0.021676	-0.027438	0.84946	0.88344	145
H3K9me3	-0.18151	-0.12674	-0.054775	0.7199	0.88344	145
H3K27me0	0.23253	0.088489	0.14404	0.51299	0.76664	145
H3K27me1	0.043592	-0.13763	0.18123	0.19864	0.57469	145
H3K27me2	-0.31393	-0.22608	-0.087848	0.77412	0.88344	145
H3K27me3	-0.18565	-0.079116	-0.10653	0.8262	0.88344	145
H3K36me0	0.16494	-0.032919	0.19786	0.42466	0.75839	145
H3K36me1	-0.11361	-0.072885	-0.040722	0.74855	0.88344	145
H3K36me2	-0.028201	-0.0043535	-0.023847	0.90474	0.90474	145
H3K36me3	0.053121	-0.086728	0.13985	0.29829	0.68338	145
H3K9ac1	-0.089598	-0.29311	0.20351	0.4667	0.75839	145
H3K14ac0	-0.068154	-0.19854	0.13039	0.18756	0.57469	145
H3K14ac1	0.12247	0.036092	0.086373	0.53075	0.76664	145
H3K18ac1	0.092649	-0.18354	0.27618	0.081229	0.57469	145
H3K23ac0	-0.030323	-0.15079	0.12047	0.32699	0.68338	145
H3K23ac1	0.21797	-0.024975	0.24295	0.16025	0.57469	145
H3K27ac1	0.11106	0.039772	0.071285	0.75365	0.88344	145
H3K4me0	0.090922	-0.069028	0.15995	0.1824	0.3952	15
H3K4me1	0.19865	-0.45486	0.65351	4.6564e-06	0.00012107	15
H3K4me2	0.36354	-0.073863	0.43741	0.0011382	0.013543	15
H3K56me0	0.1095	-0.031432	0.14093	0.1816	0.3952	15
H3K79me0	0.12083	0.010924	0.10991	0.31682	0.46153	15
H3K79me1	0.10313	-0.23264	0.33577	0.0025622	0.016654	15
H3K79me2	0.16659	-0.41297	0.57956	0.010094	0.052489	15
H3K9me0	-0.049564	0.083401	-0.13296	0.44159	0.57407	15
H3K9me1	0.0099932	-0.0020644	0.012058	0.93246	0.93246	15
H3K9me2	0.1141	-0.0036384	0.11774	0.31952	0.46153	15
H3K9me3	0.19756	-0.20742	0.40498	0.048043	0.20819	15
H3K27me0	0.074509	0.11975	-0.045239	0.79452	0.86073	15
H3K27me1	0.21534	-0.17823	0.39357	0.0015626	0.013543	15
H3K27me2	-0.054496	-0.28031	0.22581	0.17213	0.3952	15
H3K27me3	-0.44245	-0.021638	-0.42081	0.22988	0.40242	15
H3K36me0	-0.26746	0.056465	-0.32393	0.24764	0.40242	15
H3K36me1	-0.048168	-0.086467	0.0383	0.76426	0.86073	15
H3K36me2	0.28287	-0.07098	0.35385	0.12577	0.3952	15
H3K36me3	0.046618	-0.088068	0.13469	0.3374	0.46171	15
H3K9ac1	-0.51656	-0.20501	-0.31155	0.11318	0.3952	15
H3K14ac0	-0.079027	-0.19875	0.11973	0.14335	0.3952	15
H3K14ac1	-0.018765	0.06486	-0.083624	0.47759	0.5913	15
H3K18ac1	-0.12441	-0.14213	0.017728	0.92514	0.93246	15
H3K23ac0	-0.020934	-0.15518	0.13424	0.23779	0.40242	15
H3K23ac1	-0.024165	0.022487	-0.046652	0.79445	0.86073	15
H3K27ac1	-0.18994	0.10457	-0.29451	0.22141	0.40242	15
H3K4me0	-0.12833	-0.020791	-0.10754	0.57075	0.82442	16
H3K4me1	-0.51008	-0.29783	-0.21224	0.26053	0.76197	16
H3K4me2	-0.23252	0.060444	-0.29297	0.11717	0.76197	16
H3K56me0	-0.028226	-0.0011971	-0.027029	0.69915	0.86479	16
H3K79me0	-0.013785	0.041035	-0.05482	0.45424	0.80264	16
H3K79me1	-0.2018	-0.16617	-0.035633	0.73384	0.86479	16
H3K79me2	-0.47659	-0.27019	-0.2064	0.26376	0.76197	16
H3K9me0	-0.039728	0.083699	-0.12343	0.4733	0.80264	16
H3K9me1	-0.10215	0.02461	-0.12676	0.38746	0.80264	16
H3K9me2	-0.1043	0.046422	-0.15072	0.33659	0.80264	16
H3K9me3	-0.2776	-0.10148	-0.17612	0.40686	0.80264	16
H3K27me0	-0.0016943	0.13894	-0.14064	0.55146	0.82442	16
H3K27me1	-0.28083	-0.067023	-0.21381	0.1652	0.76197	16
H3K27me2	-0.53984	-0.16834	-0.3715	0.13766	0.76197	16
H3K27me3	-0.23864	-0.062137	-0.1765	0.72031	0.86479	16
H3K36me0	-0.28156	0.066326	-0.34788	0.16552	0.76197	16
H3K36me1	-0.18431	-0.056517	-0.12779	0.2173	0.76197	16
H3K36me2	0.0021505	-0.010684	0.012834	0.95861	0.95861	16
H3K36me3	-0.13865	-0.046298	-0.092347	0.49393	0.80264	16
H3K9ac1	-0.021171	-0.31767	0.2965	0.17185	0.76197	16
H3K14ac0	-0.25326	-0.15933	-0.093928	0.40973	0.80264	16
H3K14ac1	0.035279	0.053562	-0.018282	0.92102	0.95786	16
H3K18ac1	-0.19494	-0.12556	-0.069378	0.76501	0.86479	16
H3K23ac0	-0.29602	-0.091842	-0.20418	0.20842	0.76197	16
H3K23ac1	0.044441	0.0069544	0.037487	0.8315	0.90079	16
H3K27ac1	0.13032	0.034109	0.096214	0.68022	0.86479	16
H3K4me0	-0.057982	-0.036269	-0.021714	0.83821	0.94754	17
H3K4me1	-0.4437	-0.31631	-0.12739	0.55588	0.84095	17
H3K4me2	-0.056918	0.016825	-0.073743	0.68664	0.87475	17
H3K56me0	-0.054024	0.0038372	-0.057861	0.3905	0.84095	17
H3K79me0	-0.028313	0.043093	-0.071406	0.2832	0.84095	17
H3K79me1	-0.13643	-0.18097	0.044543	0.74028	0.87488	17
[truncated: 2,360 more rows]

## Sheet: Fig.1e
Figure 1e
[truncated: 36,396 more rows]

## Sheet: Fig.2c
Figure 2c
[truncated: 16,856 more rows]

[truncated: 37 more sheets: Fig.2d, Fig.3b, Fig.3c, Fig.3d, Fig.3e, Fig.3f, Fig.3g, Fig.4b, Fig.4c, Fig.4e, Fig.4f, Fig.5a, Fig.5b, Fig.5c, Fig.5d, Fig.5e, Fig.5f, Fig.5g, Fig.6a, Fig.6b …]
